# Supplementary material for: Comparative genomics and prediction of conditionally dispensable sequences in legume–infecting Fusarium oxysporum formae speciales facilitates identification of candidate effectors
Source: BMC Genomics. 2016 Mar 5;17:191. doi: 10.1186/s12864-016-2486-8 (PMC4779268; doi:10.1186/s12864-016-2486-8)
Supplement: Additional file 5: — Summary of genome and protein sequence resources used for analysis. (XLSX 20 kb) [file 12864_2016_2486_MOESM5_ESM.xlsx]

## Sheet: comparative analysis data files
Species	Lifestyle	Host	Monocot/Dicot pathogen	Isolate/Strain	scaffolds_file_name	Protein File name	Class	Order	sequenced by	downloaded from	Reference	Phylum	GenBank record	Alternate name
Alternaria brassicicola	plant pathogen	brassicas	dicot	ATCC 96836	-	Alternaria_brassicicola_proteins20081002.fasta	Dothidiomycetes	Pleosporales	Genome Center at Washington University School of Medicine, Virginia Bioinformatics Institute	JGI	Ohm, R. A., et al. (2012). Diverse Lifestyles and Strategies of Plant Pathogenesis Encoded in the Genomes of Eighteen Doethideomycetes Fungi.	Ascomycota	ACIW00000000 /GCA_000174375.1
Ashbya gossypii	plant pathogenic yeast	cotton	dicot	ATCC_10895	-	Ashbya_gossypii_ATCC_10895_NCBI.fasta	Saccharomycetes	Saccharomycetales	The Biozentrum, University of Basel, Switzerland, in collaboration with Syngenta,	NCBI	Dietrich 2004 Science	Ascomycota	AE016814 - AE016821	Eremothecium gossypii
Blumeria gramminis f. hordei	plant pathogen	barley	monocot	DH14	-	blu_gen_protein_14_6_11.fasta	Leotiomycetes	Erysiphales	BBSRC-INRA	The Blumeria sequencing project-http://www.blugen.org/index.php?page=data	Spanu P D, et al., (2010) Genome Expansion and Gene Loss in Powdery Mildew Fungi Reveal Tradeoffs in Extreme Parasitism. Science 330(6010):1543-1546	Ascomycota
Botrytis cinerea	plant pathogen	broad host range/ grapes	both	B05.10	-	botrytis_cinerea__b05.10_vankan__1_proteins.fasta	Leotiomycetes	Helotiales	BROAD/ The Broad Institute Genome Sequencing Platform	Broad	Amselem 2011 Plos Gen	Ascomycota
Cladosporium fulvum (Passalora fulva)	plant pathogen	Tomato	dicot	race 0WU; CBS131901	-	Clafu1_GeneCatalog_proteins_20110826.aa.fasta	Dothidiomycetes	Capnoidiales	Wageningen University, Netherlands	JGI	De Wit 2012, Plos Genetics	Ascomycota
Coccidiodes immitis	human pathogen	human	-	RS	-	coccidioides_immitis_rs_3_proteins.fasta	Euascomycetes	Onygenales	BROAD/ The Broad Institute Genome Sequencing Platform	Broad	Sharpton et al., 2009, Genome Res, Comparative genomic analyses of the human fungal pathogens Coccidioides and their relatives.	Ascomycota
Fusarium acuminatum	plant pathogen	wheat	monocot	CS5907	F_acuminatum_CS5907_scaf_ordered.fasta	F_acuminatum_CS5907_prot.fasta	Sordariomycetes	Hypocreales	CSIRO(Don Gardiner)	obtained from Don Gardiner CSIRO	Moolhuijzen 2013 GenomeA	Ascomycota
Fusarium circinatum	plant pathogen	Pine trees	Gymnosperm	FSP 34	Fusarium_circinata_FSP34_scaffolds.fasta	-	Sordariomycetes	Hypocreales	Inqaba Biotechnologies, Praetoria, S. Africa 454	NCBI	Wingfield, 2012, Safr J Sci	Ascomycota	AYJV00000000.1
Fusarium culmorum	plant pathogen	possibly monocots and dicots but this isolate was from wheat	both	CS7071	FculmorumCS7071_supercontigs.fa	F_culmorum_CS7071_proteins_ed.fasta	Sordariomycetes	Hypocreales	CSIRO(Don Gardiner)	obtained from Don Gardiner CSIRO	-	Ascomycota
Fusarium graminearum	plant pathogen	wheat/barley	monocot	PH-1	fgram1-4.fasta	fusarium_graminearum_ph-1_3_proteins.fasta	Sordariomycetes	Hypocreales	BROAD/ The Broad Institute Genome Sequencing Platform	Broad	Cuomo C. A. et al., (2007) The Fusarium graminearum genome reveals a link between localized polymorphism and pathogen specialization. Science 317(5843):1400-2	Ascomycota
Fusarium fujikuroi	plant pathogen	Rice	monocot	IMI 58289	Fusfu1_AssemblyScaffolds.fasta	Fusfu1_GeneCatalog_proteins_20130915.aa.fasta	Sordariomycetes	Hypocreales	Philipp Wiemann, Bettina Tudzynski (tudzynsb@uni-muenster.de) et al in Institut für Biologie und Biotechnologie der Pflanzen, Molecular Biology and Biotee chnology of Fungi, Westfälische Wilhelms-Universität Münster, Münster, Germ	JGI	Wiemann 2013 PLOS Path, Deciphering the cryptic genome: genome-wide anall yses of the rice pathogen Fusarium fujikuroi reveal complex regulation of secondary metabolism and novel metabolites	Ascomycota
Fusarium incarnartum-Fusarium equiseti species complex	plant pathogen	wheat	monocot	CS3069	F_FIESC5_CS3069_scaf_ordered.fasta	F_FIESC_CS3069_prot.faa	Sordariomycetes	Hypocreales	CSIRO	obtained from Don Gardiner CSIRO	Moolhuijzen 2013 GenomeA	Ascomycota
Fusarium oxysporum	biocontrol	soil	-	Fo47	fusarium_oxysporum_fo47_1_supercontigs.fasta	fusarium_oxysporum_fo47_1_proteins.fasta	Sordariomycetes	Hypocreales	BROAD/ The Broad Institute Genome Sequencing Platform	Broad	-	Ascomycota
Fusarium oxysporum	plant pathogen	Arabidopsis	dicot	AT5176 (Fo5176)	Fo5176_genomeNCBI.fasta	FOXB_Fo5176_proteins.fasta	Sordariomycetes	Hypocreales	CSIRO (454) AGRF, Illumina (BROAD)	NCBI	Thatcher 2012 MPMI	Ascomycota	AFQF00000000
Fusarium oxysporum	plant pathogen	Homo	-	FOSC 3-a NRRL 32931	fusarium_oxysporum_nrrl32931_1_supercontigs.fasta	fusarium_oxysporum_nrrl32931_1_proteins.fasta	Sordariomycetes	Hypocreales	BROAD/ The Broad Institute Genome Sequencing Platform	Broad	-	Ascomycota	AFML00000000.1
Fusarium oxysporum f. sp. ciceris	plant pathogen	chickpea	dicot	FOC_38	FOC38_1_scaffolds140426.fasta	FOC38_1_proteins_140426.fasta	Sordariomycetes	Hypocreales	ICRISAT	-	-	Ascomycota
Fusarium oxysporum f. sp. conglutinans	plant pathogen	Brassica/Arabidopsis causes cabbage yellows disease	dicot	PHW808/NRRL 54008 race 2 VCG 0101	fusarium_oxysporum_phw808_1_supercontigs.fasta	fusarium_oxysporum_phw808_1_proteins.fasta	Sordariomycetes	Hypocreales	BROAD/ The Broad Institute Genome Sequencing Platform	Broad	-	Ascomycota	AGNF00000000.1	Fusarium oxysporum f. sp. conglutinans 54008
Fusarium oxysporum f. sp. cubense	plant pathogen	Musa (banana)	monocot	Foc1 II5 NRRL 54006 VCG 01213	fusarium_oxysporum_ii5_1_supercontigs.fasta	fusarium_oxysporum_ii5_1_proteins.fasta	Sordariomycetes	Hypocreales	Broad	Broad	-	Ascomycota	BioProject: PRJNA38293	F. oxysporum f. sp. cubense Race 1
Fusarium oxysporum f. sp. melonis	plant pathogen	Cucurbita	dicot	NRRL 26406	fusarium_oxysporum_f._sp._melonis_26406_1_supercontigs.fasta	fusarium_oxysporum_f._sp._melonis_26406_1_proteins.fasta	Sordariomycetes	Hypocreales	BROAD/ The Broad Institute Genome Sequencing Platform	Broad	Ma 2014 Genome Announcements	Ascomycota	AGNE00000000.1
Fusarium oxysporum f. sp. medicaginis	plant pathogen	Medicago	dicot	UQ19911	FOM_UQ19911_scaffolds_140226.fa	FOM_UQ19911proteins140226.fasta	Sordariomycetes	Hypocreales	CSIRO/ACNFP	-	-	Ascomycota
Fusarium oxysporum f. sp. radicis lycopersici	plant pathogen	Lycopersicum	dicot	CL57 NRRL 26381	fusarium_oxysporum_cl57_1_supercontigs.fasta	fusarium_oxysporum_cl57_1_proteins.fasta	Sordariomycetes	Hypocreales	BROAD/ The Broad Institute Genome Sequencing Platform	Broad	-	Ascomycota
Fusarium oxysporum f. sp. vasinfectum	plant pathogen	cotton-Gossypium	dicot	NRRL 25433	fusarium_oxysporum_cotton_1_supercontigs.fasta	fusarium_oxysporum_cotton_1_proteins.fasta	Sordariomycetes	Hypocreales	BROAD/ The Broad Institute Genome Sequencing Platform	Broad	-	Ascomycota
Fusarium oxysporum f. sp. lycopersici	plant pathogen	Lycopersicum	dicot	NRRL 54003 MN25 race 3	fusarium_oxysporum_mn25_1_supercontigs.fasta	fusarium_oxysporum_mn25_1_proteins.fasta	Sordariomycetes	Hypocreales	BROAD/ The Broad Institute Genome Sequencing Platform	Broad	-	Ascomycota
Fusarium oxysporum f. sp. lycopersici	plant pathogen	Lycopersicum	dicot	4287 (NRRL 34936) race2 VCG 0030	Foxy_ly_chromosomesNCBI.fasta	fusarium_oxysporum_f._sp._lycopersici_4287_2_proteins.fasta	Sordariomycetes	Hypocreales	BROAD/ The Broad Institute Genome Sequencing Platform	Broad/ NCBI	Ma LJ et al., Comparative genomics reveals mobile pathogenicity chromosomes in Fusarium., Nature, 2010 Mar 18; 464(7287):367-73	Ascomycota
Fusarium oxysporum f. sp. pisi	plant pathogen	Pisum	dicot	NRRL 37622 HDV247	fusarium_oxysporum_hdv247_1_supercontigs.fasta	fusarium_oxysporum_hdv247_1_proteins.fasta	Sordariomycetes	Hypocreales	BROAD/ The Broad Institute Genome Sequencing Platform	Broad	-	Ascomycota	AGBI00000000.1
Fusarium oxysporum f. sp. raphani	plant pathogen	Radish wilt Raphanus (radish/Arabidopsis)	dicot	PHW815 (NRRL54005)	fusarium_oxysporum_phw815_1_supercontigs.fasta	fusarium_oxysporum_phw815_1_proteins.fasta	Sordariomycetes	Hypocreales	BROAD/ The Broad Institute Genome Sequencing Platform	Broad	-	Ascomycota
Fusarium oxysporum f. sp. vasinfectum	plant pathogen	cotton-Gossypium	dicot	NRRL 25433	fusarium_oxysporum_cotton_1_supercontigs.fasta	fusarium_oxysporum_cotton_1_proteins.fasta	Sordariomycetes	Hypocreales	BROAD/ The Broad Institute Genome Sequencing Platform	Broad	-	Ascomycota
Fusarium pseudograminearum	plant pathogen	wheat	monocot	CS3220	F_psuedograminearum_CS3220_pschrom.fasta	F_psuedograminearum_CS3220_prot_ed.faa	Sordariomycetes	Hypocreales	CSIRO	obtained from Don Gardiner CSIRO	Moolhuijzen 2013 GenomeA	Ascomycota
Fusarium pseudograminearum	plant pathogen	wheat	monocot	CS3427	F_psuedograminearum_CS3427_pschrom.fasta	F_psuedograminearum_CS3427_prot_ed.faa	Sordariomycetes	Hypocreales	CSIRO	obtained from Don Gardiner CSIRO	Moolhuijzen 2013 GenomeA	Ascomycota
Fusarium pseudograminearum	plant pathogen	wheat	monocot	CS3487	F_pseudograminearum_CS3487_pschrom.fasta	F_psuedograminearum_CS3487_prot_ed.faa	Sordariomycetes	Hypocreales	CSIRO	obtained from Don Gardiner CSIRO	Moolhuijzen 2013 GenomeA	Ascomycota
Fusarium pseudograminearum	plant pathogen	wheat	monocot	CS5834	F_pseudograminearum_CS5834_pschrom.fasta	F_psuedograminearum_CS5834_prot_ed.fasta	Sordariomycetes	Hypocreales	CSIRO	obtained from Don Gardiner CSIRO	Moolhuijzen 2013 GenomeA	Ascomycota
Fusarium solani (Nectria haematococca)	plant pathogen	pea	dicot	MPVI 77-13-4	nectria_chrs_ordered.fasta	Necha2_best_proteins.fasta	Sordariomycetes	Hypocriales	JGI	JGI	Coleman JJ et al., The genome of Nectria haematococca: contribution of supernumerary chromosomes to gene expansion., PLoS Genet, 2009 Aug 28; 5(8):e1000618	Ascomycota
Fusarium verticilliodes (Gibberella fujikuroi)	plant pathogen	maize/cereals	monocot	7600	f_verticillioides_ordered.fasta	fusarium_verticillioides_7600_3_proteins.fasta	Sordariomycetes	Hypocreales	BROAD/ The Broad Institute Genome Sequencing Platform	Broad	Ma LJ et al., Comparative genomics reveals mobile pathogenicity chromosomes in Fusarium., Nature, 2010 Mar 18; 464(7287):367-73	Ascomycota
Fusarium virguliforme	plant pathogen	Soybean	dicot	Mont-1	Fusarium_virguliforme_Mont-1_scaffolds.fasta	-	Sordariomycetes	Hypocreales	Bhattacharyya laboratory		Srivastava 2014, PLoS One	Ascomycota		F. solani f. sp. glycines
Grosmania clavigera	plant pathogen	pine trees carried by pine beetle	gymnosperm	kw1407	-	Grosmania_clavigera_prot_NCBI.fasta	Sordariomycetes	Ophiostomatales		NCBI	DiGuistini et al., (2012) Genome and transcriptome analyses of the mountain pine beetle-fungal symbiont Grosmannia clavigera, a lodgepole pine pathogen. Proceedings of the National Academy of Sciences	Ascomycota
Leptosphaeria maculans	plant pathogen	canola	dicot	v23.1.3	-	Lepmu1_GeneCatalog_proteins_20110301.aa.fasta	Dothideomycetes	Pleosporales			Rouxel et al.,(2011) Effector diversification within compartments of the Leptosphaeria maculans genome affected by Repeat-induced Point mutations. Nature Communications 2:202	Ascomycota
Magnaporthe oryzae (grisea)	plant pathogen	rice	monocot	70-15	-	magnaporthe_grisea__m._oryzae__70-15_6_proteins.fasta	Sordariomycetes	Magnaporthales	BROAD/ The Broad Institute Genome Sequencing Platform	Broad	Dean R A, et al.,(2005) The genome sequence of the rice blast fungus Magnaporthe grisea. Nature 34 (7036):980-986	Ascomycota
Mycosphaerella graminicola (Zymoseptoria tritici)	plant pathogen	wheat	monocot	IPO323	-	Mgraminicolav2.FilteredModels1.aa.fasta	Dothideomycetes	Capnoidiales	JGI		Goodwin et al., (2011) Finished Genome of the Fungal Wheat Pathogen Mycosphaerella graminicola Reveals Dispensome Structure, Chromosome Plasticity, and Stealth Pathogenesis. PLoS Genetics 7(6):e1002070	Ascomycota
Neurospora crassa	bread mold	-	-	OR74A	-	neurospora_crassa_or74a__finished__10_proteins.fasta	Sordariomycetes	Sordariales	Broad		Galagan JE et al., The genome sequence of the filamentous fungus Neurospora crassa, Nature, 2003 Apr 24; 422(6934):859-68	Ascomycota
Podospora anserina	saprophyte	dung	-	S mat+	-	pa_allcds_prot_6_28.fasta	Sordariomycetes	Sordariales	Podospora Genome project website http://podospora.igmors.u-psud.fr		Espagne E et al., The genome sequence of the model ascomycete fungus Podospora anserina, Genome Biol, 2008 May 6; 9(5):R77	Ascomycota
Saccharomyces cerevisiae	yeast	-	-	S288C	-	Saccharomyces_ceravisciae_orf_trans.fasta	Saccharomycetes	Saccharomycetales	Saccharomyces genome database- http://www.yeastgenome.org/		Goffeau A, et al.,(1996) Life with 6000 genes. Science 274(5287):546, 563-7	Ascomycota
Sordaria macrospora	saprobe	herbivore dung	-	k-hell	-	Smac_01_peptides.fa	Sordariomycetes	Sordariales	OSU Computational and Genome Biology Initiative and Oregon State University		Nowrousian et al., 2010, PLoS Genetics, De novo Assembly of a 40 Mb Eukaryotic Genome from Short Sequence Reads: Sordaria macrospora, a Model Organism for Fungal Morphogenesis	Ascomycota
Parastagonospora nodorum	plant pathogen	wheat	monocot	SN15	-	Stano2_GeneCatalog_proteins_20110506.aa.fasta	Dothideomycetes	Pleosporales	BROAD/ACNFP	JGI	Hane J et al., (2007) Dothideomycete-plant interactions illuminated by genome sequencing and EST analysis of the wheat pathogen Stagonospora nodorum. Plant Cell 19(11):3347-3368	Ascomycota
Trichoderma reesei	saprophyte	soft-rot of wood	_	QM6a	-	TreeseiV2_FrozenGeneCatalog20081022.proteins.fasta	Sordariomycetes	Hypocriales	JGI		Martinez D, et al., (2008) Genome sequencing and analysis of the biomass-degrading fungus Trichoderma reesei (syn. Hypocrea jecorina). Nat Biotechnol 26(5):553-60	Ascomycota
Tuber melanosporum	ectomycorrhizal symbiont	oaks and other deciduous trees	_	Mel28	-	Tuber_melanosporum_v1.0_pep.fa	Pezizomycetes	Pezizales	http://mycor.nancy.inra.fr/IMGC/TuberGenome/Annotation/FASTA/Tuber_melanosporum_v1.0_pep.fa		Martin et al., (2010) Perigord black truffle genome uncovers evolutionary origins and mechanisms of symbiosis. Nature 464(7291):1033 - 1038	Ascomycota
Uncinocarpus reesii	non-pathogen	-	_	UAMH 1704	-	uncinocarpus_reesii_2_proteins.fasta	Eurotyomycetes	Onygenales	Broad		Sharpton et al., 2009, Genome Res, Comparative genomic analyses of the human fungal pathogens Coccidioides and their relatives.	Ascomycota
Verticillium dahliae	plant pathogen	sunflower, broad host range, vascular wilt	dicots	VdLs.17	-	Verda1_GeneCatalog_proteins_20110524.aa.fasta	Sordariomycetes	Hypocreales	BROAD	JGI	Klosterman, S. J., et al. (2011). "Comparative Genomics Yields Insights into Niche Adaptation of Plant Vascular Wilt Pathogens." PLoS Pathog 7(7): e1002137.	Ascomycota
*Broad =Broad Institute of Harvard and MIT (http://www.broadinstitute.org/, JGI= DOE Joint Genome Institute http://genome.jgi.doe.gov/
