# Supplementary material for: Comparative genomics and prediction of conditionally dispensable sequences in legume–infecting Fusarium oxysporum formae speciales facilitates identification of candidate effectors
Source: BMC Genomics. 2016 Mar 5;17:191. doi: 10.1186/s12864-016-2486-8 (PMC4779268; doi:10.1186/s12864-016-2486-8)
Supplement: Additional file 6: — Orthology analysis. (XLSX 23360 kb) [file 12864_2016_2486_MOESM6_ESM.xlsx]

## Sheet: proteinortho150605
ID	number of species	proteins	alg-conn	FOM_5190a_proteins150112fasta	FOC38_1_proteins_150303fasta	fusarium_oxysporum_(36722)hdv247_1_proteinsfasta	fusarium_oxysporum_f_sp_lycopersici_2_proteinsfasta	FOXB_Fo5176_proteinsfasta	Necha2_best_proteinsfasta	fusarium_oxysporum_cl57_1_proteinsfasta	fusarium_oxysporum_cotton_1_proteinsfasta	fusarium_oxysporum_fo47_1_proteinsfasta	fusarium_oxysporum_f_sp_melonis_26406_1_proteinsfasta	fusarium_oxysporum_ii5_1_proteinsfasta	fusarium_oxysporum_mn25_1_proteinsfasta	fusarium_oxysporum_nrrl32931_1_proteinsfasta	fusarium_oxysporum_phw808_1_proteinsfasta	fusarium_oxysporum_phw815_1_proteinsfasta	F_acuminatum_CS5907_protfasta	F_FIESC_CS3069_protfaa	F_psuedograminearum_CS3220_prot_edfaa	F_psuedograminearum_CS3427_prot_edfaa	F_psuedograminearum_CS3487_prot_edfaa	F_psuedograminearum_CS5834_prot_edfasta	F_culmorum_CS7071_proteins_edfasta	Fusfu1_GeneCatalog_proteins_20130915aafasta	fusarium_graminearum_ph-1_3_proteinsfasta	fusarium_verticillioides_7600_3_proteinsfasta	Alternaria_brassicicola_proteins20081002fasta	Ashbya_gossypii_ATCC_10895_NCBIfasta	blu_gen_protein_14_6_11fasta	botrytis_cinerea__b0510_vankan__1_proteinsfasta	coccidioides_immitis_rs_3_proteinsfasta	Grosmania_clavigera_prot_NCBIfasta	Lepmu1_GeneCatalog_proteins_20110301aafasta	Mgraminicolav2FilteredModels1aafasta	neurospora_crassa_or74a_12_proteinsfasta	pa_allcds_prot_6_28fasta	Saccharomyces_ceravisciae_orf_transfasta	Stano2_GeneCatalog_proteins_20110506aafasta	TreeseiV2_FrozenGeneCatalog20081022proteinsfasta	Tuber_melanosporum_v10_pepfa	uncinocarpus_reesii_2_proteinsfasta	Verda1_GeneCatalog_proteins_20110524aafasta	Clafu1_GeneCatalog_proteins_20110826aafasta	magnaporthe_grisea__m_oryzae__70-15_6_proteinsfasta	Smac_01_peptidesfa
1	18	18	0.174	FOXM_5190aT_00001	FOC38T_12949	FOVG_17472T0	*	gi|342872891|gb|EGU75170.1|	*	FOCG_16101T0	*	FOZG_02197T0	FOMG_02214T0	FOIG_13647T0	FOWG_10099T0	FOYG_05867T0	FOPG_07014T0	FOQG_10747T0	*	BN850_0094130	*	BN847_0069920	*	*	*	jgi|Fusfu1|1934|FFUJ_00163m.01	*	FVEG_14588T0	*	*	*	*	CIMG_09330T0	*	*	*	*	*	*	jgi|Stano2|7959|SNOG_14547.3	*	*	*	*	*	*	*
2	32	32	0.25	FOXM_5190aT_00002	FOC38T_12948	FOVG_17473T0	FOXG_01367T0	gi|342872890|gb|EGU75169.1|	jgi|Necha2|104897|estExt_fgenesh1_pm.C_sca_9_chr7_10_00035	FOCG_16100T0	*	FOZG_02196T0	FOMG_02213T0	FOIG_13646T0	FOWG_10100T0	FOYG_05868T0	FOPG_07015T0	FOQG_10746T0	BN851_0138250	BN850_0052770	BN846_0000710	BN847_0000080	BN848_0000740	BN849_0000690	BN852_0000630	jgi|Fusfu1|1933|FFUJ_00164m.01	FGSG_00059T0	FVEG_00116T0	AB00902.1	*	*	B0510_4469T1	*	*	jgi|Lepmu1|8511|Lema_T033300.1	jgi|Mycgr3|102119|estExt_fgenesh1_kg.C_chr_10161	*	Pa_6_7715|chrm6_SCB|Putative	*	jgi|Stano2|6983|SNOG_13992.3	*	*	*	*	jgi|Clafu1|191637|scf7180000130420_G10698	MGG_07341T0	*
3	29	64	0.121	FOXM_5190aT_00003,FOXM_5190aT_09572	FOC38T_11387,FOC38T_11274,FOC38T_12947	FOVG_15663T0,FOVG_13042T0,FOVG_17474T0	FOXG_10234T0,FOXG_09901T0,FOXG_01366T0	gi|342883062|gb|EGU83624.1|,gi|342890350|gb|EGU89174.1|,gi|342872889|gb|EGU75168.1|	jgi|Necha2|56107|e_gw1.100.15.1,jgi|Necha2|53390|e_gw1.29.191.1	FOCG_12924T0,FOCG_16099T0,FOCG_16099T1	FOTG_12467T0,FOTG_14713T0	FOZG_14164T0,FOZG_02195T0,FOZG_02195T1	FOMG_15958T0,FOMG_02212T0	FOIG_08736T0,FOIG_08385T0,FOIG_13645T0	FOWG_11045T0,FOWG_10101T0,FOWG_10101T1	FOYG_13335T0,FOYG_05869T0	FOPG_15883T0,FOPG_08160T0,FOPG_07016T0	FOQG_15618T0,FOQG_12553T0,FOQG_10745T0	BN851_0061160	BN850_0115770	BN846_0063390,BN846_0050110	BN847_0062910,BN847_0124710	BN848_0064580,BN848_0126170	BN849_0064730,BN849_0055140	BN852_0064380,BN852_0000950	jgi|Fusfu1|13374|FFUJ_10849m.01,jgi|Fusfu1|10508|FFUJ_14065m.01,jgi|Fusfu1|1932|FFUJ_00165m.01	FGSG_03306T0,FGSG_00087T0	FVEG_07761T0,FVEG_08595T0,FVEG_00117T0	*	*	*	*	*	*	*	*	*	*	*	jgi|Stano2|7930|SNOG_14510.3	*	*	*	jgi|Verda1|8176|VDAG_10476T0	jgi|Clafu1|196406|scf7180000130908_G10348	MGG_10508T0	*
4	21	30	0.52	FOXM_5190aT_00004	FOC38T_12946	FOVG_17475T0,FOVG_17475T1	FOXG_01365T0	*	jgi|Necha2|72948|estExt_Genewise1Plus.C_sca_29_chr12_4_00156	FOCG_16098T0,FOCG_16098T1	FOTG_15886T0,FOTG_14712T0	FOZG_02194T0,FOZG_02194T1	FOMG_02211T0,FOMG_02211T1	FOIG_13644T0	FOWG_10102T0,FOWG_10102T1	FOYG_05870T0,FOYG_05870T1	FOPG_07017T1,FOPG_07017T0	FOQG_10744T1,FOQG_10744T0	*	*	BN846_0050100	BN847_0124700	BN848_0126160	BN849_0055130	*	jgi|Fusfu1|1931|FFUJ_00166m.01	FGSG_11671T0	FVEG_00118T0	*	*	*	*	*	*	*	*	*	*	*	*	*	*	*	*	*	*	*
5	15	24	1	FOXM_5190aT_00005	FOC38T_12945	FOVG_17476T1,FOVG_17476T0,FOVG_17476T2	*	gi|342888537|gb|EGU87809.1|	*	FOCG_16097T0,FOCG_16097T1	*	FOZG_02193T0,FOZG_02193T1	FOMG_02210T0,FOMG_02210T1	FOIG_13643T0	FOWG_10103T0,FOWG_10103T1	FOYG_05871T0,FOYG_05871T1	FOPG_07018T0,FOPG_07018T1	FOQG_10743T0,FOQG_10743T1	*	*	*	*	*	*	*	jgi|Fusfu1|1930|FFUJ_00167m.01	*	FVEG_00119T0	*	*	*	*	*	*	*	*	*	*	*	*	*	*	*	jgi|Verda1|8177|VDAG_10477T0	*	*	*
6	20	46	0.184	FOXM_5190aT_00006,FOXM_5190aT_11833	FOC38T_09017,FOC38T_12944	FOVG_11331T0,FOVG_18177T0,FOVG_13232T0,FOVG_13231T0	FOXG_13589T0,FOXG_01363T0	gi|342871924|gb|EGU74347.1|,gi|342872167|gb|EGU74561.1|	*	FOCG_05329T0,FOCG_16096T0	FOTG_12277T0,FOTG_14044T0	FOZG_16375T0,FOZG_02192T0	FOMG_09970T0,FOMG_02209T0	FOIG_11283T0	FOWG_04303T0,FOWG_10104T0	FOYG_11910T0,FOYG_05872T0	FOPG_09707T0,FOPG_09706T0,FOPG_10693T0,FOPG_07019T0	FOQG_14814T0,FOQG_17741T0	BN851_0147140,BN851_0147130,BN851_0147120,BN851_0066140	BN850_0070180,BN850_0070170,BN850_0047160	*	*	*	*	*	jgi|Fusfu1|11766|FFUJ_10129m.01,jgi|Fusfu1|13212|FFUJ_10687m.01,jgi|Fusfu1|13211|FFUJ_10686m.01,jgi|Fusfu1|1929|FFUJ_00168m.01	*	FVEG_00120T0,FVEG_11018T0	*	*	*	*	*	*	*	*	*	Pa_2_9235|chrm2_SCB|Putative	*	*	*	*	*	*	*	*	SMAC_01664
7	23	23	0.816	FOXM_5190aT_00007	FOC38T_12941	FOVG_17478T0	FOXG_01362T0	gi|342888538|gb|EGU87810.1|	jgi|Necha2|77121|fgenesh1_pg.sca_26_chr2_2_0000197	FOCG_16094T0	*	FOZG_02189T0	FOMG_02206T0	FOIG_13638T0	*	FOYG_05874T0	FOPG_07020T0	FOQG_10741T0	BN851_0138260	BN850_0126530	*	*	*	*	BN852_0110930	jgi|Fusfu1|1922|FFUJ_00175m.01	*	FVEG_00128T0	*	*	*	*	*	*	*	*	*	*	*	jgi|Stano2|9698|SNOG_16168.3	jgi|Trire2|122500|estExt_fgenesh5_pg.C_130021	*	*	jgi|Verda1|4136|VDAG_01136T0	jgi|Clafu1|192047|scf7180000130544_G3091	MGG_00122T0	*
8	27	46	0.129	FOXM_5190aT_00008,FOXM_5190aT_10902	FOC38T_07255,FOC38T_12940	FOVG_13488T0,FOVG_17479T0	FOXG_01361T0	gi|342888539|gb|EGU87811.1|	jgi|Necha2|97200|fgenesh1_pm.sca_36_chr11_2_0000039	FOCG_15660T0,FOCG_16093T0	FOTG_13322T0	FOZG_13086T0,FOZG_02188T0	FOMG_14900T0,FOMG_02205T0,FOMG_02205T1	FOIG_14352T0,FOIG_13637T0	FOWG_15568T0,FOWG_10105T0	FOYG_15545T0,FOYG_05875T0	FOPG_14731T0,FOPG_07021T0	FOQG_13512T0,FOQG_10740T0	BN851_0076230,BN851_0138270	BN850_0077100,BN850_0052730	BN846_0026290,BN846_0046600	BN847_0093810,BN847_0047190	BN848_0095550	BN849_0094040,BN849_0051700	BN852_0097310,BN852_0046750	jgi|Fusfu1|14092|FFUJ_11565m.01	FGSG_11492T0,FGSG_13821T0	FVEG_16924T0	*	*	*	*	*	*	*	*	*	*	*	*	jgi|Trire2|22110|estExt_fgenesh1_pm.C_70120	*	*	*	jgi|Clafu1|186110|scf7180000128021_G6923	*	*
9	6	6	1	FOXM_5190aT_00009	FOC38T_13359	*	FOXG_01360T0	*	*	FOCG_16092T0	*	*	FOMG_02204T0	*	FOWG_10108T0	*	*	*	*	*	*	*	*	*	*	*	*	*	*	*	*	*	*	*	*	*	*	*	*	*	*	*	*	*	*	*	*
10	6	6	1	FOXM_5190aT_00010	*	*	*	*	*	FOCG_16091T0	*	FOZG_02185T0	FOMG_02203T0	*	FOWG_10109T0	*	*	*	*	*	*	*	*	*	*	*	*	FVEG_00130T0	*	*	*	*	*	*	*	*	*	*	*	*	*	*	*	*	*	*	*
11	5	6	0.273	FOXM_5190aT_00011	*	*	*	gi|342888541|gb|EGU87813.1|	*	FOCG_16089T0	*	*	*	*	*	FOYG_05882T0	*	*	*	*	*	*	*	*	*	*	*	FVEG_13519T0,FVEG_17213T0	*	*	*	*	*	*	*	*	*	*	*	*	*	*	*	*	*	*	*
12	26	28	0.17	FOXM_5190aT_00012	FOC38T_12937	FOVG_17483T0	FOXG_01359T0	*	*	FOCG_16088T0	*	FOZG_02183T0	FOMG_02201T0	FOIG_11130T0	FOWG_10111T0	FOYG_05883T0	FOPG_07025T0	FOQG_10737T0	BN851_0047800	*	BN846_0064900	BN847_0064450	BN848_0066090	BN849_0066210	BN852_0065940	jgi|Fusfu1|1917|FFUJ_00180m.01	*	FVEG_00132T0	AB06079.1	*	*	B0510_2162T1	*	*	*	*	*	*	*	jgi|Stano2|8355|SNOG_15128.3	*	*	*	jgi|Verda1|8067|VDAG_02909T0	jgi|Clafu1|183877|scf7180000126383_G13907	MGG_04889T0,MGG_08350T0,MGG_08789T0	*
13	5	5	1	FOXM_5190aT_00013	*	*	*	*	*	FOCG_16087T0	*	FOZG_02182T0	FOMG_02200T0	*	FOWG_10112T0	*	*	*	*	*	*	*	*	*	*	*	*	*	*	*	*	*	*	*	*	*	*	*	*	*	*	*	*	*	*	*	*
14	6	6	0.167	FOXM_5190aT_00014	*	*	FOXG_01358T0	*	*	FOCG_16086T0	*	FOZG_02181T0	FOMG_02199T0	*	FOWG_10113T0	*	*	*	*	*	*	*	*	*	*	*	*	*	*	*	*	*	*	*	*	*	*	*	*	*	*	*	*	*	*	*	*
15	5	6	0.5	FOXM_5190aT_00015	*	*	*	*	*	FOCG_16085T0	*	FOZG_02179T0	FOMG_02196T0,FOMG_02196T1	*	FOWG_10114T0	*	*	*	*	*	*	*	*	*	*	*	*	*	*	*	*	*	*	*	*	*	*	*	*	*	*	*	*	*	*	*	*
16	38	70	0.252	FOXM_5190aT_00016,FOXM_5190aT_15598,FOXM_5190aT_03147	*	FOVG_02332T0,FOVG_02332T1,FOVG_17794T0	FOXG_02381T0,FOXG_01355T0	*	jgi|Necha2|93033|fgenesh1_pm.sca_19_chr4_3_0000038	FOCG_18095T0,FOCG_00307T0,FOCG_00307T1,FOCG_16083T0	FOTG_08522T0,FOTG_08522T1	FOZG_04804T0,FOZG_04804T1,FOZG_17824T0,FOZG_17145T0,FOZG_02177T0	FOMG_04628T0,FOMG_04628T1,FOMG_18072T0,FOMG_16001T0,FOMG_02195T0	FOIG_05391T0,FOIG_05391T1,FOIG_11127T0	FOWG_03079T0,FOWG_03079T1,FOWG_17207T0,FOWG_10117T0	FOYG_02467T0,FOYG_02467T1,FOYG_17148T0	FOPG_04145T0,FOPG_04145T1,FOPG_17887T0,FOPG_15686T0	FOQG_08338T0,FOQG_08338T1,FOQG_17724T0,FOQG_15475T0	BN851_0094360	BN850_0100560,BN850_0061920	BN846_0099020	BN847_0098150	BN848_0099630	BN849_0099330	BN852_0098810	jgi|Fusfu1|5080|FFUJ_03430m.01	FGSG_06579T0	FVEG_05562T0	AB03560.1	*	*	B0510_1042T1	CIMG_04947T0	gi|320593135|gb|EFX05544.1|	*	jgi|Mycgr3|83424|fgenesh1_pm.C_chr_1000134,jgi|Mycgr3|88520|fgenesh1_pm.C_chr_14000011	NCU01852T0	Pa_1_10830|chrm1_SCAB|Putative	YPR201W	jgi|Stano2|4455|SNOG_11363.3	jgi|Trire2|45343|estExt_Genewise1.C_30288	GSTUMT00003714001	URET_06602	jgi|Verda1|8551|VDAG_03309T0	jgi|Clafu1|187732|scf7180000129367_G2744	MGG_03399T0	*
17	39	75	0.131	FOXM_5190aT_00017,FOXM_5190aT_00278,FOXM_5190aT_15951,FOXM_5190aT_15597	FOC38T_00145,FOC38T_15524,FOC38T_14414	FOVG_00310T0,FOVG_18881T0,FOVG_17795T0	FOXG_01100T0,FOXG_14897T0,FOXG_01354T0	gi|342883327|gb|EGU83841.1|,gi|342887415|gb|EGU86917.1|,gi|342889770|gb|EGU88732.1|	jgi|Necha2|98974|estExt_fgenesh1_pg.C_sca_1_chr1_3_00985,jgi|Necha2|19682|gw1.18.1473.1	FOCG_14265T0,FOCG_17834T0,FOCG_16081T0	FOTG_04500T0	FOZG_01876T0,FOZG_17763T0,FOZG_17823T0,FOZG_17144T0,FOZG_02175T0	FOMG_01889T0,FOMG_16024T0,FOMG_18073T0,FOMG_16002T0,FOMG_02193T0	FOIG_13193T0,FOIG_11126T0	FOWG_10418T0,FOWG_17206T0,FOWG_10118T0	FOYG_06188T0	FOPG_04588T0,FOPG_17886T0	FOQG_03422T0,FOQG_17723T0,FOQG_15476T0	BN851_0002630,BN851_0032660	BN850_0003390,BN850_0061930	BN846_0006920	BN847_0009160	BN848_0010420	BN849_0008070	BN852_0008070	jgi|Fusfu1|1626|FFUJ_00470m.01	FGSG_00756T0	FVEG_00413T0,FVEG_01676T0	*	*	*	B0510_8954T1	CIMG_08826T0	*	jgi|Lepmu1|7600|Lema_T024940.1	jgi|Mycgr3|28957|gw1.5.1532.1,jgi|Mycgr3|88521|fgenesh1_pm.C_chr_14000012	NCU10125T0,NCU07197T0	Pa_2_14220|chrm2_SCB|Putative	YPR200C	*	jgi|Trire2|105771|fgenesh5_pg.C_scaffold_5000556,jgi|Trire2|59402|e_gw1.6.346.1	GSTUMT00003713001	URET_02738	jgi|Verda1|5071|VDAG_08723T0	jgi|Clafu1|192549|scf7180000130651_G428	MGG_10739T0,MGG_08034T0	SMAC_06896,SMAC_00279
18	25	45	0.135	FOXM_5190aT_00018,FOXM_5190aT_02315	FOC38T_03859,FOC38T_10693	FOVG_09011T0	FOXG_03594T0,FOXG_01234T0,FOXG_01353T0	gi|342878064|gb|EGU79475.1|,gi|342886481|gb|EGU86294.1|	jgi|Necha2|78650|fgenesh1_pg.sca_3_chr4_2_0000051	FOCG_08993T0,FOCG_16079T0	FOTG_09290T0	FOZG_08400T0,FOZG_02173T0	FOMG_13056T0,FOMG_02192T0	FOIG_12039T0	FOWG_12707T0,FOWG_10120T0	FOYG_10133T0,FOYG_05887T0	FOPG_03529T0,FOPG_07033T0	FOQG_01170T0	BN851_0118120	BN850_0136600	BN846_0039660,BN846_0072530	BN847_0041160,BN847_0072380	BN848_0053870,BN848_0073970	BN849_0044740,BN849_0074060	BN852_0039880,BN852_0078120,BN852_0078110	jgi|Fusfu1|8386|FFUJ_05707m.01,jgi|Fusfu1|1913|FFUJ_00184m.01	FGSG_04999T0	FVEG_15063T0,FVEG_02466T0,FVEG_00135T0	*	*	*	*	*	*	*	*	*	*	*	*	*	*	*	*	*	*	*
19	16	16	1	FOXM_5190aT_00019	FOC38T_10692	FOVG_00005T0	FOXG_01352T0	gi|342886480|gb|EGU86293.1|	*	FOCG_16078T0	*	FOZG_02172T0	FOMG_02191T0	FOIG_11122T0	FOWG_10121T0	FOYG_05888T0	FOPG_07034T0	FOQG_10729T0	*	BN850_0066160	*	*	*	*	*	*	*	FVEG_00136T0	*	*	*	*	*	*	*	*	*	*	*	*	*	*	*	jgi|Verda1|1316|VDAG_05798T0	*	*	*
20	26	26	0.247	FOXM_5190aT_00020	FOC38T_10691	FOVG_00006T0	FOXG_01351T0	gi|342886479|gb|EGU86292.1|	jgi|Necha2|45045|e_gw1.9.530.1	FOCG_16077T0	FOTG_02504T0	FOZG_02171T0	FOMG_02190T0	FOIG_11121T0	FOWG_10122T0	FOYG_05889T0	FOPG_07035T0	FOQG_10728T0	BN851_0097360	BN850_0046380	BN846_0000620	BN847_0001420	BN848_0000650	BN849_0000590	BN852_0000620	jgi|Fusfu1|1910|FFUJ_00187m.01	FGSG_00058T0	FVEG_00137T0	*	*	*	*	*	*	*	*	*	Pa_1_4730|chrm1_SCAB|Putative	*	*	*	*	*	*	*	*	*
21	17	27	0.143	FOXM_5190aT_00021,FOXM_5190aT_11306	FOC38T_08787	FOVG_17096T0	FOXG_01349T0	gi|342886476|gb|EGU86289.1|,gi|342875134|gb|EGU76991.1|	*	FOCG_16075T0,FOCG_16075T1	FOTG_12588T0	FOZG_02168T0,FOZG_02168T1	FOMG_18122T0,FOMG_02187T0	FOIG_12787T0,FOIG_10042T0	FOWG_13036T0,FOWG_10123T0	FOYG_16005T0	FOPG_13158T0,FOPG_07039T0	FOQG_11395T0	BN851_0028760	*	*	*	*	*	*	jgi|Fusfu1|14372|FFUJ_11843m.01	*	FVEG_00143T0,FVEG_10680T0,FVEG_10557T0	*	*	*	*	*	*	*	*	*	*	*	*	*	*	*	*	*	*	*
22	14	14	1	FOXM_5190aT_00022	FOC38T_10686	FOVG_00011T0	*	gi|342878563|gb|EGU79895.1|	*	FOCG_16074T0	*	FOZG_02167T0	FOMG_02186T0	FOIG_11116T0	FOWG_10124T0	FOYG_05893T0	FOPG_15264T0	FOQG_10723T0	*	*	*	*	*	BN849_0051850	*	*	*	FVEG_00138T0	*	*	*	*	*	*	*	*	*	*	*	*	*	*	*	*	*	*	*
23	18	21	0.196	FOXM_5190aT_00023	FOC38T_15036,FOC38T_10687	FOVG_07064T0,FOVG_00010T0	FOXG_01347T0	gi|342878562|gb|EGU79894.1|	*	FOCG_16073T0	FOTG_11672T0	FOZG_02166T0	FOMG_02185T0	FOIG_11117T0	FOWG_10125T0	FOYG_05894T0	FOPG_15265T0	FOQG_10724T0	BN851_0028590	*	*	*	*	BN849_0121980,BN849_0051840	*	jgi|Fusfu1|7969|FFUJ_14298m.01	*	FVEG_00139T0	*	*	*	*	*	*	*	*	*	*	*	*	*	*	*	*	*	*	*
24	21	22	0.178	FOXM_5190aT_00024	FOC38T_10688	FOVG_00009T0	FOXG_01346T0	gi|342878561|gb|EGU79893.1|	jgi|Necha2|78331|fgenesh1_pg.sca_31_chr3_5_0000022	FOCG_16072T0	*	FOZG_02165T0	FOMG_02184T0	FOIG_11118T0	FOWG_10126T0	FOYG_05895T0	FOPG_15266T0	FOQG_10725T0	*	*	BN846_0003190	BN847_0039570	BN848_0038090	BN849_0043020,BN849_0051830	*	*	FGSG_10625T0	FVEG_00140T0	*	*	*	*	*	*	*	*	*	*	*	*	*	*	*	*	*	*	SMAC_08910
25	15	15	1	FOXM_5190aT_00025	FOC38T_10689	FOVG_00008T0	*	gi|342878560|gb|EGU79892.1|	jgi|Necha2|78332|fgenesh1_pg.sca_31_chr3_5_0000023	FOCG_16071T0	*	FOZG_02164T0	FOMG_02183T0	FOIG_11119T0	FOWG_10127T0	FOYG_05896T0	FOPG_15267T0	FOQG_10726T0	*	*	*	*	*	BN849_0051820	*	*	*	FVEG_00141T0	*	*	*	*	*	*	*	*	*	*	*	*	*	*	*	*	*	*	*
26	3	3	1	FOXM_5190aT_00026	FOC38T_10690	*	*	*	*	FOCG_16069T0	*	*	*	*	*	*	*	*	*	*	*	*	*	*	*	*	*	*	*	*	*	*	*	*	*	*	*	*	*	*	*	*	*	*	*	*	*
27	4	4	1	FOXM_5190aT_00027	*	FOVG_00015T0	*	*	*	FOCG_16068T0	*	*	*	FOIG_11115T0	*	*	*	*	*	*	*	*	*	*	*	*	*	*	*	*	*	*	*	*	*	*	*	*	*	*	*	*	*	*	*	*	*
28	25	48	0.108	FOXM_5190aT_00028,FOXM_5190aT_14494	FOC38T_08859,FOC38T_10685	FOVG_16248T0,FOVG_00016T0	FOXG_08937T0,FOXG_01344T0	gi|342878559|gb|EGU79891.1|	jgi|Necha2|45979|e_gw1.17.473.1,jgi|Necha2|41213|e_gw1.5.1260.1	FOCG_10388T0,FOCG_16067T0	FOTG_07184T0	FOZG_12181T0,FOZG_02161T0	FOMG_07702T0,FOMG_02181T0	FOIG_04691T0,FOIG_11114T0	FOWG_15667T0,FOWG_10130T0	FOYG_11716T0,FOYG_05899T0	FOPG_16206T0,FOPG_15268T0	FOQG_11578T0,FOQG_10718T0	BN851_0030320,BN851_0138030	BN850_0048540,BN850_0114230	BN846_0123990,BN846_0001250	BN847_0121820,BN847_0000510	BN848_0123590,BN848_0001270	BN849_0001210,BN849_0123050	BN852_0122320,BN852_0001290	jgi|Fusfu1|9489|FFUJ_09058m.01,jgi|Fusfu1|1907|FFUJ_00190m.01	FGSG_09078T0,FGSG_00118T0	FVEG_06592T0,FVEG_00145T0	*	*	*	*	*	*	*	*	*	*	*	*	*	*	*	*	*	*	*
29	23	23	1	FOXM_5190aT_00029	FOC38T_10684	FOVG_00018T0	FOXG_01343T0	gi|342878558|gb|EGU79890.1|	*	FOCG_16065T0	*	FOZG_02159T0	FOMG_02179T0	FOIG_11113T0	FOWG_10132T0	FOYG_05901T0	FOPG_15270T0	FOQG_10716T0	BN851_0138040	BN850_0114250	BN846_0001170	BN847_0000530	BN848_0001190	BN849_0001140	BN852_0001360	jgi|Fusfu1|1906|FFUJ_00191m.01	FGSG_00124T0	FVEG_00146T0	*	*	*	*	*	*	*	*	*	*	*	*	*	*	*	*	*	*	*
30	15	15	0.133	FOXM_5190aT_00030	FOC38T_10683	FOVG_00019T0	*	*	*	FOCG_16064T0	*	FOZG_02158T0	FOMG_02178T0	FOIG_11112T0	FOWG_10133T0	FOYG_05902T0	FOPG_15271T0	FOQG_10715T0	*	BN850_0114260	*	*	*	*	*	jgi|Fusfu1|1905|FFUJ_00192m.01	FGSG_00125T0	FVEG_00147T0	*	*	*	*	*	*	*	*	*	*	*	*	*	*	*	*	*	*	*
31	31	53	0.174	FOXM_5190aT_00031,FOXM_5190aT_01518	FOC38T_10682	FOVG_09954T0,FOVG_09954T1,FOVG_00020T0	FOXG_02801T0,FOXG_01341T0	gi|342875432|gb|EGU77199.1|,gi|342878556|gb|EGU79888.1|	jgi|Necha2|69762|estExt_Genewise1Plus.C_sca_5_chr5_3_01428	FOCG_13370T0,FOCG_13370T1,FOCG_16063T0	*	FOZG_09336T1,FOZG_09336T0,FOZG_02157T0	FOMG_10869T0,FOMG_10869T1,FOMG_02177T0	FOIG_01750T0,FOIG_11111T0	FOWG_14349T0,FOWG_14349T1,FOWG_10134T0	FOYG_09212T0,FOYG_05903T0	FOPG_09356T0,FOPG_09356T1,FOPG_15272T0	FOQG_10076T0,FOQG_10076T1,FOQG_10714T0	BN851_0138060	BN850_0102840	BN846_0001150	BN847_0000550	BN848_0001170	BN849_0052400,BN849_0001120	BN852_0001380	jgi|Fusfu1|1904|FFUJ_00193m.01	FGSG_08166T0,FGSG_00126T0	FVEG_01634T0,FVEG_14593T0	*	*	*	*	CIMG_03611T0	gi|320589249|gb|EFX01711.1|	*	jgi|Mycgr3|101265|estExt_fgenesh1_pm.C_chr_90199	NCU05123T0	*	*	*	jgi|Trire2|55950|e_gw1.2.133.1	*	*	*	*	MGG_01856T0	SMAC_08682
32	13	13	1	FOXM_5190aT_00032	*	FOVG_00021T0	FOXG_01340T0	gi|342878555|gb|EGU79887.1|	*	FOCG_16062T0	*	FOZG_02156T0	FOMG_02176T0	FOIG_11110T0	FOWG_10135T0	FOYG_05904T0	FOPG_15273T0	FOQG_10713T0	*	*	*	*	*	*	*	jgi|Fusfu1|1903|FFUJ_00194m.01	*	*	*	*	*	*	*	*	*	*	*	*	*	*	*	*	*	*	*	*	*
33	30	30	0.9	FOXM_5190aT_00033	FOC38T_10679	FOVG_00023T0	FOXG_01339T0	gi|342872088|gb|EGU74488.1|	*	FOCG_16060T0	*	FOZG_02155T0	FOMG_02174T0	FOIG_11108T0	FOWG_10136T0	FOYG_05906T0	FOPG_15275T0	FOQG_10711T0	*	BN850_0102880	BN846_0001390	BN847_0000690	BN848_0001410	BN849_0001350	BN852_0001510	jgi|Fusfu1|1902|FFUJ_00195m.01	FGSG_00140T0	FVEG_00150T0	*	*	*	B0510_7751T1	*	gi|320587687|gb|EFX00162.1|	jgi|Lepmu1|2444|Lema_T077450.1	jgi|Mycgr3|10419|gw1.9.45.1	*	*	*	jgi|Stano2|10324|SNOG_03898.3	*	*	*	jgi|Verda1|910|VDAG_05392T0	jgi|Clafu1|194208|scf7180000130764_G2296	MGG_11634T0	*
34	41	119	0.12	FOXM_5190aT_00034,FOXM_5190aT_14890,FOXM_5190aT_13939,FOXM_5190aT_09681,FOXM_5190aT_09080,FOXM_5190aT_06133	FOC38T_07997,FOC38T_07695,FOC38T_03471,FOC38T_10678	FOVG_11875T0,FOVG_08129T0,FOVG_00024T0	FOXG_16973T0,FOXG_11443T0,FOXG_10011T0,FOXG_17238T0,FOXG_01338T0	gi|342874998|gb|EGU76875.1|,gi|342880705|gb|EGU81729.1|,gi|342889541|gb|EGU88579.1|,gi|342872087|gb|EGU74487.1|	jgi|Necha2|82976|fgenesh1_pg.sca_22_chr7_11_0000013,jgi|Necha2|98069|fgenesh1_pm.sca_28_chr13_5_0000111,jgi|Necha2|54204|e_gw1.15.342.1,jgi|Necha2|70076|estExt_Genewise1Plus.C_sca_20_chr6_4_00273,jgi|Necha2|41063|e_gw1.5.1242.1	FOCG_17491T0,FOCG_16466T0,FOCG_12802T0,FOCG_05860T0,FOCG_17016T0,FOCG_16059T0	FOTG_12153T0,FOTG_06620T0	FOZG_17880T0,FOZG_17875T0,FOZG_16731T0,FOZG_14285T0,FOZG_11524T0,FOZG_03264T0,FOZG_18025T0,FOZG_02154T0	FOMG_15263T0,FOMG_13963T0,FOMG_13835T0,FOMG_13299T0,FOMG_13287T0,FOMG_03338T0,FOMG_02173T0	FOIG_14597T0,FOIG_08613T0,FOIG_04226T0,FOIG_01188T0,FOIG_11107T0	FOWG_14152T0,FOWG_03761T0,FOWG_10137T0	FOYG_13216T0,FOYG_12446T0,FOYG_00941T0,FOYG_05907T0	FOPG_13896T0,FOPG_05053T0,FOPG_15276T0	FOQG_15987T0,FOQG_11509T0,FOQG_07151T0,FOQG_10710T0	BN851_0135060,BN851_0124890,BN851_0076080	BN850_0109520,BN850_0099120,BN850_0102890	BN846_0058080,BN846_0004320,BN846_0001380	BN847_0121540,BN847_0054070,BN847_0026890,BN847_0000680	BN848_0123300,BN848_0055300,BN848_0003540,BN848_0001400	BN849_0056710,BN849_0027030,BN849_0001340	BN852_0024720,BN852_0054560,BN852_0001500	jgi|Fusfu1|12259|FFUJ_09635m.01,jgi|Fusfu1|6276|FFUJ_14648m.01,jgi|Fusfu1|1901|FFUJ_00196m.01	FGSG_02273T0,FGSG_04194T0,FGSG_00139T0	FVEG_10377T0,FVEG_11973T0,FVEG_00151T0	AB06499.1	gi_45198320_ref_NP_985349.1__AFL201Wp_[Ashbya_gossypii_ATCC_10895]	*	B0510_587T1	CIMG_08871T0	gi|320587631|gb|EFX00106.1|	jgi|Lepmu1|7038|Lema_T119830.1	jgi|Mycgr3|39109|e_gw1.3.354.1	NCU00378T0	Pa_7_1930|chrm7_SCAB|Putative	*	jgi|Stano2|65|SNOG_00086.3	jgi|Trire2|61910|e_gw1.9.145.1,jgi|Trire2|65142|e_gw1.15.238.1	*	URET_02786	jgi|Verda1|1564|VDAG_06372T0,jgi|Verda1|6011|VDAG_09789T0	jgi|Clafu1|189081|scf7180000130132_G10898	MGG_05008T0	SMAC_06449
35	32	69	0.108	FOXM_5190aT_00035,FOXM_5190aT_09386	FOC38T_16030,FOC38T_13623,FOC38T_09926,FOC38T_10677	FOVG_13256T0,FOVG_13256T1,FOVG_00025T0	FOXG_09710T0,FOXG_01337T0	gi|342871785|gb|EGU74246.1|,gi|342872086|gb|EGU74486.1|	jgi|Necha2|86561|fgenesh1_pg.sca_36_chr11_2_0000130,jgi|Necha2|104597|estExt_fgenesh1_pm.C_sca_5_chr5_3_00507	FOCG_13142T0,FOCG_13142T1,FOCG_11723T0,FOCG_16058T0	FOTG_13549T0	FOZG_13952T0,FOZG_13952T1,FOZG_02480T0,FOZG_02153T0	FOMG_14452T0,FOMG_14452T1,FOMG_02172T0	FOIG_15995T0,FOIG_14287T0,FOIG_11106T0	FOWG_11263T0,FOWG_11263T1,FOWG_10138T0	FOYG_17090T0,FOYG_13539T0,FOYG_13539T1,FOYG_05908T0	FOPG_15760T0,FOPG_15277T0	FOQG_15088T0,FOQG_10709T0	BN851_0020810,BN851_0076060	BN850_0102720,BN850_0102900	BN846_0059560,BN846_0001370	BN847_0059890,BN847_0000670	BN848_0061490,BN848_0001390	BN849_0063280,BN849_0001330	BN852_0060530,BN852_0001490	jgi|Fusfu1|13192|FFUJ_10667m.01,jgi|Fusfu1|1900|FFUJ_00197m.01	FGSG_03656T0,FGSG_00138T0	FVEG_16423T0,FVEG_00152T0	AB09095.1	*	*	*	*	*	jgi|Lepmu1|5881|Lema_T018550.1	jgi|Mycgr3|69901|estExt_Genewise1Plus.C_chr_31109	*	Pa_6_9630|chrm6_SCB|Putative,Pa_1_206|chrm1_SCAB|Putative	*	jgi|Stano2|8499|SNOG_15330.3	*	GSTUMT00004253001	*	*	jgi|Clafu1|189084|scf7180000130132_G10901	*	*
36	11	11	0.157	FOXM_5190aT_00036	FOC38T_10676	*	FOXG_01336T0	gi|342872085|gb|EGU74485.1|	jgi|Necha2|82898|fgenesh1_pg.sca_9_chr7_10_0000422	FOCG_16057T0	*	FOZG_02152T0	FOMG_02170T0	*	FOWG_10139T0	FOYG_05909T0	FOPG_15278T0	*	*	*	*	*	*	*	*	*	*	*	*	*	*	*	*	*	*	*	*	*	*	*	*	*	*	*	*	*	*
37	16	19	0.112	FOXM_5190aT_00037,FOXM_5190aT_14886	FOC38T_10675	FOVG_00027T0	*	*	jgi|Necha2|41666|e_gw1.5.1119.1	FOCG_17012T0,FOCG_16056T0	FOTG_17637T0	FOZG_02151T0,FOZG_18021T0	FOMG_02169T0	FOIG_11104T0	FOWG_10140T0	FOYG_05910T0	FOPG_15279T0	FOQG_10708T0	*	*	BN846_0001430	BN847_0000730	BN848_0001450	*	*	*	*	*	*	*	*	*	*	*	*	*	*	*	*	*	*	*	*	*	*	*	*
38	25	29	0.144	FOXM_5190aT_00038,FOXM_5190aT_14889	FOC38T_10674	FOVG_00028T0	FOXG_17239T0,FOXG_01334T0	gi|342872083|gb|EGU74483.1|	jgi|Necha2|80934|fgenesh1_pg.sca_5_chr5_3_0000733	FOCG_17015T0,FOCG_16055T0	FOTG_17638T0	FOZG_18024T0,FOZG_02150T0	FOMG_02168T0	FOIG_11103T0	FOWG_10141T0	FOYG_05911T0	FOPG_15280T0	FOQG_10707T0	*	BN850_0102910	BN846_0001360	BN847_0000660	BN848_0001380	BN849_0001320	BN852_0001480	jgi|Fusfu1|1898|FFUJ_00199m.01	FGSG_00137T0	FVEG_00154T0	*	*	*	*	*	*	*	*	*	*	*	*	*	*	*	*	jgi|Clafu1|189086|scf7180000130132_G10903	*	*
39	15	15	0.6	FOXM_5190aT_00039	FOC38T_10673	FOVG_00029T0	FOXG_01333T0	gi|342890144|gb|EGU89009.1|	*	FOCG_16054T0	FOTG_17639T0	FOZG_02149T0	FOMG_02167T0	FOIG_11102T0	FOWG_10142T0	FOYG_05912T0	FOPG_09646T0	FOQG_10706T0	*	*	*	*	*	*	*	jgi|Fusfu1|1894|FFUJ_00203m.01	*	*	*	*	*	*	*	*	*	*	*	*	*	*	*	*	*	*	*	*	*
40	31	177	0.107	FOXM_5190aT_00040,FOXM_5190aT_15842,FOXM_5190aT_13016,FOXM_5190aT_12795,FOXM_5190aT_10646,FOXM_5190aT_08596,FOXM_5190aT_06510	FOC38T_13227,FOC38T_10425,FOC38T_10218,FOC38T_06445,FOC38T_03998,FOC38T_10672	FOVG_19173T0,FOVG_14932T0,FOVG_14324T0,FOVG_12515T0,FOVG_12515T1,FOVG_08542T0,FOVG_07080T0,FOVG_18677T0,FOVG_00030T0	FOXG_10779T0,FOXG_16832T0,FOXG_16499T0,FOXG_13373T0,FOXG_07078T0,FOXG_04256T0,FOXG_01332T0	gi|342871389|gb|EGU74015.1|,gi|342873322|gb|EGU75512.1|,gi|342879659|gb|EGU80900.1|,gi|342886874|gb|EGU86571.1|,gi|342888658|gb|EGU87895.1|,gi|342890143|gb|EGU89008.1|	jgi|Necha2|86319|fgenesh1_pg.sca_30_chr11_1_0000087,jgi|Necha2|91298|fgenesh1_pm.sca_18_chr2_1_0000702,jgi|Necha2|89566|fgenesh1_pm.sca_8_chr1_1_0000003,jgi|Necha2|55953|e_gw1.96.17.1,jgi|Necha2|104917|estExt_fgenesh1_pm.C_sca_9_chr7_10_00188,jgi|Necha2|78510|fgenesh1_pg.sca_60_chr3_6_0000014,jgi|Necha2|55362|e_gw1.24.164.1,jgi|Necha2|45219|e_gw1.9.567.1,jgi|Necha2|41795|e_gw1.5.1268.1,jgi|Necha2…	FOCG_15993T0,FOCG_15554T0,FOCG_11357T0,FOCG_08088T0,FOCG_08088T1,FOCG_05155T0,FOCG_16053T0	FOTG_17225T0,FOTG_17189T0,FOTG_10474T0,FOTG_10036T0,FOTG_09591T0,FOTG_09591T1,FOTG_17640T0	FOZG_16649T0,FOZG_15378T0,FOZG_15378T1,FOZG_12975T0,FOZG_10303T0,FOZG_02847T0,FOZG_02148T0	FOMG_16633T0,FOMG_13367T0,FOMG_09500T0,FOMG_09500T1,FOMG_07585T0,FOMG_02923T0,FOMG_02165T0	FOIG_15765T0,FOIG_14772T0,FOIG_11491T0,FOIG_11491T1,FOIG_09134T0,FOIG_06642T0,FOIG_11100T0	FOWG_17063T0,FOWG_15460T0,FOWG_15269T0,FOWG_15269T1,FOWG_14731T0,FOWG_12510T0,FOWG_10144T0	FOYG_16777T0,FOYG_15437T0,FOYG_14523T0,FOYG_14523T1,FOYG_13935T0,FOYG_08994T0,FOYG_00537T0,FOYG_05914T0	FOPG_12489T0,FOPG_12465T0,FOPG_11379T0,FOPG_11379T1,FOPG_09446T0,FOPG_03376T0,FOPG_09645T0	FOQG_16120T0,FOQG_14862T0,FOQG_14570T0,FOQG_11821T0,FOQG_11821T1,FOQG_06273T0,FOQG_10705T0	BN851_0136360,BN851_0119410,BN851_0103670,BN851_0047530,BN851_0030860,BN851_0076020	BN850_0010290,BN850_0090980,BN850_0063440,BN850_0063150,BN850_0102960	BN846_0078300,BN846_0027480,BN846_0020610,BN846_0014620,BN846_0061070,BN846_0001350	BN847_0096280,BN847_0058600,BN847_0027840,BN847_0022470,BN847_0061380,BN847_0000650	BN848_0092480,BN848_0060140,BN848_0023480,BN848_0004470,BN848_0062980,BN848_0001370	BN849_0096850,BN849_0061950,BN849_0027940,BN849_0022930,BN849_0032600,BN849_0001310	BN852_0072400,BN852_0062010,BN852_0059190,BN852_0025580,BN852_0020400,BN852_0001470	jgi|Fusfu1|13996|FFUJ_11468m.01,jgi|Fusfu1|12854|FFUJ_10331m.01,jgi|Fusfu1|10927|FFUJ_12193m.01,jgi|Fusfu1|7987|FFUJ_14280m.01,jgi|Fusfu1|6469|FFUJ_14831m.01,jgi|Fusfu1|1893|FFUJ_14413m.01	FGSG_11274T0,FGSG_03778T0,FGSG_03516T0,FGSG_02357T0,FGSG_01876T0,FGSG_00136T0	FVEG_07377T0,FVEG_12173T0,FVEG_12861T0,FVEG_13729T0,FVEG_00155T0	AB10498.1,AB10252.1	*	*	B0510_6227T1	*	*	jgi|Lepmu1|173|Lema_T001730.1	jgi|Mycgr3|101466|estExt_fgenesh1_pm.C_chr_100190	*	*	*	*	*	*	*	jgi|Verda1|8746|VDAG_03504T0	jgi|Clafu1|186827|scf7180000128839_G4447,jgi|Clafu1|185293|scf7180000127575_G10329,jgi|Clafu1|189680|scf7180000130280_G7128,jgi|Clafu1|191136|scf7180000130384_G7567	*	*
41	37	40	0.124	FOXM_5190aT_00041,FOXM_5190aT_14708	FOC38T_10671	FOVG_00031T0	FOXG_01331T0	gi|342890142|gb|EGU89007.1|	jgi|Necha2|61516|estExt_Genewise1.C_sca_5_chr5_3_01484	FOCG_16052T0	FOTG_17642T0,FOTG_16950T0	FOZG_17778T0,FOZG_02146T0	FOMG_02164T0	FOIG_11099T0	FOWG_10146T0	FOYG_05915T0	FOPG_09644T0	FOQG_10704T0	BN851_0076000	BN850_0102990	BN846_0001480	BN847_0000790	BN848_0001500	BN849_0001450	BN852_0001610	jgi|Fusfu1|1892|FFUJ_00204m.01	FGSG_00150T0	FVEG_00156T0	AB03400.1	*	*	*	CIMG_03135T0	*	*	jgi|Mycgr3|102173|estExt_fgenesh1_kg.C_chr_10219	NCU09040T0	Pa_5_11750|chrm5_SCB|Putative	*	jgi|Stano2|4406|SNOG_11291.3	*	GSTUMT00009757001	URET_02833	jgi|Verda1|8021|VDAG_02863T0	jgi|Clafu1|189647|scf7180000130280_G7095	MGG_11308T0	SMAC_05844
42	16	17	1	FOXM_5190aT_00042	FOC38T_10670	FOVG_00032T0,FOVG_00032T1	FOXG_01330T0	*	*	FOCG_16051T0	FOTG_17643T0	FOZG_02145T0	FOMG_02163T0	FOIG_11098T0	FOWG_10147T0	FOYG_05916T0	FOPG_09643T0	FOQG_10703T0	*	BN850_0102980	*	*	*	*	*	jgi|Fusfu1|1891|FFUJ_00205m.01	*	FVEG_00157T1	*	*	*	*	*	*	*	*	*	*	*	*	*	*	*	*	*	*	*
43	6	6	1	FOXM_5190aT_00043	*	*	FOXG_01329T0	*	*	FOCG_16050T0	*	FOZG_02144T0	*	*	FOWG_10148T0	FOYG_05917T0	*	*	*	*	*	*	*	*	*	*	*	*	*	*	*	*	*	*	*	*	*	*	*	*	*	*	*	*	*	*	*
44	32	45	0.178	FOXM_5190aT_00044,FOXM_5190aT_15596	FOC38T_14413,FOC38T_08722	FOVG_17796T0,FOVG_00034T0	FOXG_01328T0	gi|342883396|gb|EGU83904.1|,gi|342890139|gb|EGU89004.1|	*	FOCG_18264T0,FOCG_16049T0	FOTG_17645T0	FOZG_17822T0,FOZG_17143T0,FOZG_02143T0	FOMG_18074T0,FOMG_16003T0,FOMG_02161T0	FOIG_11096T0	FOWG_17205T0,FOWG_10149T0	FOYG_16774T0,FOYG_05918T0	FOPG_18923T0,FOPG_09641T0	FOQG_15477T0,FOQG_10701T0	BN851_0032670	BN850_0060210	*	BN847_0070790	BN848_0072320	BN849_0072460	BN852_0076530	jgi|Fusfu1|1889|FFUJ_00207m.01	FGSG_04847T0	FVEG_00159T0	AB02107.1	*	*	B0510_6011T1	*	*	jgi|Lepmu1|6034|Lema_T020080.1	jgi|Mycgr3|87071|fgenesh1_pm.C_chr_8000077	*	Pa_5_12560|chrm5_SCA|Putative	*	jgi|Stano2|2740|SNOG_09084.3	*	GSTUMT00006924001	*	*	*	MGG_12264T0	SMAC_10272
45	42	42	0.412	FOXM_5190aT_00045	FOC38T_08723	FOVG_00035T0	FOXG_01327T0	gi|342890138|gb|EGU89003.1|	jgi|Necha2|69777|estExt_Genewise1Plus.C_sca_5_chr5_3_01489	FOCG_16048T0	FOTG_17646T0	FOZG_02142T0	FOMG_02160T0	FOIG_11095T0	FOWG_10150T0	FOYG_05919T0	FOPG_09640T0	FOQG_10700T0	BN851_0075970	BN850_0103000	BN846_0001500	BN847_0000810	BN848_0001520	BN849_0001470	BN852_0001630	jgi|Fusfu1|1888|FFUJ_00208m.01	FGSG_00152T0	FVEG_00160T0	AB06815.1	*	bgh05033_polypeptide	B0510_5145T1	CIMG_10154T0	gi|320589450|gb|EFX01911.1|	jgi|Lepmu1|9428|Lema_T042470.1	jgi|Mycgr3|22604|gw1.5.975.1	NCU09912T0	Pa_6_11080|chrm6_SCB|Putative	*	jgi|Stano2|1380|SNOG_07304.3	jgi|Trire2|37366|gw1.19.240.1	GSTUMT00000182001	URET_03563	jgi|Verda1|7871|VDAG_02713T0	jgi|Clafu1|191352|scf7180000130410_G11552	MGG_10289T0	SMAC_08525
46	14	14	0.286	FOXM_5190aT_00046	FOC38T_08724	*	FOXG_01326T0	*	*	*	*	FOZG_02139T0	FOMG_02157T0	FOIG_11093T0	FOWG_10153T0	FOYG_05921T0	*	*	BN851_0089510	*	BN846_0050860	BN847_0049850	BN848_0049090	BN849_0055790	*	*	FGSG_04600T0	*	*	*	*	*	*	*	*	*	*	*	*	*	*	*	*	*	*	*	*
47	22	25	0.111	FOXM_5190aT_00047,FOXM_5190aT_12316	FOC38T_08725	FOVG_00037T0	FOXG_16501T0,FOXG_01325T0	gi|342890137|gb|EGU89002.1|	*	FOCG_16768T0	FOTG_13015T0	FOZG_02138T0	FOMG_02156T0	FOIG_11092T0	FOWG_10154T0	FOYG_15000T0,FOYG_05922T0	FOPG_09638T0	FOQG_10698T0	BN851_0147930	*	*	BN847_0046920	*	BN849_0051460	BN852_0046500	jgi|Fusfu1|1887|FFUJ_00209m.01	FGSG_08248T0	FVEG_00165T0	*	*	*	*	*	*	*	*	*	*	*	*	*	*	*	*	*	MGG_08914T0	*
48	25	51	0.601	FOXM_5190aT_00048	FOC38T_08726	FOVG_00038T3,FOVG_00038T0,FOVG_00038T1,FOVG_00038T2	FOXG_01324T0	gi|342890136|gb|EGU89001.1|	*	FOCG_16769T0,FOCG_16769T1,FOCG_16769T2	FOTG_13014T3,FOTG_13014T2,FOTG_13014T0,FOTG_13014T1	FOZG_02137T3,FOZG_02137T1,FOZG_02137T2,FOZG_02137T0	FOMG_02155T3,FOMG_02155T1,FOMG_02155T0,FOMG_02155T2	FOIG_11091T0,FOIG_11091T1,FOIG_11091T2	FOWG_10155T3,FOWG_10155T1,FOWG_10155T0,FOWG_10155T2	FOYG_05923T1,FOYG_05923T0,FOYG_05923T2	FOPG_09637T1,FOPG_09637T0,FOPG_09637T2	FOQG_10697T3,FOQG_10697T0,FOQG_10697T1,FOQG_10697T2	BN851_0075960	BN850_0087110	BN846_0001510	BN847_0002590	BN848_0001530	BN849_0001480	BN852_0001640	jgi|Fusfu1|1885|FFUJ_00211m.01	FGSG_00153T0	FVEG_00168T0	*	*	*	*	*	*	*	*	*	*	*	*	*	*	*	*	*	MGG_03848T0	*
49	18	18	0.889	FOXM_5190aT_00049	FOC38T_08727	FOVG_00039T0	FOXG_01323T0	gi|342890135|gb|EGU89000.1|	jgi|Necha2|41234|e_gw1.5.161.1	FOCG_16770T0	FOTG_13013T0	FOZG_02136T0	FOMG_02154T0	FOIG_11090T0	FOWG_10156T0	*	FOPG_09636T0	FOQG_10696T0	*	*	*	*	*	*	*	jgi|Fusfu1|1884|FFUJ_00212m.01	*	FVEG_00169T0	*	*	*	*	*	*	*	*	*	*	*	*	*	*	URET_06244	jgi|Verda1|9915|VDAG_04671T0	*	*	*
50	14	29	0.132	FOXM_5190aT_00050,FOXM_5190aT_15889,FOXM_5190aT_11460	FOC38T_14339	FOVG_00041T0,FOVG_07054T0,FOVG_18805T0	FOXG_12985T0	gi|342867396|gb|EGU72445.1|,gi|342872163|gb|EGU74558.1|	jgi|Necha2|82678|fgenesh1_pg.sca_9_chr7_10_0000202,jgi|Necha2|97776|fgenesh1_pm.sca_15_chr12_5_0000065,jgi|Necha2|64833|estExt_Genewise1.C_sca_28_chr13_5_00079	*	FOTG_11682T0,FOTG_13012T0	FOZG_14684T0,FOZG_14684T1	FOMG_08828T0,FOMG_08828T1	FOIG_11330T0	FOWG_04506T0,FOWG_04506T1	FOYG_16172T0	FOPG_17184T0,FOPG_16999T0,FOPG_15946T0,FOPG_09634T0	*	*	*	*	*	*	*	*	jgi|Fusfu1|9198|FFUJ_06516m.01,jgi|Fusfu1|2105|FFUJ_05320m.01	*	*	*	*	*	*	*	*	*	*	*	*	*	*	*	*	*	*	*	*	*
51	17	17	0.176	FOXM_5190aT_00051	FOC38T_08729	FOVG_00042T0	FOXG_01321T0	*	jgi|Necha2|80951|fgenesh1_pg.sca_5_chr5_3_0000750	FOCG_16772T0	FOTG_13011T0	FOZG_02134T0	FOMG_02151T0	FOIG_11087T0	FOWG_10159T0	FOYG_05926T0	FOPG_09633T0	FOQG_10693T0	BN851_0075930	*	*	*	*	*	*	jgi|Fusfu1|1881|FFUJ_00215m.01	*	FVEG_00171T0	*	*	*	*	*	*	*	*	*	*	*	*	*	*	*	*	*	*	*
52	14	14	0.429	FOXM_5190aT_00052	FOC38T_08730	FOVG_00043T0	FOXG_01320T0	*	*	FOCG_16773T0	FOTG_13010T0	FOZG_02133T0	FOMG_02150T0	FOIG_11086T0	FOWG_10160T0	FOYG_05927T0	FOPG_09632T0	FOQG_10692T0	*	*	*	*	*	*	*	jgi|Fusfu1|1880|FFUJ_00216m.01	*	*	*	*	*	*	*	*	*	*	*	*	*	*	*	*	*	*	*	*	*
53	14	17	0.126	FOXM_5190aT_00053	*	FOVG_00044T0	FOXG_01319T0	gi|342890133|gb|EGU88998.1|	*	FOCG_16774T0	FOTG_13009T0	FOZG_02132T0	FOMG_02149T0	*	FOWG_10161T0,FOWG_10162T0	FOYG_05928T0	FOPG_09631T0	FOQG_10691T0	*	*	*	*	*	*	*	jgi|Fusfu1|1879|FFUJ_00217m.01,jgi|Fusfu1|1878|FFUJ_00218m.01	*	FVEG_00174T0,FVEG_00173T0	*	*	*	*	*	*	*	*	*	*	*	*	*	*	*	*	*	*	*
54	15	20	0.134	FOXM_5190aT_00054	*	FOVG_00049T0	FOXG_01318T0	*	*	FOCG_16778T0	FOTG_13005T0	FOZG_02128T0	FOMG_02144T0	FOIG_11083T0,FOIG_11081T0	*	FOYG_05933T0,FOYG_05931T0	*	FOQG_10686T0	*	*	*	BN847_0002620	BN848_0001560	BN849_0001510,BN849_0001550	*	*	FGSG_00156T0,FGSG_11691T0,FGSG_11693T0	FVEG_14602T0	*	*	*	*	*	*	*	*	*	*	*	*	*	*	*	*	*	*	*
55	12	18	0.169	FOXM_5190aT_00055	FOC38T_08732	FOVG_13043T0,FOVG_00048T0	FOXG_01317T0	*	*	FOCG_12925T0	FOTG_12468T0,FOTG_13006T0	FOZG_14163T0,FOZG_02129T0	*	FOIG_08737T0,FOIG_11082T0	FOWG_11046T0,FOWG_10164T0	FOYG_05932T0	*	FOQG_10687T0,FOQG_12552T0	*	BN850_0104730	*	*	*	*	*	*	*	*	*	*	*	*	*	*	*	*	*	*	*	*	*	*	*	*	*	*	*
56	14	14	0.101	FOXM_5190aT_00056	FOC38T_08733	FOVG_00050T0	*	gi|342890128|gb|EGU88993.1|	*	FOCG_16779T0	FOTG_13004T0	FOZG_02127T0	FOMG_02143T0	FOIG_11080T0	FOWG_10165T0	FOYG_05934T0	FOPG_09627T0	FOQG_10685T0	*	*	*	*	*	*	*	*	*	FVEG_14604T0	*	*	*	*	*	*	*	*	*	*	*	*	*	*	*	*	*	*	*
57	17	17	0.765	FOXM_5190aT_00057	FOC38T_08734	FOVG_00051T0	FOXG_01316T0	gi|342890127|gb|EGU88992.1|	jgi|Necha2|78419|fgenesh1_pg.sca_31_chr3_5_0000110	FOCG_16780T0	FOTG_13003T0	FOZG_02126T0	FOMG_02141T0	FOIG_11078T0	FOWG_10166T0	FOYG_05935T0	FOPG_09625T0	FOQG_10684T0	*	*	*	*	*	*	*	jgi|Fusfu1|1873|FFUJ_00223m.01	*	FVEG_00177T0	*	*	*	*	*	*	*	*	*	*	*	*	*	*	*	*	*	*	*
58	16	17	1	FOXM_5190aT_00058	FOC38T_08735	FOVG_00052T0	FOXG_01315T0	gi|342890126|gb|EGU88991.1|	jgi|Necha2|87632|fgenesh1_pg.sca_15_chr12_5_0000069,jgi|Necha2|41596|e_gw1.5.660.1	FOCG_16781T0	FOTG_13002T0	FOZG_02125T0	FOMG_02140T0	FOIG_11077T0	FOWG_10167T0	FOYG_05936T0	FOPG_09624T0	FOQG_10683T0	*	*	*	*	*	*	*	jgi|Fusfu1|1872|FFUJ_00224m.01	*	*	*	*	*	*	*	*	*	*	*	*	*	*	*	*	*	*	*	*	*
59	37	37	0.946	FOXM_5190aT_00059	FOC38T_08736	FOVG_00053T0	FOXG_01314T0	gi|342890125|gb|EGU88990.1|	jgi|Necha2|40704|e_gw1.5.1441.1	FOCG_16782T0	FOTG_13001T0	FOZG_02124T0	FOMG_02139T0	FOIG_11076T0	FOWG_10168T0	FOYG_05937T0	FOPG_09623T0	FOQG_10682T0	BN851_0075900	BN850_0088410	BN846_0001630	BN847_0002700	BN848_0001660	BN849_0001610	BN852_0001770	jgi|Fusfu1|1871|FFUJ_00225m.01	FGSG_00165T0	FVEG_00179T0	AB06548.1	*	*	B0510_3902T1	*	gi|320590620|gb|EFX03063.1|	jgi|Lepmu1|7092|Lema_T120370.1	jgi|Mycgr3|50077|e_gw1.11.240.1	NCU02654T0	*	*	jgi|Stano2|700|SNOG_00880.3	jgi|Trire2|57179|e_gw1.3.210.1	*	*	jgi|Verda1|7872|VDAG_02714T0	jgi|Clafu1|184862|scf7180000127310_G13783	MGG_15452T0	SMAC_04312
60	20	22	0.819	FOXM_5190aT_00060	FOC38T_08737	FOVG_00054T0	FOXG_01313T0	*	jgi|Necha2|61525|estExt_Genewise1.C_sca_5_chr5_3_01499	FOCG_16783T0	*	FOZG_02123T0	FOMG_02138T0	*	FOWG_10169T0	FOYG_05938T0	*	FOQG_10681T0	BN851_0075890	*	*	*	*	BN849_0001620	*	*	FGSG_00166T0	FVEG_00180T0	*	*	*	*	CIMG_10097T0,CIMG_01363T0	*	*	*	*	Pa_6_10960|chrm6_SCB|Putative	*	jgi|Stano2|1695|SNOG_07725.3	*	*	URET_01291,URET_03593	*	jgi|Clafu1|197597|scf7180000131022_G670	*	*
61	43	43	0.93	FOXM_5190aT_00061	FOC38T_08738	FOVG_00055T0	FOXG_01312T0	gi|342890123|gb|EGU88988.1|	jgi|Necha2|40605|e_gw1.5.1601.1	FOCG_16784T0	FOTG_12999T0	FOZG_02122T0	FOMG_02137T0	FOIG_11074T0	FOWG_10170T0	FOYG_05939T0	FOPG_09621T0	FOQG_10680T0	BN851_0075880	BN850_0088390	BN846_0001660	BN847_0002730	BN848_0001690	BN849_0001640	BN852_0001790	jgi|Fusfu1|1869|FFUJ_00227m.01	FGSG_00168T0	FVEG_00181T0	AB08991.1	gi_45185415_ref_NP_983132.1__mitochondrial_37S_ribosomal_protein_MRP2_[Ashbya_gossypii_ATCC_10895]	bgh01056_polypeptide	B0510_5511T1	CIMG_01841T0	*	jgi|Lepmu1|6387|Lema_T113320.1	jgi|Mycgr3|77845|estExt_Genewise1Plus.C_chr_130349	NCU00564T0	Pa_1_14610|chrm1_SCDE|Putative	YPR166C	jgi|Stano2|141|SNOG_00177.3	jgi|Trire2|110295|fgenesh5_pg.C_scaffold_19000180	GSTUMT00002669001	URET_05534	jgi|Verda1|6395|VDAG_01729T0	jgi|Clafu1|191705|scf7180000130426_G10745	MGG_03019T0	SMAC_01255
62	1	1	1	FOXM_5190aT_00062	*	*	*	*	*	*	*	*	*	*	*	*	*	*	*	*	*	*	*	*	*	*	*	*	*	*	*	*	*	*	*	*	*	*	*	*	*	*	*	*	*	*	*
63	44	45	0.823	FOXM_5190aT_00063	FOC38T_08740	FOVG_00057T0	FOXG_01310T0	gi|342890121|gb|EGU88986.1|	jgi|Necha2|41831|e_gw1.5.1569.1	FOCG_16786T0	FOTG_12997T0	FOZG_02120T0	FOMG_02135T0	FOIG_11072T0	FOWG_10172T0	FOYG_05941T0	FOPG_09619T0	FOQG_10678T0	BN851_0075860	BN850_0088370	BN846_0001680	BN847_0002750	BN848_0001710	BN849_0001660	BN852_0001810	jgi|Fusfu1|1867|FFUJ_00229m.01	FGSG_00170T0	FVEG_00183T0	AB06578.1	gi_45187621_ref_NP_983844.1__ADL252Wp_[Ashbya_gossypii_ATCC_10895]	bgh02539_polypeptide	B0510_4242T1	CIMG_00481T0,CIMG_00481T1	gi|320589656|gb|EFX02112.1|	jgi|Lepmu1|6845|Lema_T117900.1	jgi|Mycgr3|64768|estExt_Genewise1.C_chr_130510	NCU00600T0	Pa_1_15380|chrm1_SCDE|Putative	YIL118W	jgi|Stano2|779|SNOG_00974.3	jgi|Trire2|123258|estExt_fgenesh5_pg.C_190138	GSTUMT00004480001	URET_00519	jgi|Verda1|7935|VDAG_02777T0	jgi|Clafu1|195828|scf7180000130862_G6913	MGG_10323T0	SMAC_01290
64	26	26	0.269	FOXM_5190aT_00064	FOC38T_08741	FOVG_00058T0	FOXG_01309T0	gi|342890120|gb|EGU88985.1|	jgi|Necha2|100722|estExt_fgenesh1_pg.C_sca_5_chr5_3_00738	FOCG_16787T0	FOTG_12996T0	FOZG_02119T0	FOMG_02134T0	FOIG_11071T0	FOWG_10173T0	FOYG_05942T0	FOPG_09618T0	FOQG_10677T0	*	BN850_0088360	BN846_0001690	BN847_0002760	BN848_0001720	BN849_0001670	BN852_0001820	jgi|Fusfu1|1866|FFUJ_00230m.01	FGSG_00171T0	FVEG_00184T0	*	*	*	*	*	*	*	*	NCU10129T0	*	*	*	*	*	*	*	*	*	SMAC_09593
65	32	33	0.179	FOXM_5190aT_00065	FOC38T_08744	FOVG_00059T0	FOXG_01308T0	*	*	FOCG_16788T0	FOTG_12995T0	FOZG_02118T0	FOMG_02133T0	FOIG_11070T0	FOWG_10174T0	FOYG_05943T0	FOPG_09617T0	FOQG_10676T0	BN851_0061560	BN850_0112510,BN850_0088340	*	BN847_0027050	BN848_0003700	BN849_0001690	BN852_0001830	*	FGSG_02288T0	FVEG_00185T0	*	*	*	*	*	gi|320588943|gb|EFX01411.1|	jgi|Lepmu1|9903|Lema_T052320.1	jgi|Mycgr3|93588|fgenesh1_pg.C_chr_5000662	NCU05861T0	Pa_5_1320|chrm5_SCA|Putative	*	jgi|Stano2|1147|SNOG_07011.3	jgi|Trire2|56853|e_gw1.3.557.1	GSTUMT00000556001	URET_07787	*	*	MGG_11779T0	SMAC_09205
66	35	46	0.277	FOXM_5190aT_00066	FOC38T_08745	FOVG_00061T1,FOVG_00061T0	FOXG_01307T0	gi|342890118|gb|EGU88983.1|	jgi|Necha2|51795|e_gw1.36.240.1,jgi|Necha2|69758|estExt_Genewise1Plus.C_sca_5_chr5_3_01363	FOCG_16789T1,FOCG_16789T0	FOTG_12994T1,FOTG_12994T0	FOZG_02117T1,FOZG_02117T0	FOMG_02132T1,FOMG_02132T0	FOIG_11069T1,FOIG_11069T0	FOWG_10175T1,FOWG_10175T0	FOYG_05944T1,FOYG_05944T0	FOPG_09616T1,FOPG_09616T0	FOQG_10674T1,FOQG_10674T0	BN851_0075830	BN850_0088310	BN846_0001710	BN847_0002780	BN848_0001740	BN849_0001700	BN852_0001840	jgi|Fusfu1|1863|FFUJ_00233m.01	FGSG_00172T0	FVEG_00186T0	AB04746.1	*	*	B0510_3965T1	*	*	jgi|Lepmu1|7228|Lema_T121730.1	jgi|Mycgr3|108479|estExt_fgenesh1_pg.C_chr_30174	*	Pa_1_21910|chrm1_SCDE|Putative	*	jgi|Stano2|12114|SNOG_06360.3	jgi|Trire2|110853|fgenesh5_pg.C_scaffold_22000166	GSTUMT00006718001	*	jgi|Verda1|5735|VDAG_09387T0	jgi|Clafu1|187091|scf7180000129012_G11214	*	*
67	38	70	0.112	FOXM_5190aT_00067,FOXM_5190aT_11333,FOXM_5190aT_02731	FOC38T_08746	FOVG_14403T0,FOVG_00062T0	FOXG_01953T0,FOXG_11947T0,FOXG_01306T0	gi|342890161|gb|EGU89025.1|,gi|342880922|gb|EGU81936.1|,gi|342890117|gb|EGU88982.1|	jgi|Necha2|79097|fgenesh1_pg.sca_3_chr4_2_0000498,jgi|Necha2|7448|gw1.22.111.1,jgi|Necha2|40651|e_gw1.5.1378.1	FOCG_15163T0,FOCG_16790T0	FOTG_12487T0,FOTG_12993T0	FOZG_13575T0,FOZG_02116T0	FOMG_17822T0,FOMG_02131T0	FOIG_12758T0,FOIG_11068T0	FOWG_13009T0,FOWG_10176T0	FOYG_16033T0,FOYG_05945T0	FOPG_13059T0,FOPG_09615T0	FOQG_10404T0,FOQG_10673T0	BN851_0012930,BN851_0097650,BN851_0075820	BN850_0036460,BN850_0128030,BN850_0088320	BN846_0001720	BN847_0101310,BN847_0066070,BN847_0002790	BN848_0067700,BN848_0102850,BN848_0001750	BN849_0001710	BN852_0067550	jgi|Fusfu1|14557|FFUJ_12028m.01,jgi|Fusfu1|4648|FFUJ_03000m.01,jgi|Fusfu1|1862|FFUJ_00234m.01	FGSG_06873T0,FGSG_03017T0,FGSG_00173T0	FVEG_10527T0,FVEG_10527T1,FVEG_00187T0	AB02551.1	gi_45201414_ref_NP_986984.1__AGR318Cp_[Ashbya_gossypii_ATCC_10895]	*	*	CIMG_09291T0	gi|320594145|gb|EFX06548.1|	*	jgi|Mycgr3|77127|estExt_Genewise1Plus.C_chr_110854	NCU08072T0	Pa_6_10680|chrm6_SCB|Putative	*	jgi|Stano2|4604|SNOG_11554.3	jgi|Trire2|66843|e_gw1.19.318.1	*	URET_05005	jgi|Verda1|7945|VDAG_02787T0	jgi|Clafu1|186117|scf7180000128021_G6930	MGG_12652T0	*
68	30	30	0.934	FOXM_5190aT_00068	FOC38T_08747	FOVG_00064T0	FOXG_01305T0	gi|342890116|gb|EGU88981.1|	jgi|Necha2|41033|e_gw1.5.362.1	FOCG_16792T0	FOTG_12992T0	FOZG_02115T0	FOMG_02130T0	FOIG_11067T0	FOWG_10178T0	FOYG_05947T0	FOPG_09614T0	FOQG_10672T0	BN851_0075810	BN850_0088330	BN846_0001730	BN847_0002800	BN848_0001760	BN849_0001720	BN852_0001850	jgi|Fusfu1|1861|FFUJ_00235m.01	FGSG_00174T0	FVEG_00188T0	*	*	*	*	*	gi|320593433|gb|EFX05842.1|	*	*	*	Pa_5_2340|chrm5_SCA|Putative	*	*	jgi|Trire2|4484|fgenesh1_pm.C_scaffold_13000003	*	*	jgi|Verda1|6963|VDAG_02297T0	*	MGG_14352T0	*
69	44	46	1	FOXM_5190aT_00069	FOC38T_08748	FOVG_00063T0	FOXG_01304T0	gi|342890115|gb|EGU88980.1|	jgi|Necha2|69757|estExt_Genewise1Plus.C_sca_5_chr5_3_01357	FOCG_16791T0	FOTG_12991T0	FOZG_02114T0	FOMG_02129T0	FOIG_11066T0	FOWG_10177T0	FOYG_05946T0	FOPG_09613T0	FOQG_10671T0	BN851_0075800	BN850_0088300	BN846_0001740	BN847_0002810	BN848_0001770	BN849_0001730	BN852_0001860	jgi|Fusfu1|1860|FFUJ_00236m.01	FGSG_00175T0	FVEG_00189T0	AB06981.1	gi_45201097_ref_NP_986667.1__AGR002Wp_[Ashbya_gossypii_ATCC_10895]	bgh00207_polypeptide	B0510_9511T1	CIMG_10114T0	gi|320589467|gb|EFX01928.1|	jgi|Lepmu1|9136|Lema_T039550.1	jgi|Mycgr3|107161|estExt_fgenesh1_pg.C_chr_10733	NCU02482T0,NCU02482T1,NCU02482T2	Pa_6_10000|chrm6_SCB|Putative	YPR001W	jgi|Stano2|1673|SNOG_07690.3	jgi|Trire2|80621|estExt_GeneWisePlus.C_190256	GSTUMT00004657001	URET_03582	jgi|Verda1|7927|VDAG_02769T0	jgi|Clafu1|196140|scf7180000130900_G11354	MGG_02617T0	SMAC_05990
70	44	44	0.75	FOXM_5190aT_00070	FOC38T_08749	FOVG_00065T0	FOXG_01303T0	gi|342890114|gb|EGU88979.1|	jgi|Necha2|69753|estExt_Genewise1Plus.C_sca_5_chr5_3_01353	FOCG_16793T0	FOTG_12990T0	FOZG_02113T0	FOMG_02128T0	FOIG_11065T0	FOWG_10179T0	FOYG_05948T0	FOPG_09612T0	FOQG_10670T0	BN851_0075790	BN850_0088290	BN846_0001750	BN847_0002820	BN848_0001780	BN849_0001740	BN852_0001870	jgi|Fusfu1|1859|FFUJ_00237m.01	FGSG_00176T0	FVEG_00190T0	AB06980.1	gi_302309302_ref_NP_986609.2__AGL057Wp_[Ashbya_gossypii_ATCC_10895]	bgh00185_polypeptide	B0510_9510T1	CIMG_10137T0	gi|320589489|gb|EFX01950.1|	jgi|Lepmu1|9135|Lema_T039540.1	jgi|Mycgr3|83726|fgenesh1_pm.C_chr_1000436	NCU02481T0	Pa_6_10010|chrm6_SCB|Putative	YPR006C	jgi|Stano2|1672|SNOG_07689.3	jgi|Trire2|66541|e_gw1.19.31.1	GSTUMT00004661001	URET_03573	jgi|Verda1|7926|VDAG_02768T0	jgi|Clafu1|196141|scf7180000130900_G11355	MGG_02616T0	SMAC_05989
71	42	78	0.19	FOXM_5190aT_00071,FOXM_5190aT_09841	FOC38T_08750	FOVG_00066T2,FOVG_00066T0,FOVG_00066T1	FOXG_10904T0,FOXG_01302T0	gi|342875657|gb|EGU77376.1|,gi|342890113|gb|EGU88978.1|	jgi|Necha2|100707|estExt_fgenesh1_pg.C_sca_5_chr5_3_00673,jgi|Necha2|78349|fgenesh1_pg.sca_31_chr3_5_0000040	FOCG_16794T2,FOCG_11937T0,FOCG_11937T1,FOCG_16794T0,FOCG_16794T1	FOTG_14604T0,FOTG_12989T2,FOTG_12989T0,FOTG_12989T1	FOZG_02112T2,FOZG_00107T0,FOZG_00107T1,FOZG_02112T1,FOZG_02112T0	FOMG_02127T2,FOMG_00110T0,FOMG_02127T1,FOMG_02127T0	FOIG_15095T0,FOIG_11064T2,FOIG_11064T0,FOIG_11064T1	FOWG_10180T2,FOWG_09109T0,FOWG_09109T1,FOWG_10180T0,FOWG_10180T1	FOYG_05949T2,FOYG_05949T1,FOYG_05949T0	FOPG_15595T0,FOPG_15595T1,FOPG_09611T2,FOPG_09611T1,FOPG_09611T0	FOQG_10669T2,FOQG_10669T0,FOQG_10669T1	BN851_0075770	BN850_0088280	BN846_0001760	BN847_0002830	BN848_0001790	BN849_0001750	BN852_0001880	jgi|Fusfu1|1858|FFUJ_00238m.01	FGSG_00177T0	FVEG_00191T0	AB10022.1	*	bgh00604_polypeptide	B0510_9517T1	CIMG_10076T0	gi|320589488|gb|EFX01949.1|	jgi|Lepmu1|9036|Lema_T038550.1	jgi|Mycgr3|102294|estExt_fgenesh1_kg.C_chr_10347	NCU02480T0,NCU02480T1	Pa_6_10020|chrm6_SCB|Putative	*	jgi|Stano2|1784|SNOG_07839.3	jgi|Trire2|123265|estExt_fgenesh5_pg.C_190167	GSTUMT00004642001	URET_05960	jgi|Verda1|7925|VDAG_02767T0	jgi|Clafu1|191678|scf7180000130423_G1094	MGG_02612T0	SMAC_05988
72	42	52	1	FOXM_5190aT_00072	FOC38T_08751	FOVG_00067T0,FOVG_00067T1	FOXG_01301T0	gi|342890112|gb|EGU88977.1|	jgi|Necha2|104591|estExt_fgenesh1_pm.C_sca_5_chr5_3_00476	FOCG_16795T0,FOCG_16795T1	FOTG_12988T0,FOTG_12988T1	FOZG_02111T0,FOZG_02111T1	FOMG_02126T0,FOMG_02126T1	FOIG_11063T0,FOIG_11063T1	FOWG_10181T0,FOWG_10181T1	FOYG_05950T0,FOYG_05950T1	FOPG_09610T0,FOPG_09610T1	FOQG_10668T0,FOQG_10668T1	BN851_0075760	BN850_0088270	BN846_0001770	BN847_0002840	BN848_0001800	BN849_0001760	BN852_0001890	jgi|Fusfu1|1857|FFUJ_00239m.01	FGSG_11697T0	FVEG_00192T0	AB10023.1	*	bgh00038_polypeptide	B0510_9518T1	CIMG_10075T0	gi|320589444|gb|EFX01905.1|	jgi|Lepmu1|9035|Lema_T038540.1	jgi|Mycgr3|107090|estExt_fgenesh1_pg.C_chr_10627	NCU02479T0	Pa_6_10030|chrm6_SCB|Putative	*	jgi|Stano2|1785|SNOG_07840.3	jgi|Trire2|80627|estExt_GeneWisePlus.C_190265	GSTUMT00004641001	URET_05961	jgi|Verda1|7924|VDAG_02766T0	jgi|Clafu1|187289|scf7180000129064_G10762	MGG_02538T0	SMAC_05987
73	26	47	1	FOXM_5190aT_00073	FOC38T_08752	FOVG_00068T0,FOVG_00068T1,FOVG_00068T2	FOXG_01300T0	gi|342890111|gb|EGU88976.1|	jgi|Necha2|61490|estExt_Genewise1.C_sca_5_chr5_3_01344	FOCG_16796T0,FOCG_16796T1,FOCG_16796T2	FOTG_12987T1,FOTG_12987T0,FOTG_12987T2	FOZG_02110T1,FOZG_02110T0,FOZG_02110T2	FOMG_02125T0,FOMG_02125T1,FOMG_02125T2	FOIG_11062T1,FOIG_11062T0,FOIG_11062T2	FOWG_10182T1,FOWG_10182T0,FOWG_10182T2	FOYG_05951T0,FOYG_05951T1,FOYG_05951T2	FOPG_09609T0,FOPG_09609T1,FOPG_09609T2	FOQG_10667T1,FOQG_10667T0,FOQG_10667T2	BN851_0075750	BN850_0000010	BN846_0001800	BN847_0002870	BN848_0001830	BN849_0001790	BN852_0001920	jgi|Fusfu1|1856|FFUJ_00240m.01	FGSG_00179T0	FVEG_00193T0,FVEG_00193T1	*	*	*	*	*	*	*	*	*	*	*	*	*	*	*	jgi|Verda1|7923|VDAG_02765T0	*	*	*
74	19	19	0.158	FOXM_5190aT_00074	FOC38T_08753	FOVG_00070T0	FOXG_01299T0	gi|342890110|gb|EGU88975.1|	jgi|Necha2|26533|gw1.5.1387.1	FOCG_16798T0	FOTG_12985T0	FOZG_02108T0	FOMG_02123T0	FOIG_11061T0	FOWG_10184T0	FOYG_05953T0	FOPG_09607T0	FOQG_10665T0	BN851_0075740	*	*	*	*	BN849_0001800	BN852_0001930	*	FGSG_00180T0	*	*	*	*	*	*	*	*	*	*	*	*	*	*	*	*	*	*	*	*
75	41	41	1	FOXM_5190aT_00075	FOC38T_08754	FOVG_00071T0	FOXG_01298T0	gi|342890109|gb|EGU88974.1|	jgi|Necha2|61487|estExt_Genewise1.C_sca_5_chr5_3_01339	FOCG_16800T0	FOTG_12984T0	FOZG_02107T0	FOMG_02122T0	FOIG_11060T0	FOWG_10185T0	FOYG_05954T0	FOPG_09606T0	FOQG_10664T0	BN851_0075720	BN850_0113760	BN846_0001820	BN847_0002890	BN848_0001850	BN849_0001810	BN852_0001940	jgi|Fusfu1|1854|FFUJ_00242m.01	FGSG_00182T0	FVEG_00197T0	AB06579.1	*	bgh02642_polypeptide	B0510_4240T1	CIMG_00479T0	gi|320589844|gb|EFX02300.1|	jgi|Lepmu1|6844|Lema_T117890.1	jgi|Mycgr3|111705|estExt_fgenesh1_pg.C_chr_130240	NCU00593T0	Pa_1_15400|chrm1_SCDE|Putative	*	jgi|Stano2|780|SNOG_00976.3	*	GSTUMT00007755001	URET_00517	jgi|Verda1|7937|VDAG_02779T0	jgi|Clafu1|195826|scf7180000130862_G6911	MGG_10325T0	SMAC_01284
76	31	41	1	FOXM_5190aT_00076	FOC38T_08755	FOVG_00072T0,FOVG_00072T1	FOXG_01297T0	gi|342890108|gb|EGU88973.1|	jgi|Necha2|69740|estExt_Genewise1Plus.C_sca_5_chr5_3_01336	FOCG_16801T0,FOCG_16801T1	FOTG_12983T0,FOTG_12983T1	FOZG_02106T0,FOZG_02106T1	FOMG_02121T0,FOMG_02121T1	FOIG_11059T0,FOIG_11059T1	FOWG_10188T0,FOWG_10188T1	FOYG_05955T0,FOYG_05955T1	FOPG_09605T0,FOPG_09605T1	FOQG_10663T0,FOQG_10663T1	BN851_0075710	BN850_0113750	BN846_0001830	BN847_0002900	BN848_0001860	*	BN852_0001950	jgi|Fusfu1|1853|FFUJ_00243m.01	FGSG_00183T0	FVEG_00198T0	*	*	*	*	*	gi|320589548|gb|EFX02009.1|	*	*	NCU00547T0	Pa_1_15660|chrm1_SCDE|Putative	*	*	*	GSTUMT00000542001	*	*	jgi|Clafu1|191215|scf7180000130394_G5354	MGG_03102T0	SMAC_01237
77	18	18	0.778	FOXM_5190aT_00077	FOC38T_08756	FOVG_00073T0	FOXG_01296T0	gi|342890107|gb|EGU88972.1|	*	FOCG_16802T0	FOTG_12982T0	FOZG_02105T0	FOMG_02120T0	FOIG_11058T0	FOWG_10187T0	FOYG_05956T0	FOPG_09604T0	FOQG_10662T0	BN851_0075700	*	*	*	*	*	*	jgi|Fusfu1|1852|FFUJ_00244m.01	*	FVEG_00199T0	*	*	*	*	*	*	*	*	NCU12040T0	*	*	*	*	*	*	*	*	*	*
78	37	85	0.174	FOXM_5190aT_00078,FOXM_5190aT_12356,FOXM_5190aT_03045	FOC38T_11454,FOC38T_05440,FOC38T_08757	FOVG_13798T0,FOVG_02467T0,FOVG_00074T0	FOXG_14633T0,FOXG_02278T0,FOXG_01295T0	gi|342878857|gb|EGU80145.1|,gi|342883730|gb|EGU84175.1|,gi|342890106|gb|EGU88971.1|	jgi|Necha2|38694|e_gw1.3.1555.1,jgi|Necha2|106160|fgeneshN1_pm.sca_5_chr5_3_0000037	FOCG_07648T0,FOCG_00439T0,FOCG_16803T0	FOTG_12894T0,FOTG_01092T0,FOTG_12981T0	FOZG_15977T0,FOZG_04936T0,FOZG_02104T0	FOMG_09070T0,FOMG_04762T0,FOMG_02119T0	FOIG_09737T0,FOIG_05512T0,FOIG_11057T0	FOWG_11800T0,FOWG_02948T0,FOWG_10189T0	FOYG_14951T0,FOYG_02596T0,FOYG_05957T0	FOPG_14971T0,FOPG_11140T0,FOPG_09603T0	FOQG_11642T0,FOQG_08862T0,FOQG_10661T0	BN851_0102330,BN851_0075690	BN850_0034800,BN850_0113740	BN846_0100010,BN846_0003130,BN846_0001840	BN847_0099130,BN847_0039510,BN847_0002910	BN848_0100610,BN848_0038030,BN848_0001870	BN849_0100290,BN849_0042960,BN849_0001830	BN852_0099780,BN852_0001960	jgi|Fusfu1|11519|FFUJ_12780m.01,jgi|Fusfu1|4973|FFUJ_03323m.01,jgi|Fusfu1|1851|FFUJ_00245m.01	FGSG_10621T0,FGSG_06663T0,FGSG_00184T0	FVEG_13457T0,FVEG_15640T0,FVEG_00200T0	AB07321.1	*	bgh00720_polypeptide	B0510_9161T1	CIMG_00249T0	*	jgi|Lepmu1|9735|Lema_T050640.1	*	NCU00061T0,NCU07134T0	Pa_7_9400|chrm7_SCAB|Putative	*	jgi|Stano2|904|SNOG_06715.3	jgi|Trire2|39755|gw1.9.544.1	*	URET_00335	*	*	MGG_08823T0	SMAC_07720,SMAC_00149
79	31	31	1	FOXM_5190aT_00079	FOC38T_08758	FOVG_00075T0	FOXG_01294T0	gi|342890105|gb|EGU88970.1|	jgi|Necha2|93915|fgenesh1_pm.sca_5_chr5_3_0000480	FOCG_16804T0	FOTG_12980T0	FOZG_02103T0	FOMG_02118T0	FOIG_11056T0	FOWG_10190T0	FOYG_05958T0	FOPG_09602T0	FOQG_10660T0	BN851_0075680	BN850_0088260	BN846_0001780	BN847_0002850	BN848_0001810	BN849_0001770	BN852_0001900	jgi|Fusfu1|1850|FFUJ_00246m.01	FGSG_11698T0	FVEG_00201T0	*	gi_45187530_ref_NP_983753.1__ADL342Wp_[Ashbya_gossypii_ATCC_10895]	bgh02159_polypeptide	B0510_7059T1	*	gi|320589432|gb|EFX01893.1|	*	*	*	*	*	*	*	*	*	jgi|Verda1|7830|VDAG_02672T0	*	*	SMAC_01238
80	37	37	0.858	FOXM_5190aT_00080	FOC38T_08759	FOVG_00076T0	FOXG_01293T0	gi|342890104|gb|EGU88969.1|	jgi|Necha2|40647|e_gw1.5.926.1	FOCG_16805T0	FOTG_12979T0	FOZG_02102T0	FOMG_02117T0	FOIG_11055T0	FOWG_10191T0	FOYG_05959T0	FOPG_09601T0	FOQG_10659T0	BN851_0075670	BN850_0000020	BN846_0001790	BN847_0002860	BN848_0001820	BN849_0001780	BN852_0001910	jgi|Fusfu1|1849|FFUJ_00247m.01	FGSG_11699T0	FVEG_00202T0	AB06349.1	*	*	B0510_7060T1	CIMG_05959T0	*	jgi|Lepmu1|4152|Lema_T105920.1	*	NCU11186T0	Pa_1_15640|chrm1_SCDE|Putative	*	jgi|Stano2|6797|SNOG_13755.3	jgi|Trire2|110293|fgenesh5_pg.C_scaffold_19000178	GSTUMT00004853001	URET_04397	jgi|Verda1|7831|VDAG_02673T0	*	*	SMAC_01239
81	35	35	0.77	FOXM_5190aT_00081	FOC38T_08760	FOVG_00077T0	FOXG_01292T0	gi|342890103|gb|EGU88968.1|	jgi|Necha2|41403|e_gw1.5.1424.1	FOCG_16806T0	FOTG_12978T0	FOZG_02101T0	FOMG_02116T0	FOIG_11054T0	FOWG_10192T0	FOYG_05960T0	FOPG_09600T0	FOQG_10658T0	BN851_0075650	BN850_0000030	BN846_0001850	BN847_0002920	BN848_0001880	BN849_0001840	BN852_0001970	jgi|Fusfu1|1848|FFUJ_00248m.01	FGSG_00185T0	FVEG_00203T0	*	*	bgh02338_polypeptide	B0510_6428T1	CIMG_02602T0	gi|320589479|gb|EFX01940.1|	*	*	NCU00537T0	Pa_1_15700|chrm1_SCDE|Putative	*	*	*	GSTUMT00011557001	*	jgi|Verda1|7832|VDAG_02674T0	*	MGG_14205T0	SMAC_01231
82	42	42	1	FOXM_5190aT_00082	FOC38T_08761	FOVG_00078T0	FOXG_01291T0	gi|342890102|gb|EGU88967.1|	jgi|Necha2|41345|e_gw1.5.683.1	FOCG_16807T0	FOTG_12977T0	FOZG_02100T0	FOMG_02115T0	FOIG_11053T0	FOWG_10193T0	FOYG_05961T0	FOPG_09599T0	FOQG_10657T0	BN851_0075640	BN850_0000040	BN846_0001860	BN847_0002930	BN848_0001890	BN849_0001850	BN852_0001980	jgi|Fusfu1|1847|FFUJ_00249m.01	FGSG_00186T0	FVEG_00204T0	AB06356.1	gi_302307956_ref_NP_984763.2__AEL098Wp_[Ashbya_gossypii_ATCC_10895]	*	B0510_6429T1	CIMG_11830T0	gi|320589405|gb|EFX01866.1|	jgi|Lepmu1|4149|Lema_T105890.1	jgi|Mycgr3|57150|estExt_Genewise1.C_chr_31624	NCU00536T0	Pa_1_15690|chrm1_SCDE|Putative	*	jgi|Stano2|6145|SNOG_12876.3	jgi|Trire2|66517|e_gw1.19.270.1	GSTUMT00004828001	URET_03701	jgi|Verda1|7833|VDAG_02675T0	jgi|Clafu1|184308|scf7180000126929_G3706	MGG_14202T0	SMAC_01230
83	24	24	0.333	FOXM_5190aT_00083	FOC38T_08762	FOVG_00079T0	FOXG_01290T0	gi|342890101|gb|EGU88966.1|	jgi|Necha2|93912|fgenesh1_pm.sca_5_chr5_3_0000477	FOCG_16808T0	FOTG_12976T0	FOZG_02099T0	FOMG_02114T0	FOIG_11052T0	FOWG_10194T0	FOYG_05962T0	FOPG_09598T0	FOQG_10656T0	BN851_0075630	BN850_0000050	BN846_0001870	BN847_0002940	BN848_0001900	BN849_0001860	BN852_0001990	jgi|Fusfu1|1846|FFUJ_00250m.01	*	FVEG_00205T0	*	*	*	*	*	*	*	*	*	*	*	*	*	*	*	*	*	*	*
84	43	43	0.882	FOXM_5190aT_00084	*	FOVG_00080T0	FOXG_01289T0	gi|342890100|gb|EGU88965.1|	jgi|Necha2|80870|fgenesh1_pg.sca_5_chr5_3_0000669	FOCG_16809T0	FOTG_12975T0	FOZG_02098T0	FOMG_02113T0	FOIG_11051T0	FOWG_10195T0	FOYG_05963T0	FOPG_09597T0	FOQG_10655T0	BN851_0075620	BN850_0000060	BN846_0001880	BN847_0002950	BN848_0001910	BN849_0001870	BN852_0002000	jgi|Fusfu1|1845|FFUJ_00251m.01	FGSG_00188T0	FVEG_00206T0	AB06329.1	gi_45198881_ref_NP_985910.1__AFR363Wp_[Ashbya_gossypii_ATCC_10895]	bgh03142_polypeptide	B0510_8770T1	CIMG_06772T0	gi|320586562|gb|EFW99232.1|	jgi|Lepmu1|4084|Lema_T105240.1	jgi|Mycgr3|57452|estExt_Genewise1.C_chr_32099	NCU00664T0	Pa_1_12950|chrm1_SCC|Putative	YJR050W	jgi|Stano2|9824|SNOG_16410.3	jgi|Trire2|5095|fgenesh1_pm.C_scaffold_19000039	GSTUMT00009435001	URET_03692	jgi|Verda1|7803|VDAG_02645T0	jgi|Clafu1|196707|scf7180000130931_G4512	MGG_02820T0	SMAC_01343
85	42	42	0.929	FOXM_5190aT_00085	FOC38T_08763	FOVG_00081T0	FOXG_01288T0	gi|342890099|gb|EGU88964.1|	jgi|Necha2|61480|estExt_Genewise1.C_sca_5_chr5_3_01316	FOCG_16810T0	FOTG_12974T0	FOZG_02096T0	FOMG_02112T0	FOIG_11050T0	FOWG_10196T0	FOYG_05964T0	FOPG_09596T0	FOQG_10654T0	BN851_0075610	BN850_0000070	BN846_0001890	BN847_0002960	BN848_0001930	BN849_0001880	BN852_0002020	jgi|Fusfu1|1844|FFUJ_00252m.01	FGSG_00189T0	FVEG_00207T0	AB09619.1	gi_302307428_ref_NP_984094.2__ADL003Cp_[Ashbya_gossypii_ATCC_10895]	bgh03164_polypeptide	*	CIMG_06718T0	*	jgi|Lepmu1|1175|Lema_T011750.1	jgi|Mycgr3|69582|estExt_Genewise1Plus.C_chr_30639	NCU00669T0	Pa_1_12960|chrm1_SCC|Putative	YEL002C	jgi|Stano2|8208|SNOG_14907.3	jgi|Trire2|80584|estExt_GeneWisePlus.C_190174	GSTUMT00005348001	URET_03741	jgi|Verda1|7823|VDAG_02665T0	jgi|Clafu1|191798|scf7180000130456_G13064	MGG_02821T0	SMAC_01348
86	38	45	1	FOXM_5190aT_00086	FOC38T_08764	FOVG_00082T0,FOVG_00082T1	FOXG_01287T0	gi|342890098|gb|EGU88963.1|	jgi|Necha2|102689|estExt_fgenesh1_kg.C_sca_5_chr5_3_00062	FOCG_16811T0	FOTG_12973T0,FOTG_12973T1	FOZG_02095T0	FOMG_02111T0,FOMG_02111T1	FOIG_11049T0	FOWG_10198T0	FOYG_05965T0,FOYG_05965T1	FOPG_09595T0,FOPG_09595T1	FOQG_10653T0,FOQG_10653T1	BN851_0075600	BN850_0000080	BN846_0001900	BN847_0002970	BN848_0001940	BN849_0001890	BN852_0002030	jgi|Fusfu1|1843|FFUJ_00253m.01	FGSG_00190T0	FVEG_00208T0,FVEG_00208T1	AB09618.1	*	bghP007129000003001	B0510_6427T1	CIMG_06717T0	*	*	jgi|Mycgr3|39334|e_gw1.3.971.1	NCU00670T0	Pa_1_12970|chrm1_SCC|Putative	*	jgi|Stano2|8209|SNOG_14908.3	jgi|Trire2|66835|e_gw1.19.199.1	GSTUMT00004968001	*	jgi|Verda1|7824|VDAG_02666T0	*	MGG_02822T0	SMAC_01349
87	40	75	1	FOXM_5190aT_00087	FOC38T_08765	FOVG_00083T1,FOVG_00083T0,FOVG_00083T2,FOVG_00083T3,FOVG_00083T4	*	gi|342890097|gb|EGU88962.1|	jgi|Necha2|80868|fgenesh1_pg.sca_5_chr5_3_0000667	FOCG_16812T0,FOCG_16812T1,FOCG_16812T2,FOCG_16812T3	FOTG_12972T0,FOTG_12972T1,FOTG_12972T2,FOTG_12972T3	FOZG_02094T2,FOZG_02094T0,FOZG_02094T1,FOZG_02094T3,FOZG_02094T4	FOMG_02110T1,FOMG_02110T0,FOMG_02110T2,FOMG_02110T3	FOIG_11048T0,FOIG_11048T1,FOIG_11048T2	FOWG_10199T2,FOWG_10199T3,FOWG_10199T0,FOWG_10199T1,FOWG_10199T4	FOYG_05966T0,FOYG_05966T1,FOYG_05966T2,FOYG_05966T3	FOPG_09594T3,FOPG_09594T1,FOPG_09594T0,FOPG_09594T2,FOPG_09594T4	FOQG_10652T3,FOQG_10652T2,FOQG_10652T1,FOQG_10652T0,FOQG_10652T4	BN851_0075590	BN850_0000090	BN846_0001910	BN847_0002980	BN848_0001950	BN849_0001900	BN852_0002040	jgi|Fusfu1|1842|FFUJ_00254m.01	FGSG_11703T0	FVEG_14606T0,FVEG_14606T1	*	*	bghP006053	B0510_6439T1	CIMG_06674T0	gi|320586651|gb|EFW99321.1|	jgi|Lepmu1|910|Lema_T009100.1	jgi|Mycgr3|70309|estExt_Genewise1Plus.C_chr_31703	NCU00671T0	Pa_1_12980|chrm1_SCC|Putative	*	jgi|Stano2|8164|SNOG_14852.3	jgi|Trire2|80586|estExt_GeneWisePlus.C_190179	GSTUMT00000036001	URET_03768	jgi|Verda1|7825|VDAG_02667T0	jgi|Clafu1|188826|scf7180000130099_G8074	MGG_02823T0	SMAC_01350
88	43	44	0.364	FOXM_5190aT_00088	FOC38T_08766	FOVG_00084T0	FOXG_01284T0	*	jgi|Necha2|61473|estExt_Genewise1.C_sca_5_chr5_3_01309	FOCG_16813T0	FOTG_12971T0	FOZG_02093T0	FOMG_02109T0	FOIG_11047T0	FOWG_10200T0	FOYG_05967T0	FOPG_09593T0	FOQG_10651T0	BN851_0075580	BN850_0056060	BN846_0001920	BN847_0002990	BN848_0001960	BN849_0001910	BN852_0002050	jgi|Fusfu1|1841|FFUJ_00255m.01	FGSG_00192T0	FVEG_00212T0	AB10439.1	gi_45185699_ref_NP_983415.1__ACR012Cp_[Ashbya_gossypii_ATCC_10895]	bgh05405_mRNA_polypeptide	B0510_6440T1	CIMG_13072T0	gi|320586699|gb|EFW99369.1|	jgi|Lepmu1|909|Lema_T009090.1	jgi|Mycgr3|70312|estExt_Genewise1Plus.C_chr_31706	NCU00673T0	Pa_1_12990|chrm1_SCC|subtilisin-like	YOR003W,YEL060C	jgi|Stano2|8163|SNOG_14851.3	jgi|Trire2|123244|estExt_fgenesh5_pg.C_190118	GSTUMT00000037001	URET_03769	jgi|Verda1|7828|VDAG_02670T0	jgi|Clafu1|188827|scf7180000130099_G8075	MGG_03670T0	SMAC_01351
89	25	25	0.112	FOXM_5190aT_00089	FOC38T_08767	FOVG_00085T0	*	gi|342890096|gb|EGU88961.1|	jgi|Necha2|80865|fgenesh1_pg.sca_5_chr5_3_0000664	FOCG_16814T0	FOTG_12970T0	FOZG_02092T0	FOMG_02108T0	FOIG_11046T0	FOWG_10201T0	FOYG_05968T0	FOPG_09592T0	FOQG_10650T0	BN851_0075570	BN850_0056070	BN846_0001930	BN847_0003000	BN848_0001970	BN849_0001920	BN852_0002060	jgi|Fusfu1|1840|FFUJ_00256m.01	FGSG_00193T0	FVEG_14607T0	*	*	*	*	*	*	*	*	*	*	*	*	jgi|Trire2|110238|fgenesh5_pg.C_scaffold_19000123	*	*	*	*	*	*
90	30	30	0.934	FOXM_5190aT_00090	FOC38T_08768	FOVG_00086T0	FOXG_01282T0	gi|342890095|gb|EGU88960.1|	jgi|Necha2|61471|estExt_Genewise1.C_sca_5_chr5_3_01304	FOCG_16815T0	FOTG_12969T0	FOZG_02091T0	FOMG_02107T0	FOIG_11045T0	FOWG_10202T0	FOYG_05969T0	FOPG_09591T0	FOQG_10649T0	BN851_0075560	BN850_0056080	BN846_0001940	*	*	BN849_0001930	BN852_0002070	jgi|Fusfu1|1839|FFUJ_00257m.01	FGSG_00194T0	FVEG_00213T0	AB07994.1	*	*	*	*	*	jgi|Lepmu1|6008|Lema_T019820.1	jgi|Mycgr3|58295|estExt_Genewise1.C_chr_41208	*	Pa_5_12800|chrm5_SCA|Putative	*	jgi|Stano2|2922|SNOG_09326.3	jgi|Trire2|66604|e_gw1.19.250.1	*	*	*	jgi|Clafu1|189224|scf7180000130168_G6626	*	*
91	33	42	0.161	FOXM_5190aT_00091	FOC38T_08769	FOVG_00087T0	*	gi|342877023|gb|EGU78550.1|	jgi|Necha2|41422|e_gw1.5.1301.1	FOCG_16816T0	FOTG_12968T0	FOZG_02090T0	FOMG_02106T0,FOMG_02106T1	FOIG_11044T0	FOWG_10203T0	FOYG_05970T0	FOPG_09590T0	FOQG_10648T0	BN851_0056080,BN851_0035120,BN851_0075550	BN850_0120390	BN846_0122510,BN846_0001950	BN847_0115910,BN847_0003030	BN848_0122150,BN848_0002000	BN849_0121540,BN849_0001940	BN852_0002080	jgi|Fusfu1|1838|FFUJ_00258m.01	FGSG_00195T0	FVEG_00214T0	*	*	*	*	CIMG_09322T0	*	*	jgi|Mycgr3|101079|estExt_fgenesh1_pm.C_chr_80308	NCU00298T0	*	*	jgi|Stano2|6717|SNOG_13660.3	jgi|Trire2|76910|estExt_GeneWisePlus.C_60575,jgi|Trire2|108317|fgenesh5_pg.C_scaffold_11000290,jgi|Trire2|66854|e_gw1.19.288.1	*	URET_04983	jgi|Verda1|1311|VDAG_05793T0	jgi|Clafu1|185594|scf7180000127713_G9530	*	SMAC_06709
92	21	21	0.762	FOXM_5190aT_00092	FOC38T_08770	FOVG_00088T0	FOXG_01280T0	gi|342877022|gb|EGU78549.1|	jgi|Necha2|80850|fgenesh1_pg.sca_5_chr5_3_0000649	FOCG_16817T0	FOTG_12967T0	FOZG_02089T0	FOMG_02105T0	FOIG_11043T0	FOWG_10204T0	FOYG_05971T0	FOPG_09589T0	FOQG_10647T0	*	*	*	*	*	*	BN852_0002180	jgi|Fusfu1|1837|FFUJ_00259m.01	FGSG_11709T0	FVEG_00215T0	AB01258.1	*	*	*	*	*	*	*	*	*	*	*	*	*	*	jgi|Verda1|9975|VDAG_04731T0	*	*	*
93	31	44	0.128	FOXM_5190aT_00093	FOC38T_08771	FOVG_00089T0	FOXG_15055T0,FOXG_14426T0,FOXG_01279T0	gi|342877021|gb|EGU78548.1|	jgi|Necha2|11038|gw1.28.156.1,jgi|Necha2|93895|fgenesh1_pm.sca_5_chr5_3_0000460	FOCG_16818T0	FOTG_16749T0,FOTG_12966T0	FOZG_02088T0	FOMG_19363T0,FOMG_02104T0	FOIG_11042T0	FOWG_10205T0	FOYG_05972T0	FOPG_09588T0	FOQG_17189T0,FOQG_10646T0	BN851_0142790	BN850_0121800,BN850_0110400	BN846_0064550,BN846_0002010	BN847_0064080,BN847_0003090	BN848_0065720,BN848_0002060	BN849_0065860,BN849_0002000	BN852_0002140	jgi|Fusfu1|1836|FFUJ_00260m.01	FGSG_12490T0,FGSG_00201T0	FVEG_00216T0	*	*	*	*	*	*	jgi|Lepmu1|11039|Lema_T069500.1	*	NCU05189T0,NCU05187T0	*	*	jgi|Stano2|11569|SNOG_05650.3	*	*	*	jgi|Verda1|4852|VDAG_08504T0	*	MGG_01420T0	SMAC_07154
94	32	43	0.185	FOXM_5190aT_00094	FOC38T_08772	FOVG_00090T0,FOVG_00090T1	FOXG_01278T0	gi|342877020|gb|EGU78547.1|	jgi|Necha2|52478|e_gw1.39.4.1,jgi|Necha2|40617|e_gw1.5.625.1	FOCG_16819T0	FOTG_12965T0,FOTG_12965T1	FOZG_02087T0	FOMG_02103T0,FOMG_02103T1	FOIG_11041T0,FOIG_11041T1	FOWG_10206T0,FOWG_10206T1	FOYG_05973T0,FOYG_05973T1	FOPG_09587T0,FOPG_09587T1	FOQG_10645T0,FOQG_10645T1	BN851_0142800	BN850_0110410	BN846_0002000	BN847_0003080	BN848_0002050	BN849_0001990	BN852_0002130	jgi|Fusfu1|1835|FFUJ_00261m.01	FGSG_00200T0	FVEG_00217T0,FVEG_00217T1	*	*	*	B0510_9737T1	*	*	jgi|Lepmu1|8994|Lema_T038130.1	jgi|Mycgr3|92238|fgenesh1_pg.C_chr_4000018	*	Pa_5_9820|chrm5_SCB|Putative	*	jgi|Stano2|10062|SNOG_03541.3,jgi|Stano2|2348|SNOG_08551.3	*	*	*	jgi|Verda1|3621|VDAG_08103T0	*	MGG_15026T0	*
95	5	6	0.554	FOXM_5190aT_00158	*	*	*	*	*	*	*	*	*	*	FOWG_10283T0	FOYG_06051T0	*	*	BN851_0143070	*	*	*	*	*	*	jgi|Fusfu1|1752|FFUJ_00344m.01,jgi|Fusfu1|1753|FFUJ_00343m.01	*	*	*	*	*	*	*	*	*	*	*	*	*	*	*	*	*	*	*	*	*
96	37	63	0.11	FOXM_5190aT_00159,FOXM_5190aT_07500	FOC38T_06221,FOC38T_00029	FOVG_10749T0,FOVG_00171T0	FOXG_09515T0	gi|342870122|gb|EGU73419.1|,gi|342883441|gb|EGU83936.1|	jgi|Necha2|47175|e_gw1.10.832.1,jgi|Necha2|41784|e_gw1.5.1526.1	FOCG_11051T0,FOCG_14398T0	FOTG_03802T0,FOTG_04635T0	FOZG_12824T0,FOZG_02011T0	FOMG_08358T0,FOMG_02023T0	FOIG_07915T0,FOIG_10960T0	FOWG_04964T0,FOWG_10284T0	FOYG_11066T0,FOYG_06052T0	FOPG_01956T0,FOPG_04729T0	FOQG_03615T0,FOQG_03563T0	BN851_0120850,BN851_0143080	BN850_0027420,BN850_0096800	BN846_0076680,BN846_0002590	BN847_0076510,BN847_0003650	BN848_0078190,BN848_0004900	BN849_0078150,BN849_0002540	BN852_0082250,BN852_0002640	jgi|Fusfu1|10032|FFUJ_08515m.01,jgi|Fusfu1|1751|FFUJ_00345m.01	FGSG_05391T0,FGSG_00246T0	FVEG_07142T0,FVEG_14626T0	*	*	bgh02401_polypeptide	B0510_7056T1	*	gi|320593472|gb|EFX05881.1|	jgi|Lepmu1|10183|Lema_T055120.1	jgi|Mycgr3|49046|e_gw1.10.901.1	NCU00015T0	Pa_7_5710|chrm7_SCAB|Putative,Pa_1_15720|chrm1_SCDE|Putative	*	jgi|Stano2|9349|SNOG_03318.3,jgi|Stano2|1028|SNOG_06865.3	*	*	*	jgi|Verda1|7855|VDAG_02697T0	jgi|Clafu1|193082|scf7180000130678_G3310	MGG_03110T0	SMAC_00107
97	24	38	0.17	FOXM_5190aT_00160	FOC38T_00030	FOVG_00172T0,FOVG_00172T1	FOXG_01212T0	gi|342883440|gb|EGU83935.1|	jgi|Necha2|84519|fgenesh1_pg.sca_27_chr9_1_0000213	FOCG_14399T0,FOCG_14397T0	FOTG_04634T0	FOZG_02010T2,FOZG_02010T1,FOZG_02010T0	FOMG_02022T0	FOIG_10959T0,FOIG_10959T1	FOWG_10285T0,FOWG_10285T1	FOYG_06053T1,FOYG_06053T0,FOYG_06053T2	FOPG_04728T0	FOQG_03562T0,FOQG_03562T1	*	BN850_0096790	BN846_0002600	BN847_0003660	BN848_0004910	BN849_0002550	BN852_0002650	jgi|Fusfu1|1750|FFUJ_00346m.01	FGSG_00247T0	FVEG_00287T1,FVEG_00287T4,FVEG_00287T3,FVEG_00287T2,FVEG_00287T5,FVEG_00287T0	*	*	*	*	*	*	*	*	*	*	*	*	*	*	*	*	*	*	*
98	26	26	1	FOXM_5190aT_00161	FOC38T_00031	FOVG_00173T0	FOXG_01211T0	gi|342883438|gb|EGU83933.1|	jgi|Necha2|93859|fgenesh1_pm.sca_5_chr5_3_0000424	FOCG_14396T0	FOTG_04633T0	FOZG_02009T0	FOMG_02020T0	FOIG_10957T0	FOWG_10286T0	FOYG_06054T0	FOPG_04725T0	FOQG_03559T0	BN851_0143090	BN850_0096780	BN846_0002610	BN847_0003670	BN848_0004920	BN849_0002560	BN852_0002660	jgi|Fusfu1|1749|FFUJ_00347m.01	FGSG_00248T0	FVEG_00288T0	*	*	*	*	*	*	*	*	*	*	*	*	jgi|Trire2|80593|estExt_GeneWisePlus.C_190189	*	*	*	*	*	*
99	26	29	0.136	FOXM_5190aT_00162	*	FOVG_00175T0	FOXG_01210T0	gi|342883437|gb|EGU83932.1|	jgi|Necha2|53307|e_gw1.56.91.1,jgi|Necha2|104574|estExt_fgenesh1_pm.C_sca_5_chr5_3_00415	FOCG_14395T0	FOTG_04632T0	FOZG_02008T0	FOMG_02019T0	FOIG_10956T0	FOWG_10287T0	FOYG_06056T0	FOPG_04724T0	FOQG_03558T0	BN851_0151420,BN851_0143100	BN850_0096770	BN846_0002620	BN847_0003680	BN848_0004930	BN849_0125690,BN849_0002570	BN852_0125560	jgi|Fusfu1|1748|FFUJ_00348m.01	FGSG_00249T0	FVEG_00289T0	*	*	*	*	*	*	*	*	*	*	*	*	*	*	*	*	jgi|Clafu1|192626|scf7180000130654_G13830	MGG_09297T0	*
100	27	29	0.828	FOXM_5190aT_00163	FOC38T_00032	FOVG_00176T0	FOXG_01209T0	gi|342883436|gb|EGU83931.1|	jgi|Necha2|40882|e_gw1.5.1062.1	FOCG_14394T0	FOTG_04631T0	FOZG_02007T0	FOMG_02018T0	FOIG_10955T0,FOIG_10955T1	FOWG_10288T0	FOYG_06057T0,FOYG_06057T1	FOPG_04723T0	FOQG_03557T0	BN851_0143110	BN850_0096760	BN846_0002630	BN847_0003690	BN848_0004940	BN849_0002580	BN852_0002680	jgi|Fusfu1|1747|FFUJ_00349m.01	FGSG_11733T0	FVEG_14627T0	*	*	*	B0510_6479T1	*	*	*	*	*	*	*	*	jgi|Trire2|80594|estExt_GeneWisePlus.C_190191	*	*	*	*	*	*
101	25	32	0.553	FOXM_5190aT_00095	FOC38T_08773	FOVG_00091T0	FOXG_01277T0	gi|342877019|gb|EGU78546.1|	jgi|Necha2|28652|gw1.5.1546.1,jgi|Necha2|19119|gw1.57.41.1	FOCG_16820T0	FOTG_12964T0	FOZG_02086T0	FOMG_02102T0	FOIG_11040T0	FOWG_10207T0	FOYG_05974T0	FOPG_09586T0	FOQG_10644T0	BN851_0142810	BN850_0110420	BN846_0018860,BN846_0001990	BN847_0089760,BN847_0003070	BN848_0091800,BN848_0002040	BN849_0091250,BN849_0001980	BN852_0075330,BN852_0002120	jgi|Fusfu1|1834|FFUJ_00262m.01	FGSG_11005T0,FGSG_00199T0	FVEG_00218T0	*	*	*	*	*	*	*	*	*	*	*	*	*	*	*	*	*	*	*
102	34	56	0.391	FOXM_5190aT_00096,FOXM_5190aT_14421	FOC38T_08774	FOVG_18037T0,FOVG_17425T0,FOVG_17280T0,FOVG_00092T0	FOXG_07262T0,FOXG_17636T0,FOXG_06698T0,FOXG_06564T0,FOXG_01276T0	gi|342871222|gb|EGU73940.1|,gi|342877018|gb|EGU78545.1|	jgi|Necha2|101041|estExt_fgenesh1_pg.C_sca_20_chr6_4_00738	FOCG_16821T0,FOCG_07422T0	FOTG_17674T0,FOTG_13649T0,FOTG_12963T0	FOZG_18435T0,FOZG_17571T0,FOZG_02085T0	FOMG_19729T0,FOMG_08855T0,FOMG_02101T0	FOIG_16214T0,FOIG_11039T0	FOWG_16993T0,FOWG_10208T0	FOYG_15166T0,FOYG_05975T0	FOPG_17694T0,FOPG_15381T0,FOPG_09585T0	FOQG_18015T0,FOQG_10643T0	BN851_0125200	BN850_0060450	BN846_0001130	BN847_0000500	BN848_0001150	BN849_0001100	BN852_0001280	jgi|Fusfu1|1833|FFUJ_00263m.01	FGSG_00117T0	FVEG_00219T0	AB05677.1	*	*	*	CIMG_01067T0	*	jgi|Lepmu1|2134|Lema_T083660.1	jgi|Mycgr3|49004|e_gw1.10.872.1	*	*	*	jgi|Stano2|6565|SNOG_13452.3	jgi|Trire2|70973|e_gw1.46.47.1	*	URET_01014	jgi|Verda1|3801|VDAG_08283T0	jgi|Clafu1|193877|scf7180000130735_G5223	*	*
103	32	52	0.134	FOXM_5190aT_00097,FOXM_5190aT_14422	FOC38T_08775	FOVG_18036T0,FOVG_19028T0,FOVG_17426T0,FOVG_17281T0,FOVG_00093T0	FOXG_17635T0,FOXG_01275T0	gi|342866343|gb|EGU72072.1|,gi|342871223|gb|EGU73941.1|,gi|342877017|gb|EGU78544.1|	jgi|Necha2|70569|estExt_Genewise1Plus.C_sca_20_chr6_4_01405	FOCG_07423T0,FOCG_16822T0	FOTG_17675T0,FOTG_13650T0,FOTG_12962T0	FOZG_02084T0	FOMG_08856T0,FOMG_02100T0	FOIG_16215T0,FOIG_11038T0	FOWG_16992T0,FOWG_10209T0	FOYG_15165T0,FOYG_05976T0	FOPG_17695T0,FOPG_15380T0,FOPG_09584T0	FOQG_18016T0,FOQG_10642T0	BN851_0125210	BN850_0060430	BN846_0001110	BN847_0000480	BN848_0001130	BN849_0001080	BN852_0001240	jgi|Fusfu1|1832|FFUJ_00264m.01	FGSG_00115T0	FVEG_00220T0	*	*	*	*	CIMG_00448T0	*	jgi|Lepmu1|5944|Lema_T019180.1	jgi|Mycgr3|62993|estExt_Genewise1.C_chr_100304	*	*	*	jgi|Stano2|6579|SNOG_13470.3	*	*	URET_07147	jgi|Verda1|3802|VDAG_08284T0	jgi|Clafu1|184449|scf7180000127143_G10007,jgi|Clafu1|197166|scf7180000130978_G3417,jgi|Clafu1|187693|scf7180000129274_G12606	*	*
104	38	113	0.138	FOXM_5190aT_00098,FOXM_5190aT_12396,FOXM_5190aT_14423	FOC38T_09847,FOC38T_08776	FOVG_17427T1,FOVG_13761T0,FOVG_18035T0,FOVG_17427T0,FOVG_17282T0,FOVG_00094T0	FOXG_14600T0,FOXG_17634T0,FOXG_07263T0,FOXG_06699T0,FOXG_06563T0,FOXG_01274T0	gi|342873435|gb|EGU75606.1|,gi|342867723|gb|EGU72537.1|,gi|342877016|gb|EGU78543.1|	jgi|Necha2|70566|estExt_Genewise1Plus.C_sca_20_chr6_4_01402	FOCG_07683T0,FOCG_07424T2,FOCG_16823T0,FOCG_07424T1,FOCG_07424T0	FOTG_12862T0,FOTG_17676T0,FOTG_13651T0,FOTG_12961T0	FOZG_17573T0,FOZG_17573T1,FOZG_16015T0,FOZG_18508T0,FOZG_02083T0	FOMG_19050T0,FOMG_09105T0,FOMG_08857T2,FOMG_08857T0,FOMG_08857T1,FOMG_02099T0	FOIG_09774T0,FOIG_16216T0,FOIG_11037T0	FOWG_16991T2,FOWG_11762T0,FOWG_16991T0,FOWG_16991T1,FOWG_10210T0	FOYG_15164T1,FOYG_14917T0,FOYG_15164T0,FOYG_05977T0	FOPG_09237T0,FOPG_17696T0,FOPG_15379T0,FOPG_09583T0	FOQG_08902T0,FOQG_18017T0,FOQG_10641T0	BN851_0066970,BN851_0125220	BN850_0061980,BN850_0060440	BN846_0112080,BN846_0001120	BN847_0109890,BN847_0000490	BN848_0111500,BN848_0001140	BN849_0111090,BN849_0001090	BN852_0110560,BN852_0001270	jgi|Fusfu1|11462|FFUJ_12724m.01,jgi|Fusfu1|1831|FFUJ_00265m.01	FGSG_07669T0,FGSG_00116T0	FVEG_13428T0,FVEG_00221T0	AB06618.1,AB00883.1	gi_302306432_ref_NP_982831.2__ABL116Cp_[Ashbya_gossypii_ATCC_10895]	*	B0510_2763T1	CIMG_04764T0,CIMG_04506T0,CIMG_01770T0,CIMG_00450T0	gi|320591022|gb|EFX03461.1|	jgi|Lepmu1|5945|Lema_T019190.1,jgi|Lepmu1|4012|Lema_T104520.1	jgi|Mycgr3|34736|e_gw1.1.2520.1,jgi|Mycgr3|109296|estExt_fgenesh1_pg.C_chr_40624,jgi|Mycgr3|109052|estExt_fgenesh1_pg.C_chr_40242,jgi|Mycgr3|84685|fgenesh1_pm.C_chr_2000333	*	Pa_5_10710|chrm5_SCB|Putative	*	jgi|Stano2|6578|SNOG_13469.3,jgi|Stano2|6107|SNOG_12826.3,jgi|Stano2|6013|SNOG_12703.3	jgi|Trire2|70998|e_gw1.46.11.1	*	URET_07146,URET_06753,URET_05541,URET_05472,URET_00494	jgi|Verda1|4809|VDAG_08461T0,jgi|Verda1|3803|VDAG_08285T0	jgi|Clafu1|189836|scf7180000130292_G5367,jgi|Clafu1|185950|scf7180000127947_G3548,jgi|Clafu1|197167|scf7180000130978_G3418,jgi|Clafu1|197339|scf7180000130988_G11097,jgi|Clafu1|194221|scf7180000130764_G2309,jgi|Clafu1|194359|scf7180000130771_G12647	*	*
105	32	35	1	FOXM_5190aT_00099	FOC38T_08777	FOVG_00095T0	FOXG_01273T0	gi|342877015|gb|EGU78542.1|	jgi|Necha2|41769|e_gw1.5.142.1	FOCG_16824T0	FOTG_12960T0	FOZG_02082T0	FOMG_02098T2,FOMG_02098T1,FOMG_02098T0,FOMG_02098T3	FOIG_11036T0	FOWG_10211T0	FOYG_05978T0	FOPG_09582T0	FOQG_10640T0	BN851_0142850	BN850_0056090	BN846_0001960	BN847_0003040	BN848_0002010	BN849_0001950	BN852_0002090	jgi|Fusfu1|1830|FFUJ_00266m.01	FGSG_00196T0	FVEG_00222T0	*	*	*	*	CIMG_05573T0	*	jgi|Lepmu1|6187|Lema_T021610.1	jgi|Mycgr3|51169|e_gw1.13.529.1	*	*	*	jgi|Stano2|3011|SNOG_09436.3	jgi|Trire2|104075|fgenesh5_pg.C_scaffold_3000030	*	URET_06165	jgi|Verda1|1440|VDAG_05922T0	*	*	*
106	36	46	0.412	FOXM_5190aT_00100	FOC38T_08778	FOVG_00096T0,FOVG_00096T1	FOXG_01272T0	gi|342877014|gb|EGU78541.1|	jgi|Necha2|52759|e_gw1.69.38.1	FOCG_16825T0,FOCG_16825T1	FOTG_12959T0,FOTG_12959T1	FOZG_02081T0,FOZG_02081T1	FOMG_02097T0,FOMG_02097T1	FOIG_11035T0,FOIG_11035T1	FOWG_10212T1,FOWG_10212T0	FOYG_05979T0,FOYG_05979T1	FOPG_09581T0,FOPG_09581T1	FOQG_10639T0,FOQG_10639T1	BN851_0142830	BN850_0120340	BN846_0001970	BN847_0003050	BN848_0002020	BN849_0001960	BN852_0002100	jgi|Fusfu1|1829|FFUJ_00267m.01	FGSG_00197T0	FVEG_00223T0	AB08252.1	*	*	*	CIMG_02050T0	*	jgi|Lepmu1|12034|Lema_T062860.1	jgi|Mycgr3|65725|estExt_Genewise1Plus.C_chr_11300	*	Pa_1_6380|chrm1_SCAB|Putative	*	jgi|Stano2|10297|SNOG_03862.3	jgi|Trire2|64882|e_gw1.15.80.1	*	URET_06939	*	jgi|Clafu1|188885|scf7180000130109_G4561	MGG_07882T0	SMAC_07600
107	28	29	0.17	FOXM_5190aT_00101	FOC38T_08779	FOVG_00097T0	FOXG_01271T0	gi|342877013|gb|EGU78540.1|	jgi|Necha2|39842|e_gw1.12.303.1,jgi|Necha2|41458|e_gw1.5.634.1	FOCG_16826T0	FOTG_12958T0	FOZG_02080T0	FOMG_02096T0	FOIG_11034T0	FOWG_10213T0	FOYG_05980T0	FOPG_09580T0	FOQG_10638T0	BN851_0142820	BN850_0110460	BN846_0001980	BN847_0003060	BN848_0002030	BN849_0001970	BN852_0002110	jgi|Fusfu1|1828|FFUJ_00268m.01	FGSG_00198T0	FVEG_00224T0	*	*	*	*	CIMG_05528T0	*	*	*	*	*	*	*	jgi|Trire2|5578|fgenesh1_pm.C_scaffold_26000008	*	URET_06192	*	*	*	*
108	27	40	1	FOXM_5190aT_00102	FOC38T_08780	FOVG_00098T0,FOVG_00098T1	FOXG_01270T0	gi|342877012|gb|EGU78539.1|	jgi|Necha2|41535|e_gw1.5.863.1	FOCG_16827T0	FOTG_12957T1,FOTG_12957T0,FOTG_12957T2	FOZG_02079T0	FOMG_02095T2,FOMG_02095T0,FOMG_02095T1	FOIG_11033T1,FOIG_11033T0,FOIG_11033T2	FOWG_10214T0,FOWG_10214T1,FOWG_10214T2	FOYG_05981T1,FOYG_05981T0,FOYG_05981T2	FOPG_09579T0,FOPG_09579T1	FOQG_10637T0,FOQG_10637T1	BN851_0142860	BN850_0110380	*	*	*	BN849_0125530	*	jgi|Fusfu1|1827|FFUJ_00269m.01	*	FVEG_00225T0	*	*	*	*	*	*	*	*	NCU04398T0	Pa_6_8780|chrm6_SCB|Putative	*	*	jgi|Trire2|112380|fgenesh5_pg.C_scaffold_38000012	*	URET_00280	jgi|Verda1|8320|VDAG_03078T0	*	MGG_10106T0	SMAC_07352
109	17	18	0.105	FOXM_5190aT_00103	FOC38T_08781	FOVG_00099T0	*	gi|342877011|gb|EGU78538.1|	*	FOCG_16828T0	FOTG_12956T0	FOZG_02078T0	FOMG_02094T0	FOIG_11032T0	FOWG_10215T0	FOYG_05982T0	FOPG_09578T0	FOQG_10636T0	*	BN850_0088030	*	*	*	*	*	jgi|Fusfu1|1826|FFUJ_00270m.01	*	FVEG_00226T0	*	*	*	*	*	*	*	*	*	*	*	*	*	*	*	*	*	MGG_08435T0,MGG_03671T0	*
110	27	32	1	FOXM_5190aT_00104	FOC38T_08782	FOVG_00100T0	FOXG_01269T0	gi|342866306|gb|EGU72061.1|,gi|342882925|gb|EGU83490.1|,gi|342883534|gb|EGU83998.1|	jgi|Necha2|41127|e_gw1.5.444.1	FOCG_16829T0	*	FOZG_02077T0	FOMG_02093T0	FOIG_11031T0	FOWG_10216T0	FOYG_05983T0	FOPG_19640T0,FOPG_18668T0,FOPG_18070T0	FOQG_10635T0	BN851_0142870,BN851_0100310	BN850_0110370	*	*	*	BN849_0125520	BN852_0125230	jgi|Fusfu1|1801|FFUJ_00295m.01	*	FVEG_00227T0	AB01782.1	*	*	*	*	*	*	*	NCU07325T0	Pa_1_22370|chrm1_SCDE|Putative	*	*	jgi|Trire2|5084|fgenesh1_pm.C_scaffold_19000028	*	URET_06951	jgi|Verda1|2691|VDAG_07173T0	*	*	SMAC_03018
111	28	46	0.107	FOXM_5190aT_00105	FOC38T_10091	FOVG_07048T0,FOVG_00101T0,FOVG_00101T1	FOXG_01268T0	gi|342869123|gb|EGU73030.1|,gi|342883533|gb|EGU83997.1|	jgi|Necha2|12238|gw1.87.16.1,jgi|Necha2|40529|e_gw1.5.1114.1	FOCG_16830T0,FOCG_16830T1	FOTG_15842T0,FOTG_11688T0,FOTG_12955T0,FOTG_12955T1	FOZG_02076T0,FOZG_02076T1	FOMG_02092T0,FOMG_02092T1	FOIG_11030T0,FOIG_11030T1	FOWG_10217T0,FOWG_10217T1	FOYG_05984T0,FOYG_05984T1	FOPG_17701T0,FOPG_18071T0,FOPG_18071T1	FOQG_10634T0,FOQG_10634T1	BN851_0142880	BN850_0110360	BN846_0002290	BN847_0003380	*	BN849_0002260	BN852_0124010,BN852_0002430	jgi|Fusfu1|13489|FFUJ_10963m.01,jgi|Fusfu1|1802|FFUJ_00294m.01	FGSG_00227T0	*	AB08468.1	*	*	*	CIMG_10030T0	*	jgi|Lepmu1|884|Lema_T008840.1	*	*	*	*	jgi|Stano2|9100|SNOG_02993.3	jgi|Trire2|121602|estExt_fgenesh5_pg.C_80164	*	*	*	*	*	*
112	39	60	0.125	FOXM_5190aT_00106,FOXM_5190aT_11366,FOXM_5190aT_01900	FOC38T_11159,FOC38T_01029,FOC38T_10090	FOVG_09505T0,FOVG_00102T0	FOXG_01267T0	gi|342876840|gb|EGU78395.1|,gi|342883532|gb|EGU83996.1|	jgi|Necha2|104581|estExt_fgenesh1_pm.C_sca_5_chr5_3_00439,jgi|Necha2|36294|e_gw1.2.707.1	FOCG_13817T0,FOCG_16831T0	FOTG_01539T0,FOTG_12954T0	FOZG_08898T0,FOZG_02075T0	FOMG_11303T0,FOMG_02091T0	FOIG_02178T0,FOIG_11029T0	FOWG_09560T0,FOWG_10218T0	FOYG_16078T0,FOYG_09649T0,FOYG_05985T0	FOPG_13964T0,FOPG_18072T0	FOQG_01659T0,FOQG_10633T0	BN851_0084050,BN851_0142890	BN850_0094900,BN850_0110350	BN846_0002280	BN847_0003370	BN848_0002340	BN849_0002250	BN852_0002420	jgi|Fusfu1|8814|FFUJ_06133m.01,jgi|Fusfu1|1803|FFUJ_00293m.01	FGSG_00226T0	FVEG_02044T0,FVEG_00229T0	AB04839.1	*	*	*	*	gi|320589064|gb|EFX01532.1|	*	jgi|Mycgr3|39819|e_gw1.4.169.1	NCU10314T0	Pa_4_8740|chrm4_SCB|Putative	YOR273C	jgi|Stano2|1514|SNOG_07484.3	jgi|Trire2|64758|e_gw1.14.395.1	GSTUMT00000112001	URET_00956	jgi|Verda1|4580|VDAG_01580T0	jgi|Clafu1|186510|scf7180000128495_G13843	MGG_12817T0	SMAC_06112
113	43	80	0.268	FOXM_5190aT_00107,FOXM_5190aT_07137	FOC38T_02959	FOVG_05130T0,FOVG_05130T1,FOVG_00103T0,FOVG_00103T1	FOXG_08530T0,FOXG_01266T0	gi|342883833|gb|EGU84255.1|	jgi|Necha2|90909|fgenesh1_pm.sca_18_chr2_1_0000313,jgi|Necha2|41339|e_gw1.5.933.1	FOCG_03144T0,FOCG_16832T0,FOCG_16832T1	FOTG_04847T0,FOTG_04847T1,FOTG_12953T0,FOTG_12953T1	FOZG_06702T0,FOZG_02074T0,FOZG_02074T1	FOMG_12477T1,FOMG_12477T0,FOMG_12477T2,FOMG_02090T0,FOMG_02090T1	FOIG_08119T0,FOIG_08119T1	FOWG_01343T0,FOWG_10219T0,FOWG_10219T1	FOYG_05361T0,FOYG_05361T1,FOYG_05986T0,FOYG_05986T1	FOPG_07107T0,FOPG_07107T1,FOPG_18073T0,FOPG_18073T1	FOQG_05815T0,FOQG_05815T1,FOQG_10632T0,FOQG_10632T1	BN851_0079670,BN851_0142930	BN850_0031310,BN850_0110340	BN846_0085870,BN846_0002270	BN847_0084980	BN848_0086900	BN849_0086620,BN849_0002240	BN852_0090760	jgi|Fusfu1|2459|FFUJ_04968m.01,jgi|Fusfu1|1804|FFUJ_00292m.01	FGSG_06179T0	FVEG_06142T0,FVEG_00230T0	AB05835.1	gi_302308749_ref_NP_985781.2__AFR234Wp_[Ashbya_gossypii_ATCC_10895]	bgh00810_polypeptide	B0510_3973T1	CIMG_05027T0,CIMG_05027T1	gi|320590300|gb|EFX02743.1|	jgi|Lepmu1|2283|Lema_T085150.1	jgi|Mycgr3|111064|estExt_fgenesh1_pg.C_chr_100259	NCU05264T0	Pa_3_4140|chrm3_SCB|Putative	YGL224C,YER037W	jgi|Stano2|11767|SNOG_05905.3	jgi|Trire2|103517|fgenesh5_pg.C_scaffold_2000105	GSTUMT00005855001	*	jgi|Verda1|355|VDAG_00355T0	jgi|Clafu1|194340|scf7180000130770_G5285	MGG_01783T0	SMAC_01726
114	28	45	0.151	FOXM_5190aT_00108,FOXM_5190aT_06010	FOC38T_04695,FOC38T_10087	FOVG_07990T0,FOVG_00105T0	FOXG_03780T0	gi|342872188|gb|EGU74581.1|,gi|342872349|gb|EGU74726.1|	jgi|Necha2|88124|fgenesh1_pg.sca_28_chr13_5_0000026	FOCG_06337T0,FOCG_16834T0	FOTG_10959T0,FOTG_12952T0	FOZG_03398T0,FOZG_02071T0	FOMG_03474T0,FOMG_02088T0	FOIG_14502T0,FOIG_11027T0	FOWG_05634T0,FOWG_10221T0	FOYG_01071T0,FOYG_05988T0	FOPG_07841T0,FOPG_14354T0	FOQG_02947T0,FOQG_10631T0	BN851_0068370,BN851_0142940	BN850_0131820	BN846_0002230	BN847_0003310	BN848_0002280	*	BN852_0002370	jgi|Fusfu1|6150|FFUJ_14522m.01,jgi|Fusfu1|1807|FFUJ_00289m.01	FGSG_11714T0	FVEG_12076T0,FVEG_14610T0	*	*	*	B0510_6370T1	*	*	jgi|Lepmu1|1808|Lema_T087640.1	*	*	*	*	jgi|Stano2|6926|SNOG_13918.3	*	*	*	*	*	MGG_04938T0,MGG_15439T0	*
115	31	46	0.151	FOXM_5190aT_00109,FOXM_5190aT_00642	FOC38T_10086,FOC38T_00478	FOVG_00738T0	FOXG_00715T0,FOXG_01265T0	gi|342878580|gb|EGU79911.1|	jgi|Necha2|31843|e_gw1.1.287.1	*	FOTG_06203T0,FOTG_12951T0	*	FOMG_01457T0,FOMG_02087T0	FOIG_01250T0,FOIG_11026T0	FOWG_06880T0	FOYG_06607T0	FOPG_01791T0	FOQG_09476T0,FOQG_10630T0	BN851_0082540	BN850_0000570	BN846_0004260,BN846_0002200	BN847_0004740,BN847_0003280	BN848_0005960,BN848_0002250	BN849_0003620,BN849_0002190	BN852_0003740,BN852_0002340	jgi|Fusfu1|1244|FFUJ_00851m.01,jgi|Fusfu1|1808|FFUJ_00288m.01	FGSG_00345T0	*	*	*	*	*	*	gi|320592033|gb|EFX04472.1|,gi|320586453|gb|EFW99123.1|	*	jgi|Mycgr3|72122|estExt_Genewise1Plus.C_chr_50665	*	*	*	jgi|Stano2|9074|SNOG_02945.3	jgi|Trire2|65915|e_gw1.17.330.1	GSTUMT00009221001	URET_00823	jgi|Verda1|2706|VDAG_07188T0	jgi|Clafu1|191961|scf7180000130492_G1636	MGG_10896T0,MGG_04099T0	*
116	8	15	0.167	FOXM_5190aT_00110	FOC38T_10085	FOVG_13025T0,FOVG_00107T0	FOXG_17737T0	*	*	*	*	*	*	FOIG_11025T0	*	*	*	FOQG_12570T0,FOQG_10629T0	*	*	*	*	*	*	*	jgi|Fusfu1|11365|FFUJ_12627m.01,jgi|Fusfu1|6695|FFUJ_06880m.01,jgi|Fusfu1|11756|FFUJ_10139m.01,jgi|Fusfu1|1809|FFUJ_00287m.01	*	FVEG_14611T0,FVEG_08586T0,FVEG_03285T0	*	*	*	*	*	*	*	*	*	*	*	*	*	*	*	*	*	*	*
117	31	65	0.101	FOXM_5190aT_00111,FOXM_5190aT_13746,FOXM_5190aT_09147	FOC38T_09361,FOC38T_02041,FOC38T_10084	FOVG_11803T0,FOVG_03402T0,FOVG_00109T0	FOXG_11381T0	gi|342881312|gb|EGU82228.1|,gi|342882888|gb|EGU83464.1|,gi|342872352|gb|EGU74729.1|	jgi|Necha2|87110|fgenesh1_pg.sca_40_chr12_1_0000055	FOCG_05786T0,FOCG_01372T0,FOCG_16838T0	FOTG_06694T0,FOTG_00158T0,FOTG_12949T0	FOZG_11450T0,FOZG_05867T0,FOZG_02068T0	FOMG_13910T0,FOMG_05712T0,FOMG_02085T0	FOIG_04299T0,FOIG_02696T0,FOIG_11024T0	FOWG_03833T0,FOWG_02016T0,FOWG_10225T0	FOYG_12375T0,FOYG_03576T0,FOYG_05990T0	FOPG_11846T0,FOPG_06488T0,FOPG_14351T0	FOQG_07222T0,FOQG_00169T0,FOQG_10628T0	BN851_0020620	BN850_0110310	BN846_0002190	BN847_0003270	BN848_0002240	BN849_0002180	BN852_0002330	jgi|Fusfu1|12193|FFUJ_09701m.01,jgi|Fusfu1|8031|FFUJ_05353m.01,jgi|Fusfu1|4127|FFUJ_02483m.01,jgi|Fusfu1|1810|FFUJ_00286m.01	FGSG_00218T0	FVEG_07819T0,FVEG_10436T0,FVEG_00235T0	*	*	*	*	CIMG_08988T0	gi|320592585|gb|EFX05015.1|	jgi|Lepmu1|12119|Lema_T063710.1,jgi|Lepmu1|2884|Lema_T081850.1	*	*	*	*	*	jgi|Trire2|111694|fgenesh5_pg.C_scaffold_28000107,jgi|Trire2|103119|fgenesh5_pg.C_scaffold_1000752	GSTUMT00009942001	*	*	*	MGG_09530T0,MGG_15247T0	*
118	32	97	0.11	FOXM_5190aT_00112,FOXM_5190aT_16142,FOXM_5190aT_12602,FOXM_5190aT_09140	FOC38T_12322,FOC38T_12978,FOC38T_10083	FOVG_11811T0,FOVG_03686T0,FOVG_00108T0	FOXG_11388T0,FOXG_07256T0,FOXG_06692T0,FOXG_06570T0,FOXG_01261T0	gi|342882879|gb|EGU83455.1|,gi|342889948|gb|EGU88857.1|,gi|342872353|gb|EGU74730.1|	jgi|Necha2|104684|estExt_fgenesh1_pm.C_sca_20_chr6_4_00043,jgi|Necha2|67592|estExt_Genewise1Plus.C_sca_2_chr3_3_01376,jgi|Necha2|103640|estExt_fgenesh1_pm.C_sca_2_chr3_3_00004	FOCG_05795T0,FOCG_17347T0,FOCG_01651T0,FOCG_16837T0	FOTG_06685T0,FOTG_12948T0	FOZG_11460T0,FOZG_06144T0,FOZG_02067T0	FOMG_13900T0,FOMG_02084T0	FOIG_04290T0,FOIG_11023T0	FOWG_03824T0,FOWG_17398T0,FOWG_01736T0,FOWG_10224T0	FOYG_12383T0,FOYG_03850T0,FOYG_05991T0	FOPG_11837T0,FOPG_13308T0,FOPG_14350T0	FOQG_07214T0,FOQG_17455T0,FOQG_10868T0,FOQG_10627T0	BN851_0020690,BN851_0133780,BN851_0142960	BN850_0084270,BN850_0123050,BN850_0086050,BN850_0053800	BN846_0057600,BN846_0111720,BN846_0049290,BN846_0002210	BN847_0053580,BN847_0123940,BN847_0003290	BN848_0054820,BN848_0125320,BN848_0111130,BN848_0002260	BN849_0008080,BN849_0125540,BN849_0110700,BN849_0002200	BN852_0054070,BN852_0124640,BN852_0110160,BN852_0002350	jgi|Fusfu1|12200|FFUJ_09694m.01,jgi|Fusfu1|1811|FFUJ_00285m.01	FGSG_04240T0,FGSG_07634T0,FGSG_00220T0	FVEG_10429T0,FVEG_12616T0,FVEG_11035T0,FVEG_00236T0	AB02805.1	*	*	*	*	*	jgi|Lepmu1|7809|Lema_T027030.1	jgi|Mycgr3|101182|estExt_fgenesh1_pm.C_chr_90097	*	*	*	jgi|Stano2|10549|SNOG_04273.3,jgi|Stano2|11712|SNOG_05834.3	*	*	*	jgi|Verda1|9296|VDAG_04052T0,jgi|Verda1|3474|VDAG_07956T0,jgi|Verda1|8742|VDAG_03500T0,jgi|Verda1|5336|VDAG_09180T0	jgi|Clafu1|190927|scf7180000130366_G6721,jgi|Clafu1|187381|scf7180000129064_G13411	MGG_05433T0,MGG_12737T0,MGG_02075T0	*
119	6	6	1	FOXM_5190aT_00113	FOC38T_10082	*	*	*	*	*	FOTG_12947T0	*	*	FOIG_11022T0	*	*	FOPG_14349T0	*	*	*	*	*	*	*	*	jgi|Fusfu1|1812|FFUJ_00284m.01	*	*	*	*	*	*	*	*	*	*	*	*	*	*	*	*	*	*	*	*	*
120	22	24	0.183	FOXM_5190aT_00114	FOC38T_10519,FOC38T_10081	FOVG_00110T0	FOXG_01260T0	gi|342872354|gb|EGU74731.1|	jgi|Necha2|55588|e_gw1.50.139.1	FOCG_16839T0	FOTG_12946T0	FOZG_02065T0	FOMG_02081T0	FOIG_11020T0,FOIG_16253T0	FOWG_10227T0	FOYG_05993T0	FOPG_14348T0	FOQG_10626T0	*	BN850_0058470	*	*	*	*	BN852_0070150	jgi|Fusfu1|1813|FFUJ_00283m.01	FGSG_11574T0	FVEG_00237T0	*	*	*	*	*	*	*	jgi|Mycgr3|108162|estExt_fgenesh1_pg.C_chr_20606	*	*	*	*	*	*	*	*	*	MGG_03036T0	*
121	34	69	0.143	FOXM_5190aT_00115,FOXM_5190aT_12657,FOXM_5190aT_14712	FOC38T_10080	FOVG_16622T0,FOVG_03755T0,FOVG_00111T0	FOXG_17660T0,FOXG_15239T0,FOXG_01259T0	gi|342878183|gb|EGU79539.1|,gi|342872355|gb|EGU74732.1|	*	FOCG_11888T0,FOCG_01708T0,FOCG_16840T0	FOTG_13435T0,FOTG_08148T0,FOTG_12945T0	FOZG_06203T0,FOZG_02317T0,FOZG_02064T0	FOMG_16503T0,FOMG_02391T0,FOMG_02080T0	FOIG_16459T0,FOIG_11019T0	FOWG_16221T0,FOWG_10228T0	FOYG_03906T0,FOYG_00003T0,FOYG_05994T0	FOPG_11863T0,FOPG_14347T0	FOQG_16922T0,FOQG_10800T0,FOQG_10625T0	BN851_0047920	BN850_0064200	BN846_0003090	BN847_0039470	BN848_0037990	BN849_0042920	BN852_0038130	jgi|Fusfu1|3759|FFUJ_02115m.01,jgi|Fusfu1|1814|FFUJ_00282m.01	FGSG_10617T0	FVEG_12530T0,FVEG_00238T0	AB07155.1	*	*	B0510_4414T1,B0510_2428T1,B0510_546T1,B0510_4538T1,B0510_3906T1	CIMG_10163T0	gi|320590636|gb|EFX03079.1|,gi|320591893|gb|EFX04332.1|	*	jgi|Mycgr3|50095|e_gw1.11.582.1	NCU05000T0	Pa_6_9760|chrm6_SCB|Putative,Pa_4_5030|chrm4_SCB|Putative,Pa_5_12450|chrm5_SCB|Putative	*	*	*	*	*	*	jgi|Clafu1|195564|scf7180000130843_G12030,jgi|Clafu1|188810|scf7180000130099_G6525,jgi|Clafu1|194622|scf7180000130782_G14068,jgi|Clafu1|193011|scf7180000130674_G9102	MGG_00385T0,MGG_05491T0	SMAC_07671
122	26	37	0.65	FOXM_5190aT_00116	FOC38T_10078	FOVG_00113T0,FOVG_00113T1	FOXG_01257T0	gi|342872357|gb|EGU74734.1|	jgi|Necha2|80838|fgenesh1_pg.sca_5_chr5_3_0000637	FOCG_16842T0,FOCG_16842T1	FOTG_12943T0,FOTG_12943T1	FOZG_02062T0,FOZG_02062T1	FOMG_02078T0,FOMG_02078T1	FOIG_11017T0,FOIG_11017T1	FOWG_10230T0,FOWG_10230T1	FOYG_05996T0,FOYG_05996T1	FOPG_14345T0,FOPG_14345T1	FOQG_10623T0,FOQG_10623T1	BN851_0142680	BN850_0053810	BN846_0002180	BN847_0003260	*	BN849_0002170	*	jgi|Fusfu1|1820|FFUJ_00276m.01	FGSG_00217T0	FVEG_00240T0,FVEG_00240T1	*	*	*	B0510_8409T1	CIMG_08875T0	*	*	*	*	*	*	jgi|Stano2|4079|SNOG_10852.3	*	*	*	*	*	*	*
123	20	31	0.105	FOXM_5190aT_00117,FOXM_5190aT_15993	FOC38T_14328,FOC38T_10076	*	FOXG_01255T0	*	jgi|Necha2|77370|fgenesh1_pg.sca_2_chr3_3_0000092,jgi|Necha2|24453|gw1.15.557.1	FOCG_16844T1,FOCG_16844T0	FOTG_12941T0	FOZG_02060T1,FOZG_02060T0	FOMG_02076T1,FOMG_02076T0	FOIG_11015T0	FOWG_10232T1,FOWG_10232T0	FOYG_05998T1,FOYG_05998T0	FOPG_19076T0	*	BN851_0025600,BN851_0142700	*	*	*	BN848_0083010	*	*	jgi|Fusfu1|1822|FFUJ_00274m.01,jgi|Fusfu1|7960|FFUJ_14307m.01	FGSG_12817T0,FGSG_11541T0	FVEG_00242T0	*	*	*	*	*	*	*	*	NCU07527T0	Pa_4_4730|chrm4_SCB|Putative	*	*	*	*	*	jgi|Verda1|4366|VDAG_01366T0	*	*	*
124	17	18	0.104	FOXM_5190aT_00118	FOC38T_10075	FOVG_00116T0	*	gi|342872362|gb|EGU74739.1|	jgi|Necha2|83162|fgenesh1_pg.sca_22_chr7_11_0000199	FOCG_16845T0	FOTG_12940T0	FOZG_02059T0	FOMG_02075T0	FOIG_11014T0	FOWG_10233T0	FOYG_05999T0	FOPG_14340T0	FOQG_10620T0	*	*	*	*	*	*	*	jgi|Fusfu1|1823|FFUJ_00273m.01	*	FVEG_00243T0	*	*	*	*	*	*	*	*	*	*	*	*	jgi|Trire2|106315|fgenesh5_pg.C_scaffold_7000116,jgi|Trire2|105171|fgenesh5_pg.C_scaffold_4000549	*	*	*	*	*	*
125	18	18	0.111	FOXM_5190aT_00119	*	FOVG_00117T0	FOXG_01253T0	gi|342872363|gb|EGU74740.1|	jgi|Necha2|83163|fgenesh1_pg.sca_22_chr7_11_0000200	FOCG_16846T0	FOTG_12939T0	FOZG_02058T0	FOMG_02074T0	FOIG_11013T0	FOWG_10234T0	FOYG_06000T0	FOPG_14339T0	FOQG_10619T0	*	BN850_0133600	*	*	*	*	*	jgi|Fusfu1|1824|FFUJ_00272m.01	*	FVEG_00244T0	*	*	*	*	*	gi|320586923|gb|EFW99586.1|	*	*	*	*	*	*	*	*	*	*	*	*	*
126	27	30	0.129	FOXM_5190aT_00120	*	FOVG_00118T0	FOXG_01252T0	gi|342872364|gb|EGU74741.1|	jgi|Necha2|45674|e_gw1.22.55.1	FOCG_16847T0	FOTG_12938T0	FOZG_02057T0	FOMG_02073T0	FOIG_11012T0	FOWG_10235T0	FOYG_06001T0	FOPG_14338T0	FOQG_10618T0	*	BN850_0076270	BN846_0068090	BN847_0067710	BN848_0069310	BN849_0069480	BN852_0069030	jgi|Fusfu1|1825|FFUJ_00271m.01	FGSG_02877T0	FVEG_03546T0,FVEG_00245T0	*	*	*	B0510_3620T1	*	gi|320587286|gb|EFW99766.1|,gi|320586156|gb|EFW98835.1|,gi|320586889|gb|EFW99552.1|	*	*	*	*	*	*	jgi|Trire2|105173|fgenesh5_pg.C_scaffold_4000551	GSTUMT00012708001	*	*	*	*	*
127	10	11	0.33	FOXM_5190aT_00121	*	*	FOXG_01251T0	*	jgi|Necha2|80930|fgenesh1_pg.sca_5_chr5_3_0000729	FOCG_16848T0	*	FOZG_02056T0	FOMG_02072T0	*	FOWG_10236T0	FOYG_15288T0,FOYG_06003T0	FOPG_17655T0	*	*	*	*	*	*	*	*	*	*	*	*	*	*	*	*	*	*	*	*	*	*	*	*	*	*	jgi|Verda1|10080|VDAG_04836T0	*	*	*
128	19	20	0.178	FOXM_5190aT_00122	FOC38T_10072	FOVG_00121T0	FOXG_01250T0	gi|342872367|gb|EGU74744.1|	jgi|Necha2|80806|fgenesh1_pg.sca_5_chr5_3_0000605	FOCG_16849T0	FOTG_12935T0	FOZG_02055T0	FOMG_02071T0	*	FOWG_10237T0	FOYG_06004T0	FOPG_14335T0	FOQG_10615T0	BN851_0142690,BN851_0035950	*	*	*	*	*	*	jgi|Fusfu1|1800|FFUJ_00296m.01	*	FVEG_00246T0	*	*	*	B0510_6042T1	*	*	*	jgi|Mycgr3|96055|fgenesh1_pg.C_chr_10000061	*	*	*	*	*	*	*	*	*	*	*
129	25	25	0.92	FOXM_5190aT_00123	FOC38T_10071	FOVG_00123T0	FOXG_01249T0	gi|342872368|gb|EGU74745.1|	jgi|Necha2|85994|fgenesh1_pg.sca_14_chr10_3_0000189	FOCG_16850T0	FOTG_12933T0	FOZG_02054T0	FOMG_02069T0	FOIG_11009T0	FOWG_10239T0	FOYG_06006T0	FOPG_14334T0	FOQG_19572T0	BN851_0142710	BN850_0053830	BN846_0002160	BN847_0003240	BN848_0002210	BN849_0002150	BN852_0002290	jgi|Fusfu1|1799|FFUJ_00297m.01	*	FVEG_00247T0	*	*	*	B0510_7154T1	*	*	*	*	*	*	*	*	*	*	*	*	*	*	*
130	23	23	1	FOXM_5190aT_00124	FOC38T_10070	FOVG_00124T0	FOXG_01248T0	gi|342872369|gb|EGU74746.1|	*	FOCG_16851T0	FOTG_12932T0	FOZG_02053T0	FOMG_02068T0	FOIG_11008T0	FOWG_10240T0	FOYG_06007T0	FOPG_14333T0	*	*	BN850_0092640	BN846_0082070	BN847_0081200	BN848_0083030	BN849_0082780	BN852_0086910	jgi|Fusfu1|1798|FFUJ_00298m.01	FGSG_12819T0	FVEG_00251T0	*	*	*	*	*	*	*	*	*	*	*	*	jgi|Trire2|2015|fgenesh1_pm.C_scaffold_1000349	*	*	*	*	*	*
131	28	39	0.121	FOXM_5190aT_00125,FOXM_5190aT_11197	FOC38T_10069	FOVG_14554T0,FOVG_00125T0	*	gi|342875611|gb|EGU77351.1|,gi|342872370|gb|EGU74747.1|	jgi|Necha2|41758|e_gw1.5.281.1	FOCG_15013T0,FOCG_16852T0	FOTG_13174T0,FOTG_12931T0	FOZG_02052T0	FOMG_18708T0,FOMG_02067T0	FOIG_10003T0,FOIG_11006T0	FOWG_13159T0,FOWG_10243T0	FOYG_15888T0,FOYG_06009T0	FOPG_14332T0,FOPG_07446T0	FOQG_11355T0,FOQG_18836T0	BN851_0075480	BN850_0053840	BN846_0002140	BN847_0003220	BN848_0002200	BN849_0002140	BN852_0002280	jgi|Fusfu1|1795|FFUJ_00301m.01	FGSG_00213T0	FVEG_00254T0	*	*	*	*	*	*	*	*	*	*	*	*	*	*	URET_05992	jgi|Verda1|5253|VDAG_09097T0	jgi|Clafu1|194987|scf7180000130789_G8470	MGG_08430T0	*
132	15	15	0.533	FOXM_5190aT_00126	FOC38T_10068	FOVG_00126T0	FOXG_01246T0	gi|342878741|gb|EGU80040.1|	*	FOCG_16853T0	FOTG_12930T0	FOZG_02051T0	FOMG_02066T0	FOIG_11005T0	FOWG_10244T0	FOYG_06010T0	FOPG_14331T0	FOQG_18835T0	*	*	*	*	*	*	*	jgi|Fusfu1|1794|FFUJ_00302m.01	*	*	*	*	*	*	*	*	*	*	*	*	*	*	*	*	*	*	*	*	*
133	4	4	1	FOXM_5190aT_00127	*	*	FOXG_01245T0	gi|342878740|gb|EGU80039.1|	*	*	*	*	*	*	*	*	FOPG_14330T0	*	*	*	*	*	*	*	*	*	*	*	*	*	*	*	*	*	*	*	*	*	*	*	*	*	*	*	*	*	*
134	26	27	0.111	FOXM_5190aT_00128	FOC38T_10066	FOVG_00128T0	FOXG_01244T0	gi|342882302|gb|EGU83020.1|	jgi|Necha2|61453|estExt_Genewise1.C_sca_5_chr5_3_01198,jgi|Necha2|54290|e_gw1.15.190.1	FOCG_16855T0	FOTG_12928T0	FOZG_02049T0	FOMG_02064T0	FOIG_11003T0	FOWG_10246T0	FOYG_06012T0	FOPG_15061T0	FOQG_18833T0	BN851_0075500	*	BN846_0089020	BN847_0088090	BN848_0090050	BN849_0070800	BN852_0073620	jgi|Fusfu1|1792|FFUJ_00304m.01	FGSG_11167T0	FVEG_14616T0	*	*	*	*	*	*	*	*	*	*	*	*	jgi|Trire2|5942|fgenesh1_pm.C_scaffold_35000015	*	*	*	jgi|Clafu1|188912|scf7180000130111_G7163	*	*
135	14	19	1	FOXM_5190aT_00129	FOC38T_10065	FOVG_00129T0,FOVG_00129T1	*	gi|342882303|gb|EGU83021.1|	*	FOCG_16856T0	FOTG_12927T0	FOZG_02048T0	FOMG_02063T0,FOMG_02063T1	FOIG_11002T0	FOWG_10247T0,FOWG_10247T1	FOYG_06013T0	FOPG_15060T0,FOPG_15060T1	FOQG_18832T0,FOQG_18832T1	*	*	*	*	*	*	*	jgi|Fusfu1|1788|FFUJ_00308m.01	*	*	*	*	*	*	*	*	*	*	*	*	*	*	*	*	*	*	*	*	*
136	15	16	0.117	FOXM_5190aT_00130	FOC38T_10063	FOVG_00130T0	FOXG_01243T0	*	jgi|Necha2|36808|e_gw1.2.1621.1	FOCG_16857T0	FOTG_12926T0	FOZG_02047T0,FOZG_04395T0	FOMG_02062T0	FOIG_11001T0	FOWG_10248T0	FOYG_06014T0	FOPG_15059T0	FOQG_18506T0	*	*	*	*	*	*	*	jgi|Fusfu1|1787|FFUJ_00309m.01	*	*	*	*	*	*	*	*	*	*	*	*	*	*	*	*	*	*	*	*	*
137	14	17	0.168	FOXM_5190aT_00131	FOC38T_14120,FOC38T_10062	FOVG_00131T0	*	*	jgi|Necha2|82849|fgenesh1_pg.sca_9_chr7_10_0000373,jgi|Necha2|45071|e_gw1.9.611.1	FOCG_16858T0	FOTG_04673T0	*	FOMG_02060T0	FOIG_11000T0	FOWG_10249T0	FOYG_06015T0	FOPG_15058T0	FOQG_18507T0,FOQG_16607T0	*	*	*	*	*	*	*	jgi|Fusfu1|1786|FFUJ_00310m.01	*	*	AB05369.1	*	*	*	*	*	*	*	*	*	*	*	*	*	*	*	*	*	*
138	21	42	0.119	FOXM_5190aT_00132,FOXM_5190aT_14634	FOC38T_09569,FOC38T_14119,FOC38T_10061	FOVG_16719T0,FOVG_00132T0	FOXG_10850T0,FOXG_01242T0	gi|342882329|gb|EGU83044.1|,gi|342882305|gb|EGU83023.1|	jgi|Necha2|7774|gw1.9.195.1,jgi|Necha2|82850|fgenesh1_pg.sca_9_chr7_10_0000374,jgi|Necha2|77125|fgenesh1_pg.sca_26_chr2_2_0000201,jgi|Necha2|42828|e_gw1.20.349.1,jgi|Necha2|45362|e_gw1.9.196.1,jgi|Necha2|45160|e_gw1.9.193.1	FOCG_17273T0,FOCG_16859T0	FOTG_04672T0	FOZG_00050T0,FOZG_02045T0	FOMG_00055T0,FOMG_02059T0	FOIG_16467T0,FOIG_10999T0	FOWG_09170T0,FOWG_10250T0	FOYG_16728T0,FOYG_06016T0	FOPG_16053T0,FOPG_15057T0	FOQG_15263T0,FOQG_18508T0,FOQG_16608T0	BN851_0152920	BN850_0103630	*	*	*	*	*	*	*	*	AB04321.1	*	*	B0510_1000T1	*	*	*	*	*	*	*	jgi|Stano2|3503|SNOG_10091.3	*	*	*	jgi|Verda1|6820|VDAG_02154T0,jgi|Verda1|10272|VDAG_05028T0	*	*	*
139	19	19	0.259	FOXM_5190aT_00133	*	FOVG_00133T0	*	*	*	FOCG_16860T0	FOTG_04671T0	FOZG_02044T0	FOMG_02058T0	*	FOWG_10251T0	FOYG_06017T0	FOPG_15056T0	FOQG_18509T0	*	*	BN846_0097100	BN847_0095480	BN848_0097370	BN849_0096060	*	jgi|Fusfu1|5185|FFUJ_03535m.01	*	FVEG_15698T0	*	*	*	B0510_2549T1	*	*	*	*	*	*	*	*	jgi|Trire2|70842|e_gw1.42.28.1	*	*	jgi|Verda1|8633|VDAG_03391T0	*	*	*
140	27	38	0.163	FOXM_5190aT_00134,FOXM_5190aT_04754	FOC38T_03345	FOVG_05914T0,FOVG_00134T0	FOXG_05080T0,FOXG_01240T0	gi|342882046|gb|EGU82800.1|,gi|342882306|gb|EGU83024.1|	jgi|Necha2|80644|fgenesh1_pg.sca_5_chr5_3_0000443	FOCG_16862T0,FOCG_04013T0	FOTG_03249T0,FOTG_04670T0	FOZG_10830T0,FOZG_02043T0	FOMG_06440T0,FOMG_02057T0	FOIG_09211T0	FOWG_08077T0	FOYG_07874T0,FOYG_06018T0	FOPG_03051T0,FOPG_15055T0	FOQG_15149T0,FOQG_18510T0	BN851_0054820	BN850_0119570	BN846_0036580	BN847_0037510	BN848_0036070	BN849_0039890	BN852_0035130	jgi|Fusfu1|6938|FFUJ_07123m.01	FGSG_10325T0	FVEG_03055T0	*	*	*	*	*	*	*	*	*	*	*	*	*	*	URET_04221	jgi|Verda1|7752|VDAG_02594T0	*	*	*
141	4	4	1	FOXM_5190aT_00135	*	*	*	*	*	FOCG_16864T0	*	FOZG_02041T0	*	*	FOWG_10255T0	*	*	*	*	*	*	*	*	*	*	*	*	*	*	*	*	*	*	*	*	*	*	*	*	*	*	*	*	*	*	*	*
142	31	46	0.279	FOXM_5190aT_00136	FOC38T_00004	*	FOXG_04264T0,FOXG_01238T0	gi|342882309|gb|EGU83027.1|	jgi|Necha2|77014|fgenesh1_pg.sca_26_chr2_2_0000090	*	FOTG_04666T0	FOZG_02039T0	FOMG_02054T0	FOIG_10989T0	FOWG_10257T0	FOYG_06022T0	FOPG_15052T0	*	BN851_0136440,BN851_0040590	BN850_0010200	BN846_0027380	BN847_0022380	BN848_0023390	*	BN852_0020310	*	FGSG_11536T0	*	*	*	bghP001451,bgh05568_mRNA_polypeptide	B0510_6904T1,B0510_2414T1,B0510_6491T1,B0510_1183T1,B0510_10394T1,B0510_10389T1	CIMG_03089T0	gi|320588697|gb|EFX01165.1|,gi|320586305|gb|EFW98984.1|,gi|320586089|gb|EFW98768.1|	jgi|Lepmu1|9110|Lema_T039290.1	*	NCU05001T0	Pa_5_12480|chrm5_SCB|Putative	*	jgi|Stano2|1679|SNOG_07696.3	jgi|Trire2|66453|e_gw1.18.276.1	GSTUMT00000763001,GSTUMT00004742001,GSTUMT00007658001,GSTUMT00008174001,GSTUMT00009894001	URET_02869	*	*	MGG_01950T0,MGG_08459T0	*
143	10	10	0.188	FOXM_5190aT_00137	*	*	*	gi|342882310|gb|EGU83028.1|	*	FOCG_16867T0	*	FOZG_02038T0	FOMG_02053T0	FOIG_10988T0	FOWG_10258T0	*	FOPG_15051T0	*	*	*	*	*	*	*	*	jgi|Fusfu1|1784|FFUJ_00312m.01	*	FVEG_00259T0	*	*	*	*	*	*	*	*	*	*	*	*	*	*	*	*	*	*	*
144	27	27	0.333	FOXM_5190aT_00138	FOC38T_00007	FOVG_00140T0	FOXG_01236T0	gi|342882313|gb|EGU83031.1|	jgi|Necha2|41210|e_gw1.5.1502.1	FOCG_16868T0	FOTG_04663T0	FOZG_02037T0	FOMG_02052T0	FOIG_10985T0	FOWG_10259T0	FOYG_06024T0	FOPG_15048T0	FOQG_03590T0	BN851_0075530	BN850_0053860	BN846_0002120	BN847_0003200	BN848_0002180	BN849_0002120	BN852_0002260	jgi|Fusfu1|1783|FFUJ_00313m.01	FGSG_00211T0	FVEG_14618T0	*	*	*	*	*	*	*	*	*	*	YLR046C	*	*	*	*	jgi|Verda1|6207|VDAG_09859T0	*	*	*
145	23	31	0.516	FOXM_5190aT_00139	FOC38T_00008	FOVG_00141T0	FOXG_01235T0	gi|342882314|gb|EGU83032.1|	jgi|Necha2|80860|fgenesh1_pg.sca_5_chr5_3_0000659	FOCG_16869T0,FOCG_16869T1	FOTG_04662T0	FOZG_02036T0,FOZG_02036T1	FOMG_02051T0,FOMG_02051T1	FOIG_10984T0,FOIG_10984T1	FOWG_10260T0,FOWG_10260T1	FOYG_06025T0,FOYG_06025T1	FOPG_15047T0,FOPG_15047T1	FOQG_03589T0	BN851_0075520	*	*	*	*	*	BN852_0124460	jgi|Fusfu1|1782|FFUJ_00314m.01	FGSG_00212T0	FVEG_00260T0	*	*	*	*	*	*	*	*	*	Pa_7_4340|chrm7_SCAB|Putative,Pa_1_6220|chrm1_SCAB|Putative	*	*	*	*	*	jgi|Verda1|8121|VDAG_02963T0	*	MGG_02289T0	*
146	14	14	0.116	FOXM_5190aT_00140	FOC38T_00009	FOVG_00143T0	*	gi|342882315|gb|EGU83033.1|	*	FOCG_16871T0	FOTG_04660T0	FOZG_02034T0	FOMG_02049T0	FOIG_10982T0	FOWG_10262T0	FOYG_06027T0	FOPG_15045T0	FOQG_03587T0	*	*	*	*	*	*	*	jgi|Fusfu1|1780|FFUJ_00316m.01	*	*	*	*	*	*	*	*	*	*	*	*	*	*	*	*	*	*	*	*	*
147	21	35	0.136	FOXM_5190aT_00141	FOC38T_07616	FOVG_14628T0,FOVG_11370T0,FOVG_00144T0	*	gi|342880141|gb|EGU81324.1|,gi|342882316|gb|EGU83034.1|	*	FOCG_16872T0	FOTG_12244T0,FOTG_04659T0	*	*	FOIG_03938T0,FOIG_10981T0	FOWG_10263T0	*	FOPG_11117T0,FOPG_15044T0	FOQG_13101T0,FOQG_17401T0,FOQG_03586T0	BN851_0054020	BN850_0104410,BN850_0027060	BN846_0072540	BN847_0072390	BN848_0073980	BN849_0089990,BN849_0074070	BN852_0078130,BN852_0072520,BN852_0021710,BN852_0011800	jgi|Fusfu1|13829|FFUJ_11302m.01	FGSG_11287T0	FVEG_13002T0,FVEG_01538T0	*	*	*	*	*	*	*	*	*	*	*	*	*	*	URET_01000	*	*	*	*
148	29	52	0.168	FOXM_5190aT_00142,FOXM_5190aT_13112	FOC38T_09249,FOC38T_00011	FOVG_14830T0,FOVG_00146T1,FOVG_00146T0,FOVG_00146T2	FOXG_01233T0	gi|342872278|gb|EGU74664.1|,gi|342882317|gb|EGU83035.1|	jgi|Necha2|39574|e_gw1.19.35.1,jgi|Necha2|83489|fgenesh1_pg.sca_17_chr8_1_0000262	FOCG_15880T0,FOCG_16873T0	FOTG_15959T0,FOTG_04657T0	FOZG_16536T0,FOZG_02033T0	FOMG_13476T0,FOMG_02048T0	FOIG_16166T0,FOIG_10980T0	FOWG_14606T0,FOWG_10264T0	FOYG_13829T0,FOYG_06028T0	FOPG_08616T0,FOPG_15042T0	FOQG_17059T0,FOQG_03585T0	BN851_0110070,BN851_0041310	BN850_0134850	*	BN847_0046570	BN848_0045000	BN849_0051140	BN852_0046210	jgi|Fusfu1|12946|FFUJ_10421m.01,jgi|Fusfu1|1779|FFUJ_00317m.01	FGSG_08282T0	FVEG_13656T0,FVEG_00262T0	*	*	*	*	*	*	*	jgi|Mycgr3|89167|fgenesh1_pg.C_chr_1000584	*	Pa_7_4780|chrm7_SCAB|Putative,Pa_0_440|chrm4_SCA|Putative,Pa_6_11490|chrm6_SCA|Putative	*	jgi|Stano2|10009|SNOG_03474.3,jgi|Stano2|8530|SNOG_15373.3	*	*	*	jgi|Verda1|3293|VDAG_07775T0,jgi|Verda1|9198|VDAG_03954T0	*	MGG_02371T0	*
149	28	35	0.245	FOXM_5190aT_00143	FOC38T_15460,FOC38T_00012	FOVG_00147T0	FOXG_01232T0	*	jgi|Necha2|61450|estExt_Genewise1.C_sca_5_chr5_3_01195	FOCG_16874T0	FOTG_17071T0,FOTG_17692T0,FOTG_04656T0	FOZG_17847T0,FOZG_17751T0,FOZG_02032T0	FOMG_02047T0	FOIG_10979T0	FOWG_10265T0	FOYG_06029T0	FOPG_18209T0	FOQG_03584T0	BN851_0142720	*	BN846_0002080	BN847_0003160	BN848_0002140	BN849_0002080	BN852_0002220	jgi|Fusfu1|1778|FFUJ_00318m.01	FGSG_00207T0	FVEG_00263T0,FVEG_00263T1,FVEG_00263T2	AB06926.1	*	*	*	*	gi|320587799|gb|EFX00274.1|	jgi|Lepmu1|64|Lema_T000640.1	*	*	Pa_3_1740|chrm3_SCA|Putative	*	jgi|Stano2|11452|SNOG_05481.3	*	*	*	*	*	*	*
150	10	10	0.3	FOXM_5190aT_00144	FOC38T_00013	FOVG_00150T0	*	*	*	FOCG_16876T0	FOTG_04654T0	*	FOMG_02044T0	*	FOWG_10267T0	FOYG_06032T0	*	FOQG_03582T0	*	*	*	*	*	*	*	jgi|Fusfu1|1777|FFUJ_00319m.01	*	*	*	*	*	*	*	*	*	*	*	*	*	*	*	*	*	*	*	*	*
151	24	37	0.18	FOXM_5190aT_00145	FOC38T_16018,FOC38T_15453,FOC38T_00014	FOVG_14755T0,FOVG_00151T0	FOXG_07237T0,FOXG_06670T0,FOXG_06589T0,FOXG_16308T0,FOXG_06726T0,FOXG_06540T0,FOXG_01231T0	gi|342883899|gb|EGU84316.1|	*	FOCG_16877T0	FOTG_17181T0,FOTG_04653T0	FOZG_02029T0	FOMG_19754T0,FOMG_02043T0	FOIG_16626T0,FOIG_10976T0	FOWG_10268T0	FOYG_06033T0	FOPG_17489T0,FOPG_04747T0	FOQG_03581T0	BN851_0105860	BN850_0065990	BN846_0002330	BN847_0003400	BN848_0002370	BN849_0002290	BN852_0002460	jgi|Fusfu1|1776|FFUJ_00320m.01	FGSG_00230T0	FVEG_00265T0	*	*	*	*	*	*	*	*	*	*	*	*	*	*	*	*	*	*	*
152	25	35	0.117	FOXM_5190aT_00146	FOC38T_00015	FOVG_00152T0	FOXG_01230T0	gi|342883898|gb|EGU84315.1|	jgi|Necha2|51141|e_gw1.52.177.1	FOCG_16878T0	FOTG_04652T0	FOZG_02028T0	FOMG_02042T0	FOIG_10975T0	FOWG_10269T0	FOYG_06034T0	FOPG_04746T0	FOQG_03580T0	BN851_0109700,BN851_0058670	BN850_0079200,BN850_0065220	BN846_0048220,BN846_0124300	BN847_0048680,BN847_0122150	BN848_0047210,BN848_0123940	BN849_0053430,BN849_0123410	BN852_0048390,BN852_0126580,BN852_0122650	jgi|Fusfu1|1775|FFUJ_00321m.01	FGSG_12201T0,FGSG_08072T0,FGSG_09055T0	FVEG_00266T0	*	*	*	*	*	*	*	*	*	*	*	*	*	*	*	*	*	*	*
153	22	29	1	FOXM_5190aT_00147	FOC38T_10028,FOC38T_00016	FOVG_11165T0,FOVG_00153T0	FOXG_01229T0	gi|342877639|gb|EGU79087.1|,gi|342883897|gb|EGU84314.1|	*	FOCG_16880T0	FOTG_07699T0,FOTG_04651T0	FOZG_02026T0	FOMG_08768T0,FOMG_02040T0	FOIG_10974T0	FOWG_10270T0	FOYG_06036T0	FOPG_11554T0,FOPG_04744T0	FOQG_05521T0,FOQG_03579T0	BN851_0142980	*	*	*	*	*	*	jgi|Fusfu1|1774|FFUJ_00322m.01	*	FVEG_14622T0	AB03518.1	*	*	B0510_5462T1	*	*	jgi|Lepmu1|3819|Lema_T093320.1	*	*	*	*	jgi|Stano2|7659|SNOG_14160.3	*	*	*	jgi|Verda1|779|VDAG_00779T0	*	*	*
154	23	28	0.297	FOXM_5190aT_00148	FOC38T_00017	FOVG_00154T0	*	gi|342883896|gb|EGU84313.1|	*	FOCG_16881T0	FOTG_04650T0	FOZG_02025T0	FOMG_02039T0	FOIG_10973T0	FOWG_10271T0	FOYG_06037T0	FOPG_04743T0	FOQG_03578T0	BN851_0143020,BN851_0143010	BN850_0065950	BN846_0002470,BN846_0002400	BN847_0003530,BN847_0003460	BN848_0002500,BN848_0002430	BN849_0002410,BN849_0002340	BN852_0002490	jgi|Fusfu1|1773|FFUJ_00323m.01	FGSG_11722T0	FVEG_00268T0	*	*	*	*	*	*	*	*	*	*	*	*	*	*	*	*	*	*	*
155	22	23	0.889	FOXM_5190aT_00149	FOC38T_00018	FOVG_00155T0	FOXG_01227T0	gi|342883895|gb|EGU84312.1|	*	FOCG_16882T0	FOTG_04649T0	FOZG_02024T0	FOMG_02038T0	FOIG_10972T0	FOWG_10272T0	FOYG_06038T0	FOPG_04742T0	FOQG_03577T0	BN851_0143030	BN850_0065960,BN850_0065940	BN846_0002480	BN847_0003540	BN848_0002510	BN849_0002420	*	jgi|Fusfu1|1772|FFUJ_00324m.01	*	*	*	*	*	B0510_6772T1	*	*	*	*	*	*	*	*	*	*	*	*	*	*	*
156	18	18	0.111	FOXM_5190aT_00150	FOC38T_00019	FOVG_00156T0	FOXG_01226T0	gi|342883894|gb|EGU84311.1|	jgi|Necha2|100683|estExt_fgenesh1_pg.C_sca_5_chr5_3_00568	FOCG_16883T0	FOTG_04648T0	FOZG_02023T0	FOMG_02037T0	FOIG_10971T0	FOWG_10273T0	FOYG_06039T0	FOPG_04741T0	FOQG_03576T0	*	*	*	*	*	*	BN852_0069550	jgi|Fusfu1|1771|FFUJ_00325m.01	*	FVEG_00270T0	*	*	*	*	*	*	*	*	*	*	*	*	*	*	*	*	*	*	*
157	36	37	0.133	FOXM_5190aT_00151	FOC38T_00020	FOVG_00157T0	FOXG_01225T0	gi|342883893|gb|EGU84310.1|	jgi|Necha2|41379|e_gw1.5.155.1	FOCG_16884T0	FOTG_04647T0	FOZG_02022T0	FOMG_02036T0	FOIG_10970T0	FOWG_10274T0	FOYG_06041T0	FOPG_04740T0	FOQG_03575T0	BN851_0143040	BN850_0065930	BN846_0002500	BN847_0003560	BN848_0002540	BN849_0002450	*	jgi|Fusfu1|1770|FFUJ_00326m.01	FGSG_11724T0	FVEG_00271T0	AB08799.1	*	*	B0510_10325T1	CIMG_02629T0	gi|320589273|gb|EFX01735.1|,gi|320586005|gb|EFW98684.1|	jgi|Lepmu1|6863|Lema_T118080.1	jgi|Mycgr3|30085|gw1.12.776.1	*	Pa_3_5460|chrm3_SCB|Putative	*	jgi|Stano2|529|SNOG_00663.3	jgi|Trire2|71092|e_gw1.53.15.1	*	URET_03128	jgi|Verda1|4233|VDAG_01233T0	*	MGG_12813T0	*
158	9	9	0.222	FOXM_5190aT_00152	*	FOVG_00158T0	FOXG_01224T0	gi|342883448|gb|EGU83943.1|	*	FOCG_16885T0	*	*	FOMG_02035T0	*	*	*	FOPG_04739T0	FOQG_03574T0	*	*	*	*	*	*	*	*	FGSG_00240T0	*	*	*	*	*	*	*	*	*	*	*	*	*	*	*	*	*	*	*	*
159	3	3	1	FOXM_5190aT_00153	*	FOVG_00159T0	FOXG_01223T0	*	*	*	*	*	*	*	*	*	*	*	*	*	*	*	*	*	*	*	*	*	*	*	*	*	*	*	*	*	*	*	*	*	*	*	*	*	*	*	*
160	22	22	0.193	FOXM_5190aT_00154	FOC38T_00023	FOVG_00161T0	FOXG_01221T0	gi|342883446|gb|EGU83941.1|	*	FOCG_16887T0	FOTG_04644T0	FOZG_02019T0	FOMG_02033T0	FOIG_10967T0	FOWG_10276T0	FOYG_06044T0	FOPG_04737T0	FOQG_03571T0	*	*	BN846_0025810	BN847_0020950	BN848_0021960	BN849_0021440	BN852_0018920	jgi|Fusfu1|1764|FFUJ_00332m.01	FGSG_12213T0	FVEG_00277T0	*	*	*	*	*	*	*	*	*	*	*	*	*	*	*	*	*	*	*
161	38	70	0.625	FOXM_5190aT_00155	FOC38T_00024	FOVG_00163T1,FOVG_00163T0,FOVG_00163T2,FOVG_00163T3	FOXG_01218T0	gi|342883445|gb|EGU83940.1|	jgi|Necha2|69691|estExt_Genewise1Plus.C_sca_5_chr5_3_01138	FOCG_16888T1,FOCG_16888T0,FOCG_16888T2,FOCG_16888T3	FOTG_04643T0,FOTG_04643T1,FOTG_04643T2,FOTG_04643T3	FOZG_02018T1,FOZG_02018T2,FOZG_02018T0,FOZG_02018T3	FOMG_02032T1,FOMG_02032T0,FOMG_02032T2,FOMG_02032T3	FOIG_10966T0,FOIG_10966T2,FOIG_10966T1,FOIG_10966T3	FOWG_10277T0,FOWG_10277T2,FOWG_10277T1,FOWG_10277T3	FOYG_06045T1,FOYG_06045T0,FOYG_06045T2,FOYG_06045T3	FOPG_04736T2,FOPG_04736T1,FOPG_04736T0,FOPG_04736T3	FOQG_03570T0,FOQG_03570T1,FOQG_03570T2,FOQG_03570T3	*	BN850_0096830	BN846_0002550	BN847_0003610	BN848_0004860	BN849_0002500	BN852_0002600	jgi|Fusfu1|1760|FFUJ_00336m.01	FGSG_00243T0	FVEG_00281T0,FVEG_00281T1	AB06615.1	*	bgh02163_polypeptide	*	CIMG_06152T0	gi|320589503|gb|EFX01964.1|	jgi|Lepmu1|4015|Lema_T104550.1	jgi|Mycgr3|108651|estExt_fgenesh1_pg.C_chr_30481	NCU00541T0,NCU00541T1	*	*	jgi|Stano2|6099|SNOG_12818.3	jgi|Trire2|80592|estExt_GeneWisePlus.C_190188	GSTUMT00000056001	*	jgi|Verda1|7854|VDAG_02696T0	jgi|Clafu1|184361|scf7180000126929_G3759	MGG_03109T0	SMAC_01233
162	36	48	0.228	FOXM_5190aT_00156	FOC38T_00025	FOVG_00164T0,FOVG_00164T1	FOXG_01217T0	gi|342883444|gb|EGU83939.1|	jgi|Necha2|40790|e_gw1.5.936.1	FOCG_16889T0,FOCG_16889T1,FOCG_14403T0	FOTG_04642T0,FOTG_04642T1	FOZG_02017T0,FOZG_02017T1	FOMG_02031T0,FOMG_02031T1	FOIG_10965T0,FOIG_10965T1	FOWG_10278T0,FOWG_10278T1	FOYG_06046T0,FOYG_06046T1	FOPG_04735T0,FOPG_04735T1	FOQG_03569T0,FOQG_03569T1	BN851_0143060	BN850_0096820	BN846_0002560	BN847_0003620	BN848_0004870	BN849_0002510	BN852_0002610	*	FGSG_11729T0	FVEG_00282T0	AB08216.1	*	*	B0510_3010T1	CIMG_06092T0	*	jgi|Lepmu1|12056|Lema_T063080.1	jgi|Mycgr3|73993|estExt_Genewise1Plus.C_chr_70616	*	Pa_6_7870|chrm6_SCB|Putative	*	jgi|Stano2|10089|SNOG_03575.3	*	GSTUMT00012516001	*	jgi|Verda1|3806|VDAG_08288T0	jgi|Clafu1|192808|scf7180000130660_G10624,jgi|Clafu1|196667|scf7180000130917_G6003	MGG_00015T0	SMAC_03043
163	21	34	0.132	FOXM_5190aT_00157	FOC38T_00028,FOC38T_00026	FOVG_00170T0,FOVG_00166T0	FOXG_01213T0	gi|342883442|gb|EGU83937.1|,gi|342883443|gb|EGU83938.1|	*	FOCG_14400T0,FOCG_14402T0	FOTG_04639T0,FOTG_04636T0	FOZG_02012T0,FOZG_02015T0	FOMG_02024T0,FOMG_02029T0	FOIG_10961T0	FOWG_10280T0	*	FOPG_04731T0,FOPG_04733T0	FOQG_03564T0,FOQG_03567T0	*	BN850_0096810	BN846_0002580	BN847_0003640	BN848_0004890	BN849_0002530	BN852_0002630	jgi|Fusfu1|1756|FFUJ_00340m.01,jgi|Fusfu1|1757|FFUJ_00339m.01,jgi|Fusfu1|1754|FFUJ_00342m.01,jgi|Fusfu1|1758|FFUJ_00338m.01	*	FVEG_00285T0,FVEG_00283T0	*	*	*	*	*	*	*	*	*	*	*	*	*	*	*	*	*	*	*
164	33	87	0.16	FOXM_5190aT_00164,FOXM_5190aT_09628,FOXM_5190aT_09231	FOC38T_07184,FOC38T_00035	FOVG_19207T0,FOVG_17148T0,FOVG_15606T0,FOVG_12978T0,FOVG_00178T0	FOXG_09956T0,FOXG_09570T0,FOXG_01208T0	gi|342875822|gb|EGU77527.1|,gi|342889116|gb|EGU88284.1|,gi|342883435|gb|EGU83930.1|	jgi|Necha2|122595|fgeneshN1_kg.sca_5_chr5_3_0000026,jgi|Necha2|98409|fgenesh1_pm.sca_126_unmapped000001	FOCG_15768T0,FOCG_12860T0,FOCG_14392T0	FOTG_14962T0,FOTG_12403T0,FOTG_04629T0	FOZG_14227T0,FOZG_13775T0,FOZG_02005T0	FOMG_15323T0,FOMG_13582T0,FOMG_02016T0	FOIG_14727T0,FOIG_08675T0,FOIG_10953T0	FOWG_14495T0,FOWG_10983T0,FOWG_10290T0	FOYG_13719T0,FOYG_13273T0,FOYG_06058T0	FOPG_18201T0,FOPG_09568T0,FOPG_09265T0,FOPG_04721T0	FOQG_12146T0,FOQG_11451T0,FOQG_03555T0	BN851_0099170,BN851_0025560,BN851_0143130	BN850_0106770,BN850_0081950,BN850_0081520	BN846_0060500,BN846_0019130,BN846_0002640	BN847_0089490,BN847_0060820,BN847_0003700	BN848_0091530,BN848_0062430,BN848_0004950	BN849_0064200,BN849_0090980,BN849_0002600	BN852_0061460,BN852_0075040,BN852_0002690	jgi|Fusfu1|13415|FFUJ_10889m.01,jgi|Fusfu1|13041|FFUJ_10517m.01,jgi|Fusfu1|1745|FFUJ_00351m.01	FGSG_11032T0,FGSG_03569T0,FGSG_00251T0	FVEG_08891T0,FVEG_08555T0,FVEG_00291T0	AB03589.1	*	*	B0510_9339T1,B0510_4997T1	*	*	jgi|Lepmu1|3745|Lema_T092580.1,jgi|Lepmu1|6091|Lema_T020650.1	jgi|Mycgr3|12051|gw1.7.109.1	NCU09209T0	Pa_1_18310|chrm1_SCDE|Putative	*	*	*	*	*	*	*	MGG_10878T0,MGG_12681T0	SMAC_09672
165	12	12	0.163	FOXM_5190aT_00165	FOC38T_00036	FOVG_00179T0	*	*	*	FOCG_14390T0	FOTG_04628T0	FOZG_02003T0	FOMG_02015T0	FOIG_10951T0	FOWG_10292T0	FOYG_06060T0	FOPG_04719T0	FOQG_03553T0	*	*	*	*	*	*	*	*	*	*	*	*	*	*	*	*	*	*	*	*	*	*	*	*	*	*	*	*	*
166	25	36	0.129	FOXM_5190aT_00166	FOC38T_00038,FOC38T_00037	FOVG_00182T0,FOVG_00180T0	FOXG_01207T0	gi|342883434|gb|EGU83929.1|,gi|342883433|gb|EGU83928.1|	*	FOCG_14389T0	FOTG_04627T0,FOTG_04626T0	FOZG_02002T0	FOMG_02014T0	FOIG_10949T0,FOIG_10950T0	FOWG_10293T0	FOYG_06063T0,FOYG_06061T0	FOPG_04716T0,FOPG_04718T0	FOQG_03552T0,FOQG_03551T0	BN851_0143140	BN850_0081940	BN846_0002650	BN847_0003720,BN847_0003710	BN848_0004960	BN849_0002610	BN852_0002710,BN852_0002700	jgi|Fusfu1|1744|FFUJ_00352m.01	FGSG_00253T0,FGSG_00252T0	FVEG_00292T0	*	*	*	*	*	gi|320588481|gb|EFX00950.1|	*	*	*	*	*	*	*	*	*	*	*	*	*
167	9	9	1	FOXM_5190aT_00167	*	FOVG_00184T0	*	gi|342883432|gb|EGU83927.1|	*	FOCG_14388T0	FOTG_04625T0	FOZG_02001T0	*	*	FOWG_10294T0	*	FOPG_04714T0	FOQG_03549T0	*	*	*	*	*	*	*	*	*	*	*	*	*	*	*	*	*	*	*	*	*	*	*	*	*	*	*	*	*
168	26	46	0.207	FOXM_5190aT_00168,FOXM_5190aT_00170	FOC38T_00042,FOC38T_00040	FOVG_00188T0,FOVG_00185T0	FOXG_01204T0,FOXG_01206T0	gi|342883431|gb|EGU83926.1|	*	FOCG_14385T0,FOCG_14387T0	FOTG_04621T0,FOTG_04624T0	FOZG_01998T0,FOZG_02000T0	FOMG_02010T0,FOMG_02013T0	FOIG_10945T0,FOIG_10947T0	FOWG_10297T0,FOWG_10295T0	FOYG_06067T0,FOYG_06065T0	FOPG_04711T0,FOPG_04713T0	FOQG_03544T0,FOQG_03548T0	*	BN850_0081930,BN850_0000100	BN846_0002690,BN846_0002680	BN847_0003740	BN848_0004990,BN848_0004980	BN849_0002640,BN849_0002630	BN852_0002740	jgi|Fusfu1|1742|FFUJ_00354m.01,jgi|Fusfu1|1741|FFUJ_00355m.01,jgi|Fusfu1|1740|FFUJ_00356m.01	FGSG_00256T0,FGSG_00255T0	FVEG_00293T0	*	*	*	B0510_6275T1	*	*	jgi|Lepmu1|484|Lema_T004840.1	*	*	*	*	*	jgi|Trire2|66329|e_gw1.18.135.1	*	*	*	*	*	*
169	15	15	1	FOXM_5190aT_00169	FOC38T_00041	FOVG_00187T0	FOXG_01205T0	gi|342874493|gb|EGU76496.1|	*	FOCG_14386T0	FOTG_04622T0	FOZG_01999T0	FOMG_02011T0	FOIG_10946T0	FOWG_10296T0	FOYG_06066T0	FOPG_04712T0	FOQG_03545T0	*	*	*	*	*	*	*	*	*	FVEG_00294T0	*	*	*	*	*	*	*	*	*	*	*	*	*	*	*	*	*	*	*
170	42	42	1	FOXM_5190aT_00171	FOC38T_00043	FOVG_00189T0	FOXG_01203T0	gi|342874495|gb|EGU76498.1|	jgi|Necha2|80759|fgenesh1_pg.sca_5_chr5_3_0000558	FOCG_14384T0	FOTG_04620T0	FOZG_01997T0	FOMG_02009T0	FOIG_10944T0	FOWG_10298T0	FOYG_06068T0	FOPG_04710T0	FOQG_03543T0	BN851_0143150	BN850_0000110	BN846_0002700	BN847_0003750	BN848_0005000	BN849_0002650	BN852_0002750	jgi|Fusfu1|1739|FFUJ_00357m.01	FGSG_00257T0	FVEG_00296T0	AB08671.1	*	bghP003903	B0510_6430T1	CIMG_06153T0	gi|320589441|gb|EFX01902.1|	jgi|Lepmu1|4103|Lema_T105430.1	jgi|Mycgr3|39275|e_gw1.3.1564.1	NCU00542T0	Pa_1_15780|chrm1_SCDE|Putative	*	jgi|Stano2|6762|SNOG_13713.3	jgi|Trire2|80597|estExt_GeneWisePlus.C_190194	GSTUMT00004868001	URET_04237	jgi|Verda1|7853|VDAG_02695T0	jgi|Clafu1|193633|scf7180000130701_G5109	MGG_03107T0	SMAC_01234
171	38	49	0.121	FOXM_5190aT_00247	FOC38T_00115	FOVG_00279T0,FOVG_00279T1	FOXG_01130T0	gi|342883356|gb|EGU83870.1|	jgi|Necha2|102399|estExt_fgenesh1_kg.C_sca_1_chr1_3_00085	FOCG_14295T0,FOCG_14295T1	FOTG_04530T0,FOTG_04530T1	FOZG_01907T0,FOZG_01907T1	FOMG_01920T0,FOMG_01920T1	FOIG_13223T0,FOIG_13223T1	FOWG_10387T0,FOWG_10387T1	FOYG_06156T0,FOYG_06156T1	FOPG_04619T0,FOPG_04619T1	FOQG_03453T0,FOQG_03453T1	BN851_0094700	BN850_0003890	BN846_0007320	BN847_0009550	BN848_0010820	BN849_0015180	BN852_0008440	jgi|Fusfu1|1656|FFUJ_00440m.01	FGSG_00793T0	FVEG_00386T0	AB07019.1	*	bgh04366_polypeptide	B0510_5152T1	CIMG_07738T0	*	jgi|Lepmu1|5279|Lema_T113040.1	*	NCU02884T0	Pa_1_1270|chrm1_SCAB|Putative	*	jgi|Stano2|1793|SNOG_07849.3	jgi|Trire2|22386|estExt_fgenesh1_pm.C_100027	GSTUMT00004665001,GSTUMT00008733001	*	jgi|Verda1|1798|VDAG_05970T0	*	MGG_09412T0	SMAC_00537
172	32	76	1	FOXM_5190aT_00248	FOC38T_00116	FOVG_00280T1,FOVG_00280T2,FOVG_00280T3,FOVG_00280T0,FOVG_00280T4	FOXG_01129T0	gi|342883355|gb|EGU83869.1|	jgi|Necha2|31276|e_gw1.1.1507.1	FOCG_14296T3,FOCG_14296T1,FOCG_14296T0,FOCG_14296T2,FOCG_14296T4	FOTG_04531T2,FOTG_04531T3,FOTG_04531T0,FOTG_04531T1,FOTG_04531T4	FOZG_01908T2,FOZG_01908T3,FOZG_01908T1,FOZG_01908T0,FOZG_01908T4	FOMG_01921T3,FOMG_01921T1,FOMG_01921T0,FOMG_01921T2,FOMG_01921T4	FOIG_13224T1,FOIG_13224T2,FOIG_13224T3,FOIG_13224T0,FOIG_13224T4	FOWG_10388T3,FOWG_10388T2,FOWG_10388T0,FOWG_10388T1,FOWG_10388T4	FOYG_06157T3,FOYG_06157T2,FOYG_06157T1,FOYG_06157T0,FOYG_06157T4	FOPG_04620T3,FOPG_04620T1,FOPG_04620T0,FOPG_04620T2,FOPG_04620T4	FOQG_03454T3,FOQG_03454T1,FOQG_03454T0,FOQG_03454T2,FOQG_03454T4	BN851_0094690	BN850_0003880	BN846_0007310	BN847_0009540	BN848_0010810	BN849_0015170	BN852_0008430	jgi|Fusfu1|1655|FFUJ_00441m.01	FGSG_00792T0	FVEG_00387T2,FVEG_00387T3,FVEG_00387T1,FVEG_00387T0,FVEG_00387T4	*	*	*	*	*	gi|320591429|gb|EFX03868.1|	*	*	NCU02885T0	Pa_1_1260|chrm1_SCAB|Putative	*	*	jgi|Trire2|78226|estExt_GeneWisePlus.C_100104	*	*	jgi|Verda1|1797|VDAG_05969T0	*	MGG_09413T0	SMAC_00538
173	24	24	1	FOXM_5190aT_00249	FOC38T_00117	FOVG_00281T0	FOXG_01128T0	*	jgi|Necha2|75421|fgenesh1_pg.sca_1_chr1_3_0001032	FOCG_14294T0	FOTG_04529T0	FOZG_01906T0	FOMG_01919T0	FOIG_13222T0	FOWG_10389T0	FOYG_06158T0	FOPG_04618T0	FOQG_03451T0	BN851_0094680	BN850_0003870	BN846_0007300	BN847_0009530	BN848_0010800	BN849_0015160	BN852_0008420	jgi|Fusfu1|1654|FFUJ_00442m.01	FGSG_11825T0	FVEG_00388T0	*	*	*	*	*	*	*	*	*	*	*	*	*	*	*	*	*	*	*
174	16	16	1	FOXM_5190aT_00314	FOC38T_00172	FOVG_00351T0	*	gi|342890254|gb|EGU89102.1|	jgi|Necha2|75198|fgenesh1_pg.sca_1_chr1_3_0000809	FOCG_14223T0	FOTG_04460T0	FOZG_01834T0	FOMG_01847T0	FOIG_13151T0	FOWG_10459T0	FOYG_06228T0	FOPG_00030T0	FOQG_03381T0	*	*	*	*	*	*	*	jgi|Fusfu1|1588|FFUJ_00507m.01	*	FVEG_14663T0	*	*	*	*	*	*	*	*	*	*	*	*	*	*	*	*	*	*	*
175	31	31	0.119	FOXM_5190aT_00315	FOC38T_00173	FOVG_00352T0	FOXG_01060T0	gi|342890253|gb|EGU89101.1|	jgi|Necha2|75367|fgenesh1_pg.sca_1_chr1_3_0000978	FOCG_14222T0	FOTG_04459T0	FOZG_01833T0	FOMG_01846T0	FOIG_13150T0	FOWG_10460T0	FOYG_06229T0	FOPG_00031T0	FOQG_03380T0	BN851_0002320	*	BN846_0006640	BN847_0008880	BN848_0010120	BN849_0007790	BN852_0007790	jgi|Fusfu1|1587|FFUJ_00508m.01	FGSG_00729T0	FVEG_00454T0	*	*	bghP006987000001001	*	CIMG_04934T0	*	*	*	NCU03126T0	Pa_1_11050|chrm1_SCAB|Putative	*	*	jgi|Trire2|108909|fgenesh5_pg.C_scaffold_13000255	GSTUMT00005106001	*	*	*	*	SMAC_02857
176	39	59	1	FOXM_5190aT_00316	FOC38T_00174	FOVG_00353T0,FOVG_00353T1,FOVG_00353T2	FOXG_01059T0	gi|342890252|gb|EGU89100.1|	jgi|Necha2|103240|estExt_fgenesh1_pm.C_sca_1_chr1_3_00518	FOCG_14220T0,FOCG_14220T1,FOCG_14220T2	FOTG_04458T1,FOTG_04458T0,FOTG_04458T2	FOZG_01831T0,FOZG_01831T1,FOZG_01831T2	FOMG_01845T0,FOMG_01845T1,FOMG_01845T2	FOIG_13148T1,FOIG_13148T0,FOIG_13148T2	FOWG_10462T0,FOWG_10462T1,FOWG_10462T2	FOYG_06231T1,FOYG_06231T0,FOYG_06231T2	FOPG_00032T0,FOPG_00032T1,FOPG_00032T2	FOQG_03379T0,FOQG_03379T1,FOQG_03379T2	BN851_0002310	BN850_0003290	BN846_0006630	BN847_0008870	BN848_0010110	BN849_0007780	BN852_0007780	jgi|Fusfu1|1586|FFUJ_00509m.01	FGSG_00728T0	FVEG_00456T0	*	*	bghP006445	B0510_1432T1	CIMG_07708T0	gi|320585822|gb|EFW98501.1|	jgi|Lepmu1|3840|Lema_T093530.1	jgi|Mycgr3|98224|estExt_fgenesh1_pm.C_chr_10128	*	Pa_1_11060|chrm1_SCAB|Putative	*	jgi|Stano2|7642|SNOG_14138.3	jgi|Trire2|79405|estExt_GeneWisePlus.C_130412	GSTUMT00005021001	URET_07583	jgi|Verda1|3930|VDAG_00930T0	jgi|Clafu1|194532|scf7180000130776_G4314	MGG_01326T0	*
177	14	56	1	FOXM_5190aT_00317	*	FOVG_00354T5,FOVG_00354T3,FOVG_00354T2,FOVG_00354T4,FOVG_00354T6	*	*	*	FOCG_14219T4,FOCG_14219T2,FOCG_14219T3,FOCG_14219T5,FOCG_14219T6	FOTG_04457T5,FOTG_04457T3,FOTG_04457T2,FOTG_04457T4,FOTG_04457T6	FOZG_01830T5,FOZG_01830T3,FOZG_01830T2,FOZG_01830T4,FOZG_01830T6	FOMG_01844T4,FOMG_01844T2,FOMG_01844T3,FOMG_01844T5,FOMG_01844T6	FOIG_13147T2,FOIG_13147T5,FOIG_13147T3,FOIG_13147T4,FOIG_13147T6	FOWG_10463T6,FOWG_10463T3,FOWG_10463T2,FOWG_10463T4,FOWG_10463T5	FOYG_06232T5,FOYG_06232T6,FOYG_06232T3,FOYG_06232T2,FOYG_06232T4	FOPG_00033T6,FOPG_00033T2,FOPG_00033T5,FOPG_00033T4,FOPG_00033T3	FOQG_03378T6,FOQG_03378T2,FOQG_03378T3,FOQG_03378T5,FOQG_03378T4	*	*	*	*	*	*	*	*	*	FVEG_00457T3,FVEG_00457T1,FVEG_00457T2	*	*	*	*	*	*	*	*	*	*	*	*	*	*	URET_06608	*	*	*	SMAC_00335
178	41	41	0.854	FOXM_5190aT_00385	FOC38T_00238	FOVG_00435T0	FOXG_00987T0	gi|342876794|gb|EGU78350.1|	jgi|Necha2|98945|estExt_fgenesh1_pg.C_sca_1_chr1_3_00908	FOCG_14137T0	FOTG_04376T0	FOZG_01749T0	FOMG_01762T0	FOIG_01541T0	FOWG_10544T0	FOYG_06311T0	FOPG_00111T0	FOQG_03298T0	BN851_0001990	BN850_0097780	BN846_0005950	BN847_0008200	BN848_0009420	BN849_0007090	BN852_0007110	jgi|Fusfu1|1515|FFUJ_00580m.01	FGSG_00667T0	FVEG_00527T0	AB08973.1	*	bghP002052	B0510_5454T1	CIMG_08051T0	gi|320586643|gb|EFW99313.1|	jgi|Lepmu1|6431|Lema_T113760.1	jgi|Mycgr3|71863|estExt_Genewise1Plus.C_chr_50289	NCU08357T0	Pa_1_4040|chrm1_SCAB|Putative	*	jgi|Stano2|221|SNOG_00274.3	jgi|Trire2|64684|e_gw1.14.357.1	*	URET_02333	jgi|Verda1|4025|VDAG_01025T0	jgi|Clafu1|195301|scf7180000130833_G2863	MGG_03737T0	SMAC_01629
179	24	24	0.664	FOXM_5190aT_00386	FOC38T_00239	FOVG_00436T0	FOXG_00986T0	gi|342876793|gb|EGU78349.1|	*	FOCG_14136T0	FOTG_04375T0	FOZG_01748T0	FOMG_01761T0	FOIG_01540T0	FOWG_10545T0	FOYG_06312T0	FOPG_00112T0	FOQG_03297T0	BN851_0001980	BN850_0097790	*	*	*	*	*	jgi|Fusfu1|1514|FFUJ_00581m.01	*	FVEG_00528T0	*	*	*	*	CIMG_08831T0	*	*	jgi|Mycgr3|33211|e_gw1.1.2791.1	*	*	*	jgi|Stano2|730|SNOG_00915.3	*	*	URET_02733	jgi|Verda1|4024|VDAG_01024T0	jgi|Clafu1|190461|scf7180000130326_G8934	*	*
180	41	53	0.754	FOXM_5190aT_00387	FOC38T_00240	FOVG_00437T0,FOVG_00437T1	*	gi|342876792|gb|EGU78348.1|	jgi|Necha2|98944|estExt_fgenesh1_pg.C_sca_1_chr1_3_00906	FOCG_14135T0,FOCG_14135T1	FOTG_04374T0,FOTG_04374T1	FOZG_01747T0,FOZG_01747T1	FOMG_01760T0,FOMG_01760T1	FOIG_01539T0,FOIG_01539T1	FOWG_10546T0,FOWG_10546T1	FOYG_06313T0,FOYG_06313T1	FOPG_00113T0,FOPG_00113T1	FOQG_03296T0,FOQG_03296T1	BN851_0001970	BN850_0002930	BN846_0005940	BN847_0008190	BN848_0009410	BN849_0007080	BN852_0007100	jgi|Fusfu1|1513|FFUJ_00582m.01	FGSG_00666T0	FVEG_00529T0,FVEG_00529T1,FVEG_00529T2	*	gi_45185916_ref_NP_983632.1__ACR230Cp_[Ashbya_gossypii_ATCC_10895]	bgh00926_polypeptide	B0510_1748T1	CIMG_02172T0	gi|320585747|gb|EFW98426.1|	jgi|Lepmu1|7757|Lema_T026510.1	jgi|Mycgr3|72443|estExt_Genewise1Plus.C_chr_51128	NCU02618T0	Pa_1_4570|chrm1_SCAB|Putative	YLR191W	*	jgi|Trire2|64658|e_gw1.14.411.1	GSTUMT00008726001	URET_01544	jgi|Verda1|3988|VDAG_00988T0	jgi|Clafu1|186240|scf7180000128138_G5651	MGG_00157T0	SMAC_05743
181	43	78	1	FOXM_5190aT_00388	*	FOVG_00438T0,FOVG_00438T1,FOVG_00438T2,FOVG_00438T3,FOVG_00438T4	FOXG_00984T0	gi|342883360|gb|EGU83873.1|	jgi|Necha2|75304|fgenesh1_pg.sca_1_chr1_3_0000915	FOCG_14134T3,FOCG_14134T1,FOCG_14134T0,FOCG_14134T2,FOCG_14134T4	FOTG_04373T3,FOTG_04373T1,FOTG_04373T0,FOTG_04373T2,FOTG_04373T4	FOZG_01746T3,FOZG_01746T2,FOZG_01746T0,FOZG_01746T1,FOZG_01746T4	FOMG_01759T2,FOMG_01759T3,FOMG_01759T1,FOMG_01759T0,FOMG_01759T4	FOIG_01538T2,FOIG_01538T0,FOIG_01538T1,FOIG_01538T3,FOIG_01538T4	FOWG_10547T2,FOWG_10547T3,FOWG_10547T0,FOWG_10547T1,FOWG_10547T4	FOYG_06314T0	FOPG_00114T0	FOQG_03295T0,FOQG_03295T1,FOQG_03295T2,FOQG_03295T3,FOQG_03295T4	BN851_0001960	BN850_0002920	BN846_0005930	BN847_0008180	BN848_0009400	BN849_0007070	BN852_0007090	jgi|Fusfu1|1512|FFUJ_00583m.01	FGSG_00665T0	FVEG_00530T0,FVEG_00530T1	AB03549.1	gi_45190676_ref_NP_984930.1__AER070Cp_[Ashbya_gossypii_ATCC_10895]	bgh04179_polypeptide	B0510_1476T1	CIMG_03259T0,CIMG_03259T1	gi|320593462|gb|EFX05871.1|	jgi|Lepmu1|3757|Lema_T092700.1	jgi|Mycgr3|65640|estExt_Genewise1Plus.C_chr_11182	NCU02619T0	Pa_1_4430|chrm1_SCAB|Putative	YLR401C	jgi|Stano2|4660|SNOG_11628.3	jgi|Trire2|109015|fgenesh5_pg.C_scaffold_14000089	GSTUMT00008939001,GSTUMT00006564001	URET_07107	jgi|Verda1|1886|VDAG_06058T0	jgi|Clafu1|189309|scf7180000130183_G6764	MGG_01205T0	SMAC_05742
182	31	32	1	FOXM_5190aT_00389	*	FOVG_00440T0	FOXG_00983T0	gi|342883361|gb|EGU83874.1|	jgi|Necha2|75303|fgenesh1_pg.sca_1_chr1_3_0000914	FOCG_14133T0	FOTG_04372T0	FOZG_01745T0	FOMG_01758T0	FOIG_01537T0	FOWG_10549T0	FOYG_06317T0	FOPG_00116T0	FOQG_03294T0	BN851_0001950	BN850_0002900	BN846_0005920	BN847_0008170	BN848_0009390	BN849_0007060	BN852_0007080	jgi|Fusfu1|1511|FFUJ_00584m.01	FGSG_00664T0	FVEG_00531T0,FVEG_00531T1	*	*	*	B0510_1477T1	*	gi|320593267|gb|EFX05676.1|	*	*	NCU02620T0	Pa_1_4440|chrm1_SCAB|Putative	*	*	jgi|Trire2|64392|e_gw1.14.85.1	*	*	*	*	MGG_01206T0	SMAC_05741
183	43	68	0.318	FOXM_5190aT_00390,FOXM_5190aT_13102	FOC38T_09258,FOC38T_00241	FOVG_14842T0,FOVG_00439T0	FOXG_16588T0,FOXG_00982T0	gi|342872287|gb|EGU74673.1|,gi|342883362|gb|EGU83875.1|	jgi|Necha2|102392|estExt_fgenesh1_kg.C_sca_1_chr1_3_00073,jgi|Necha2|67826|estExt_Genewise1Plus.C_sca_31_chr3_5_00036	FOCG_15893T0,FOCG_14132T0	FOTG_15946T0,FOTG_04371T0	FOZG_16549T0,FOZG_01744T0	FOMG_13465T0,FOMG_01757T0	FOIG_16154T0,FOIG_01536T0	FOWG_14619T0,FOWG_10548T0	FOYG_13843T0,FOYG_06316T0	FOPG_08604T0,FOPG_00115T0	FOQG_12939T0,FOQG_03293T0	BN851_0135980,BN851_0001940	BN850_0135160,BN850_0002890	BN846_0061790,BN846_0005910	BN847_0062080,BN847_0008160	BN848_0063700,BN848_0009380	BN849_0033300,BN849_0007050	BN852_0062710,BN852_0007070	jgi|Fusfu1|12935|FFUJ_10410m.01,jgi|Fusfu1|1510|FFUJ_00585m.01	FGSG_03448T0,FGSG_00663T0	FVEG_13646T0,FVEG_00532T0	AB05860.1	gi_45184891_ref_NP_982609.1__AAR068Cp_[Ashbya_gossypii_ATCC_10895]	bgh04174_polypeptide	*	CIMG_08990T0	gi|320593054|gb|EFX05463.1|	jgi|Lepmu1|4275|Lema_T099470.1	jgi|Mycgr3|69185|estExt_Genewise1Plus.C_chr_22271	NCU02623T0	Pa_1_4450|chrm1_SCAB|Putative	YNR018W	jgi|Stano2|5047|SNOG_01614.3	jgi|Trire2|122679|estExt_fgenesh5_pg.C_140092	GSTUMT00007378001	URET_03380	jgi|Verda1|1922|VDAG_06094T0	jgi|Clafu1|186194|scf7180000128125_G4565	MGG_01210T0	SMAC_05739
184	13	17	0.155	FOXM_5190aT_00391	*	*	*	*	*	FOCG_14131T1,FOCG_14131T0	*	FOZG_01743T0,FOZG_01743T1	FOMG_01756T1,FOMG_01756T0	*	FOWG_10550T1,FOWG_10550T0	FOYG_08815T0	*	*	*	BN850_0101180	BN846_0105560	BN847_0001590	BN848_0056660	BN849_0041410	*	*	FGSG_10456T0	FVEG_04984T0	*	*	*	*	*	*	*	*	*	*	*	*	*	*	*	*	*	*	*
185	33	43	0.115	FOXM_5190aT_00392	FOC38T_00242	FOVG_00441T0,FOVG_00441T1	FOXG_00980T0	gi|342883363|gb|EGU83876.1|	jgi|Necha2|75301|fgenesh1_pg.sca_1_chr1_3_0000912	FOCG_14130T0,FOCG_14130T1	FOTG_04370T0	FOZG_01742T0,FOZG_01742T1	FOMG_01754T0,FOMG_01754T1	FOIG_01535T0	FOWG_10551T0,FOWG_10551T1	FOYG_06318T0,FOYG_06318T1	FOPG_00117T0	FOQG_03292T0,FOQG_03292T1	BN851_0001930	BN850_0002880	BN846_0005890	BN847_0008140	BN848_0009370	BN849_0007030	BN852_0007060	jgi|Fusfu1|1509|FFUJ_00586m.01	*	FVEG_00534T0,FVEG_00534T1,FVEG_00534T2,FVEG_00534T3	*	*	*	B0510_1487T1	CIMG_03255T0	*	*	*	NCU02621T0	*	*	jgi|Stano2|4560|SNOG_11501.3	jgi|Trire2|122680|estExt_fgenesh5_pg.C_140093	*	URET_07103	jgi|Verda1|1920|VDAG_06092T0	*	MGG_01209T0	SMAC_05740
186	42	42	0.929	FOXM_5190aT_00393	FOC38T_00243	FOVG_00442T0	FOXG_00979T0	gi|342883364|gb|EGU83877.1|	jgi|Necha2|90352|fgenesh1_pm.sca_1_chr1_3_0000485	FOCG_14129T0	FOTG_04369T0	FOZG_01741T0	FOMG_01753T0	FOIG_01534T0	FOWG_10552T0	FOYG_06319T0	FOPG_00118T0	FOQG_03291T0	BN851_0001920	BN850_0002860	BN846_0005880	BN847_0008130	BN848_0009360	BN849_0007020	BN852_0007050	jgi|Fusfu1|1508|FFUJ_00587m.01	FGSG_00661T0	FVEG_00535T0	AB03044.1	*	bghP004581	B0510_1344T1	CIMG_03258T0	gi|320585838|gb|EFW98517.1|	jgi|Lepmu1|3777|Lema_T092900.1	jgi|Mycgr3|57777|estExt_Genewise1.C_chr_40482	NCU02617T0	Pa_1_4600|chrm1_SCAB|Putative	*	jgi|Stano2|4504|SNOG_11421.3	jgi|Trire2|49746|estExt_Genewise1.C_140183	GSTUMT00005047001	URET_07106	jgi|Verda1|1919|VDAG_06091T0	jgi|Clafu1|194519|scf7180000130776_G4301	MGG_01237T0	SMAC_05744
187	37	38	0.683	FOXM_5190aT_00452	FOC38T_00299	*	FOXG_00916T0	gi|342878234|gb|EGU79589.1|	jgi|Necha2|98906|estExt_fgenesh1_pg.C_sca_1_chr1_3_00785	FOCG_14064T0	FOTG_04304T0	FOZG_01676T0	FOMG_01689T0	FOIG_01468T0	FOWG_10619T0	FOYG_17019T0,FOYG_06383T0	FOPG_00187T0	FOQG_03225T0	BN851_0111330	BN850_0005110	BN846_0093660	BN847_0011300	BN848_0012570	BN849_0016960	BN852_0010190	jgi|Fusfu1|1441|FFUJ_00654m.01	FGSG_00947T0	FVEG_00597T0	*	*	bgh02992_polypeptide	B0510_8940T1	CIMG_07581T0	*	jgi|Lepmu1|7619|Lema_T025130.1	*	NCU03145T0	Pa_1_11600|chrm1_SCAB|Putative	*	jgi|Stano2|10857|SNOG_04675.3	jgi|Trire2|78301|estExt_GeneWisePlus.C_100214	*	URET_07703	jgi|Verda1|7560|VDAG_02402T0	jgi|Clafu1|186224|scf7180000128138_G5635	MGG_03634T0	SMAC_02875
188	29	29	0.931	FOXM_5190aT_00453	FOC38T_00300	FOVG_00508T0	FOXG_00915T0	gi|342878235|gb|EGU79590.1|	jgi|Necha2|75183|fgenesh1_pg.sca_1_chr1_3_0000794	FOCG_14063T0	FOTG_04303T0	FOZG_01675T0	FOMG_01688T0	FOIG_01467T0	FOWG_10620T0	FOYG_06384T0	FOPG_00188T0	FOQG_03224T0	BN851_0111320	BN850_0005090	BN846_0093290	BN847_0011200	BN848_0012470	BN849_0016860	BN852_0010090	jgi|Fusfu1|1440|FFUJ_00655m.01	FGSG_00939T0	FVEG_00598T0	*	*	*	*	*	gi|320586435|gb|EFW99105.1|	*	*	*	Pa_1_11080|chrm1_SCAB|Putative	*	*	*	*	*	jgi|Verda1|4023|VDAG_01023T0	*	MGG_03709T0	*
189	1	1	1	FOXM_5190aT_00454	*	*	*	*	*	*	*	*	*	*	*	*	*	*	*	*	*	*	*	*	*	*	*	*	*	*	*	*	*	*	*	*	*	*	*	*	*	*	*	*	*	*	*
190	20	20	0.25	FOXM_5190aT_00172	FOC38T_00044	FOVG_00190T0	*	*	*	FOCG_14383T0	FOTG_04619T0	FOZG_01996T0	FOMG_02008T0	FOIG_10943T0	FOWG_10299T0	FOYG_06069T0	FOPG_04709T0	FOQG_03542T0	*	*	BN846_0002710	BN847_0003760	BN848_0005010	BN849_0002660	BN852_0002760	jgi|Fusfu1|1738|FFUJ_00358m.01	FGSG_00258T0	FVEG_14630T0	*	*	*	*	*	*	*	*	*	*	*	*	*	*	*	*	*	*	*
191	44	45	1	FOXM_5190aT_00173	FOC38T_00045	FOVG_00191T0	FOXG_01202T0	gi|342874496|gb|EGU76499.1|	jgi|Necha2|93853|fgenesh1_pm.sca_5_chr5_3_0000418	FOCG_14382T0	FOTG_04618T0	FOZG_01995T0	FOMG_02007T0	FOIG_10942T0	FOWG_10300T0	FOYG_06070T0	FOPG_04708T0	FOQG_03541T0	BN851_0143160	BN850_0000120	BN846_0002720	BN847_0003770	BN848_0005020	BN849_0002670	BN852_0002770	jgi|Fusfu1|1737|FFUJ_00359m.01	FGSG_00259T0	FVEG_00297T0,FVEG_00297T1	AB01927.1	gi_45187481_ref_NP_983704.1__ADL392Wp_[Ashbya_gossypii_ATCC_10895]	bgh01295_polypeptide	B0510_8133T1	CIMG_08467T0	gi|320586433|gb|EFW99103.1|	jgi|Lepmu1|1533|Lema_T075580.1	jgi|Mycgr3|69205|estExt_Genewise1Plus.C_chr_30017	NCU00665T0	Pa_1_12940|chrm1_SCC|Putative	YHR202W	jgi|Stano2|2178|SNOG_08338.3	jgi|Trire2|123255|estExt_fgenesh5_pg.C_190132	GSTUMT00004487001	URET_02547	jgi|Verda1|7851|VDAG_02693T0	jgi|Clafu1|186234|scf7180000128138_G5645	MGG_02819T0	SMAC_01344
192	28	74	0.105	FOXM_5190aT_00174,FOXM_5190aT_15294,FOXM_5190aT_12351	FOC38T_15764,FOC38T_15150,FOC38T_13098,FOC38T_00046	FOVG_18778T0,FOVG_18009T0,FOVG_17813T0,FOVG_16762T0,FOVG_13803T0,FOVG_00192T0	*	gi|342883725|gb|EGU84170.1|,gi|342885577|gb|EGU85567.1|,gi|342887690|gb|EGU87134.1|,gi|342874497|gb|EGU76500.1|	jgi|Necha2|73723|fgenesh1_kg.sca_5_chr5_3_0000057	FOCG_17948T0,FOCG_07643T0,FOCG_07380T0,FOCG_14381T0	FOTG_15817T0,FOTG_12899T0,FOTG_04616T0	FOZG_15972T0,FOZG_04427T0,FOZG_01994T0	FOMG_19820T0,FOMG_17651T0,FOMG_17651T1,FOMG_17651T2,FOMG_16834T0,FOMG_09065T0,FOMG_02006T0	FOIG_13801T0,FOIG_09732T0,FOIG_10940T0	FOWG_11805T0,FOWG_10301T0	FOYG_17158T0,FOYG_14956T0,FOYG_02102T0,FOYG_06071T0	FOPG_18887T0,FOPG_18162T0,FOPG_14966T0,FOPG_04706T0	FOQG_16962T0,FOQG_08857T0,FOQG_03539T0	BN851_0099300,BN851_0143170	BN850_0048520,BN850_0107250,BN850_0000130	BN846_0037900,BN846_0002730	BN847_0038860,BN847_0003780	BN848_0037370,BN848_0005030	BN849_0041220,BN849_0002680	BN852_0036370	jgi|Fusfu1|1736|FFUJ_00360m.01	FGSG_10443T0,FGSG_00260T0	FVEG_13463T0,FVEG_00298T0	*	*	*	*	*	*	*	*	NCU00607T0	*	*	*	jgi|Trire2|105533|fgenesh5_pg.C_scaffold_5000318	*	*	jgi|Verda1|7863|VDAG_02705T0	*	*	SMAC_01295
193	43	43	0.258	FOXM_5190aT_00175	FOC38T_00047	FOVG_00193T0	FOXG_01201T0	gi|342874498|gb|EGU76501.1|	jgi|Necha2|61432|estExt_Genewise1.C_sca_5_chr5_3_01114	FOCG_14380T0	FOTG_04615T0	FOZG_01993T0	FOMG_02005T0	FOIG_10939T0	FOWG_10302T0	FOYG_06072T0	FOPG_04705T0	FOQG_03538T0	BN851_0143180	BN850_0000140	BN846_0002740	BN847_0003790	BN848_0005040	BN849_0002690	BN852_0002790	jgi|Fusfu1|1735|FFUJ_00361m.01	FGSG_00261T0	FVEG_00299T0	*	gi_45199239_ref_NP_986268.1__AFR720Wp_[Ashbya_gossypii_ATCC_10895]	bgh06956_mRNA_polypeptide	B0510_6482T1	CIMG_06681T0	gi|320589616|gb|EFX02072.1|	jgi|Lepmu1|8211|Lema_T031050.1	jgi|Mycgr3|99418|estExt_fgenesh1_pm.C_chr_30091	NCU00614T0	Pa_1_14740|chrm1_SCDE|Putative	YCL045C	jgi|Stano2|3092|SNOG_09546.3	jgi|Trire2|80605|estExt_GeneWisePlus.C_190202	GSTUMT00009578001	URET_03762	jgi|Verda1|7802|VDAG_02644T0	jgi|Clafu1|196719|scf7180000130931_G4524	MGG_02867T0	SMAC_01299
194	24	33	0.141	FOXM_5190aT_00176	FOC38T_00048	FOVG_00194T0,FOVG_00194T1	FOXG_01200T0	gi|342874499|gb|EGU76502.1|	jgi|Necha2|80756|fgenesh1_pg.sca_5_chr5_3_0000555	FOCG_14379T0,FOCG_14379T1	FOTG_04614T0,FOTG_04614T1	FOZG_01992T0,FOZG_01992T1	FOMG_02004T0,FOMG_02004T1	FOIG_10938T0	FOWG_10303T0,FOWG_10303T1	FOYG_06073T0,FOYG_06073T1	FOPG_04704T0,FOPG_04704T1	FOQG_03537T0,FOQG_03537T1	*	*	BN846_0002750	BN847_0003800	BN848_0005050	BN849_0002700	BN852_0002800	*	FGSG_00262T0	FVEG_00300T0	*	*	*	*	*	*	*	*	NCU00561T0	Pa_1_14930|chrm1_SCDE|Putative	*	*	*	*	*	*	*	*	*
195	16	16	1	FOXM_5190aT_00177	FOC38T_00049	FOVG_00195T0	*	gi|342874500|gb|EGU76503.1|	*	FOCG_14378T0	FOTG_04613T0	FOZG_01991T0	FOMG_02003T0	FOIG_10937T0	FOWG_10304T0	FOYG_06074T0	FOPG_04703T0	FOQG_03536T0	*	*	*	*	*	*	*	jgi|Fusfu1|1733|FFUJ_00363m.01	FGSG_00263T0	FVEG_00301T0	*	*	*	*	*	*	*	*	*	*	*	*	*	*	*	*	*	*	*
196	41	41	1	FOXM_5190aT_00178	FOC38T_00050	FOVG_00196T0	FOXG_01197T0	gi|342874501|gb|EGU76504.1|	jgi|Necha2|102683|estExt_fgenesh1_kg.C_sca_5_chr5_3_00056	FOCG_14377T0	FOTG_04612T0	FOZG_01990T0	FOMG_02002T0	FOIG_10936T0	FOWG_10305T0	FOYG_06075T0	FOPG_04702T0	FOQG_03535T0	BN851_0143220	BN850_0000180	BN846_0002780	BN847_0003830	BN848_0005080	BN849_0002730	BN852_0002830	jgi|Fusfu1|1732|FFUJ_00364m.01	FGSG_00264T0	FVEG_00302T0	AB08837.1	gi_45187760_ref_NP_983983.1__ADL113Cp_[Ashbya_gossypii_ATCC_10895]	bghP003898000001001	B0510_1229T1	CIMG_00443T0	gi|320590608|gb|EFX03051.1|	jgi|Lepmu1|6529|Lema_T114740.1	jgi|Mycgr3|51114|e_gw1.13.604.1	NCU02007T0	Pa_1_19670|chrm1_SCDE|Putative	YER048W-A	jgi|Stano2|147|SNOG_00185.3	jgi|Trire2|66524|e_gw1.19.364.1	*	*	jgi|Verda1|7815|VDAG_02657T0	*	MGG_13487T0	SMAC_05450
197	40	42	0.727	FOXM_5190aT_00179	FOC38T_00051	FOVG_00198T0	FOXG_01196T0	gi|342874502|gb|EGU76505.1|	jgi|Necha2|40904|e_gw1.5.1363.1	FOCG_14375T0	FOTG_04610T0	FOZG_01988T0	FOMG_02000T0,FOMG_02000T1	FOIG_10935T0	FOWG_10307T0	FOYG_06077T0,FOYG_06077T1	FOPG_04700T0	FOQG_03534T0	BN851_0143230	BN850_0000190	BN846_0002790	BN847_0003840	BN848_0005090	BN849_0002740	BN852_0002840	jgi|Fusfu1|1731|FFUJ_00365m.01	FGSG_00265T0	FVEG_00303T0	AB06580.1	*	bgh06720_mRNA_polypeptide	B0510_5504T1	*	gi|320589678|gb|EFX02134.1|	jgi|Lepmu1|6839|Lema_T117840.1	jgi|Mycgr3|101861|estExt_fgenesh1_pm.C_chr_130052	NCU00560T0	Pa_1_14940|chrm1_SCDE|Putative	*	jgi|Stano2|784|SNOG_00980.3	jgi|Trire2|80528|estExt_GeneWisePlus.C_190056	GSTUMT00011622001	URET_00502	*	jgi|Clafu1|193151|scf7180000130679_G6841	MGG_03057T0	SMAC_01251
198	27	39	0.128	FOXM_5190aT_00180	FOC38T_00052	FOVG_00199T0,FOVG_00199T1	FOXG_01195T0	gi|342874503|gb|EGU76506.1|	jgi|Necha2|93849|fgenesh1_pm.sca_5_chr5_3_0000414	FOCG_14374T0,FOCG_14374T1	FOTG_04609T0,FOTG_04609T1	FOZG_01987T0,FOZG_01987T1	FOMG_01999T0,FOMG_01999T1	FOIG_10934T0,FOIG_10934T1	FOWG_10308T0,FOWG_10308T1	FOYG_06078T0,FOYG_06078T1	FOPG_04699T0,FOPG_04699T1	FOQG_03533T0,FOQG_03533T1	BN851_0143240	BN850_0000200	BN846_0002800	BN847_0003850	BN848_0005100	BN849_0002750	BN852_0002850	jgi|Fusfu1|1730|FFUJ_00366m.01	FGSG_00266T0	FVEG_00306T0,FVEG_00306T1,FVEG_00306T2	*	*	*	*	*	*	*	*	*	*	*	*	*	*	*	jgi|Verda1|7813|VDAG_02655T0	*	MGG_03058T0	*
199	28	36	0.194	FOXM_5190aT_00181	FOC38T_00053	FOVG_00200T0,FOVG_00200T1	FOXG_01194T0	gi|342874504|gb|EGU76507.1|	jgi|Necha2|93848|fgenesh1_pm.sca_5_chr5_3_0000413	FOCG_14373T0,FOCG_14373T1	FOTG_04608T0,FOTG_04608T1	FOZG_01986T0,FOZG_01986T1	FOMG_01998T0,FOMG_01998T1	FOIG_10933T0	FOWG_10309T0,FOWG_10309T1	FOYG_06079T0	FOPG_04698T0,FOPG_04698T1	FOQG_03532T0,FOQG_03532T1	BN851_0143250	BN850_0000210	BN846_0002810	BN847_0003860	BN848_0005110	BN849_0002760	BN852_0002860	jgi|Fusfu1|1729|FFUJ_00367m.01	FGSG_00267T0	FVEG_14631T0	AB01743.1	*	*	*	*	*	*	*	*	*	*	*	jgi|Trire2|110159|fgenesh5_pg.C_scaffold_19000044	*	*	jgi|Verda1|7999|VDAG_02841T0	*	*	*
200	25	25	0.88	FOXM_5190aT_00182	FOC38T_00054	FOVG_00201T0	FOXG_01193T0	gi|342874505|gb|EGU76508.1|	jgi|Necha2|104571|estExt_fgenesh1_pm.C_sca_5_chr5_3_00404	FOCG_14372T0	FOTG_04607T0	FOZG_01985T0	FOMG_01997T0	FOIG_10932T0	FOWG_10310T0	FOYG_06080T0	FOPG_04697T0	FOQG_03531T0	BN851_0143260	*	BN846_0002820	BN847_0003870	BN848_0005120	BN849_0002770	BN852_0002870	jgi|Fusfu1|1728|FFUJ_00368m.01	FGSG_00268T0	FVEG_00308T0	*	*	*	*	*	*	*	*	*	*	*	*	jgi|Trire2|110158|fgenesh5_pg.C_scaffold_19000043	*	*	*	*	*	*
201	28	28	0.321	FOXM_5190aT_00183	FOC38T_00055	FOVG_00202T0	FOXG_01192T0	gi|342874506|gb|EGU76509.1|	jgi|Necha2|80749|fgenesh1_pg.sca_5_chr5_3_0000548	FOCG_14371T0	FOTG_04606T0	FOZG_01984T0	FOMG_01996T0	FOIG_10931T0	FOWG_10311T0	FOYG_06081T0	FOPG_04696T0	FOQG_03530T0	BN851_0143270	BN850_0000220	BN846_0002830	BN847_0003880	BN848_0005130	BN849_0002780	BN852_0002880	jgi|Fusfu1|1727|FFUJ_00369m.01	FGSG_11736T0	FVEG_00309T0	*	*	*	B0510_10319T1	*	*	*	*	*	*	*	*	*	*	*	jgi|Verda1|1827|VDAG_05999T0	jgi|Clafu1|187582|scf7180000129187_G9199	*	*
202	44	44	1	FOXM_5190aT_00184	FOC38T_00056	FOVG_00203T0	FOXG_01191T0	gi|342874507|gb|EGU76510.1|	jgi|Necha2|30915|e_gw1.1.1091.1	FOCG_14370T0	FOTG_04605T0	FOZG_01983T0	FOMG_01995T0	FOIG_10930T0	FOWG_10312T0	FOYG_06082T0	FOPG_04695T0	FOQG_03529T0	BN851_0143280	BN850_0000230	BN846_0002840	BN847_0003890	BN848_0005140	BN849_0002790	BN852_0002890	jgi|Fusfu1|1726|FFUJ_00370m.01	FGSG_00269T0	FVEG_00310T0	AB06748.1	gi_45185846_ref_NP_983562.1__ACR160Cp_[Ashbya_gossypii_ATCC_10895]	bgh00255_polypeptide	B0510_881T1	CIMG_08086T0	gi|320588453|gb|EFX00922.1|	jgi|Lepmu1|7052|Lema_T119970.1	jgi|Mycgr3|71742|estExt_Genewise1Plus.C_chr_50123	NCU00649T0	Pa_1_2320|chrm1_SCAB|Putative	YOR209C	jgi|Stano2|514|SNOG_00644.3	jgi|Trire2|122641|estExt_fgenesh5_pg.C_140023	GSTUMT00001701001	URET_02362	jgi|Verda1|1881|VDAG_06053T0	jgi|Clafu1|191721|scf7180000130427_G3042	MGG_13497T0	SMAC_01330
203	44	44	0.853	FOXM_5190aT_00185	FOC38T_00057	FOVG_00204T0	FOXG_01190T0	gi|342874508|gb|EGU76511.1|	jgi|Necha2|30646|e_gw1.1.1356.1	FOCG_14369T0	FOTG_04604T0	FOZG_01982T0	FOMG_01994T0	FOIG_10929T0	FOWG_10313T0	FOYG_06083T0	FOPG_04694T0	FOQG_03528T0	BN851_0143290	BN850_0000240	BN846_0002850	BN847_0003900	BN848_0005150	BN849_0002800	BN852_0002900	jgi|Fusfu1|1725|FFUJ_00371m.01	FGSG_00270T0	FVEG_00311T0	AB06745.1	gi_302309569_ref_NP_987033.2__AGR367Cp_[Ashbya_gossypii_ATCC_10895]	bgh06567_mRNA_polypeptide	B0510_7618T1	CIMG_08063T0	gi|320588317|gb|EFX00786.1|	jgi|Lepmu1|6609|Lema_T115540.1	jgi|Mycgr3|98483|estExt_fgenesh1_pm.C_chr_10456	NCU00650T0	Pa_1_2330|chrm1_SCAB|Putative	YDR324C	jgi|Stano2|608|SNOG_00764.3	jgi|Trire2|122659|estExt_fgenesh5_pg.C_140056	GSTUMT00004267001	URET_02346	jgi|Verda1|1870|VDAG_06042T0	jgi|Clafu1|191669|scf7180000130421_G464	MGG_03597T0	SMAC_01331
204	43	48	0.374	FOXM_5190aT_00186	FOC38T_00058	FOVG_00206T0	FOXG_01189T0	gi|342874509|gb|EGU76512.1|	jgi|Necha2|98998|estExt_fgenesh1_pg.C_sca_1_chr1_3_01080	FOCG_14366T0	FOTG_04602T0	FOZG_01979T0	FOMG_01992T0	FOIG_10926T0	FOWG_10315T0	FOYG_06085T0	FOPG_04692T0	FOQG_03526T0	BN851_0143300	BN850_0111640,BN850_0000250	BN846_0002860	BN847_0003910	BN848_0005160	BN849_0002810	BN852_0002910	jgi|Fusfu1|1724|FFUJ_00372m.01	FGSG_00271T0	FVEG_00312T0	AB06752.1	gi_45185425_ref_NP_983142.1__ABR193Wp_[Ashbya_gossypii_ATCC_10895]	*	B0510_7621T1	CIMG_08062T0	gi|320588324|gb|EFX00793.1|	jgi|Lepmu1|6606|Lema_T115510.1	jgi|Mycgr3|102416|estExt_fgenesh1_kg.C_chr_10473,jgi|Mycgr3|14552|gw1.6.347.1	NCU00651T1,NCU00651T2,NCU00651T0,NCU00651T3	Pa_1_2340|chrm1_SCAB|Putative	YPL096W	jgi|Stano2|754|SNOG_00943.3	jgi|Trire2|79485|estExt_GeneWisePlus.C_140118	GSTUMT00011266001	URET_02343	jgi|Verda1|1871|VDAG_06043T0	jgi|Clafu1|185119|scf7180000127451_G8251	MGG_03598T0	SMAC_01332
205	35	35	0.886	FOXM_5190aT_00187	FOC38T_00059	FOVG_00207T0	FOXG_01188T0	*	jgi|Necha2|75479|fgenesh1_pg.sca_1_chr1_3_0001090	FOCG_14365T0	FOTG_04601T0	FOZG_01978T0	FOMG_01991T0	FOIG_10925T0	FOWG_10316T0	FOYG_06086T0	FOPG_04691T0	FOQG_03525T0	BN851_0143310	BN850_0000260	BN846_0002870	BN847_0003920	BN848_0005170	BN849_0002820	BN852_0002920	jgi|Fusfu1|1723|FFUJ_00373m.01	FGSG_00272T0	FVEG_00313T0	AB10675.1	*	*	B0510_9371T1	CIMG_04170T0	*	jgi|Lepmu1|10726|Lema_T049120.1	jgi|Mycgr3|77694|estExt_Genewise1Plus.C_chr_130078	NCU00723T0	Pa_1_16030|chrm1_SCDE|Putative	*	*	*	GSTUMT00003956001	URET_05603	*	jgi|Clafu1|189215|scf7180000130166_G3650	*	SMAC_01408
206	27	32	1	FOXM_5190aT_00188	FOC38T_00060	FOVG_00209T0	FOXG_01187T0	*	jgi|Necha2|98997|estExt_fgenesh1_pg.C_sca_1_chr1_3_01078	FOCG_14364T0,FOCG_14364T1	FOTG_04600T0	FOZG_01977T0,FOZG_01977T1	FOMG_01990T0,FOMG_01990T1	FOIG_10924T0	FOWG_10317T0,FOWG_10317T1	FOYG_06087T0,FOYG_06087T1	FOPG_04689T0	FOQG_03523T0	BN851_0143320	BN850_0000270	BN846_0002880	BN847_0003930	BN848_0005180	BN849_0002830	BN852_0002930	jgi|Fusfu1|1722|FFUJ_00374m.01	FGSG_00273T0	FVEG_00314T0	*	*	*	*	*	*	*	*	*	*	*	*	jgi|Trire2|108985|fgenesh5_pg.C_scaffold_14000059	*	*	jgi|Verda1|2357|VDAG_06839T0	*	MGG_07239T0	*
207	10	10	1	FOXM_5190aT_00189	FOC38T_00061	*	FOXG_01186T0	*	*	FOCG_14362T0	*	FOZG_01975T0	FOMG_01988T0	*	FOWG_10319T0	FOYG_06089T0	*	*	*	*	*	*	*	*	*	jgi|Fusfu1|1720|FFUJ_00376m.01	*	FVEG_00330T0	*	*	*	*	*	*	*	*	*	*	*	*	*	*	*	*	*	*	*
208	35	35	0.142	FOXM_5190aT_00190	*	FOVG_00211T0	FOXG_01185T0	gi|342874512|gb|EGU76515.1|	jgi|Necha2|102403|estExt_fgenesh1_kg.C_sca_1_chr1_3_00090	FOCG_14361T0	FOTG_04598T0	FOZG_01973T0	FOMG_01987T0	FOIG_10922T0	FOWG_10321T0	FOYG_06091T0	FOPG_04687T0	FOQG_03521T0	BN851_0143330	BN850_0000290	BN846_0002900	BN847_0003950	BN848_0005200	BN849_0002850	BN852_0002950	jgi|Fusfu1|1719|FFUJ_00377m.01	FGSG_00275T0	FVEG_00331T0	AB08723.1	*	bgh02244_polypeptide	B0510_1204T1	*	*	jgi|Lepmu1|6735|Lema_T116800.1	jgi|Mycgr3|41363|e_gw1.4.1415.1	NCU02458T0	Pa_5_5240|chrm5_SCA|Putative	*	jgi|Stano2|767|SNOG_00958.3	jgi|Trire2|122662|estExt_fgenesh5_pg.C_140060	*	*	jgi|Verda1|2358|VDAG_06840T0	*	*	SMAC_12616
209	41	73	1	FOXM_5190aT_00191	FOC38T_00063	FOVG_00212T0,FOVG_00212T1,FOVG_00212T2,FOVG_00212T3	FOXG_01184T0	gi|342874513|gb|EGU76516.1|	jgi|Necha2|75476|fgenesh1_pg.sca_1_chr1_3_0001087	FOCG_14359T0,FOCG_14359T1,FOCG_14359T2,FOCG_14359T3	FOTG_04596T2,FOTG_04596T0,FOTG_04596T1,FOTG_04596T3	FOZG_01971T1,FOZG_01971T0,FOZG_01971T2,FOZG_01971T3	FOMG_01985T0,FOMG_01985T2,FOMG_01985T1,FOMG_01985T3	FOIG_10920T2,FOIG_10920T0,FOIG_10920T1,FOIG_10920T3	FOWG_10322T2,FOWG_10322T1,FOWG_10322T0,FOWG_10322T3	FOYG_06092T1,FOYG_06092T2,FOYG_06092T0,FOYG_06092T3	FOPG_04685T0,FOPG_04685T1,FOPG_04685T2,FOPG_04685T3	FOQG_03519T1,FOQG_03519T2,FOQG_03519T0,FOQG_03519T3	BN851_0143340	BN850_0000300	BN846_0002910	BN847_0003960	BN848_0005210	BN849_0002860	BN852_0002960	jgi|Fusfu1|1718|FFUJ_00378m.01	FGSG_00276T0	FVEG_00332T1,FVEG_00332T0,FVEG_00332T2	*	*	bgh05447_mRNA_polypeptide	B0510_4307T1	CIMG_08853T0	gi|320586428|gb|EFW99098.1|	jgi|Lepmu1|6601|Lema_T115460.1	jgi|Mycgr3|100168|estExt_fgenesh1_pm.C_chr_50111	NCU08363T0	Pa_1_3910|chrm1_SCAB|Putative	*	jgi|Stano2|748|SNOG_00936.3	jgi|Trire2|79487|estExt_GeneWisePlus.C_140121	GSTUMT00008959001	URET_02774	jgi|Verda1|2321|VDAG_06803T0	jgi|Clafu1|185081|scf7180000127441_G5807	MGG_08600T0	SMAC_01635
210	24	51	1	FOXM_5190aT_00192	FOC38T_00064	FOVG_00213T1,FOVG_00213T0,FOVG_00213T2	FOXG_01183T0	gi|342874514|gb|EGU76517.1|	jgi|Necha2|75475|fgenesh1_pg.sca_1_chr1_3_0001086	FOCG_14360T0,FOCG_14360T2,FOCG_14360T1,FOCG_14360T3	FOTG_04597T0,FOTG_04597T2,FOTG_04597T1,FOTG_04597T3	FOZG_01972T1,FOZG_01972T0,FOZG_01972T2,FOZG_01972T3	FOMG_01986T1,FOMG_01986T0,FOMG_01986T2	FOIG_10921T1,FOIG_10921T0,FOIG_10921T2,FOIG_10921T3	FOWG_10323T0,FOWG_10323T1,FOWG_10323T2	FOYG_06093T1,FOYG_06093T0,FOYG_06093T2,FOYG_06093T3	FOPG_04686T2,FOPG_04686T0,FOPG_04686T1,FOPG_04686T3	FOQG_03520T0,FOQG_03520T1,FOQG_03520T2,FOQG_03520T3	*	BN850_0000320	BN846_0002920	BN847_0003970	BN848_0005220	BN849_0002870	BN852_0002970	jgi|Fusfu1|1717|FFUJ_00379m.01	*	FVEG_00333T0	*	*	*	*	*	*	*	*	*	*	*	*	jgi|Trire2|108988|fgenesh5_pg.C_scaffold_14000062	*	*	*	*	*	*
211	40	40	0.95	FOXM_5190aT_00193	FOC38T_00065	FOVG_00214T0	FOXG_01182T0	gi|342874515|gb|EGU76518.1|	jgi|Necha2|65914|estExt_Genewise1Plus.C_sca_1_chr1_3_01336	FOCG_14358T0	FOTG_04595T0	FOZG_01970T0	FOMG_01984T0	FOIG_10919T0	FOWG_10324T0	FOYG_06094T0	FOPG_04684T0	FOQG_03518T0	BN851_0143360	BN850_0000330	BN846_0002930	BN847_0003980	BN848_0005230	BN849_0002880	BN852_0002980	jgi|Fusfu1|1716|FFUJ_00380m.01	FGSG_00278T0	FVEG_00334T0	AB03989.1	*	bgh01005_polypeptide	*	CIMG_01316T0	gi|320592335|gb|EFX04774.1|	jgi|Lepmu1|6381|Lema_T113260.1	jgi|Mycgr3|104260|estExt_fgenesh1_kg.C_chr_40303	NCU03979T0	Pa_3_11170|chrm3_SCB|Putative	YGR286C	jgi|Stano2|8354|SNOG_15127.3	jgi|Trire2|4767|fgenesh1_pm.C_scaffold_15000046	GSTUMT00003573001	URET_01243	jgi|Verda1|6867|VDAG_02201T0	jgi|Clafu1|189771|scf7180000130289_G11814	*	*
212	36	37	0.727	FOXM_5190aT_00194	FOC38T_00066	FOVG_00216T0	FOXG_01181T0	gi|342874517|gb|EGU76520.1|	jgi|Necha2|98994|estExt_fgenesh1_pg.C_sca_1_chr1_3_01073	FOCG_14357T0	FOTG_04593T0	FOZG_01969T0	FOMG_01983T0	FOIG_10918T0	FOWG_10325T0	FOYG_06095T0	FOPG_04682T0	FOQG_03516T0	BN851_0143370	BN850_0000340	BN846_0002940	BN847_0003990	BN848_0005240	BN849_0002890	BN852_0002990	jgi|Fusfu1|1715|FFUJ_00381m.01	FGSG_00279T0	FVEG_00335T0	*	*	bgh05513_mRNA_polypeptide	B0510_1441T1	CIMG_04938T0	gi|320588390|gb|EFX00859.1|	*	jgi|Mycgr3|65636|estExt_Genewise1Plus.C_chr_11177	NCU09144T0,NCU09144T1	Pa_1_3760|chrm1_SCAB|Putative	*	jgi|Stano2|4488|SNOG_11404.3	jgi|Trire2|64696|e_gw1.14.467.1	*	URET_06614	*	*	*	SMAC_04639
213	42	58	0.441	FOXM_5190aT_00195	FOC38T_00067	FOVG_18693T0,FOVG_00218T0	FOXG_14895T0,FOXG_14847T0,FOXG_01180T0	gi|342866746|gb|EGU72219.1|,gi|342874518|gb|EGU76521.1|	jgi|Necha2|55159|e_gw1.23.78.1,jgi|Necha2|105852|fgeneshN1_pm.sca_1_chr1_3_0000054	FOCG_18352T0,FOCG_18004T0,FOCG_14355T0	FOTG_04591T0	FOZG_18331T0,FOZG_17760T0,FOZG_17036T0,FOZG_17966T0,FOZG_01967T0	FOMG_18793T0,FOMG_01981T0	FOIG_10916T0	FOWG_10327T0	FOYG_06097T0	FOPG_04680T0	FOQG_19072T0,FOQG_17408T0,FOQG_03514T0	BN851_0143380	BN850_0000350	BN846_0002950	BN847_0004000	BN848_0005250	BN849_0002900	BN852_0003000	jgi|Fusfu1|1714|FFUJ_00382m.01	FGSG_00280T0	FVEG_00336T0	AB03040.1	gi_45190900_ref_NP_985154.1__AER297Cp_[Ashbya_gossypii_ATCC_10895]	bgh02616_polypeptide	*	CIMG_00589T0	gi|320588407|gb|EFX00876.1|	jgi|Lepmu1|3678|Lema_T091910.1	jgi|Mycgr3|40511|e_gw1.4.346.1	NCU10847T0	Pa_1_3470|chrm1_SCAB|Putative,Pa_1_22850|chrm1_SCDE|Putative	YGR252W	jgi|Stano2|4585|SNOG_11530.3	jgi|Trire2|64680|e_gw1.14.140.1	GSTUMT00001663001	*	jgi|Verda1|4089|VDAG_01089T0	jgi|Clafu1|193171|scf7180000130681_G9830	MGG_03677T0,MGG_11716T0	SMAC_00218
214	28	28	1	FOXM_5190aT_00196	FOC38T_00068	FOVG_00219T0	FOXG_01179T0	*	*	FOCG_14354T0	FOTG_04590T0	FOZG_01966T0	FOMG_01980T0	FOIG_10915T0	FOWG_10328T0	FOYG_06098T0	FOPG_04679T0	FOQG_03513T0	*	BN850_0000360	BN846_0002960	BN847_0004010	BN848_0005260	BN849_0002910	BN852_0003010	jgi|Fusfu1|1713|FFUJ_00383m.01	*	FVEG_14640T0	*	*	*	*	CIMG_12855T0	*	*	jgi|Mycgr3|80311|fgenesh1_kg.C_chr_4000066	NCU16422T0	*	*	jgi|Stano2|4584|SNOG_11529.3	*	GSTUMT00001664001	*	*	jgi|Clafu1|193172|scf7180000130681_G9831	MGG_13482T0	*
215	42	42	1	FOXM_5190aT_00197	FOC38T_00069	FOVG_00220T0	FOXG_01178T0	gi|342874519|gb|EGU76522.1|	jgi|Necha2|98993|estExt_fgenesh1_pg.C_sca_1_chr1_3_01071	FOCG_14353T0	FOTG_04589T0	FOZG_01965T0	FOMG_01979T0	FOIG_10914T0	FOWG_10329T0	FOYG_06099T0	FOPG_04678T0	FOQG_03512T0	BN851_0143390	BN850_0000370	BN846_0002970	BN847_0004020	BN848_0005270	BN849_0002920	BN852_0003020	jgi|Fusfu1|1712|FFUJ_00384m.01	FGSG_00281T0	FVEG_00337T0	AB03039.1	*	bgh02609_polypeptide	B0510_1443T1	CIMG_00586T0	gi|320588447|gb|EFX00916.1|	jgi|Lepmu1|3677|Lema_T091900.1	jgi|Mycgr3|57651|estExt_Genewise1.C_chr_40292	NCU16423T0	Pa_1_3480|chrm1_SCAB|Putative	*	jgi|Stano2|4583|SNOG_11528.3	jgi|Trire2|64642|e_gw1.14.190.1	GSTUMT00001665001	URET_00601	jgi|Verda1|4087|VDAG_01087T0	jgi|Clafu1|193173|scf7180000130681_G9832	MGG_03676T0	SMAC_00217
216	24	35	0.114	FOXM_5190aT_00198	FOC38T_00070	FOVG_00221T0,FOVG_00221T1	FOXG_01177T0	gi|342874521|gb|EGU76524.1|	*	FOCG_14350T0,FOCG_14350T1	FOTG_04587T0,FOTG_04587T1	FOZG_01962T0,FOZG_01962T1	FOMG_01976T0,FOMG_01976T1	FOIG_10912T0,FOIG_10912T1	FOWG_10332T0,FOWG_10332T1	FOYG_06102T0,FOYG_06102T1	FOPG_04676T0,FOPG_04676T1	FOQG_03511T0,FOQG_03511T1	BN851_0143400	BN850_0000380	BN846_0002990	BN847_0004040	BN848_0005290	BN849_0002940	BN852_0003040	jgi|Fusfu1|1710|FFUJ_00386m.01	*	FVEG_00338T0,FVEG_00338T1	*	*	*	B0510_1835T1	*	*	*	*	*	*	*	*	*	*	*	*	*	*	*
217	41	52	0.461	FOXM_5190aT_00199	FOC38T_00071	FOVG_00223T0,FOVG_00223T1	FOXG_01176T0	gi|342874523|gb|EGU76526.1|	jgi|Necha2|30592|e_gw1.1.1460.1	FOCG_14348T0,FOCG_14348T1	FOTG_04585T0,FOTG_04585T1	FOZG_01960T0,FOZG_01960T1	FOMG_01974T0,FOMG_01974T1	FOIG_10910T0,FOIG_10910T1	FOWG_10334T0,FOWG_10334T1	FOYG_06104T0,FOYG_06104T1	FOPG_04675T0,FOPG_04675T1	FOQG_03509T0,FOQG_03509T1	BN851_0143410	BN850_0000390	BN846_0003000	BN847_0004060	BN848_0005300	BN849_0002950	BN852_0003060	jgi|Fusfu1|1708|FFUJ_00388m.01	FGSG_00283T0	FVEG_00340T0	AB02935.1	*	bgh01389_polypeptide	B0510_8957T1	CIMG_07582T0	gi|320588496|gb|EFX00965.1|	jgi|Lepmu1|7594|Lema_T024880.1	jgi|Mycgr3|109697|estExt_fgenesh1_pg.C_chr_50665	NCU07483T0	Pa_1_8850|chrm1_SCAB|Putative	*	*	jgi|Trire2|79490|estExt_GeneWisePlus.C_140134	GSTUMT00009230001,GSTUMT00007114001	URET_07702	jgi|Verda1|4063|VDAG_01063T0	jgi|Clafu1|195865|scf7180000130866_G1409	MGG_03630T0	SMAC_08071
218	32	45	0.127	FOXM_5190aT_00200	FOC38T_00072	FOVG_00224T0,FOVG_00224T1	FOXG_01175T0	gi|342874524|gb|EGU76527.1|	jgi|Necha2|90440|fgenesh1_pm.sca_1_chr1_3_0000573	FOCG_14347T0,FOCG_14347T1	FOTG_04584T0,FOTG_04584T1	FOZG_01959T0,FOZG_01959T1	FOMG_01973T0,FOMG_01973T1	FOIG_10909T0,FOIG_10909T1	FOWG_10335T0,FOWG_10335T1	FOYG_06105T0,FOYG_06105T1	FOPG_04674T0,FOPG_04674T1	FOQG_03508T0,FOQG_03508T1	BN851_0143430	BN850_0000410	*	BN847_0004070	BN848_0005310	BN849_0002960	BN852_0003070	jgi|Fusfu1|1707|FFUJ_00389m.01	FGSG_00284T0	FVEG_00341T0,FVEG_00341T1	*	*	bgh04825_polypeptide	*	*	gi|320586743|gb|EFW99406.1|	*	*	NCU03220T0,NCU03220T1,NCU03220T2	Pa_1_1940|chrm1_SCAB|Putative	*	*	jgi|Trire2|108999|fgenesh5_pg.C_scaffold_14000073	*	*	jgi|Verda1|4044|VDAG_01044T0	*	MGG_03741T0	SMAC_02939
219	25	27	0.148	FOXM_5190aT_00201	FOC38T_00073	FOVG_00226T0	FOXG_01174T0	gi|342874525|gb|EGU76528.1|	*	FOCG_14345T0	FOTG_04582T0	FOZG_01957T0	FOMG_01971T0	FOIG_10907T0	FOWG_10337T0	FOYG_06107T0	FOPG_04672T0	FOQG_03506T0	BN851_0143440	BN850_0004290	BN846_0003600	BN847_0004080	*	BN849_0002970	BN852_0003080	jgi|Fusfu1|1706|FFUJ_00390m.01	FGSG_00285T0	FVEG_00342T0,FVEG_00342T1,FVEG_00342T2	*	*	*	*	*	*	*	*	*	*	*	*	*	*	*	jgi|Verda1|4100|VDAG_01100T0	*	MGG_04648T0	*
220	2	2	1	FOXM_5190aT_00202	*	*	FOXG_01173T0	*	*	*	*	*	*	*	*	*	*	*	*	*	*	*	*	*	*	*	*	*	*	*	*	*	*	*	*	*	*	*	*	*	*	*	*	*	*	*	*
221	44	45	1	FOXM_5190aT_00203	FOC38T_00074	FOVG_00228T0	FOXG_01172T0	gi|342874526|gb|EGU76529.1|	jgi|Necha2|90439|fgenesh1_pm.sca_1_chr1_3_0000572	FOCG_14343T0	FOTG_04580T0	FOZG_01955T0	FOMG_01969T0	FOIG_10905T0	FOWG_10339T0	FOYG_06109T0	FOPG_04670T0	FOQG_03504T0	BN851_0051290	BN850_0004280	BN846_0003610	BN847_0004090	BN848_0005320	BN849_0002980	BN852_0003090	jgi|Fusfu1|1705|FFUJ_00391m.01	FGSG_00286T0	FVEG_00343T0,FVEG_00343T1	AB06655.1	gi_302307283_ref_NP_983908.2__ADL188Cp_[Ashbya_gossypii_ATCC_10895]	bgh04618_polypeptide	B0510_867T1	CIMG_08092T0	gi|320586885|gb|EFW99548.1|	jgi|Lepmu1|6919|Lema_T118640.1	jgi|Mycgr3|102384|estExt_fgenesh1_kg.C_chr_10441	NCU02076T0	Pa_1_2680|chrm1_SCAB|Putative	YOL139C	jgi|Stano2|599|SNOG_00754.3	jgi|Trire2|62345|e_gw1.10.278.1	GSTUMT00009184001	URET_02367	jgi|Verda1|4099|VDAG_01099T0	jgi|Clafu1|184050|scf7180000126623_G4052	MGG_04647T0	SMAC_04973
222	41	76	0.196	FOXM_5190aT_00204,FOXM_5190aT_12574	FOC38T_08527,FOC38T_00075	FOVG_03658T0,FOVG_00229T0,FOVG_00229T1	FOXG_15314T0,FOXG_01171T0	gi|342889972|gb|EGU88881.1|,gi|342874527|gb|EGU76530.1|	jgi|Necha2|31021|e_gw1.1.202.1	FOCG_01622T0,FOCG_14342T0,FOCG_14342T1	FOTG_15156T0,FOTG_04579T0,FOTG_04579T1	FOZG_06115T0,FOZG_01954T0,FOZG_01954T1	FOMG_05966T0,FOMG_01968T0,FOMG_01968T1	FOIG_02451T0,FOIG_10904T0,FOIG_10904T1	FOWG_01762T0,FOWG_10340T0,FOWG_10340T1	FOYG_03825T0,FOYG_06110T0,FOYG_06110T1	FOPG_13334T0,FOPG_04669T0,FOPG_04669T1	FOQG_12255T0,FOQG_03503T0,FOQG_03503T1	BN851_0148200,BN851_0051300	BN850_0055980,BN850_0004270	BN846_0111980,BN846_0003620	BN847_0109790,BN847_0004100	BN848_0111400,BN848_0005330	BN849_0110990,BN849_0002990	BN852_0110460,BN852_0003100	jgi|Fusfu1|3885|FFUJ_02242m.01,jgi|Fusfu1|1704|FFUJ_00392m.01	FGSG_07659T0,FGSG_00287T0	FVEG_12633T0,FVEG_00344T0,FVEG_00344T1	AB06424.1	*	bgh04968_polypeptide	B0510_868T1	*	gi|320586968|gb|EFW99631.1|	jgi|Lepmu1|6730|Lema_T116750.1	jgi|Mycgr3|85953|fgenesh1_pm.C_chr_5000038	NCU02107T0	Pa_1_2690|chrm1_SCAB|Putative	*	jgi|Stano2|91|SNOG_00119.3	jgi|Trire2|4069|fgenesh1_pm.C_scaffold_10000047	GSTUMT00011280001	URET_02366	jgi|Verda1|4098|VDAG_01098T0	jgi|Clafu1|184140|scf7180000126637_G4834	MGG_04646T0	SMAC_05001
223	39	39	0.538	FOXM_5190aT_00205	FOC38T_00076	FOVG_00230T0	FOXG_01170T0	gi|342874528|gb|EGU76531.1|	*	FOCG_14340T0	FOTG_04577T0	FOZG_01952T0	FOMG_01966T0	FOIG_10902T0	FOWG_10341T0	FOYG_06111T0	FOPG_04667T0	FOQG_03501T0	BN851_0051310	BN850_0004260	BN846_0003640	BN847_0004120	BN848_0005350	BN849_0003010	BN852_0003110	jgi|Fusfu1|1703|FFUJ_00393m.01	FGSG_00288T0	FVEG_00345T0	AB06423.1	gi_45188269_ref_NP_984492.1__ADR397Cp_[Ashbya_gossypii_ATCC_10895]	bgh02599_polypeptide	B0510_869T1	CIMG_12090T0	gi|320586862|gb|EFW99525.1|	*	jgi|Mycgr3|19391|gw1.5.728.1	NCU02108T0	Pa_1_2700|chrm1_SCAB|Putative	YAL044W-A	*	jgi|Trire2|34197|gw1.10.336.1	GSTUMT00011279001	*	jgi|Verda1|4097|VDAG_01097T0	jgi|Clafu1|191723|scf7180000130427_G3044	*	SMAC_05000
224	25	25	0.518	FOXM_5190aT_00206	FOC38T_00077	FOVG_00231T0	*	gi|342874529|gb|EGU76532.1|	jgi|Necha2|75464|fgenesh1_pg.sca_1_chr1_3_0001075	FOCG_14341T0	FOTG_04578T0	FOZG_01953T0	FOMG_01967T0	FOIG_10903T0	FOWG_10342T0	FOYG_06112T0	FOPG_04668T0	FOQG_03502T0	BN851_0051320	BN850_0004250	BN846_0003650	BN847_0004130	BN848_0005360	BN849_0003020	BN852_0003120	jgi|Fusfu1|1702|FFUJ_00394m.01	FGSG_00289T0	FVEG_00346T0	*	*	*	*	*	*	*	*	*	*	*	*	jgi|Trire2|122023|estExt_fgenesh5_pg.C_100115	*	*	*	*	*	*
225	39	39	0.136	FOXM_5190aT_00207	*	FOVG_00232T0	FOXG_01168T0	gi|342874530|gb|EGU76533.1|	jgi|Necha2|65911|estExt_Genewise1Plus.C_sca_1_chr1_3_01320	FOCG_14339T0	FOTG_04576T0	FOZG_01951T0	FOMG_01965T0	FOIG_10901T0	FOWG_10343T0	FOYG_06113T0	FOPG_04666T0	FOQG_03500T0	BN851_0051330	BN850_0004240	BN846_0003660	BN847_0004140	BN848_0005370	BN849_0003030	BN852_0003130	jgi|Fusfu1|1700|FFUJ_00396m.01	FGSG_11742T0	FVEG_00347T0	*	*	bgh05784_mRNA_polypeptide	B0510_5625T1	CIMG_13275T0	gi|320586854|gb|EFW99517.1|	jgi|Lepmu1|6617|Lema_T115620.1	jgi|Mycgr3|41102|e_gw1.4.656.1	NCU02083T0	Pa_1_2720|chrm1_SCAB|Putative	*	jgi|Stano2|554|SNOG_00697.3	jgi|Trire2|78274|estExt_GeneWisePlus.C_100178	*	URET_02320	jgi|Verda1|4095|VDAG_01095T0	jgi|Clafu1|185094|scf7180000127441_G6534	MGG_14757T0	SMAC_04978
226	36	36	0.139	FOXM_5190aT_00208	FOC38T_00078	FOVG_00233T0	FOXG_01167T0	gi|342874531|gb|EGU76534.1|	*	FOCG_14337T0	FOTG_04574T0	FOZG_01949T0	FOMG_01963T0	FOIG_10899T0	FOWG_10345T0	FOYG_06115T0	FOPG_04664T0	FOQG_03498T0	BN851_0051340	BN850_0004230	BN846_0003670	BN847_0004150	BN848_0005380	BN849_0003040	BN852_0003140	jgi|Fusfu1|1699|FFUJ_00397m.01	FGSG_11743T0	FVEG_00348T0	*	*	bgh03882_polypeptide	B0510_1645T1	CIMG_03262T0	*	jgi|Lepmu1|3843|Lema_T093560.1	jgi|Mycgr3|98339|estExt_fgenesh1_pm.C_chr_10278	*	Pa_1_3220|chrm1_SCAB|Putative	*	jgi|Stano2|7641|SNOG_14137.3	*	GSTUMT00001629001	URET_07110	jgi|Verda1|4094|VDAG_01094T0	jgi|Clafu1|185203|scf7180000127485_G12735	MGG_08869T0	*
227	40	40	1	FOXM_5190aT_00209	FOC38T_00079	FOVG_00234T0	FOXG_01166T0	gi|342874532|gb|EGU76535.1|	jgi|Necha2|75461|fgenesh1_pg.sca_1_chr1_3_0001072	FOCG_14338T0	FOTG_04575T0	FOZG_01950T0	FOMG_01964T0	FOIG_10900T0	FOWG_10344T0	FOYG_06114T0	FOPG_04665T0	FOQG_03499T0	BN851_0051350	BN850_0004220	BN846_0003680	BN847_0004160	BN848_0005390	BN849_0003050	BN852_0003150	jgi|Fusfu1|1698|FFUJ_00398m.01	FGSG_00291T0	FVEG_00349T0	*	gi_45187916_ref_NP_984139.1__ADR043Wp_[Ashbya_gossypii_ATCC_10895]	bgh03888_polypeptide	*	*	gi|320586910|gb|EFW99573.1|	jgi|Lepmu1|3542|Lema_T090550.1	jgi|Mycgr3|99880|estExt_fgenesh1_pm.C_chr_40159	NCU11209T0	Pa_1_3230|chrm1_SCAB|Putative	YPL065W	*	jgi|Trire2|62477|e_gw1.10.635.1	GSTUMT00007544001	URET_02896	jgi|Verda1|4093|VDAG_01093T0	jgi|Clafu1|196612|scf7180000130912_G10222	MGG_08868T0	SMAC_04962
228	41	41	1	FOXM_5190aT_00210	*	FOVG_00235T0	FOXG_01165T0	gi|342874533|gb|EGU76536.1|	jgi|Necha2|65909|estExt_Genewise1Plus.C_sca_1_chr1_3_01318	FOCG_14336T0	FOTG_04573T0	FOZG_01948T0	FOMG_01962T0	FOIG_10898T0	FOWG_10346T0	FOYG_06116T0	FOPG_04663T0	FOQG_03497T0	BN851_0051360	BN850_0004210	BN846_0003690	BN847_0004170	*	BN849_0003060	BN852_0003160	jgi|Fusfu1|1697|FFUJ_00399m.01	FGSG_00292T0	FVEG_00350T0	*	gi_45187596_ref_NP_983819.1__ADL277Wp_[Ashbya_gossypii_ATCC_10895]	bghP004201	B0510_1646T1	CIMG_03054T0	gi|320586751|gb|EFW99414.1|	jgi|Lepmu1|3543|Lema_T090560.1	jgi|Mycgr3|70984|estExt_Genewise1Plus.C_chr_40618	NCU02066T0	Pa_1_3240|chrm1_SCAB|Putative	YOR206W	jgi|Stano2|4479|SNOG_11393.3	jgi|Trire2|62225|e_gw1.10.411.1	GSTUMT00008772001	URET_02897	jgi|Verda1|4092|VDAG_01092T0	jgi|Clafu1|196611|scf7180000130912_G10221	MGG_08867T0	SMAC_04961
229	29	29	0.897	FOXM_5190aT_00211	FOC38T_00080	FOVG_00236T0	FOXG_01164T0	gi|342874534|gb|EGU76537.1|	jgi|Necha2|30608|e_gw1.1.1305.1	FOCG_14335T0	FOTG_04572T0	FOZG_01947T0	FOMG_01961T0	FOIG_10897T0	FOWG_10347T0	FOYG_06117T0	FOPG_04662T0	FOQG_03496T0	BN851_0051370	BN850_0004200	BN846_0003700	BN847_0004180	*	BN849_0003070	BN852_0003170	jgi|Fusfu1|1696|FFUJ_00400m.01	FGSG_00293T0	FVEG_00351T0	*	*	*	*	*	*	*	*	NCU03225T0	Pa_1_2130|chrm1_SCAB|Putative	*	*	jgi|Trire2|62299|e_gw1.10.382.1	*	*	jgi|Verda1|4046|VDAG_01046T0	*	*	SMAC_02944
230	40	40	1	FOXM_5190aT_00212	FOC38T_00081	FOVG_00237T0	*	gi|342874535|gb|EGU76538.1|	jgi|Necha2|105851|fgeneshN1_pm.sca_1_chr1_3_0000053	FOCG_14334T0	FOTG_04571T0	FOZG_01946T0	FOMG_01960T0	FOIG_10896T0	FOWG_10348T0	FOYG_06118T0	FOPG_04661T0	FOQG_03495T0	BN851_0051380	BN850_0004190	BN846_0003710	BN847_0004190	BN848_0005410	BN849_0003080	BN852_0003180	jgi|Fusfu1|1695|FFUJ_00401m.01	FGSG_00294T0	FVEG_00352T0	AB00850.1	*	bgh00780_polypeptide	B0510_8975T1	CIMG_04542T0	gi|320586973|gb|EFW99636.1|	jgi|Lepmu1|10831|Lema_T067420.1	*	NCU03215T0	Pa_1_1760|chrm1_SCAB|Putative	*	jgi|Stano2|41|SNOG_00060.3	jgi|Trire2|27395|gw1.10.85.1	GSTUMT00004785001	URET_01751	jgi|Verda1|4047|VDAG_01047T0	jgi|Clafu1|194952|scf7180000130789_G8435	MGG_03682T0	SMAC_02933
231	23	23	1	FOXM_5190aT_00213	*	FOVG_00239T0	FOXG_01162T0	gi|342874536|gb|EGU76539.1|	jgi|Necha2|102402|estExt_fgenesh1_kg.C_sca_1_chr1_3_00089	FOCG_14333T0	*	FOZG_01945T0	FOMG_01959T0	FOIG_10895T0	FOWG_10349T0	FOYG_06120T0	FOPG_04660T0	FOQG_03494T0	BN851_0051390	BN850_0004180	BN846_0003720	BN847_0004200	BN848_0005420	BN849_0003090	BN852_0003190	jgi|Fusfu1|1694|FFUJ_00402m.01	FGSG_00295T0	FVEG_00353T0	*	*	*	*	*	*	*	*	*	*	*	*	*	*	*	*	*	*	*
232	43	55	1	FOXM_5190aT_00214	FOC38T_00082	FOVG_00240T0,FOVG_00240T1	FOXG_01161T0	gi|342874537|gb|EGU76540.1|	jgi|Necha2|30662|e_gw1.1.972.1	FOCG_14332T0,FOCG_14332T1	FOTG_04569T0,FOTG_04569T1	FOZG_01944T0,FOZG_01944T1	FOMG_01958T0,FOMG_01958T1	FOIG_10894T0,FOIG_10894T1	FOWG_10350T0,FOWG_10350T1	FOYG_06121T0,FOYG_06121T1	FOPG_04659T0,FOPG_04659T1	FOQG_03493T0,FOQG_03493T1	*	BN850_0004170	BN846_0003730	BN847_0004210	BN848_0005430	BN849_0003100	BN852_0003200	jgi|Fusfu1|1693|FFUJ_00403m.01	FGSG_00296T0	FVEG_00354T0,FVEG_00354T1	AB08791.1	gi_45185918_ref_NP_983634.1__ACR232Cp_[Ashbya_gossypii_ATCC_10895]	bgh06218_mRNA_polypeptide	B0510_10363T1	CIMG_08815T0	gi|320593116|gb|EFX05525.1|	jgi|Lepmu1|2418|Lema_T086500.1	jgi|Mycgr3|70685|estExt_Genewise1Plus.C_chr_40189	NCU02450T0,NCU02450T1	Pa_5_5320|chrm5_SCA|Putative	YER086W	jgi|Stano2|875|SNOG_01120.3	jgi|Trire2|4064|fgenesh1_pm.C_scaffold_10000042	GSTUMT00003530001	URET_02749	jgi|Verda1|4152|VDAG_01152T0	jgi|Clafu1|184553|scf7180000127212_G7005	MGG_07224T0	SMAC_07383
233	15	15	0.324	FOXM_5190aT_00215	FOC38T_00083	FOVG_00238T0	*	gi|342874538|gb|EGU76541.1|	*	FOCG_14331T0	FOTG_04568T0	FOZG_01943T0	FOMG_01957T0	FOIG_10893T0	FOWG_10351T0	*	FOPG_04658T0	FOQG_03492T0	*	BN850_0004150	*	*	*	*	*	jgi|Fusfu1|1692|FFUJ_00404m.01	*	FVEG_14642T0	*	*	*	*	*	*	*	*	*	*	*	*	*	*	*	*	*	*	*
234	13	14	0.12	FOXM_5190aT_00216	FOC38T_00084	*	*	gi|342874539|gb|EGU76542.1|	*	FOCG_14330T0	FOTG_04567T0	FOZG_01942T0	FOMG_01956T0	FOIG_10892T0,FOIG_10891T0	FOWG_10352T0	*	FOPG_04657T0	FOQG_03491T0	*	BN850_0004160	*	*	*	*	*	*	*	FVEG_14643T0	*	*	*	*	*	*	*	*	*	*	*	*	*	*	*	*	*	*	*
235	42	48	0.25	FOXM_5190aT_00217	FOC38T_00087	FOVG_00243T0	FOXG_01159T0	gi|342877922|gb|EGU79340.1|	jgi|Necha2|90471|fgenesh1_pm.sca_1_chr1_3_0000604	FOCG_14329T0	FOTG_04565T0	FOZG_01941T0	FOMG_01954T0	FOIG_10889T0	FOWG_10354T0	*	FOPG_04655T0	FOQG_03489T0	BN851_0048750	BN850_0094270	BN846_0053600	BN847_0056210	BN848_0057730	BN849_0058830	BN852_0056720	jgi|Fusfu1|1543|FFUJ_00552m.01	FGSG_03993T0	FVEG_11679T1,FVEG_11679T0,FVEG_08487T0	AB00419.1	gi_302307513_ref_NP_984203.2__ADR107Wp_[Ashbya_gossypii_ATCC_10895]	bgh00136_polypeptide	*	CIMG_09081T0	gi|320589542|gb|EFX02003.1|	jgi|Lepmu1|8568|Lema_T033870.1	jgi|Mycgr3|110230|estExt_fgenesh1_pg.C_chr_70358	NCU05526T1,NCU05526T0,NCU05526T2	Pa_4_4040|chrm4_SCB|mitochondrial	YDL182W,YDL131W	jgi|Stano2|2642|SNOG_08956.3	jgi|Trire2|123471|estExt_fgenesh5_pg.C_220060	GSTUMT00009173001	URET_05150	jgi|Verda1|4275|VDAG_01275T0,jgi|Verda1|1938|VDAG_06110T0	jgi|Clafu1|191557|scf7180000130418_G7422	MGG_01092T0	SMAC_00737
236	41	43	0.255	FOXM_5190aT_00218	FOC38T_00088	FOVG_00245T0	FOXG_01158T0	gi|342877923|gb|EGU79341.1|	jgi|Necha2|57678|estExt_Genewise1.C_sca_1_chr1_3_01307	FOCG_14328T0	FOTG_04564T0	FOZG_01940T0	FOMG_01953T0	FOIG_10887T0	FOWG_10355T0	FOYG_06123T0	FOPG_04653T0	FOQG_03487T0	BN851_0051430	BN850_0004140	BN846_0007560	BN847_0009800	BN848_0011060	BN849_0015420	BN852_0008690	jgi|Fusfu1|1685|FFUJ_00411m.01	FGSG_11829T0	FVEG_00358T0,FVEG_00358T1	*	*	bgh00358_polypeptide	B0510_1493T1	CIMG_04549T0	gi|320591798|gb|EFX04237.1|	jgi|Lepmu1|10945|Lema_T068560.1	jgi|Mycgr3|65060|estExt_Genewise1Plus.C_chr_10298	NCU08642T0,NCU08642T1	Pa_1_1370|chrm1_SCAB|Putative	*	jgi|Stano2|393|SNOG_00480.3	jgi|Trire2|78268|estExt_GeneWisePlus.C_100160	GSTUMT00007233001	URET_01757	jgi|Verda1|2081|VDAG_06253T0	jgi|Clafu1|186593|scf7180000128508_G10799	MGG_09408T0	SMAC_09085
237	39	39	0.154	FOXM_5190aT_00219	FOC38T_00089	FOVG_00246T0	FOXG_01157T0	gi|342877924|gb|EGU79342.1|	*	FOCG_14327T0	FOTG_04563T0	FOZG_01939T0	FOMG_01952T0	FOIG_10886T0	FOWG_10356T0	FOYG_06124T0	FOPG_04652T0	FOQG_03486T0	BN851_0051440	BN850_0004130	BN846_0007550	BN847_0009790	BN848_0011050	BN849_0015410	BN852_0008680	jgi|Fusfu1|1684|FFUJ_00412m.01	FGSG_11828T0	FVEG_00359T0	AB00068.1	*	bgh00355_polypeptide	*	CIMG_04545T0	gi|320588882|gb|EFX01350.1|	jgi|Lepmu1|10938|Lema_T068490.1	jgi|Mycgr3|102019|estExt_fgenesh1_kg.C_chr_10043	NCU10028T0	Pa_1_1380|chrm1_SCAB|Putative	*	jgi|Stano2|3314|SNOG_09835.3	*	GSTUMT00007201001	URET_01754	jgi|Verda1|2084|VDAG_06256T0	jgi|Clafu1|186938|scf7180000128969_G1826	MGG_04242T0	SMAC_09083
238	43	43	1	FOXM_5190aT_00220	FOC38T_00090	FOVG_00247T0	FOXG_01156T0	gi|342877925|gb|EGU79343.1|	jgi|Necha2|73432|fgenesh1_kg.sca_1_chr1_3_0000088	FOCG_14326T0	FOTG_04562T0	FOZG_01938T0	FOMG_01951T0	FOIG_10885T0	FOWG_10357T0	FOYG_06125T0	FOPG_04651T0	FOQG_03485T0	BN851_0051450	BN850_0004120	BN846_0007540	BN847_0009780	BN848_0011040	BN849_0015400	BN852_0008670	jgi|Fusfu1|1683|FFUJ_00413m.01	FGSG_00815T0	FVEG_00360T0	AB00101.1	gi_302308755_ref_NP_985786.2__AFR239Wp_[Ashbya_gossypii_ATCC_10895]	bgh03238_polypeptide	B0510_1494T1	CIMG_04556T0	*	jgi|Lepmu1|11016|Lema_T069270.1	jgi|Mycgr3|64875|estExt_Genewise1Plus.C_chr_10038	NCU10029T0	Pa_1_1390|chrm1_SCAB|Putative	YER042W	jgi|Stano2|54|SNOG_00074.3	jgi|Trire2|78264|estExt_GeneWisePlus.C_100156	GSTUMT00004791001	URET_01763	jgi|Verda1|2085|VDAG_06257T0	jgi|Clafu1|186726|scf7180000128711_G12931	MGG_04243T0	SMAC_09082
239	30	52	0.138	FOXM_5190aT_00221,FOXM_5190aT_10799,FOXM_5190aT_10348	FOC38T_09469,FOC38T_00091	FOVG_16400T0,FOVG_00249T0	FOXG_13517T0,FOXG_01155T0	gi|342877926|gb|EGU79344.1|	jgi|Necha2|90432|fgenesh1_pm.sca_1_chr1_3_0000565	FOCG_07908T0,FOCG_08434T0,FOCG_14325T0	FOTG_13620T0,FOTG_11340T0,FOTG_04561T0	FOZG_15729T0,FOZG_01937T0	FOMG_09323T0,FOMG_09858T0,FOMG_01950T0	FOIG_10543T0,FOIG_10884T0	FOWG_11544T0,FOWG_15198T0,FOWG_10359T0	FOYG_14704T0,FOYG_14185T0,FOYG_06127T0	FOPG_15216T0,FOPG_04650T0	FOQG_09690T0,FOQG_03484T0	BN851_0051460	BN850_0004110	BN846_0007530	BN847_0009770	BN848_0011030	BN849_0015390	BN852_0008660	jgi|Fusfu1|11277|FFUJ_12540m.01,jgi|Fusfu1|1682|FFUJ_00414m.01	FGSG_00814T0	FVEG_12450T0,FVEG_12450T1,FVEG_00361T0	*	*	*	*	CIMG_03093T0	*	*	jgi|Mycgr3|53381|estExt_Genewise1.C_chr_12274	*	*	*	jgi|Stano2|4717|SNOG_01185.3	*	*	URET_02866	*	jgi|Clafu1|196254|scf7180000130902_G11619	*	*
240	29	64	0.213	FOXM_5190aT_00222	FOC38T_00092	FOVG_00248T6,FOVG_00248T5,FOVG_00248T4,FOVG_00248T7,FOVG_00248T2,FOVG_00248T0,FOVG_00248T1,FOVG_00248T3	*	gi|342877927|gb|EGU79345.1|	*	FOCG_14324T2,FOCG_14324T0,FOCG_14324T1	FOTG_04560T0,FOTG_04560T1	FOZG_01936T2,FOZG_01936T0,FOZG_01936T1	FOMG_01949T2,FOMG_01949T0,FOMG_01949T1	FOIG_10883T0,FOIG_10883T1	FOWG_10358T2,FOWG_10358T0,FOWG_10358T1	FOYG_06126T0,FOYG_06126T1	FOPG_04649T6,FOPG_04649T4,FOPG_04649T5,FOPG_04649T7,FOPG_04649T3,FOPG_04649T2,FOPG_04649T0,FOPG_04649T1	FOQG_03483T6,FOQG_03483T5,FOQG_03483T4,FOQG_03483T7,FOQG_03483T1,FOQG_03483T0,FOQG_03483T2,FOQG_03483T3	BN851_0051470	BN850_0004100	BN846_0007520	BN847_0009760	BN848_0011020	BN849_0015380	BN852_0008650	jgi|Fusfu1|1681|FFUJ_00415m.01	FGSG_00813T0	FVEG_00362T2,FVEG_00362T1,FVEG_00362T0	*	*	*	*	CIMG_03092T1,CIMG_03092T0	*	*	jgi|Mycgr3|48353|e_gw1.10.412.1	*	*	*	jgi|Stano2|5140|SNOG_01738.3	jgi|Trire2|48438|estExt_Genewise1.C_100150	*	*	jgi|Verda1|2678|VDAG_07160T0	jgi|Clafu1|196554|scf7180000130911_G13050	*	*
241	24	70	1	FOXM_5190aT_00223	FOC38T_00093	FOVG_00250T4,FOVG_00250T2,FOVG_00250T0,FOVG_00250T1,FOVG_00250T3,FOVG_00250T5	FOXG_01153T0	*	jgi|Necha2|75449|fgenesh1_pg.sca_1_chr1_3_0001060	FOCG_14323T3,FOCG_14323T2,FOCG_14323T4,FOCG_14323T1,FOCG_14323T0,FOCG_14323T5	FOTG_04559T2,FOTG_04559T0,FOTG_04559T1,FOTG_04559T3	FOZG_01935T3,FOZG_01935T2,FOZG_01935T4,FOZG_01935T1,FOZG_01935T0,FOZG_01935T5	FOMG_01948T3,FOMG_01948T0,FOMG_01948T1,FOMG_01948T2,FOMG_01948T4,FOMG_01948T5	FOIG_10882T1,FOIG_10882T2,FOIG_10882T3,FOIG_10882T0,FOIG_10882T4	FOWG_10360T2,FOWG_10360T3,FOWG_10360T4,FOWG_10360T1,FOWG_10360T0,FOWG_10360T5	FOYG_06128T0,FOYG_06128T1,FOYG_06128T2,FOYG_06128T3,FOYG_06128T4	FOPG_04648T4,FOPG_04648T1,FOPG_04648T2,FOPG_04648T3,FOPG_04648T0,FOPG_04648T5	FOQG_03482T1,FOQG_03482T0,FOQG_03482T2,FOQG_03482T4,FOQG_03482T3,FOQG_03482T5	BN851_0051480	BN850_0004090	BN846_0007510	BN847_0009750	BN848_0011010	BN849_0015370	BN852_0008640	jgi|Fusfu1|1680|FFUJ_00416m.01	FGSG_00812T0	FVEG_14645T0	*	*	*	*	*	*	*	*	*	*	*	*	*	*	*	*	*	*	*
242	43	89	0.249	FOXM_5190aT_00224,FOXM_5190aT_15683,FOXM_5190aT_09353	FOC38T_13366,FOC38T_00094	FOVG_17144T0,FOVG_13298T0,FOVG_00251T0	FOXG_09680T0,FOXG_01152T0	gi|342880357|gb|EGU81510.1|,gi|342876549|gb|EGU78155.1|,gi|342877928|gb|EGU79346.1|	jgi|Necha2|51592|e_gw1.30.328.1,jgi|Necha2|90431|fgenesh1_pm.sca_1_chr1_3_0000564	FOCG_13183T0,FOCG_14322T0	FOTG_13508T0,FOTG_04558T0	FOZG_13912T0,FOZG_01934T0	FOMG_14493T0,FOMG_01947T0	FOIG_13490T0,FOIG_10881T0	FOWG_11303T0,FOWG_10361T0	FOYG_13578T0,FOYG_06129T0	FOPG_19956T0,FOPG_09800T0,FOPG_04647T0	FOQG_18404T0,FOQG_16505T0,FOQG_13424T0,FOQG_03481T0	BN851_0049740,BN851_0051490	BN850_0119230,BN850_0114490,BN850_0004080	BN846_0059290,BN846_0007500	BN847_0059610,BN847_0009740	BN848_0061210,BN848_0011000	BN849_0063010,BN849_0015360	BN852_0060240,BN852_0008630	jgi|Fusfu1|13160|FFUJ_10635m.01,jgi|Fusfu1|1679|FFUJ_00417m.01	FGSG_03680T0,FGSG_00811T0	FVEG_08790T0,FVEG_00363T0,FVEG_00363T1	AB05842.1,AB10180.1,AB08009.1	gi_302309151_ref_NP_986401.2__AGL266Cp_[Ashbya_gossypii_ATCC_10895]	bgh00001_polypeptide	B0510_10323T1	CIMG_06551T0	*	jgi|Lepmu1|10574|Lema_T047600.1,jgi|Lepmu1|10194|Lema_T055230.1	jgi|Mycgr3|101681|estExt_fgenesh1_pm.C_chr_120001,jgi|Mycgr3|38655|e_gw1.3.1624.1,jgi|Mycgr3|33604|e_gw1.1.3024.1,jgi|Mycgr3|77797|estExt_Genewise1Plus.C_chr_130274	NCU08052T0	Pa_6_10990|chrm6_SCB|Putative	YPR192W	jgi|Stano2|11036|SNOG_04900.3,jgi|Stano2|10965|SNOG_04810.3,jgi|Stano2|81|SNOG_00107.3	jgi|Trire2|3765|fgenesh1_pm.C_scaffold_8000132,jgi|Trire2|41178|gw1.11.530.1,jgi|Trire2|82321|estExt_GeneWisePlus.C_350025	GSTUMT00003976001	URET_03888	jgi|Verda1|3489|VDAG_07971T0	jgi|Clafu1|187796|scf7180000129524_G7308,jgi|Clafu1|190250|scf7180000130316_G3837,jgi|Clafu1|197231|scf7180000130985_G320	MGG_10783T0,MGG_13332T0	SMAC_08513
243	38	56	0.236	FOXM_5190aT_00225,FOXM_5190aT_11424	FOC38T_00095	FOVG_17176T0,FOVG_11241T0,FOVG_00253T0	FOXG_13034T0,FOXG_01151T0	gi|342877929|gb|EGU79347.1|	jgi|Necha2|6160|gw1.17.144.1,jgi|Necha2|75447|fgenesh1_pg.sca_1_chr1_3_0001058	FOCG_16644T0,FOCG_14320T0	FOTG_12050T0,FOTG_04557T0	FOZG_14644T0,FOZG_01932T0	FOMG_16297T0,FOMG_01945T0	FOIG_07458T0,FOIG_10880T0	FOWG_04465T0,FOWG_10363T0	FOYG_10597T0,FOYG_06132T0	FOPG_08778T0,FOPG_04646T0	FOQG_15308T0,FOQG_03480T0	BN851_0051500	BN850_0004070	BN846_0007490	BN847_0009730	BN848_0010990	BN849_0015350	BN852_0111590,BN852_0008620	jgi|Fusfu1|10515|FFUJ_14058m.01,jgi|Fusfu1|10451|FFUJ_08097m.01,jgi|Fusfu1|1678|FFUJ_00418m.01	FGSG_00810T0	FVEG_11774T0,FVEG_00364T0	*	*	*	B0510_1377T1	CIMG_01569T0	gi|320586206|gb|EFW98885.1|	jgi|Lepmu1|2404|Lema_T086360.1	jgi|Mycgr3|88803|fgenesh1_pg.C_chr_1000220	NCU11195T0	Pa_1_1450|chrm1_SCAB|Putative	*	jgi|Stano2|822|SNOG_01032.3	jgi|Trire2|122010|estExt_fgenesh5_pg.C_100093	*	*	jgi|Verda1|2005|VDAG_06177T0	jgi|Clafu1|197481|scf7180000130996_G13211	MGG_01182T0	SMAC_01573
244	37	47	1	FOXM_5190aT_00226	FOC38T_00096	FOVG_00254T0,FOVG_00254T1	FOXG_01150T0	*	jgi|Necha2|75446|fgenesh1_pg.sca_1_chr1_3_0001057	FOCG_14319T0,FOCG_14319T1	FOTG_04556T0,FOTG_04556T1	FOZG_01931T0,FOZG_01931T1	FOMG_01944T0,FOMG_01944T1	FOIG_10879T0,FOIG_10879T1	FOWG_10364T0,FOWG_10364T1	FOYG_06133T0,FOYG_06133T1	FOPG_04645T0,FOPG_04645T1	FOQG_03479T0,FOQG_03479T1	BN851_0051510	BN850_0004060	BN846_0007480	BN847_0009720	BN848_0010980	BN849_0015340	BN852_0008610	jgi|Fusfu1|1677|FFUJ_00419m.01	FGSG_00809T0	FVEG_00365T0	*	*	bgh00603_polypeptide	B0510_1884T1	*	gi|320593191|gb|EFX05600.1|	jgi|Lepmu1|3707|Lema_T092200.1	jgi|Mycgr3|103663|estExt_fgenesh1_kg.C_chr_30164	NCU11196T0	Pa_1_1460|chrm1_SCAB|Putative	*	jgi|Stano2|7740|SNOG_14250.3	jgi|Trire2|78248|estExt_GeneWisePlus.C_100138	*	*	jgi|Verda1|2006|VDAG_06178T0	jgi|Clafu1|184467|scf7180000127143_G10025	MGG_01180T0	SMAC_01574
245	24	24	1	FOXM_5190aT_00227	FOC38T_00097	FOVG_00255T0	FOXG_01149T0	gi|342877930|gb|EGU79348.1|	jgi|Necha2|104905|estExt_fgenesh1_pm.C_sca_9_chr7_10_00100	FOCG_14318T0	FOTG_04555T0	*	FOMG_01943T0	FOIG_10878T0	FOWG_10365T0	FOYG_06134T0	FOPG_04644T0	FOQG_03478T0	BN851_0022430	BN850_0099850	BN846_0092840	BN847_0089260	BN848_0091310	BN849_0090750	BN852_0074810	jgi|Fusfu1|1676|FFUJ_00420m.01	FGSG_11054T0	FVEG_00366T0	*	*	*	*	*	*	*	*	*	*	*	*	*	*	*	*	*	*	*
246	35	66	1	FOXM_5190aT_00228	FOC38T_00098	FOVG_00256T0,FOVG_00256T1,FOVG_00256T2,FOVG_00256T3	FOXG_01148T0	gi|342877931|gb|EGU79349.1|	jgi|Necha2|75445|fgenesh1_pg.sca_1_chr1_3_0001056	FOCG_14317T2,FOCG_14317T1,FOCG_14317T0,FOCG_14317T3	FOTG_04554T2,FOTG_04554T0,FOTG_04554T1,FOTG_04554T3	FOZG_01929T2,FOZG_01929T1,FOZG_01929T0,FOZG_01929T3	FOMG_01942T1,FOMG_01942T0,FOMG_01942T2,FOMG_01942T3	FOIG_13246T2,FOIG_13246T0,FOIG_13246T1,FOIG_13246T3	FOWG_10366T2,FOWG_10366T0,FOWG_10366T1,FOWG_10366T3	FOYG_06135T0,FOYG_06135T1,FOYG_06135T2,FOYG_06135T3	FOPG_04643T0,FOPG_04643T1,FOPG_04643T2,FOPG_04643T3	FOQG_03477T2,FOQG_03477T0,FOQG_03477T1,FOQG_03477T3	BN851_0051520	BN850_0004050	BN846_0007470	BN847_0009710	BN848_0010970	BN849_0015330	BN852_0008600	jgi|Fusfu1|1675|FFUJ_00421m.01	FGSG_00808T0	FVEG_00367T0,FVEG_00367T1	AB03188.1	*	*	B0510_1883T1	*	gi|320593763|gb|EFX06172.1|	jgi|Lepmu1|3522|Lema_T090350.1	jgi|Mycgr3|52122|estExt_Genewise1.C_chr_10512	*	*	*	jgi|Stano2|4429|SNOG_11328.3	*	GSTUMT00012043001	*	jgi|Verda1|2007|VDAG_06179T0	jgi|Clafu1|194132|scf7180000130763_G8170	MGG_01179T0	*
247	41	71	0.137	FOXM_5190aT_00229,FOXM_5190aT_14542	FOC38T_09305,FOC38T_00099	FOVG_16196T0,FOVG_00257T0	FOXG_08885T0,FOXG_01147T0	gi|342865457|gb|EGU71801.1|,gi|342877932|gb|EGU79350.1|	jgi|Necha2|122390|fgeneshN1_kg.sca_71_chr3_1_0000002,jgi|Necha2|56051|e_gw1.99.2.1,jgi|Necha2|90428|fgenesh1_pm.sca_1_chr1_3_0000561	FOCG_10332T1,FOCG_10332T0,FOCG_14316T0	FOTG_07132T0,FOTG_04553T0	FOZG_12128T1,FOZG_12128T0,FOZG_01928T0	FOMG_07650T0,FOMG_01941T0	FOIG_04642T0,FOIG_13245T0	FOWG_15957T0,FOWG_10367T0	FOYG_11768T0,FOYG_06136T0	FOPG_16571T0,FOPG_04642T0	FOQG_16949T0,FOQG_03476T0	BN851_0098700,BN851_0038580,BN851_0051530	BN850_0058290,BN850_0093040,BN850_0004040	BN846_0007460	BN847_0009700	BN848_0010960	BN849_0015320	BN852_0008590	jgi|Fusfu1|9389|FFUJ_09158m.01,jgi|Fusfu1|1674|FFUJ_00422m.01	FGSG_04679T0,FGSG_00807T0	FVEG_06511T0,FVEG_00368T0	AB05283.1,AB05158.1	*	*	B0510_1367T1	CIMG_07714T0	gi|320592975|gb|EFX05384.1|	jgi|Lepmu1|1762|Lema_T087180.1	jgi|Mycgr3|68054|estExt_Genewise1Plus.C_chr_20654	NCU00890T0	Pa_4_9910|chrm4_SCB|Putative,Pa_1_1480|chrm1_SCAB|Putative	*	jgi|Stano2|7478|SNOG_02390.3	jgi|Trire2|57857|e_gw1.4.650.1,jgi|Trire2|62166|e_gw1.10.402.1	GSTUMT00005036001	URET_07580	jgi|Verda1|1081|VDAG_05563T0,jgi|Verda1|2008|VDAG_06180T0	jgi|Clafu1|196445|scf7180000130908_G10387	MGG_09664T0,MGG_01178T0	SMAC_01576
248	18	25	1	FOXM_5190aT_00230	*	FOVG_00258T0	FOXG_10227T0,FOXG_01146T0	gi|342877933|gb|EGU79351.1|,gi|342880630|gb|EGU81679.1|	jgi|Necha2|86499|fgenesh1_pg.sca_36_chr11_2_0000068,jgi|Necha2|75442|fgenesh1_pg.sca_1_chr1_3_0001053	FOCG_14315T0	FOTG_04552T0	FOZG_01927T0	FOMG_15951T0,FOMG_01940T0	FOIG_13244T0	FOWG_10368T0	FOYG_06137T0	FOPG_18090T0,FOPG_04641T0	FOQG_18796T0,FOQG_03475T0	BN851_0040650	BN850_0050770	*	*	*	*	*	jgi|Fusfu1|13710|FFUJ_11183m.01,jgi|Fusfu1|1673|FFUJ_00423m.01	*	FVEG_08311T0	*	*	*	*	*	*	*	*	*	*	*	*	*	*	*	*	*	*	*
249	34	87	0.203	FOXM_5190aT_00231,FOXM_5190aT_10742,FOXM_5190aT_01987	FOC38T_06515,FOC38T_01111,FOC38T_00100	FOVG_12408T0,FOVG_09405T0,FOVG_00259T0	FOXG_13463T0,FOXG_03262T0,FOXG_01145T0	gi|342872602|gb|EGU74955.1|,gi|342874205|gb|EGU76247.1|,gi|342877934|gb|EGU79352.1|	jgi|Necha2|58928|estExt_Genewise1.C_sca_2_chr3_3_00462,jgi|Necha2|75440|fgenesh1_pg.sca_1_chr1_3_0001051	FOCG_09390T0,FOCG_07978T0,FOCG_14314T0	FOTG_09697T0,FOTG_01638T0,FOTG_04551T0	FOZG_15269T0,FOZG_08800T0,FOZG_01926T0	FOMG_09393T0,FOMG_11401T0,FOMG_01939T0	FOIG_02273T0,FOIG_11598T0,FOIG_13243T0	FOWG_09659T0,FOWG_11473T0,FOWG_10369T0	FOYG_09746T0,FOYG_14630T0,FOYG_06138T0	FOPG_00946T0,FOPG_14699T0,FOPG_04640T0	FOQG_01560T0,FOQG_11224T0,FOQG_03474T0	BN851_0005810,BN851_0092010,BN851_0051540	BN850_0021520,BN850_0132180,BN850_0004030	BN846_0044060,BN846_0096280,BN846_0007450	BN847_0044540,BN847_0094860,BN847_0009690	BN848_0042950,BN848_0096540,BN848_0010950	BN849_0049100,BN849_0095400,BN849_0015310	BN852_0044260,BN852_0094250,BN852_0008580	jgi|Fusfu1|8728|FFUJ_06047m.01,jgi|Fusfu1|11219|FFUJ_12482m.01,jgi|Fusfu1|1672|FFUJ_00424m.01	FGSG_11405T0,FGSG_08464T0,FGSG_00806T0	FVEG_02133T0,FVEG_13934T0,FVEG_00370T0	*	*	*	*	CIMG_10287T0,CIMG_09744T0	*	jgi|Lepmu1|5011|Lema_T110360.1	*	NCU06949T0	Pa_5_10310|chrm5_SCB|Putative	YCR045C	*	*	GSTUMT00009607001	URET_03537,URET_04669,URET_05170,URET_07838	*	*	MGG_02863T0	SMAC_07479
250	20	45	0.101	FOXM_5190aT_00232,FOXM_5190aT_06983,FOXM_5190aT_07796	FOC38T_06104,FOC38T_06337	FOVG_05310T0,FOVG_00260T0	FOXG_08693T0,FOXG_09206T0,FOXG_01144T0	gi|342879927|gb|EGU81159.1|,gi|342877935|gb|EGU79353.1|	jgi|Necha2|43746|e_gw1.20.1447.1	FOCG_10707T0,FOCG_03324T0,FOCG_14313T0	FOTG_05027T0,FOTG_04550T0	FOZG_12477T0,FOZG_06523T0,FOZG_01925T0	FOMG_08015T0,FOMG_12656T0,FOMG_01938T0	FOIG_04979T0,FOIG_12279T0,FOIG_13242T0	FOWG_01523T0,FOWG_05304T0,FOWG_10370T0	FOYG_05539T0,FOYG_11402T0,FOYG_06139T0	FOPG_05205T0,FOPG_04639T0	FOQG_10319T0,FOQG_03473T0	BN851_0107270,BN851_0053680	BN850_0046120	*	*	*	*	*	jgi|Fusfu1|2304|FFUJ_05122m.01,jgi|Fusfu1|1671|FFUJ_00425m.01	FGSG_06095T0	FVEG_00371T0,FVEG_05980T0	*	*	*	*	*	*	*	*	*	*	*	*	*	*	*	*	*	*	*
251	31	48	0.275	FOXM_5190aT_00233,FOXM_5190aT_10804	FOC38T_14585,FOC38T_00101	FOVG_12321T0,FOVG_00261T0	FOXG_13524T0,FOXG_01143T0	gi|342882677|gb|EGU83283.1|,gi|342877936|gb|EGU79354.1|	jgi|Necha2|90426|fgenesh1_pm.sca_1_chr1_3_0000559,jgi|Necha2|44660|e_gw1.70.24.1	FOCG_07900T0,FOCG_14312T0	FOTG_13612T0,FOTG_04549T0	FOZG_15189T0,FOZG_01924T0	FOMG_09315T0,FOMG_01937T0	FOIG_11680T0,FOIG_13241T0	FOWG_11552T0,FOWG_10371T0	FOYG_14714T0,FOYG_06140T0	FOPG_13336T0,FOPG_04638T0	FOQG_14535T0,FOQG_03472T0	BN851_0091710	BN850_0132470	BN846_0097200	BN847_0095570	BN848_0097470	BN849_0096150	BN852_0071660	jgi|Fusfu1|11285|FFUJ_12548m.01,jgi|Fusfu1|1670|FFUJ_00426m.01	FGSG_11339T0	FVEG_13883T0,FVEG_00372T0	*	*	*	*	*	gi|320591792|gb|EFX04231.1|	jgi|Lepmu1|10016|Lema_T053450.1	*	*	*	*	*	jgi|Trire2|54005|e_gw1.1.1508.1	*	*	jgi|Verda1|3595|VDAG_08077T0	jgi|Clafu1|193202|scf7180000130681_G10564	MGG_09778T0	*
252	40	43	1	FOXM_5190aT_00234	FOC38T_00102	FOVG_00262T0	FOXG_01142T0	gi|342877937|gb|EGU79355.1|	jgi|Necha2|90425|fgenesh1_pm.sca_1_chr1_3_0000558	FOCG_14311T0,FOCG_14311T1	FOTG_04548T0	FOZG_01923T0,FOZG_01923T1	FOMG_01936T0	FOIG_13240T0	FOWG_10372T0,FOWG_10372T1	FOYG_06141T0	FOPG_04637T0	FOQG_03471T0	BN851_0053740	BN850_0004020	BN846_0007440	BN847_0009680	BN848_0010940	BN849_0015300	*	jgi|Fusfu1|1669|FFUJ_00427m.01	FGSG_00805T0	FVEG_00373T0	AB00842.1	gi_302309288_ref_NP_986598.2__AGL068Wp_[Ashbya_gossypii_ATCC_10895]	*	B0510_9009T1	*	gi|320591823|gb|EFX04262.1|	jgi|Lepmu1|10829|Lema_T067400.1	jgi|Mycgr3|45998|e_gw1.8.123.1	NCU02906T0	Pa_1_615|chrm1_SCAB|Putative	YKL029C	jgi|Stano2|3298|SNOG_09809.3	jgi|Trire2|62153|e_gw1.10.84.1	GSTUMT00004787001	*	jgi|Verda1|2105|VDAG_06277T0	jgi|Clafu1|192673|scf7180000130656_G8136	MGG_08562T0	SMAC_00563
253	44	44	0.59	FOXM_5190aT_00235	FOC38T_00103	FOVG_00263T0	FOXG_01141T0	gi|342877938|gb|EGU79356.1|	jgi|Necha2|90424|fgenesh1_pm.sca_1_chr1_3_0000557	FOCG_14310T0	FOTG_04547T0	FOZG_01922T0	FOMG_01935T0	FOIG_13239T0	FOWG_10373T0	FOYG_06142T0	FOPG_04636T0	FOQG_03470T0	BN851_0053730	BN850_0004010	BN846_0007430	BN847_0009670	BN848_0010930	BN849_0015290	BN852_0008560	jgi|Fusfu1|1668|FFUJ_00428m.01	FGSG_00804T0	FVEG_00374T0	AB00363.1	gi_302308429_ref_NP_985340.2__AFL210Cp_[Ashbya_gossypii_ATCC_10895]	bgh00983_polypeptide	B0510_1700T1	CIMG_04601T0	gi|320591178|gb|EFX03617.1|	jgi|Lepmu1|10929|Lema_T068400.1	jgi|Mycgr3|83336|fgenesh1_pm.C_chr_1000046	NCU02899T0	Pa_1_560|chrm1_SCAB|Putative	YJL123C	jgi|Stano2|456|SNOG_00572.3	jgi|Trire2|78242|estExt_GeneWisePlus.C_100126	GSTUMT00004801001	URET_01808	jgi|Verda1|2103|VDAG_06275T0	jgi|Clafu1|186597|scf7180000128508_G10803	MGG_04924T0	SMAC_00555
254	24	25	0.102	FOXM_5190aT_00236	FOC38T_00104	FOVG_00264T0	FOXG_01140T0	gi|342877939|gb|EGU79357.1|	jgi|Necha2|75436|fgenesh1_pg.sca_1_chr1_3_0001047	FOCG_14309T0	FOTG_04546T0	FOZG_01921T0	FOMG_01934T0	FOIG_13238T0	FOWG_10374T0	FOYG_06143T0	FOPG_04635T0	FOQG_03469T0	*	BN850_0003990	BN846_0007420	BN847_0009650	BN848_0010920	BN849_0015280	BN852_0008550	jgi|Fusfu1|1667|FFUJ_00429m.01	FGSG_00803T0	FVEG_00375T0,FVEG_00375T1	*	*	*	*	*	*	*	*	*	*	*	*	*	*	*	*	*	*	*
255	43	44	1	FOXM_5190aT_00237	FOC38T_00105	FOVG_00265T0	FOXG_01139T0	gi|342877940|gb|EGU79358.1|	jgi|Necha2|102401|estExt_fgenesh1_kg.C_sca_1_chr1_3_00087	FOCG_14308T0	FOTG_04545T0	FOZG_01920T0	FOMG_01933T0	FOIG_13237T0	FOWG_10375T0	FOYG_06144T0	FOPG_04634T0	FOQG_03468T0	BN851_0053700	BN850_0003980	BN846_0007410	BN847_0009640	BN848_0010910	BN849_0015270	BN852_0008530	jgi|Fusfu1|1666|FFUJ_00430m.01	FGSG_00802T0	FVEG_00376T0	AB00051.1	gi_45200809_ref_NP_986379.1__60S_ribosomal_protein_L23_[Ashbya_gossypii_ATCC_10895]	bgh01663_polypeptide	B0510_1503T1	CIMG_04529T0	gi|320591266|gb|EFX03705.1|	*	jgi|Mycgr3|102005|estExt_fgenesh1_kg.C_chr_10027	NCU02905T0	Pa_1_610|chrm1_SCAB|Putative	YER117W,YBL087C	jgi|Stano2|390|SNOG_00472.3	jgi|Trire2|122001|estExt_fgenesh5_pg.C_100076	GSTUMT00007211001	URET_01738	jgi|Verda1|2101|VDAG_06273T0	jgi|Clafu1|193189|scf7180000130681_G9848	MGG_04921T0	SMAC_00562
256	39	39	1	FOXM_5190aT_00238	FOC38T_00106	FOVG_00267T0	FOXG_01138T0	gi|342877941|gb|EGU79359.1|	jgi|Necha2|75434|fgenesh1_pg.sca_1_chr1_3_0001045	FOCG_14306T0	FOTG_04543T0	FOZG_01918T0	FOMG_01931T0	FOIG_13235T0	FOWG_10377T0	FOYG_06146T0	FOPG_04632T0	FOQG_03466T0	BN851_0053690	BN850_0003970	BN846_0007400	BN847_0009630	BN848_0010900	BN849_0015260	BN852_0008520	jgi|Fusfu1|1665|FFUJ_00431m.01	FGSG_00801T0	FVEG_00377T0	AB00099.1	*	*	*	CIMG_04498T0	gi|320588631|gb|EFX01099.1|	jgi|Lepmu1|11008|Lema_T069190.1	jgi|Mycgr3|26212|gw1.1.3221.1	NCU16496T0	Pa_1_120|chrm1_SCAB|Putative	*	jgi|Stano2|345|SNOG_00422.3	jgi|Trire2|62765|e_gw1.10.575.1	GSTUMT00007204001	URET_01717	jgi|Verda1|2072|VDAG_06244T0	jgi|Clafu1|196084|scf7180000130887_G13126	*	SMAC_04911
257	15	15	1	FOXM_5190aT_00239	FOC38T_00107	FOVG_00268T0	*	gi|342877942|gb|EGU79360.1|	*	FOCG_14305T0	FOTG_04542T0	FOZG_01917T0	FOMG_01930T0	FOIG_13234T0	FOWG_10378T0	FOYG_06147T0	FOPG_04631T0	FOQG_03465T0	*	*	*	*	*	*	*	jgi|Fusfu1|1664|FFUJ_00432m.01	*	FVEG_00378T0	*	*	*	*	*	*	*	*	*	*	*	*	*	*	*	*	*	*	*
258	31	65	1	FOXM_5190aT_00240	FOC38T_00108	FOVG_00269T3,FOVG_00269T2,FOVG_00269T0,FOVG_00269T1	FOXG_01137T0	gi|342877943|gb|EGU79361.1|	jgi|Necha2|65901|estExt_Genewise1Plus.C_sca_1_chr1_3_01292	FOCG_14304T4,FOCG_14304T3,FOCG_14304T2,FOCG_14304T1,FOCG_14304T0	FOTG_04541T4,FOTG_04541T2,FOTG_04541T0,FOTG_04541T1,FOTG_04541T3	FOZG_01916T3,FOZG_01916T0,FOZG_01916T1,FOZG_01916T2	FOMG_01929T2,FOMG_01929T0,FOMG_01929T1,FOMG_01929T3,FOMG_01929T4	FOIG_13233T3,FOIG_13233T2,FOIG_13233T0,FOIG_13233T1,FOIG_13233T4	FOWG_10379T2,FOWG_10379T0,FOWG_10379T1,FOWG_10379T3	FOYG_06148T1,FOYG_06148T0	FOPG_04630T1,FOPG_04630T0,FOPG_04630T2,FOPG_04630T4,FOPG_04630T3	FOQG_03464T3,FOQG_03464T2,FOQG_03464T0,FOQG_03464T1	BN851_0053670	BN850_0003960	BN846_0007390	BN847_0009620	BN848_0010890	BN849_0015250	BN852_0008510	jgi|Fusfu1|1663|FFUJ_00433m.01	FGSG_00800T0	FVEG_00379T0,FVEG_00379T1	*	*	*	*	*	gi|320588569|gb|EFX01037.1|	*	*	NCU02896T0	Pa_1_1340|chrm1_SCAB|Putative	*	*	jgi|Trire2|62297|e_gw1.10.390.1	*	*	*	*	MGG_11119T0	SMAC_00550
259	25	60	1	FOXM_5190aT_00241	FOC38T_00109	FOVG_00270T2,FOVG_00270T0,FOVG_00270T1,FOVG_00270T3,FOVG_00270T4	FOXG_01136T0	gi|342877944|gb|EGU79362.1|	jgi|Necha2|98986|estExt_fgenesh1_pg.C_sca_1_chr1_3_01032	FOCG_14302T0,FOCG_14302T1,FOCG_14302T2,FOCG_14302T3	FOTG_04539T0,FOTG_04539T2,FOTG_04539T3,FOTG_04539T1,FOTG_04539T4	FOZG_01914T3,FOZG_01914T0,FOZG_01914T1,FOZG_01914T2,FOZG_01914T4	FOMG_01927T0,FOMG_01927T1,FOMG_01927T2,FOMG_01927T3,FOMG_01927T4	FOIG_13231T1,FOIG_13231T0,FOIG_13231T3,FOIG_13231T2,FOIG_13231T4	FOWG_10380T2,FOWG_10380T0,FOWG_10380T1,FOWG_10380T3,FOWG_10380T4	*	FOPG_04628T0,FOPG_04628T4,FOPG_04628T1,FOPG_04628T2,FOPG_04628T3	FOQG_03462T2,FOQG_03462T0,FOQG_03462T1,FOQG_03462T3,FOQG_03462T4	BN851_0053660	BN850_0003950	BN846_0007380	BN847_0009610	BN848_0010880	BN849_0015240	BN852_0008500	jgi|Fusfu1|1662|FFUJ_00434m.01	FGSG_00799T0	FVEG_00380T0	*	*	*	*	*	*	*	*	*	*	*	*	*	*	*	*	*	MGG_06838T0	*
260	43	45	1	FOXM_5190aT_00242	FOC38T_00110	FOVG_00272T0	FOXG_01135T0	gi|342877945|gb|EGU79363.1|	jgi|Necha2|73430|fgenesh1_kg.sca_1_chr1_3_0000086	FOCG_14301T0	FOTG_04538T0	FOZG_01913T0	FOMG_01926T0	FOIG_13230T0	FOWG_10382T0	FOYG_06151T0	FOPG_04627T0	FOQG_03461T0	BN851_0053650	BN850_0003940	BN846_0007370	BN847_0009600	BN848_0010870	BN849_0015230	BN852_0008490	jgi|Fusfu1|1661|FFUJ_00435m.01	FGSG_00798T0	FVEG_00381T0	AB00349.1	gi_45185941_ref_NP_983657.1__40S_ribosomal_protein_S21_[Ashbya_gossypii_ATCC_10895]	bgh04199_polypeptide	B0510_9005T1	CIMG_04499T0	gi|320588529|gb|EFX00997.1|	jgi|Lepmu1|10877|Lema_T067880.1	jgi|Mycgr3|78124|fgenesh1_kg.C_chr_1000071	NCU08627T0,NCU08627T1	Pa_1_130|chrm1_SCAB|Putative	YKR057W,YJL136C	*	jgi|Trire2|78233|estExt_GeneWisePlus.C_100111	GSTUMT00009419001	URET_01718	jgi|Verda1|2074|VDAG_06246T0	jgi|Clafu1|193195|scf7180000130681_G9854	MGG_06837T0	SMAC_04909
261	40	40	1	FOXM_5190aT_00243	FOC38T_00111	FOVG_00273T0	FOXG_01134T0	gi|342877946|gb|EGU79364.1|	jgi|Necha2|90422|fgenesh1_pm.sca_1_chr1_3_0000555	FOCG_14300T0	FOTG_04537T0	FOZG_01912T0	FOMG_01925T0	FOIG_13229T0	FOWG_10383T0	FOYG_06152T0	FOPG_04626T0	FOQG_03460T0	BN851_0053640	BN850_0003930	BN846_0007360	BN847_0009590	BN848_0010860	BN849_0015220	BN852_0008480	jgi|Fusfu1|1660|FFUJ_00436m.01	FGSG_00797T0	FVEG_00382T0	AB00368.1	*	bgh00666_polypeptide	B0510_9004T1	*	gi|320585730|gb|EFW98409.1|	jgi|Lepmu1|10933|Lema_T068440.1	jgi|Mycgr3|32474|e_gw1.1.483.1	NCU08626T0	Pa_1_140|chrm1_SCAB|Putative	YOR386W	jgi|Stano2|425|SNOG_00523.3	jgi|Trire2|107680|fgenesh5_pg.C_scaffold_10000070	*	*	jgi|Verda1|2095|VDAG_06267T0	jgi|Clafu1|190000|scf7180000130307_G2519	MGG_06836T0	SMAC_04910
262	35	84	1	FOXM_5190aT_00244	FOC38T_00112	FOVG_00274T0	FOXG_01133T0	gi|342877947|gb|EGU79365.1|	jgi|Necha2|75426|fgenesh1_pg.sca_1_chr1_3_0001037	FOCG_14299T9,FOCG_14299T5,FOCG_14299T4,FOCG_14299T6,FOCG_14299T7,FOCG_14299T8,FOCG_14299T3,FOCG_14299T2,FOCG_14299T1,FOCG_14299T0,FOCG_14299T10	FOTG_04536T0	FOZG_01911T9,FOZG_01911T8,FOZG_01911T6,FOZG_01911T4,FOZG_01911T2,FOZG_01911T0,FOZG_01911T1,FOZG_01911T3,FOZG_01911T5,FOZG_01911T7,FOZG_01911T10	FOMG_01924T8,FOMG_01924T6,FOMG_01924T5,FOMG_01924T4,FOMG_01924T3,FOMG_01924T2,FOMG_01924T1,FOMG_01924T0,FOMG_01924T7,FOMG_01924T9,FOMG_01924T10	FOIG_13228T0	FOWG_10384T7,FOWG_10384T6,FOWG_10384T4,FOWG_10384T2,FOWG_10384T0,FOWG_10384T1,FOWG_10384T3,FOWG_10384T5,FOWG_10384T8	FOYG_06153T5,FOYG_06153T3,FOYG_06153T1,FOYG_06153T0,FOYG_06153T2,FOYG_06153T4,FOYG_06153T6,FOYG_06153T9,FOYG_06153T8,FOYG_06153T7,FOYG_06153T10	FOPG_04625T0	FOQG_03459T0	BN851_0053630	BN850_0003920	BN846_0007350	BN847_0009580	BN848_0010850	BN849_0015210	BN852_0008470	jgi|Fusfu1|1659|FFUJ_00437m.01	FGSG_00796T0	FVEG_00383T0,FVEG_00383T1	*	*	*	B0510_1568T1	CIMG_04568T0	*	*	jgi|Mycgr3|34157|e_gw1.1.2849.1	*	Pa_1_240|chrm1_SCAB|Putative	*	*	jgi|Trire2|22388|estExt_fgenesh1_pm.C_100029	*	URET_01774	jgi|Verda1|2098|VDAG_06270T0	jgi|Clafu1|189316|scf7180000130183_G6771	MGG_01857T0	SMAC_09089
263	24	24	1	FOXM_5190aT_00245	*	FOVG_00276T0	FOXG_01132T0	gi|342883358|gb|EGU83872.1|	jgi|Necha2|75425|fgenesh1_pg.sca_1_chr1_3_0001036	FOCG_14298T0	FOTG_04534T0	FOZG_01910T0	FOMG_01923T0	FOIG_13226T0	FOWG_10385T0	FOYG_06154T0	FOPG_04623T0	FOQG_03457T0	BN851_0094720	BN850_0003910	BN846_0007340	BN847_0009570	BN848_0010840	BN849_0015200	BN852_0008460	jgi|Fusfu1|1658|FFUJ_00438m.01	FGSG_11826T0	FVEG_00384T0	*	*	*	*	*	*	*	*	*	*	*	*	*	*	*	*	*	*	*
264	42	52	0.157	FOXM_5190aT_00246	FOC38T_00114	FOVG_00278T0,FOVG_00278T1	FOXG_01131T0	gi|342883357|gb|EGU83871.1|	jgi|Necha2|75424|fgenesh1_pg.sca_1_chr1_3_0001035	FOCG_14297T0,FOCG_14297T1	FOTG_04532T0,FOTG_04532T1	FOZG_01909T0,FOZG_01909T1	FOMG_01922T0,FOMG_01922T1	FOIG_13225T0,FOIG_13225T1	FOWG_10386T0,FOWG_10386T1	FOYG_06155T0,FOYG_06155T1	FOPG_04621T0,FOPG_04621T1	FOQG_03455T0,FOQG_03455T1	BN851_0094710	BN850_0003900	BN846_0007330	BN847_0009560	BN848_0010830	BN849_0015190	BN852_0008450	jgi|Fusfu1|1657|FFUJ_00439m.01	FGSG_00794T0	FVEG_00385T0	AB00878.1	*	bgh01700_polypeptide	B0510_1495T1	CIMG_04569T0	gi|320588802|gb|EFX01270.1|	jgi|Lepmu1|10964|Lema_T068750.1	jgi|Mycgr3|83371|fgenesh1_pm.C_chr_1000081	NCU08633T0	Pa_1_220|chrm1_SCAB|Putative	*	jgi|Stano2|26|SNOG_00037.3	jgi|Trire2|62232|e_gw1.10.496.1	GSTUMT00003157001	URET_01775	jgi|Verda1|2096|VDAG_06268T0	jgi|Clafu1|189315|scf7180000130183_G6770	MGG_01852T0	SMAC_09091
265	27	30	0.197	FOXM_5190aT_00250	FOC38T_00118	*	*	gi|342883353|gb|EGU83867.1|	jgi|Necha2|56558|e_gw1.148.2.1,jgi|Necha2|90419|fgenesh1_pm.sca_1_chr1_3_0000552	FOCG_14293T0	FOTG_04528T0	FOZG_01905T0	FOMG_01918T0,FOMG_01918T1	FOIG_13221T0	FOWG_10390T0	FOYG_06159T0,FOYG_06159T1	FOPG_04617T0	FOQG_03450T0	BN851_0094670	BN850_0003860	BN846_0007290	BN847_0009520	BN848_0010790	BN849_0015150	BN852_0008410	jgi|Fusfu1|1653|FFUJ_00443m.01	FGSG_11824T0	FVEG_00389T0	*	*	*	*	*	gi|320589212|gb|EFX01674.1|	*	*	*	*	*	*	jgi|Trire2|107669|fgenesh5_pg.C_scaffold_10000059	*	URET_02301	*	*	MGG_09249T0	*
266	36	105	0.118	FOXM_5190aT_00251,FOXM_5190aT_15655,FOXM_5190aT_12092,FOXM_5190aT_05247	FOC38T_12557,FOC38T_05642,FOC38T_00119	FOVG_17768T0,FOVG_17957T0,FOVG_15946T0,FOVG_11643T0,FOVG_00283T0	FOXG_13859T0,FOXG_07494T0,FOXG_01126T0	gi|342880604|gb|EGU81667.1|,gi|342884848|gb|EGU85027.1|,gi|342879752|gb|EGU80988.1|,gi|342883352|gb|EGU83866.1|	jgi|Necha2|89264|fgenesh1_pg.sca_117_unmapped000004,jgi|Necha2|47568|e_gw1.11.222.1,jgi|Necha2|88154|fgenesh1_pg.sca_28_chr13_5_0000056,jgi|Necha2|90416|fgenesh1_pm.sca_1_chr1_3_0000549	FOCG_07202T0,FOCG_05626T0,FOCG_14292T0	FOTG_11873T0,FOTG_08054T0,FOTG_04527T0	FOZG_04261T0,FOZG_11291T0,FOZG_01904T0	FOMG_13274T0,FOMG_04355T0,FOMG_10266T0,FOMG_01917T0	FOIG_03896T0,FOIG_04454T0,FOIG_13220T0	FOWG_06500T0,FOWG_03995T0,FOWG_10391T0	FOYG_12215T0,FOYG_01931T0,FOYG_06160T0	FOPG_18464T0,FOPG_04562T0,FOPG_07159T0,FOPG_04616T0	FOQG_15782T0,FOQG_02078T0,FOQG_09897T0,FOQG_03449T0	BN851_0115110,BN851_0039560,BN851_0094660	BN850_0125440,BN850_0056980,BN850_0003840	BN846_0082100,BN846_0050690,BN846_0007280	BN847_0125240,BN847_0081230,BN847_0009510	BN848_0126710,BN848_0083060,BN848_0010780	BN849_0082810,BN849_0015140	BN852_0086940,BN852_0008400	jgi|Fusfu1|12053|FFUJ_09841m.01,jgi|Fusfu1|5372|FFUJ_12971m.01,jgi|Fusfu1|13738|FFUJ_11211m.01,jgi|Fusfu1|13660|FFUJ_11133m.01,jgi|Fusfu1|9199|FFUJ_06517m.01,jgi|Fusfu1|1652|FFUJ_00444m.01	FGSG_05826T0,FGSG_00790T0	FVEG_13069T0,FVEG_04423T0,FVEG_11289T0,FVEG_08329T0,FVEG_01668T0,FVEG_00390T0	AB00043.1	*	*	B0510_9979T1,B0510_1147T1	CIMG_03341T0,CIMG_03152T0	gi|320586112|gb|EFW98791.1|,gi|320592193|gb|EFX04632.1|	jgi|Lepmu1|7206|Lema_T121510.1	jgi|Mycgr3|72416|estExt_Genewise1Plus.C_chr_51089,jgi|Mycgr3|39385|e_gw1.3.1809.1,jgi|Mycgr3|47462|e_gw1.9.373.1	*	*	*	jgi|Stano2|4059|SNOG_10822.3	*	*	URET_07169,URET_02816	jgi|Verda1|10231|VDAG_04987T0	jgi|Clafu1|191808|scf7180000130456_G13074,jgi|Clafu1|193501|scf7180000130693_G6558	MGG_09685T0,MGG_14819T0	*
267	27	28	0.878	FOXM_5190aT_00252	FOC38T_00120	FOVG_00285T0	FOXG_01125T0	gi|342883351|gb|EGU83865.1|	jgi|Necha2|75415|fgenesh1_pg.sca_1_chr1_3_0001026	FOCG_14291T0	FOTG_04525T0	FOZG_01903T0	FOMG_01915T0	FOIG_13219T0	FOWG_10392T0	FOYG_06162T0	FOPG_04614T0	FOQG_03447T0	BN851_0094650	BN850_0102590	BN846_0007270	BN847_0009500	BN848_0010770	BN849_0015130	BN852_0008390	jgi|Fusfu1|1651|FFUJ_00445m.01	FGSG_00789T0	FVEG_00391T0	*	*	*	*	*	*	*	*	*	*	*	*	*	*	*	jgi|Verda1|8602|VDAG_03360T0	*	MGG_10487T0,MGG_03862T0	*
268	30	34	1	FOXM_5190aT_00253	FOC38T_00121	FOVG_00286T0	FOXG_01124T0	gi|342867441|gb|EGU72461.1|,gi|342883350|gb|EGU83864.1|	jgi|Necha2|90415|fgenesh1_pm.sca_1_chr1_3_0000548	FOCG_14290T0	FOTG_18938T0,FOTG_04524T0	FOZG_01902T0	FOMG_01914T0	FOIG_13218T0	FOWG_10393T0	FOYG_06163T0	FOPG_04613T0	FOQG_18436T0,FOQG_18329T0,FOQG_03446T0	BN851_0094640	BN850_0050650	BN846_0048850	BN847_0049320	BN848_0047820	BN849_0054180	BN852_0049130	jgi|Fusfu1|1650|FFUJ_00446m.01	FGSG_08002T0	FVEG_00392T0	AB03746.1	*	*	*	*	*	jgi|Lepmu1|10523|Lema_T047090.1	*	*	*	*	*	*	GSTUMT00008218001	*	jgi|Verda1|2689|VDAG_07171T0	jgi|Clafu1|190130|scf7180000130311_G1583	*	*
269	33	54	0.192	FOXM_5190aT_00254,FOXM_5190aT_10463	FOC38T_08710	FOVG_12721T0,FOVG_00287T0	FOXG_13200T0,FOXG_01123T0	gi|342881943|gb|EGU82722.1|,gi|342883349|gb|EGU83863.1|	jgi|Necha2|18644|gw1.99.36.1,jgi|Necha2|75413|fgenesh1_pg.sca_1_chr1_3_0001024	FOCG_08295T0,FOCG_14289T0	FOTG_10910T0,FOTG_04523T0	FOZG_15587T0,FOZG_01901T0	FOMG_09711T0,FOMG_01913T0	FOIG_10413T0,FOIG_13217T0	FOWG_16105T0,FOWG_10394T0	FOYG_14321T0,FOYG_06164T0	FOPG_11778T0,FOPG_04612T0	FOQG_03445T0	BN851_0103980,BN851_0094630	BN850_0126070,BN850_0076150	BN846_0093540,BN846_0007260	BN847_0088580,BN847_0009490	BN848_0090620,BN848_0010760	BN849_0090120,BN849_0015120	BN852_0074160,BN852_0008380	jgi|Fusfu1|1649|FFUJ_00447m.01	FGSG_11114T0,FGSG_00788T0	FVEG_12327T0	AB05952.1	*	*	*	*	*	jgi|Lepmu1|4444|Lema_T101160.1	jgi|Mycgr3|49575|e_gw1.11.448.1	NCU00866T0	Pa_1_15990|chrm1_SCDE|Putative	*	*	jgi|Trire2|48398|estExt_Genewise1.C_100084	*	*	jgi|Verda1|10342|VDAG_05098T0	*	MGG_10253T0	*
270	38	86	0.128	FOXM_5190aT_00255,FOXM_5190aT_09209	FOC38T_11499,FOC38T_00123	FOVG_15634T0,FOVG_00288T1,FOVG_00288T0,FOVG_00288T2	FOXG_09546T0,FOXG_01122T0	gi|342875801|gb|EGU77506.1|,gi|342883348|gb|EGU83862.1|	jgi|Necha2|102106|estExt_fgenesh1_pg.C_sca_56_chr12_3_00032,jgi|Necha2|75412|fgenesh1_pg.sca_1_chr1_3_0001023	FOCG_15799T0,FOCG_14288T0,FOCG_14288T1,FOCG_14288T2	FOTG_14933T0,FOTG_04522T0,FOTG_04522T1,FOTG_04522T2	FOZG_13746T0,FOZG_01900T1,FOZG_01900T0,FOZG_01900T2	FOMG_13553T0,FOMG_01912T2,FOMG_01912T0,FOMG_01912T1	FOIG_14698T0,FOIG_13216T1,FOIG_13216T2,FOIG_13216T0	FOWG_14525T0,FOWG_10395T1,FOWG_10395T0,FOWG_10395T2	FOYG_13748T0,FOYG_06165T2,FOYG_06165T1,FOYG_06165T0	FOPG_13131T0,FOPG_04611T0	FOQG_12117T0,FOQG_03444T2,FOQG_03444T1,FOQG_03444T0	BN851_0025740,BN851_0094620	BN850_0106750,BN850_0076140	BN846_0060530,BN846_0007250	BN847_0060850,BN847_0009480	BN848_0062460,BN848_0010750	BN849_0064230,BN849_0015110	BN852_0061490,BN852_0023780,BN852_0008370	jgi|Fusfu1|13017|FFUJ_10493m.01,jgi|Fusfu1|1648|FFUJ_00448m.01	FGSG_12415T0,FGSG_00787T0	FVEG_14097T0,FVEG_14097T1,FVEG_00393T0	AB05460.1	*	*	B0510_8673T1	CIMG_10720T0,CIMG_06558T0	gi|320586909|gb|EFW99572.1|	*	jgi|Mycgr3|96554|fgenesh1_pg.C_chr_11000117	NCU09027T0	Pa_4_850|chrm4_SCA|Putative	*	jgi|Stano2|7317|SNOG_02171.3,jgi|Stano2|104|SNOG_00135.3	jgi|Trire2|121986|estExt_fgenesh5_pg.C_100048	*	URET_03881	*	jgi|Clafu1|186630|scf7180000128532_G6741	MGG_02315T0	SMAC_09231,SMAC_03615
271	42	78	0.391	FOXM_5190aT_00256	FOC38T_00124	FOVG_00289T2,FOVG_00289T3,FOVG_00289T1,FOVG_00289T0	FOXG_01121T0	gi|342883347|gb|EGU83861.1|	jgi|Necha2|75411|fgenesh1_pg.sca_1_chr1_3_0001022	FOCG_14287T3,FOCG_14287T2,FOCG_14287T1,FOCG_14287T0	FOTG_04521T2,FOTG_04521T3,FOTG_04521T1,FOTG_04521T0	FOZG_01899T3,FOZG_01899T2,FOZG_01899T0,FOZG_01899T1	FOMG_01911T2,FOMG_01911T3,FOMG_01911T0,FOMG_01911T1	FOIG_13215T2,FOIG_13215T3,FOIG_13215T0,FOIG_13215T1	FOWG_10396T3,FOWG_10396T2,FOWG_10396T1,FOWG_10396T0	FOYG_06166T2,FOYG_06166T3,FOYG_06166T0,FOYG_06166T1	FOPG_04610T3,FOPG_04610T2,FOPG_04610T1,FOPG_04610T0	FOQG_03443T2,FOQG_03443T3,FOQG_03443T1,FOQG_03443T0	BN851_0094610	BN850_0003830	BN846_0007240	BN847_0009470	BN848_0010740	BN849_0015100	BN852_0120190	jgi|Fusfu1|1647|FFUJ_00449m.01	FGSG_00786T0	FVEG_00394T3,FVEG_00394T0,FVEG_00394T1,FVEG_00394T2,FVEG_00394T4	AB00893.1	gi_45184795_ref_NP_982513.1__AAL029Wp_[Ashbya_gossypii_ATCC_10895]	bgh01009_polypeptide	*	CIMG_04514T0	gi|320592196|gb|EFX04635.1|	jgi|Lepmu1|11044|Lema_T069550.1	jgi|Mycgr3|64979|estExt_Genewise1Plus.C_chr_10184	NCU09212T0,NCU09212T1	Pa_1_5470|chrm1_SCAB|Putative	YLR248W,YGL158W	*	jgi|Trire2|22381|estExt_fgenesh1_pm.C_100021	GSTUMT00004802001	URET_01726	jgi|Verda1|1792|VDAG_05964T0	jgi|Clafu1|194167|scf7180000130763_G8703	MGG_08547T0	SMAC_00176
272	29	48	0.22	FOXM_5190aT_00257,FOXM_5190aT_00258	FOC38T_00126,FOC38T_00125	FOVG_00291T0,FOVG_00290T0	FOXG_01119T0,FOXG_01120T0	gi|342883345|gb|EGU83859.1|,gi|342883346|gb|EGU83860.1|	*	FOCG_14285T0,FOCG_14286T0	FOTG_04519T0,FOTG_04520T0	FOZG_01897T0,FOZG_01898T0	FOMG_01909T0,FOMG_01910T0	FOIG_13213T0,FOIG_13214T0	FOWG_10398T0,FOWG_10397T0	FOYG_06168T0,FOYG_06167T0	FOPG_04608T0,FOPG_04609T0	FOQG_03441T0,FOQG_03442T0	BN851_0094600	BN850_0003820	BN846_0007230	*	BN848_0010730	BN849_0015080,BN849_0015090	BN852_0008360	jgi|Fusfu1|1645|FFUJ_00451m.01,jgi|Fusfu1|1646|FFUJ_00450m.01	FGSG_00785T0	FVEG_00395T0,FVEG_14652T0	*	*	*	*	*	*	*	*	NCU00408T0	*	*	*	jgi|Trire2|110881|fgenesh5_pg.C_scaffold_23000019	*	*	jgi|Verda1|1817|VDAG_05989T0	jgi|Clafu1|196714|scf7180000130931_G4519,jgi|Clafu1|185246|scf7180000127539_G6485,jgi|Clafu1|185245|scf7180000127539_G6484	MGG_10737T0	SMAC_12090
273	34	69	0.151	FOXM_5190aT_00259,FOXM_5190aT_08960,FOXM_5190aT_00260	FOC38T_03578	FOVG_12012T0	FOXG_11560T0,FOXG_01117T0,FOXG_01118T0	gi|342885148|gb|EGU85255.1|,gi|342883344|gb|EGU83858.1|	jgi|Necha2|122630|fgeneshN1_kg.sca_37_chr6_2_0000008,jgi|Necha2|105849|fgeneshN1_pm.sca_1_chr1_3_0000051,jgi|Necha2|75409|fgenesh1_pg.sca_1_chr1_3_0001020	FOCG_05998T0,FOCG_14283T0,FOCG_14284T0	FOTG_06480T0	FOZG_11660T0,FOZG_01895T0,FOZG_01896T0	FOMG_13698T0,FOMG_01907T0,FOMG_01908T0	FOIG_04093T0,FOIG_13211T0,FOIG_13212T0	FOWG_03624T0,FOWG_10400T0,FOWG_10399T0	FOYG_12582T0,FOYG_06170T0,FOYG_06169T0	FOPG_08841T0,FOPG_04606T0,FOPG_04607T0	FOQG_07015T0	BN851_0019560	BN850_0128640,BN850_0003800	BN846_0078490,BN846_0007210	BN847_0055250	BN848_0056480	BN849_0057880	BN852_0055790	jgi|Fusfu1|12375|FFUJ_09519m.01,jgi|Fusfu1|1643|FFUJ_00453m.01,jgi|Fusfu1|1644|FFUJ_00452m.01	FGSG_00783T0,FGSG_04077T0,FGSG_00784T0	FVEG_00397T0,FVEG_10265T0,FVEG_00396T0	*	*	*	B0510_8422T1	*	*	*	jgi|Mycgr3|18212|gw1.9.486.1,jgi|Mycgr3|99331|estExt_fgenesh1_pm.C_chr_20535	NCU09663T0	Pa_1_21430|chrm1_SCDE|Putative	*	*	jgi|Trire2|44214|estExt_Genewise1.C_11181	*	*	jgi|Verda1|8866|VDAG_03622T0,jgi|Verda1|8718|VDAG_03476T0	jgi|Clafu1|191766|scf7180000130439_G13763,jgi|Clafu1|186906|scf7180000128939_G9404,jgi|Clafu1|193121|scf7180000130679_G6811	MGG_03440T0,MGG_09840T0,MGG_15403T0	SMAC_07284
274	29	29	0.235	FOXM_5190aT_00261	FOC38T_00128	FOVG_00293T0	FOXG_01116T0	gi|342883342|gb|EGU83856.1|	jgi|Necha2|75408|fgenesh1_pg.sca_1_chr1_3_0001019	FOCG_14282T0	FOTG_04517T0	FOZG_01894T0	FOMG_01906T0	FOIG_13210T0	FOWG_10401T0	FOYG_06171T0	FOPG_04605T0	FOQG_03439T0	BN851_0094570	BN850_0003790	BN846_0007200	BN847_0009440	BN848_0010700	BN849_0015050	BN852_0008340	jgi|Fusfu1|1642|FFUJ_00454m.01	FGSG_00782T0	FVEG_00398T0	*	*	*	*	*	gi|320591498|gb|EFX03937.1|	*	*	*	*	*	*	jgi|Trire2|40519|gw1.10.589.1	*	*	jgi|Verda1|1830|VDAG_06002T0	*	MGG_05859T0	*
275	44	54	1	FOXM_5190aT_00262	FOC38T_00129	FOVG_00294T0,FOVG_00294T1	FOXG_01115T0	gi|342883341|gb|EGU83855.1|	jgi|Necha2|57667|estExt_Genewise1.C_sca_1_chr1_3_01269	FOCG_14281T0,FOCG_14281T1	FOTG_04516T0,FOTG_04516T1	FOZG_01893T0,FOZG_01893T1	FOMG_01905T0,FOMG_01905T1	FOIG_13209T0,FOIG_13209T1	FOWG_10402T0,FOWG_10402T1	FOYG_06172T0,FOYG_06172T1	FOPG_04604T0,FOPG_04604T1	FOQG_03438T0,FOQG_03438T1	BN851_0094560	BN850_0003780	BN846_0007190	BN847_0009430	BN848_0010690	BN849_0015040	BN852_0008330	jgi|Fusfu1|1641|FFUJ_00455m.01	FGSG_00781T0	FVEG_00399T0	AB00353.1	gi_45201101_ref_NP_986671.1__AGR006Wp_[Ashbya_gossypii_ATCC_10895]	bghP003321	B0510_1505T1	CIMG_04527T0	gi|320591427|gb|EFX03866.1|	jgi|Lepmu1|10886|Lema_T067970.1	jgi|Mycgr3|51814|estExt_Genewise1.C_chr_10014	NCU00823T0	Pa_1_5320|chrm1_SCAB|Putative	YFR004W	jgi|Stano2|416|SNOG_00509.3	jgi|Trire2|121981|estExt_fgenesh5_pg.C_100042	GSTUMT00004807001	URET_01736	jgi|Verda1|1829|VDAG_06001T0	jgi|Clafu1|187473|scf7180000129134_G3479	MGG_05858T0	SMAC_01502
276	40	40	0.925	FOXM_5190aT_00263	FOC38T_00130	FOVG_00295T0	*	gi|342883340|gb|EGU83854.1|	jgi|Necha2|31703|e_gw1.1.162.1	FOCG_14279T0	FOTG_04514T0	FOZG_01891T0	FOMG_01903T0	FOIG_13207T0	FOWG_10403T0	FOYG_06173T0	FOPG_04602T0	FOQG_03436T0	BN851_0094550	BN850_0003770	BN846_0007180	BN847_0009420	BN848_0010680	BN849_0015030	BN852_0008320	jgi|Fusfu1|1640|FFUJ_00456m.01	FGSG_00780T0	FVEG_00400T0	AB00354.1	*	bgh03968_polypeptide	B0510_1504T1	CIMG_04528T0	gi|320591421|gb|EFX03860.1|	jgi|Lepmu1|10885|Lema_T067960.1	jgi|Mycgr3|51809|estExt_Genewise1.C_chr_10009	NCU00824T0	Pa_1_5330|chrm1_SCAB|Putative	*	jgi|Stano2|415|SNOG_00508.3	*	GSTUMT00010406001	URET_01737	jgi|Verda1|1828|VDAG_06000T0	jgi|Clafu1|187472|scf7180000129134_G3478	MGG_05857T0	SMAC_01503
277	21	21	0.143	FOXM_5190aT_00264	FOC38T_00131	FOVG_00296T0	FOXG_01113T0	gi|342883339|gb|EGU83853.1|	*	FOCG_14280T0	FOTG_04515T0	FOZG_01892T0	FOMG_01904T0	FOIG_13208T0	FOWG_10404T0	FOYG_06174T0	FOPG_04603T0	FOQG_03437T0	*	BN850_0003760	BN846_0007170	BN847_0009410	BN848_0010670	*	*	jgi|Fusfu1|1639|FFUJ_00457m.01	FGSG_00779T0	FVEG_00401T0	*	*	*	*	*	*	*	*	*	*	*	*	*	*	*	*	*	*	*
278	43	43	0.162	FOXM_5190aT_00265	FOC38T_00132	FOVG_00297T0	FOXG_01112T0	gi|342883338|gb|EGU83852.1|	jgi|Necha2|75405|fgenesh1_pg.sca_1_chr1_3_0001016	FOCG_14278T0	FOTG_04513T0	FOZG_01890T0	FOMG_01902T0	FOIG_13206T0	FOWG_10405T0	FOYG_06175T0	FOPG_04601T0	FOQG_03435T0	BN851_0094540	BN850_0003750	BN846_0007160	BN847_0009400	BN848_0010660	BN849_0015010	BN852_0008300	jgi|Fusfu1|1638|FFUJ_00458m.01	FGSG_00778T0	FVEG_00402T0	AB00856.1	gi_45190794_ref_NP_985048.1__AER191Wp_[Ashbya_gossypii_ATCC_10895]	bgh03821_polypeptide	B0510_1838T1	CIMG_04474T0	gi|320591601|gb|EFX04040.1|	jgi|Lepmu1|10842|Lema_T067530.1	jgi|Mycgr3|64857|estExt_Genewise1Plus.C_chr_10006	NCU00727T0	Pa_1_4910|chrm1_SCAB|Putative	YNR003C	jgi|Stano2|375|SNOG_00455.3	jgi|Trire2|4040|fgenesh1_pm.C_scaffold_10000018	GSTUMT00009808001	URET_01691	jgi|Verda1|2088|VDAG_06260T0	*	MGG_10446T0	SMAC_01403
279	43	55	1	FOXM_5190aT_00266	FOC38T_00133	FOVG_00298T0,FOVG_00298T1	FOXG_01111T0	gi|342883337|gb|EGU83851.1|	jgi|Necha2|102398|estExt_fgenesh1_kg.C_sca_1_chr1_3_00084	FOCG_14277T0,FOCG_14277T1	FOTG_04512T0,FOTG_04512T1	FOZG_01888T0,FOZG_01888T1	FOMG_01901T0,FOMG_01901T1	FOIG_13205T0,FOIG_13205T1	FOWG_10406T0,FOWG_10406T1	FOYG_06176T0,FOYG_06176T1	FOPG_04600T0,FOPG_04600T1	FOQG_03434T0,FOQG_03434T1	BN851_0094530	BN850_0003740	BN846_0007150	BN847_0009390	BN848_0010650	BN849_0015000	BN852_0008290	jgi|Fusfu1|1637|FFUJ_00459m.01	FGSG_00777T0	FVEG_00403T0,FVEG_00403T1	AB00055.1	gi_45200920_ref_NP_986490.1__AGL177Cp_[Ashbya_gossypii_ATCC_10895]	*	B0510_632T1	CIMG_04486T0	gi|320591662|gb|EFX04101.1|	jgi|Lepmu1|10852|Lema_T067630.1	jgi|Mycgr3|64952|estExt_Genewise1Plus.C_chr_10151	NCU00726T0	Pa_1_4920|chrm1_SCAB|Putative	YML078W,YDR155C	jgi|Stano2|34|SNOG_00050.3	jgi|Trire2|121977|estExt_fgenesh5_pg.C_100037	GSTUMT00008657001	URET_01705	jgi|Verda1|2089|VDAG_06261T0	jgi|Clafu1|193191|scf7180000130681_G9850	MGG_10447T0	SMAC_01404
280	14	24	0.14	FOXM_5190aT_00267	FOC38T_00134	FOVG_00299T0	FOXG_01110T0	gi|342883336|gb|EGU83850.1|	*	FOCG_14276T2,FOCG_14276T1,FOCG_14276T0	FOTG_04511T0	FOZG_01887T2,FOZG_01887T0,FOZG_01887T1	FOMG_01900T0,FOMG_01900T1	FOIG_13204T2,FOIG_13204T1,FOIG_13204T0	FOWG_10407T2,FOWG_10407T0,FOWG_10407T1	FOYG_06177T0,FOYG_06177T1	FOPG_04599T0	FOQG_03433T0	*	*	*	*	*	*	*	*	*	*	*	*	*	*	*	*	*	*	*	*	*	*	*	*	*	*	*	*	*
281	36	36	1	FOXM_5190aT_00268	FOC38T_00135	FOVG_00301T0	FOXG_01109T0	gi|342883335|gb|EGU83849.1|	jgi|Necha2|75402|fgenesh1_pg.sca_1_chr1_3_0001013	FOCG_14275T0	FOTG_04510T0	FOZG_01886T0	FOMG_01899T0	FOIG_13203T0	FOWG_10409T0	FOYG_06179T0	FOPG_04598T0	FOQG_03432T0	BN851_0002850	BN850_0003720	BN846_0007130	BN847_0009370	BN848_0010630	BN849_0014980	BN852_0008270	jgi|Fusfu1|1635|FFUJ_00461m.01	FGSG_00775T0	FVEG_00405T0	AB00106.1	*	*	B0510_1668T1	CIMG_04439T0	gi|320591025|gb|EFX03464.1|	*	*	NCU12022T0	Pa_5_12780|chrm5_SCA|Putative	*	*	jgi|Trire2|107644|fgenesh5_pg.C_scaffold_10000034	*	URET_01666	jgi|Verda1|2091|VDAG_06263T0	jgi|Clafu1|193193|scf7180000130681_G9852	*	SMAC_06099
282	21	21	1	FOXM_5190aT_00269	FOC38T_00136	FOVG_00302T0	*	*	*	FOCG_14274T0	FOTG_04509T0	FOZG_01885T0	FOMG_01898T0	FOIG_13202T0	FOWG_10410T0	FOYG_06180T0	FOPG_04597T0	FOQG_03431T0	BN851_0002840	BN850_0003710	BN846_0007120	BN847_0009360	BN848_0010620	BN849_0014970	BN852_0008260	jgi|Fusfu1|1634|FFUJ_00462m.01	*	FVEG_14654T0	*	*	*	*	*	*	*	*	*	*	*	*	*	*	*	*	*	*	*
283	2	3	1	FOXM_5190aT_00270,FOXM_5190aT_13992	*	*	*	*	*	*	*	*	*	*	*	*	*	*	*	*	*	*	*	*	*	*	*	*	*	*	*	B0510_6871T1	*	*	*	*	*	*	*	*	*	*	*	*	*	*	*
284	15	15	0.185	FOXM_5190aT_00271	FOC38T_00138	FOVG_00303T0	*	gi|342883333|gb|EGU83847.1|	jgi|Necha2|73427|fgenesh1_kg.sca_1_chr1_3_0000083	FOCG_14272T0	FOTG_04507T0	FOZG_01883T0	*	FOIG_13200T0	FOWG_10411T0	FOYG_06181T0	FOPG_04595T0	*	BN851_0002820	*	*	*	*	*	*	*	FGSG_00773T0	FVEG_14655T0	*	*	*	*	*	*	*	*	*	*	*	*	*	*	*	*	*	*	*
285	16	17	0.11	FOXM_5190aT_00272	FOC38T_00139	FOVG_00304T0	FOXG_01106T0	gi|342883332|gb|EGU83846.1|	*	FOCG_14271T0	FOTG_04506T0	FOZG_01882T0	FOMG_01895T0	FOIG_13199T0	FOWG_10412T0	FOYG_06182T0	FOPG_04594T0	FOQG_03428T0	*	*	*	*	*	*	*	jgi|Fusfu1|1631|FFUJ_00465m.01	*	FVEG_00408T0,FVEG_16669T0	*	*	*	*	*	*	*	*	*	*	*	*	*	*	*	*	*	*	*
286	36	91	0.106	FOXM_5190aT_00273,FOXM_5190aT_14440,FOXM_5190aT_08574,FOXM_5190aT_07293	FOC38T_13078,FOC38T_02812,FOC38T_00140	FOVG_15871T0,FOVG_07040T0,FOVG_04956T0,FOVG_00305T0	FOXG_17479T0,FOXG_16208T0,FOXG_16172T0,FOXG_08374T0,FOXG_07162T0,FOXG_06980T0,FOXG_06839T0,FOXG_01105T0	gi|342868110|gb|EGU72654.1|,gi|342877723|gb|EGU79166.1|,gi|342881380|gb|EGU82278.1|,gi|342883331|gb|EGU83845.1|	jgi|Necha2|92298|fgenesh1_pm.sca_31_chr3_5_0000070,jgi|Necha2|66155|estExt_Genewise1Plus.C_sca_18_chr2_1_00596,jgi|Necha2|75398|fgenesh1_pg.sca_1_chr1_3_0001009	FOCG_17375T0,FOCG_05128T0,FOCG_02974T0,FOCG_14270T0	FOTG_18705T0,FOTG_11696T0,FOTG_04674T0,FOTG_04505T0	FOZG_13715T0,FOZG_10277T0,FOZG_06870T0,FOZG_01881T0	FOMG_18241T0,FOMG_18106T0,FOMG_17963T0,FOMG_12309T0,FOMG_07568T0,FOMG_01894T0	FOIG_12655T0,FOIG_09112T0,FOIG_08286T0,FOIG_13198T0	FOWG_14759T0,FOWG_01176T0,FOWG_10413T0	FOYG_05190T0,FOYG_06183T0	FOPG_16414T0,FOPG_11458T0,FOPG_01464T0,FOPG_04593T0	FOQG_12776T0,FOQG_05641T0,FOQG_03427T0	BN851_0091500,BN851_0002800	BN850_0094810,BN850_0003670	BN846_0117200,BN846_0007080	BN847_0120690,BN847_0009320	BN848_0116750,BN848_0010580	BN849_0116200,BN849_0014930	BN852_0115590,BN852_0008220	jgi|Fusfu1|2618|FFUJ_04810m.01,jgi|Fusfu1|1630|FFUJ_00466m.01	FGSG_09694T0,FGSG_00771T0	FVEG_06300T0,FVEG_00409T0	AB00488.1	*	*	B0510_4848T1	*	gi|320591818|gb|EFX04257.1|	*	jgi|Mycgr3|35394|e_gw1.2.2333.1	*	Pa_5_4000|chrm5_SCA|Putative	*	jgi|Stano2|2445|SNOG_08681.3	jgi|Trire2|56860|e_gw1.3.426.1	GSTUMT00006841001	*	jgi|Verda1|3071|VDAG_07553T0	jgi|Clafu1|191100|scf7180000130383_G11943	MGG_15283T0	*
287	14	14	1	FOXM_5190aT_00274	FOC38T_00141	FOVG_00306T0	FOXG_01104T0	gi|342883330|gb|EGU83844.1|	*	FOCG_14269T0	FOTG_04504T0	FOZG_01880T0	FOMG_01893T0	FOIG_13197T0	FOWG_10414T0	FOYG_06184T0	FOPG_04592T0	FOQG_03426T0	*	*	*	*	*	*	*	*	*	*	*	*	*	*	*	*	*	*	*	*	*	*	*	*	*	*	*	*	*
288	27	27	1	FOXM_5190aT_00275	FOC38T_00142	FOVG_00307T0	FOXG_01103T0	*	jgi|Necha2|75397|fgenesh1_pg.sca_1_chr1_3_0001008	FOCG_14268T0	FOTG_04503T0	FOZG_01879T0	FOMG_01892T0	FOIG_13196T0	FOWG_10415T0	FOYG_06185T0	FOPG_04591T0	FOQG_03425T0	BN851_0002780	BN850_0003650	BN846_0007060	BN847_0009300	BN848_0010560	BN849_0014910	BN852_0008190	jgi|Fusfu1|1629|FFUJ_00467m.01	FGSG_00769T0	FVEG_00410T0	*	*	*	*	*	*	jgi|Lepmu1|2633|Lema_T079340.1	*	NCU00867T0	*	*	*	*	*	*	*	*	*	SMAC_01557
289	37	69	0.145	FOXM_5190aT_00276	FOC38T_00143	FOVG_00308T0,FOVG_00308T1,FOVG_00308T2,FOVG_00308T3	FOXG_01102T0	gi|342883329|gb|EGU83843.1|	jgi|Necha2|103249|estExt_fgenesh1_pm.C_sca_1_chr1_3_00534	FOCG_14267T1,FOCG_14267T2,FOCG_14267T0,FOCG_14267T3	FOTG_04502T1,FOTG_04502T2,FOTG_04502T0,FOTG_04502T3	FOZG_01878T1,FOZG_01878T0,FOZG_01878T2,FOZG_01878T3	FOMG_01891T1,FOMG_01891T2,FOMG_01891T0,FOMG_01891T3	FOIG_13195T0,FOIG_13195T1,FOIG_13195T2,FOIG_13195T3	FOWG_10416T2,FOWG_10416T1,FOWG_10416T0,FOWG_10416T3	FOYG_06186T2,FOYG_06186T1,FOYG_06186T0,FOYG_06186T3	FOPG_04590T2,FOPG_04590T1,FOPG_04590T0,FOPG_04590T3	FOQG_03424T0,FOQG_03424T1,FOQG_03424T2,FOQG_03424T3	BN851_0002770	BN850_0003640	BN846_0007050	BN847_0009290	BN848_0010550	BN849_0014900	BN852_0008180	jgi|Fusfu1|1628|FFUJ_00468m.01	FGSG_00768T0	FVEG_00411T1,FVEG_00411T0,FVEG_00411T2	AB02884.1	*	bgh02818_polypeptide	B0510_1502T1	CIMG_02261T0	gi|320592374|gb|EFX04813.1|	*	*	NCU00860T0	Pa_1_850|chrm1_SCAB|Putative	*	jgi|Stano2|10926|SNOG_04766.3	jgi|Trire2|62340|e_gw1.10.536.1	*	*	jgi|Verda1|2087|VDAG_06259T0	*	MGG_10867T0	SMAC_01550
290	30	67	0.113	FOXM_5190aT_00277,FOXM_5190aT_09288	FOC38T_11059,FOC38T_00144	FOVG_15538T0,FOVG_00309T0,FOVG_00309T1	FOXG_09624T0,FOXG_01101T0	gi|342883328|gb|EGU83842.1|	jgi|Necha2|86986|fgenesh1_pg.sca_39_chr11_5_0000117,jgi|Necha2|123279|estExt_fgeneshN1_pm.C_sca_1_chr1_3_00049,jgi|Necha2|88556|fgenesh1_pg.sca_24_chr14_5_0000017,jgi|Necha2|52477|e_gw1.39.173.1	FOCG_13253T0,FOCG_14266T0,FOCG_14266T1	FOTG_15626T0,FOTG_04501T0,FOTG_04501T1	FOZG_13842T0,FOZG_01877T0,FOZG_01877T1	FOMG_14572T0,FOMG_01890T0,FOMG_01890T1	FOIG_13424T0,FOIG_13194T0,FOIG_13194T1	FOWG_14427T0,FOWG_10417T0,FOWG_10417T1	FOYG_13648T0,FOYG_06187T0,FOYG_06187T1	FOPG_09502T0,FOPG_04589T0,FOPG_04589T1	FOQG_14052T0,FOQG_03423T0,FOQG_03423T1	BN851_0002760	BN850_0124260,BN850_0003630	BN846_0060080,BN846_0007040	BN847_0060400,BN847_0009280	BN848_0062010,BN848_0010540	BN849_0063800,BN849_0014890	BN852_0061040,BN852_0008170	jgi|Fusfu1|13097|FFUJ_10572m.01,jgi|Fusfu1|1627|FFUJ_00469m.01	FGSG_03607T0,FGSG_00767T0	FVEG_16453T0,FVEG_00412T0	AB07850.1,AB06222.1	*	*	*	*	gi|320592685|gb|EFX05115.1|	jgi|Lepmu1|12131|Lema_T063830.1	*	*	*	*	jgi|Stano2|10123|SNOG_03622.3	*	*	*	jgi|Verda1|5628|VDAG_09280T0,jgi|Verda1|3758|VDAG_08240T0	*	*	*
291	40	40	0.225	FOXM_5190aT_00279	FOC38T_00146	FOVG_00312T0	FOXG_01098T0	gi|342883325|gb|EGU83839.1|	jgi|Necha2|75386|fgenesh1_pg.sca_1_chr1_3_0000997	FOCG_14263T0	FOTG_04498T0	FOZG_01874T0	FOMG_01887T0	FOIG_13191T0	FOWG_10420T0	FOYG_06190T0	FOPG_04586T0	FOQG_03420T0	BN851_0002650	BN850_0003410	BN846_0006940	BN847_0009180	BN848_0010440	BN849_0014790	BN852_0008090	jgi|Fusfu1|1624|FFUJ_00472m.01	FGSG_00758T0	FVEG_00414T0	AB02971.1	*	bgh01468_polypeptide	B0510_8956T1	CIMG_10875T0	gi|320591273|gb|EFX03712.1|	jgi|Lepmu1|7699|Lema_T025930.1	*	NCU09879T0	Pa_1_660|chrm1_SCAB|Putative	*	jgi|Stano2|10687|SNOG_04442.3	jgi|Trire2|21971|estExt_fgenesh1_pm.C_50209	GSTUMT00008734001	*	jgi|Verda1|2015|VDAG_06187T0	jgi|Clafu1|195384|scf7180000130835_G12072	MGG_10741T0	SMAC_00277
292	24	40	0.585	FOXM_5190aT_00280	FOC38T_00147	FOVG_00313T0,FOVG_00313T1	FOXG_01097T0	gi|342883324|gb|EGU83838.1|	jgi|Necha2|75387|fgenesh1_pg.sca_1_chr1_3_0000998	FOCG_14262T0,FOCG_14262T1	FOTG_04497T0	FOZG_01873T0,FOZG_01873T1	FOMG_01886T0,FOMG_01886T1	FOIG_13190T1,FOIG_13190T0,FOIG_13190T2	FOWG_10421T0,FOWG_10421T1	FOYG_06191T0,FOYG_06191T1	FOPG_04585T0,FOPG_04585T1	FOQG_03419T0,FOQG_03419T1	BN851_0002660	BN850_0003420	*	*	*	*	*	jgi|Fusfu1|1623|FFUJ_00473m.01	*	FVEG_00415T0,FVEG_00415T1	*	*	*	B0510_3847T1	*	*	*	*	*	Pa_2_6800|chrm2_SCB|Putative,Pa_5_1940|chrm5_SCA|Putative,Pa_5_1510|chrm5_SCA|Putative	*	*	jgi|Trire2|105768|fgenesh5_pg.C_scaffold_5000553	*	*	jgi|Verda1|858|VDAG_05340T0	*	*	SMAC_12595,SMAC_01435,SMAC_09226,SMAC_05706
293	41	83	0.217	FOXM_5190aT_00281,FOXM_5190aT_10690,FOXM_5190aT_14791,FOXM_5190aT_12996	FOC38T_13313,FOC38T_06490,FOC38T_00148	FOVG_14954T0,FOVG_12461T0,FOVG_00314T0	FOXG_16476T0,FOXG_13414T0,FOXG_01096T0	gi|342869353|gb|EGU73130.1|,gi|342886772|gb|EGU86490.1|,gi|342883323|gb|EGU83837.1|	jgi|Necha2|34820|e_gw1.71.29.1,jgi|Necha2|34619|e_gw1.26.169.1,jgi|Necha2|30942|e_gw1.1.1650.1	FOCG_16017T0,FOCG_08032T0,FOCG_14261T0	FOTG_17257T0,FOTG_09644T0,FOTG_04496T0	FOZG_16673T0,FOZG_15323T0,FOZG_01872T0	FOMG_17572T0,FOMG_13343T0,FOMG_09445T0,FOMG_01885T0	FOIG_14748T0,FOIG_11546T0,FOIG_13189T0	FOWG_16481T0,FOWG_11420T0,FOWG_10422T0	FOYG_13957T0,FOYG_14574T0,FOYG_06192T0	FOPG_16090T0,FOPG_11690T0,FOPG_04584T0	FOQG_11277T0,FOQG_03418T0	BN851_0092170,BN851_0002670	BN850_0003430	BN846_0052410,BN846_0006960	BN847_0095990,BN847_0009200	BN848_0097840,BN848_0010460	BN849_0096560,BN849_0014810	BN852_0072140,BN852_0008100	jgi|Fusfu1|13726|FFUJ_11200m.01,jgi|Fusfu1|6419|FFUJ_14781m.01,jgi|Fusfu1|1622|FFUJ_00474m.01	FGSG_11298T0,FGSG_00759T0	FVEG_11848T0,FVEG_00416T0	AB03740.1	*	bgh03070_polypeptide	B0510_5472T1	CIMG_01070T0	gi|320592275|gb|EFX04714.1|	jgi|Lepmu1|10552|Lema_T047380.1	jgi|Mycgr3|100764|estExt_fgenesh1_pm.C_chr_70185	NCU02894T0	Pa_1_1140|chrm1_SCAB|Putative	*	jgi|Stano2|11162|SNOG_05076.3,jgi|Stano2|1639|SNOG_07646.3	jgi|Trire2|76652|estExt_GeneWisePlus.C_50890	*	URET_01016	jgi|Verda1|985|VDAG_05467T0	jgi|Clafu1|191534|scf7180000130418_G5624	MGG_10745T0	SMAC_00546
294	22	22	0.182	FOXM_5190aT_00282	FOC38T_00149	FOVG_00315T0	FOXG_01095T0	*	*	FOCG_14260T0	FOTG_04495T0	FOZG_01871T0	FOMG_01884T0	FOIG_13188T0	FOWG_10423T0	FOYG_06193T0	FOPG_04583T0	FOQG_03417T0	*	BN850_0003450	BN846_0006980	BN847_0009220	BN848_0010480	BN849_0014830	*	jgi|Fusfu1|1621|FFUJ_00475m.01	FGSG_00761T0	FVEG_00417T0	*	*	*	*	*	*	*	*	*	*	*	*	*	*	*	*	*	MGG_13871T0	*
295	35	66	0.136	FOXM_5190aT_00283,FOXM_5190aT_13822	FOC38T_00150	FOVG_15742T0,FOVG_00316T0	FOXG_10168T0,FOXG_01094T0	gi|342876696|gb|EGU78257.1|,gi|342882321|gb|EGU83037.1|,gi|342883322|gb|EGU83836.1|	jgi|Necha2|102396|estExt_fgenesh1_kg.C_sca_1_chr1_3_00081	FOCG_12626T0,FOCG_14259T0	FOTG_18984T0,FOTG_13033T0,FOTG_04494T0	FOZG_14461T0,FOZG_01870T0	FOMG_15878T0,FOMG_01883T0	FOIG_08455T0,FOIG_13187T0	FOWG_10744T0,FOWG_10424T0	FOYG_13051T0,FOYG_06194T0	FOPG_16960T0,FOPG_12915T0,FOPG_04582T0	FOQG_12981T0,FOQG_03416T0	BN851_0137840,BN851_0002690	BN850_0103460,BN850_0003460	BN846_0065100,BN846_0006990	BN847_0064650,BN847_0009230	BN848_0066300,BN848_0010490	BN849_0066410,BN849_0014840	BN852_0066140,BN852_0008120	jgi|Fusfu1|13650|FFUJ_11123m.01,jgi|Fusfu1|1620|FFUJ_00476m.01	FGSG_03145T0,FGSG_00762T0	FVEG_08322T0,FVEG_00418T0	AB07364.1	*	*	B0510_3099T1	*	*	*	jgi|Mycgr3|83481|fgenesh1_pm.C_chr_1000191	NCU02888T0	Pa_1_1290|chrm1_SCAB|Putative	*	jgi|Stano2|926|SNOG_06740.3	jgi|Trire2|81979|estExt_GeneWisePlus.C_290051,jgi|Trire2|22453|estExt_fgenesh1_pm.C_100147	*	*	jgi|Verda1|2766|VDAG_07248T0	jgi|Clafu1|196961|scf7180000130937_G9967,jgi|Clafu1|189191|scf7180000130162_G28,jgi|Clafu1|187536|scf7180000129162_G5976,jgi|Clafu1|197476|scf7180000130996_G13206	*	SMAC_00542,SMAC_09635
296	28	33	0.208	FOXM_5190aT_00284	FOC38T_00151	FOVG_00317T0	*	gi|342876312|gb|EGU77942.1|,gi|342883321|gb|EGU83835.1|	jgi|Necha2|101813|estExt_fgenesh1_pg.C_sca_82_chr10_2_00274,jgi|Necha2|75391|fgenesh1_pg.sca_1_chr1_3_0001002	FOCG_14258T0	FOTG_04493T0	FOZG_01869T0	FOMG_01882T0	FOIG_13186T0	FOWG_10425T0	FOYG_06195T0	FOPG_04581T0	FOQG_03415T0	BN851_0002700	BN850_0003470	BN846_0007000	BN847_0009240	BN848_0010500	BN849_0014850	BN852_0008130	jgi|Fusfu1|1619|FFUJ_00477m.01	FGSG_00763T0	FVEG_14659T0	*	*	*	*	*	*	*	*	NCU05062T0	Pa_5_40|chrm5_SCA|Putative,Pa_5_70|chrm5_SCA|Putative	*	*	jgi|Trire2|58475|e_gw1.5.684.1,jgi|Trire2|103447|fgenesh5_pg.C_scaffold_2000035	*	*	*	*	*	SMAC_09299,SMAC_07587
297	23	36	1	FOXM_5190aT_00285	FOC38T_00152	FOVG_00318T0,FOVG_00318T1,FOVG_00318T2	FOXG_01092T0	gi|342883320|gb|EGU83834.1|	*	FOCG_14257T0,FOCG_14257T1,FOCG_14257T2	FOTG_04492T0	FOZG_01868T0,FOZG_01868T1,FOZG_01868T2	FOMG_01881T0,FOMG_01881T1,FOMG_01881T2	FOIG_13185T0	FOWG_10426T0,FOWG_10426T1	FOYG_06196T0	FOPG_04580T1,FOPG_04580T0,FOPG_04580T2	FOQG_03414T1,FOQG_03414T0,FOQG_03414T2	BN851_0002710	*	BN846_0007010	BN847_0009250	BN848_0010510	BN849_0014860	BN852_0008140	jgi|Fusfu1|1618|FFUJ_00478m.01	FGSG_00764T0	FVEG_00422T0	*	*	*	*	*	*	*	*	*	*	*	*	*	*	*	*	*	*	*
298	41	51	0.294	FOXM_5190aT_00286	FOC38T_00153	FOVG_00320T1,FOVG_00320T0	FOXG_01090T0	gi|342883318|gb|EGU83832.1|	*	FOCG_14255T1,FOCG_14255T0	FOTG_04490T1,FOTG_04490T0	FOZG_01866T1,FOZG_01866T0	FOMG_01878T1,FOMG_01878T0	FOIG_13183T1,FOIG_13183T0	FOWG_10428T1,FOWG_10428T0	FOYG_06198T1,FOYG_06198T0	FOPG_04578T0	FOQG_03412T1,FOQG_03412T0	BN851_0002740	BN850_0003620	BN846_0007030	BN847_0009270	BN848_0010530	BN849_0014880	BN852_0008160	jgi|Fusfu1|1616|FFUJ_00479m.01	FGSG_00766T0	FVEG_00423T1,FVEG_00423T0	AB00323.1	gi_302307869_ref_NP_984637.2__AEL224Wp_[Ashbya_gossypii_ATCC_10895]	bghP002743000001001	B0510_1548T1	CIMG_04473T0	gi|320591139|gb|EFX03578.1|	jgi|Lepmu1|10863|Lema_T067740.1	*	NCU00714T0	Pa_1_4830|chrm1_SCAB|Putative	YOR027W	jgi|Stano2|3321|SNOG_09843.3	*	GSTUMT00000199001	URET_01690	jgi|Verda1|2070|VDAG_06242T0	jgi|Clafu1|187519|scf7180000129162_G5959	MGG_08980T0	SMAC_01394
299	27	29	0.137	FOXM_5190aT_00287,FOXM_5190aT_15232	FOC38T_00154	FOVG_00321T0	FOXG_01089T0	gi|342890279|gb|EGU89127.1|	jgi|Necha2|54509|e_gw1.55.40.1,jgi|Necha2|31699|e_gw1.1.170.1	FOCG_14254T0	FOTG_04489T0	FOZG_01865T0	FOMG_01877T0	FOIG_13182T0	FOWG_10429T0	FOYG_06199T0	FOPG_00001T0	FOQG_03411T0	BN851_0002620	BN850_0003380	BN846_0006910	BN847_0009150	BN848_0010410	BN849_0008060	BN852_0008060	jgi|Fusfu1|1615|FFUJ_00480m.01	FGSG_11822T0	FVEG_00424T0	AB08102.1	*	*	*	*	*	*	*	*	*	*	jgi|Stano2|10198|SNOG_03718.3	*	*	*	*	*	*	*
300	25	47	0.12	FOXM_5190aT_00288,FOXM_5190aT_16135,FOXM_5190aT_00289	FOC38T_00155,FOC38T_00156	FOVG_00323T3,FOVG_00323T1,FOVG_00323T0,FOVG_00323T2,FOVG_00323T4,FOVG_00322T0	FOXG_01088T0	gi|342890278|gb|EGU89126.1|	jgi|Necha2|75383|fgenesh1_pg.sca_1_chr1_3_0000994	FOCG_14250T0,FOCG_14251T0	FOTG_04487T0,FOTG_04488T0	FOZG_01861T0,FOZG_01862T0	FOMG_01875T0,FOMG_01876T0	FOIG_13179T0,FOIG_13178T0,FOIG_13181T0	FOWG_10431T0,FOWG_10430T0	FOYG_06201T0	FOPG_00003T0,FOPG_00002T0	FOQG_03408T2,FOQG_03408T1,FOQG_03408T3,FOQG_03408T0,FOQG_03408T4,FOQG_03410T0	BN851_0002610	BN850_0003370	BN846_0040150	BN847_0041660	BN848_0038950	BN849_0045230	BN852_0040340,BN852_0008050	jgi|Fusfu1|1614|FFUJ_00481m.01	FGSG_08826T0	FVEG_00425T0	*	*	*	*	*	*	*	*	*	*	*	*	*	*	*	*	*	*	*
301	26	31	0.356	FOXM_5190aT_00290	FOC38T_00157	FOVG_00325T0,FOVG_00325T1	*	gi|342890277|gb|EGU89125.1|	jgi|Necha2|57655|estExt_Genewise1.C_sca_1_chr1_3_01245	FOCG_14249T0,FOCG_14249T1	FOTG_04486T0	FOZG_01860T0,FOZG_01860T1	FOMG_01873T0	FOIG_13177T0	FOWG_10433T0,FOWG_10433T1	FOYG_06202T0	FOPG_00004T0	FOQG_03407T0,FOQG_03407T1	BN851_0002600	BN850_0003360	BN846_0006900	BN847_0009140	BN848_0010400	BN849_0008050	BN852_0008040	jgi|Fusfu1|1613|FFUJ_00482m.01	*	FVEG_00428T0	*	*	*	B0510_1758T1	*	gi|320592205|gb|EFX04644.1|	*	*	*	*	*	*	jgi|Trire2|58634|e_gw1.5.474.1	*	*	*	*	*	*
302	30	40	0.15	FOXM_5190aT_00291	FOC38T_00158	FOVG_00327T0,FOVG_00327T1	FOXG_01084T0	gi|342890276|gb|EGU89124.1|	jgi|Necha2|98971|estExt_fgenesh1_pg.C_sca_1_chr1_3_00980	FOCG_14247T0,FOCG_14247T1	FOTG_04484T0,FOTG_04484T1	FOZG_01858T0,FOZG_01858T1	FOMG_01871T0,FOMG_01871T1	FOIG_13175T0,FOIG_13175T1	FOWG_10435T0,FOWG_10435T1	FOYG_06204T0,FOYG_06204T1	FOPG_00006T0,FOPG_00006T1	FOQG_03405T0,FOQG_03405T1	BN851_0002580	BN850_0003350	BN846_0006880	BN847_0009120	BN848_0010380	BN849_0008030	*	jgi|Fusfu1|1611|FFUJ_00484m.01	*	FVEG_00430T0	*	*	bgh01400_polypeptide	B0510_8947T1	*	gi|320591368|gb|EFX03807.1|	*	*	*	Pa_1_640|chrm1_SCAB|Putative	*	*	jgi|Trire2|76658|estExt_GeneWisePlus.C_50901	*	*	jgi|Verda1|2018|VDAG_06190T0	jgi|Clafu1|195627|scf7180000130849_G10314	*	*
303	37	47	0.135	FOXM_5190aT_00292	FOC38T_00159	FOVG_00328T0,FOVG_00328T1	FOXG_01083T0	gi|342890275|gb|EGU89123.1|	jgi|Necha2|75379|fgenesh1_pg.sca_1_chr1_3_0000990	FOCG_14246T0,FOCG_14246T1	FOTG_04483T0,FOTG_04483T1	FOZG_01857T0,FOZG_01857T1	FOMG_01870T0,FOMG_01870T1	FOIG_13174T0,FOIG_13174T1	FOWG_10436T0,FOWG_10436T1	FOYG_06205T0,FOYG_06205T1	FOPG_00007T0,FOPG_00007T1	FOQG_03404T0,FOQG_03404T1	BN851_0002570	BN850_0003340	BN846_0006870	BN847_0009110	BN848_0010370	BN849_0008020	BN852_0008020	jgi|Fusfu1|1610|FFUJ_00485m.01	*	FVEG_00431T0	AB02996.1	*	bgh03878_polypeptide	B0510_1287T1	CIMG_02270T0	*	jgi|Lepmu1|7847|Lema_T027410.1	jgi|Mycgr3|109619|estExt_fgenesh1_pg.C_chr_50483	NCU02078T0	*	*	jgi|Stano2|10836|SNOG_04649.3	jgi|Trire2|122628|estExt_fgenesh5_pg.C_130270	*	URET_01465	*	jgi|Clafu1|185403|scf7180000127652_G11888	MGG_11512T0	SMAC_04975
304	43	43	0.186	FOXM_5190aT_00293	FOC38T_00160	FOVG_00329T0	FOXG_01082T0	gi|342890274|gb|EGU89122.1|	jgi|Necha2|75378|fgenesh1_pg.sca_1_chr1_3_0000989	FOCG_14245T0	FOTG_04482T0	FOZG_01856T0	FOMG_01869T0	FOIG_13173T0	FOWG_10437T0	FOYG_06206T0	FOPG_00008T0	FOQG_03403T0	BN851_0002550	BN850_0110220	BN846_0006860	BN847_0009100	BN848_0010360	BN849_0008010	BN852_0008010	jgi|Fusfu1|1609|FFUJ_00486m.01	FGSG_00751T0	FVEG_00432T0	AB03401.1	gi_45198296_ref_NP_985325.1__AFL225Wp_[Ashbya_gossypii_ATCC_10895]	bgh01399_polypeptide	B0510_1431T1	CIMG_03133T0	*	jgi|Lepmu1|3450|Lema_T089630.1	jgi|Mycgr3|65477|estExt_Genewise1Plus.C_chr_10928	NCU03130T0	Pa_1_11490|chrm1_SCAB|Putative	YOR111W	jgi|Stano2|4404|SNOG_11290.3	jgi|Trire2|64249|e_gw1.13.215.1	GSTUMT00009750001	URET_02834	jgi|Verda1|1901|VDAG_06073T0	jgi|Clafu1|189646|scf7180000130280_G7094	MGG_01317T0	SMAC_02861
305	39	50	0.16	FOXM_5190aT_00294	FOC38T_00161	FOVG_00330T1,FOVG_00330T2	FOXG_01081T0	gi|342890273|gb|EGU89121.1|	*	FOCG_14244T0,FOCG_14244T1	FOTG_04481T0,FOTG_04481T1	FOZG_01855T0,FOZG_01855T1	FOMG_01868T0,FOMG_01868T1	FOIG_13172T0,FOIG_13172T1	FOWG_10438T0,FOWG_10438T1	FOYG_06207T0,FOYG_06207T1	FOPG_00009T0,FOPG_00009T1	FOQG_03402T1,FOQG_03402T2	BN851_0002540	BN850_0110230	BN846_0006850	BN847_0009090	BN848_0010350	BN849_0008000	BN852_0008000	jgi|Fusfu1|1608|FFUJ_00487m.01	FGSG_00750T0	FVEG_00433T0	AB03089.1	gi_45190527_ref_NP_984781.1__AEL080Cp_[Ashbya_gossypii_ATCC_10895]	bgh01778_polypeptide	B0510_1427T1	CIMG_03132T0	gi|320586131|gb|EFW98810.1|	*	jgi|Mycgr3|19553|gw1.1.1803.1,jgi|Mycgr3|70836|estExt_Genewise1Plus.C_chr_40414	NCU02719T0	Pa_1_13695|chrm1_SCC|Putative	*	jgi|Stano2|7699|SNOG_14204.3	jgi|Trire2|43269|gw1.13.455.1	*	*	jgi|Verda1|1902|VDAG_06074T0	jgi|Clafu1|196566|scf7180000130912_G10176	MGG_01321T0	SMAC_04298
306	40	41	1	FOXM_5190aT_00295	FOC38T_00162	FOVG_00331T0	FOXG_01080T0	gi|342890272|gb|EGU89120.1|	jgi|Necha2|31483|e_gw1.1.339.1	FOCG_14243T0	FOTG_04480T0	FOZG_01854T0	FOMG_01867T0	FOIG_13171T0	FOWG_10439T0	FOYG_06208T0	FOPG_00010T0	FOQG_03401T0	BN851_0002530	BN850_0110240	BN846_0006840	BN847_0009080	*	BN849_0007990	BN852_0007990	jgi|Fusfu1|1607|FFUJ_00488m.01	FGSG_00749T0	FVEG_00434T0,FVEG_00434T1	AB03092.1	gi_45190711_ref_NP_984965.1__AER105Wp_[Ashbya_gossypii_ATCC_10895]	bgh01785_polypeptide	*	CIMG_11054T0	gi|320586315|gb|EFW98994.1|	jgi|Lepmu1|3492|Lema_T090050.1	*	NCU03129T0	Pa_1_11430|chrm1_SCAB|Putative	YKL194C	jgi|Stano2|7702|SNOG_14207.3	jgi|Trire2|64327|e_gw1.13.122.1	GSTUMT00009747001	URET_02868	jgi|Verda1|1903|VDAG_06075T0	*	MGG_01322T0	SMAC_02860
307	44	44	0.454	FOXM_5190aT_00296	FOC38T_00163	FOVG_00332T0	FOXG_01079T0	gi|342890271|gb|EGU89119.1|	jgi|Necha2|31499|e_gw1.1.1306.1	FOCG_14242T0	FOTG_04479T0	FOZG_01853T0	FOMG_01866T0	FOIG_13170T0	FOWG_10440T0	FOYG_06209T0	FOPG_00011T0	FOQG_03400T0	BN851_0002520	BN850_0110250	BN846_0006830	BN847_0009070	BN848_0010330	BN849_0007980	BN852_0007980	jgi|Fusfu1|1606|FFUJ_00489m.01	FGSG_00748T0	FVEG_00435T0	AB00851.1	gi_302307063_ref_NP_983561.2__ACR159Cp_[Ashbya_gossypii_ATCC_10895]	bgh04133_polypeptide	B0510_1314T1	CIMG_04594T0	gi|320591203|gb|EFX03642.1|	jgi|Lepmu1|10833|Lema_T067440.1	jgi|Mycgr3|98194|estExt_fgenesh1_pm.C_chr_10083	NCU16337T0	Pa_1_2730|chrm1_SCAB|Putative	YPL125W	jgi|Stano2|42|SNOG_00061.3	jgi|Trire2|64009|e_gw1.13.289.1	GSTUMT00004726001	URET_01802	jgi|Verda1|3922|VDAG_00922T0	jgi|Clafu1|187542|scf7180000129174_G8858	MGG_00744T0	SMAC_04965
308	41	41	1	FOXM_5190aT_00297	FOC38T_00164	FOVG_00333T0	FOXG_01078T0	gi|342890270|gb|EGU89118.1|	jgi|Necha2|98970|estExt_fgenesh1_pg.C_sca_1_chr1_3_00975	FOCG_14241T0	FOTG_04478T0	FOZG_01852T0	FOMG_01865T0	FOIG_13169T0	FOWG_10441T0	FOYG_06210T0	FOPG_00012T0	FOQG_03399T0	BN851_0002510	BN850_0110260	BN846_0006820	BN847_0009060	BN848_0010320	BN849_0007970	BN852_0007970	jgi|Fusfu1|1605|FFUJ_00490m.01	FGSG_00747T0	FVEG_00436T0	AB03553.1	*	*	B0510_1303T1	CIMG_07730T0	gi|320591586|gb|EFX04025.1|	jgi|Lepmu1|3610|Lema_T091230.1	jgi|Mycgr3|71113|estExt_Genewise1Plus.C_chr_40787	NCU11325T0	Pa_1_4080|chrm1_SCAB|Putative	*	jgi|Stano2|4502|SNOG_11419.3	jgi|Trire2|108920|fgenesh5_pg.C_scaffold_13000266	GSTUMT00007134001	URET_02089	jgi|Verda1|3921|VDAG_00921T0	jgi|Clafu1|190435|scf7180000130326_G8908	MGG_11519T0	SMAC_01624
309	25	25	0.126	FOXM_5190aT_00298	FOC38T_00165	FOVG_00334T0	FOXG_01077T0	gi|342890269|gb|EGU89117.1|	jgi|Necha2|75374|fgenesh1_pg.sca_1_chr1_3_0000985	FOCG_14240T0	FOTG_04477T0	FOZG_01851T0	FOMG_01864T0	FOIG_13168T0	FOWG_10442T0	FOYG_06211T0	FOPG_00013T0	FOQG_03398T0	BN851_0002500	BN850_0110270	*	*	*	*	*	jgi|Fusfu1|1604|FFUJ_00491m.01	*	FVEG_00437T0	*	*	*	*	*	*	*	*	NCU03028T0	Pa_1_2260|chrm1_SCAB|Putative	*	*	jgi|Trire2|79419|estExt_GeneWisePlus.C_130435	*	*	jgi|Verda1|3920|VDAG_00920T0	jgi|Clafu1|190436|scf7180000130326_G8909	*	SMAC_00410
310	43	43	0.131	FOXM_5190aT_00299	FOC38T_00166	FOVG_00335T0	FOXG_01076T0	gi|342890268|gb|EGU89116.1|	jgi|Necha2|90396|fgenesh1_pm.sca_1_chr1_3_0000529	FOCG_14239T0	FOTG_04476T0	FOZG_01850T0	FOMG_01863T0	FOIG_13167T0	FOWG_10443T0	FOYG_06212T0	FOPG_00014T0	FOQG_03397T0	BN851_0002490	BN850_0061580	BN846_0006800	BN847_0009040	BN848_0010290	BN849_0007950	BN852_0007950	jgi|Fusfu1|1603|FFUJ_00492m.01	FGSG_00745T0	FVEG_00438T0	AB03061.1	gi_45185696_ref_NP_983412.1__ACR009Wp_[Ashbya_gossypii_ATCC_10895]	bgh00080_polypeptide	B0510_1480T1	CIMG_04941T0	gi|320591111|gb|EFX03550.1|	jgi|Lepmu1|3534|Lema_T090470.1	jgi|Mycgr3|24183|gw1.4.1080.1	NCU03029T0	Pa_1_3330|chrm1_SCAB|Putative	YEL062W	jgi|Stano2|4511|SNOG_11429.3	jgi|Trire2|64295|e_gw1.13.389.1	GSTUMT00005110001	URET_06611	jgi|Verda1|3919|VDAG_00919T0	jgi|Clafu1|184038|scf7180000126609_G5531	MGG_00664T0	*
311	44	44	0.932	FOXM_5190aT_00300	FOC38T_00167	FOVG_00336T0	FOXG_01075T0	gi|342890267|gb|EGU89115.1|	jgi|Necha2|103243|estExt_fgenesh1_pm.C_sca_1_chr1_3_00522	FOCG_14238T0	FOTG_04475T0	FOZG_01849T0	FOMG_01862T0	FOIG_13166T0	FOWG_10444T0	FOYG_06213T0	FOPG_00015T0	FOQG_03396T0	BN851_0002480	BN850_0119340	BN846_0006790	BN847_0009030	BN848_0010280	BN849_0007940	BN852_0007940	jgi|Fusfu1|1602|FFUJ_00493m.01	FGSG_00744T0	FVEG_00439T0	AB06647.1	gi_302306768_ref_NP_983140.2__ABR192Wp_[Ashbya_gossypii_ATCC_10895]	bgh04010_polypeptide	B0510_5566T1	CIMG_08824T0	gi|320591092|gb|EFX03531.1|	jgi|Lepmu1|6921|Lema_T118660.1	jgi|Mycgr3|22156|gw1.1.2355.1	NCU03030T0	Pa_1_3320|chrm1_SCAB|Tyrosyl-tRNA	YPL097W	jgi|Stano2|595|SNOG_00750.3	jgi|Trire2|71759|kg2.C_scaffold_13000061	GSTUMT00011504001	URET_02740	jgi|Verda1|3918|VDAG_00918T0	jgi|Clafu1|185211|scf7180000127501_G12840	MGG_00665T0	SMAC_00412
312	43	46	0.907	FOXM_5190aT_00301	FOC38T_00168	FOVG_00337T0	FOXG_01074T0	gi|342890266|gb|EGU89114.1|	jgi|Necha2|102395|estExt_fgenesh1_kg.C_sca_1_chr1_3_00079	FOCG_14237T0	FOTG_04474T0	FOZG_01848T0	FOMG_01861T0	FOIG_13165T0	FOWG_10445T0	FOYG_06214T0	FOPG_00016T0	FOQG_03395T0	BN851_0002470	BN850_0119350	BN846_0006780	BN847_0009020	BN848_0010270	BN849_0007930	BN852_0007930	jgi|Fusfu1|1601|FFUJ_00494m.01	FGSG_00743T0	FVEG_00440T0	AB03568.1	gi_45200960_ref_NP_986530.1__AGL137Wp_[Ashbya_gossypii_ATCC_10895],gi_45199041_ref_NP_986070.1__AFR523Cp_[Ashbya_gossypii_ATCC_10895]	bgh00085_polypeptide	B0510_1671T1	CIMG_03134T0	gi|320591256|gb|EFX03695.1|	jgi|Lepmu1|3773|Lema_T092860.1	jgi|Mycgr3|57478|estExt_Genewise1.C_chr_40018	NCU03031T0	Pa_1_3300|chrm1_SCAB|Putative	YOR297C,YLR164W,YDR178W	jgi|Stano2|4653|SNOG_11620.3	jgi|Trire2|22707|estExt_fgenesh1_pm.C_130103	GSTUMT00001949001	*	jgi|Verda1|3917|VDAG_00917T0	jgi|Clafu1|187497|scf7180000129134_G3503	MGG_00666T0	SMAC_00413
313	39	39	1	FOXM_5190aT_00302	*	FOVG_00338T0	FOXG_01073T0	gi|342890265|gb|EGU89113.1|	jgi|Necha2|31251|e_gw1.1.806.1	FOCG_14236T0	FOTG_04473T0	FOZG_01847T0	FOMG_01860T0	FOIG_13164T0	FOWG_10446T0	FOYG_06215T0	FOPG_00017T0	FOQG_03394T0	BN851_0002460	BN850_0119360	BN846_0006770	BN847_0009010	BN848_0010260	BN849_0007920	BN852_0007920	jgi|Fusfu1|1600|FFUJ_00495m.01	FGSG_00742T0	FVEG_00441T0	*	*	*	B0510_1647T1	CIMG_11295T0	gi|320593164|gb|EFX05573.1|	jgi|Lepmu1|11926|Lema_T061780.1	jgi|Mycgr3|39597|e_gw1.3.89.1	NCU03032T0	Pa_1_3280|chrm1_SCAB|Putative	*	jgi|Stano2|2105|SNOG_08259.3	jgi|Trire2|108914|fgenesh5_pg.C_scaffold_13000260	GSTUMT00008970001	URET_01580	jgi|Verda1|3923|VDAG_00923T0	jgi|Clafu1|187830|scf7180000129586_G4938	MGG_01330T0	SMAC_00419
314	42	42	0.428	FOXM_5190aT_00303	*	FOVG_00339T0	FOXG_01072T0	gi|342890264|gb|EGU89112.1|	jgi|Necha2|103242|estExt_fgenesh1_pm.C_sca_1_chr1_3_00520	FOCG_14235T0	FOTG_04472T0	FOZG_01846T0	FOMG_01859T0	FOIG_13163T0	FOWG_10447T0	FOYG_06216T0	FOPG_00018T0	FOQG_03393T0	BN851_0002440	BN850_0119370	BN846_0006760	BN847_0009000	BN848_0010250	BN849_0007910	BN852_0007910	jgi|Fusfu1|1599|FFUJ_00496m.01	FGSG_00741T0	FVEG_00442T0	AB03081.1	gi_45200958_ref_NP_986528.1__AGL139Wp_[Ashbya_gossypii_ATCC_10895]	bgh02377_polypeptide	B0510_1439T1	CIMG_04942T0	gi|320592895|gb|EFX05304.1|	*	jgi|Mycgr3|65589|estExt_Genewise1Plus.C_chr_11095	NCU07383T0	Pa_1_3270|chrm1_SCAB|Putative	YDR176W	jgi|Stano2|4433|SNOG_11333.3	jgi|Trire2|79414|estExt_GeneWisePlus.C_130421	GSTUMT00005089001	URET_06610	jgi|Verda1|3926|VDAG_00926T0	jgi|Clafu1|194531|scf7180000130776_G4313	MGG_01329T0	SMAC_00331
315	40	74	1	FOXM_5190aT_00304	*	FOVG_00340T2,FOVG_00340T0,FOVG_00340T1,FOVG_00340T3	FOXG_01071T0	gi|342890263|gb|EGU89111.1|	jgi|Necha2|65875|estExt_Genewise1Plus.C_sca_1_chr1_3_01226	FOCG_14234T1,FOCG_14234T0,FOCG_14234T2,FOCG_14234T3	FOTG_04471T2,FOTG_04471T0,FOTG_04471T1,FOTG_04471T3	FOZG_01845T1,FOZG_01845T0,FOZG_01845T2,FOZG_01845T3	FOMG_01858T1,FOMG_01858T0,FOMG_01858T2,FOMG_01858T3	FOIG_13162T2,FOIG_13162T1,FOIG_13162T0,FOIG_13162T3	FOWG_10448T2,FOWG_10448T1,FOWG_10448T0,FOWG_10448T3	FOYG_06217T2,FOYG_06217T0,FOYG_06217T1,FOYG_06217T3	FOPG_00019T1,FOPG_00019T0,FOPG_00019T2,FOPG_00019T3	FOQG_03392T2,FOQG_03392T1,FOQG_03392T0,FOQG_03392T3	BN851_0002430	BN850_0119380	BN846_0006750	BN847_0008990	BN848_0010240	BN849_0007900	BN852_0007900	jgi|Fusfu1|1598|FFUJ_00497m.01	FGSG_00740T0	FVEG_00443T0,FVEG_00443T1,FVEG_00443T2	AB03397.1	*	*	B0510_1437T1	CIMG_04935T0,CIMG_04935T1	gi|320585845|gb|EFW98524.1|	jgi|Lepmu1|3454|Lema_T089670.1	jgi|Mycgr3|85598|fgenesh1_pm.C_chr_4000113	NCU03127T0,NCU03127T1	Pa_1_11040|chrm1_SCAB|Putative	*	jgi|Stano2|4400|SNOG_11285.3	jgi|Trire2|22705|estExt_fgenesh1_pm.C_130101	GSTUMT00005102001	URET_06617	jgi|Verda1|3927|VDAG_00927T0	jgi|Clafu1|191640|scf7180000130420_G10701	MGG_01324T0	SMAC_02858
316	41	46	0.474	FOXM_5190aT_00305	*	FOVG_00341T0	FOXG_01070T0	gi|342871097|gb|EGU73887.1|,gi|342890262|gb|EGU89110.1|	jgi|Necha2|52952|e_gw1.40.136.1,jgi|Necha2|31773|e_gw1.1.1009.1	FOCG_14233T0	FOTG_04470T0	FOZG_01844T0	FOMG_01857T0	FOIG_13161T0	FOWG_10449T0	FOYG_16960T0,FOYG_06218T0	FOPG_17139T0,FOPG_00020T0	FOQG_18205T0,FOQG_03391T0	BN851_0002420	BN850_0119390	BN846_0006740	BN847_0008980	BN848_0010220	BN849_0007890	BN852_0007890	jgi|Fusfu1|1597|FFUJ_00498m.01	FGSG_00739T0	FVEG_00444T0	AB03192.1	*	bgh06666_mRNA_polypeptide	B0510_1304T1	CIMG_10239T0	gi|320591267|gb|EFX03706.1|	jgi|Lepmu1|3538|Lema_T090510.1	jgi|Mycgr3|65626|estExt_Genewise1Plus.C_chr_11156	NCU02110T0	Pa_1_2410|chrm1_SCAB|PaNox1	*	jgi|Stano2|4475|SNOG_11388.3	jgi|Trire2|79498|estExt_GeneWisePlus.C_140145	GSTUMT00001680001	URET_03491	jgi|Verda1|2330|VDAG_06812T0	jgi|Clafu1|190459|scf7180000130326_G8932	MGG_00750T0	SMAC_05007
317	32	35	1	FOXM_5190aT_00306	*	FOVG_00342T0	FOXG_01069T0	gi|342890261|gb|EGU89109.1|	jgi|Necha2|98912|estExt_fgenesh1_pg.C_sca_1_chr1_3_00797	FOCG_14232T0	FOTG_04469T0	FOZG_01843T0	FOMG_01856T0	FOIG_13160T0	FOWG_10450T0	FOYG_06219T0	FOPG_00021T0	FOQG_03390T0	BN851_0002410	BN850_0119400	BN846_0006730	BN847_0008970	BN848_0010210	BN849_0007880	*	jgi|Fusfu1|1596|FFUJ_00499m.01	FGSG_00738T0	FVEG_00445T2,FVEG_00445T1,FVEG_00445T0,FVEG_00445T3	AB08028.1	*	*	*	*	*	jgi|Lepmu1|4544|Lema_T102160.1	jgi|Mycgr3|73692|estExt_Genewise1Plus.C_chr_70161	NCU08064T0	Pa_3_11030|chrm3_SCB|Putative	*	jgi|Stano2|9948|SNOG_03366.3	jgi|Trire2|4626|fgenesh1_pm.C_scaffold_14000037	*	*	*	jgi|Clafu1|189589|scf7180000130276_G13176	*	SMAC_08500
318	32	54	0.277	FOXM_5190aT_00307	*	FOVG_00343T1,FOVG_00343T0,FOVG_00343T2	FOXG_01068T0	gi|342890260|gb|EGU89108.1|	jgi|Necha2|90292|fgenesh1_pm.sca_1_chr1_3_0000425	FOCG_14231T1,FOCG_14231T0,FOCG_14231T2	FOTG_04468T0,FOTG_04468T1,FOTG_04468T2	FOZG_01842T0,FOZG_01842T1,FOZG_01842T2	FOMG_01855T0,FOMG_01855T1,FOMG_01855T2	FOIG_13159T0,FOIG_13159T1,FOIG_13159T2	FOWG_10451T0,FOWG_10451T1,FOWG_10451T2	FOYG_06220T0,FOYG_06220T1	FOPG_00022T0,FOPG_00022T1,FOPG_00022T2	FOQG_03389T0,FOQG_03389T1,FOQG_03389T2	BN851_0002400	BN850_0119410	BN846_0006720	BN847_0008960	BN848_0010200	BN849_0007870	BN852_0007870	jgi|Fusfu1|1595|FFUJ_00500m.01	FGSG_00737T0	FVEG_00446T0,FVEG_00446T1	AB03299.1	*	*	B0510_8936T1,B0510_2440T1	*	*	*	jgi|Mycgr3|71504|estExt_Genewise1Plus.C_chr_41344	NCU02057T0,NCU02057T1	Pa_1_10100|chrm1_SCAB|Putative	*	jgi|Stano2|10520|SNOG_04238.3	jgi|Trire2|62751|e_gw1.10.363.1	*	*	*	*	*	SMAC_04951
319	36	36	0.221	FOXM_5190aT_00308	*	FOVG_00344T0	FOXG_01067T0	gi|342890259|gb|EGU89107.1|	*	FOCG_14230T0	FOTG_04467T0	FOZG_01841T0	FOMG_01854T0	FOIG_13158T0	FOWG_10452T0	FOYG_06221T0	FOPG_00023T0	FOQG_03388T0	*	BN850_0119420	BN846_0006710	BN847_0008950	BN848_0010190	BN849_0007860	BN852_0007860	jgi|Fusfu1|1594|FFUJ_00501m.01	FGSG_00736T0	FVEG_00447T0	*	*	*	B0510_1508T1	*	gi|320591493|gb|EFX03932.1|	jgi|Lepmu1|7551|Lema_T024450.1	jgi|Mycgr3|40912|e_gw1.4.370.1	NCU02060T0	Pa_1_10010|chrm1_SCAB|Putative	YHR134W	jgi|Stano2|10587|SNOG_04321.3	jgi|Trire2|22402|estExt_fgenesh1_pm.C_100049	*	URET_06769	jgi|Verda1|2332|VDAG_06814T0	jgi|Clafu1|186318|scf7180000128274_G1230	MGG_01341T0	SMAC_04948
320	35	45	0.111	FOXM_5190aT_00309	*	FOVG_00345T0,FOVG_00345T1	FOXG_01066T0	*	jgi|Necha2|90291|fgenesh1_pm.sca_1_chr1_3_0000424	FOCG_14229T0,FOCG_14229T1	FOTG_04466T0,FOTG_04466T1	FOZG_01840T0,FOZG_01840T1	FOMG_01853T0,FOMG_01853T1	FOIG_13157T0,FOIG_13157T1	FOWG_10453T0,FOWG_10453T1	FOYG_06222T0,FOYG_06222T1	FOPG_00024T0,FOPG_00024T1	FOQG_03387T0,FOQG_03387T1	BN851_0002380	BN850_0119430	BN846_0006700	BN847_0008940	BN848_0010180	BN849_0007850	BN852_0007850	jgi|Fusfu1|1593|FFUJ_00502m.01	FGSG_00735T0	FVEG_00448T0	*	*	*	B0510_8960T1	CIMG_07577T0	gi|320591383|gb|EFX03822.1|	*	jgi|Mycgr3|39960|e_gw1.4.575.1	NCU08355T0	Pa_1_4060|chrm1_SCAB|Putative	*	jgi|Stano2|6257|SNOG_13031.3	*	GSTUMT00002051001	URET_07705	jgi|Verda1|2340|VDAG_06822T0	*	MGG_00678T0	SMAC_01627
321	21	21	0.429	FOXM_5190aT_00310	*	FOVG_00347T0	*	gi|342890258|gb|EGU89106.1|	*	FOCG_14227T0	FOTG_04464T0	FOZG_01838T0	FOMG_01851T0	FOIG_13155T0	FOWG_10455T0	FOYG_06224T0	FOPG_00026T0	FOQG_03385T0	BN851_0002370	BN850_0092660	BN846_0006680	BN847_0008920	BN848_0010160	BN849_0007830	*	jgi|Fusfu1|1592|FFUJ_00503m.01	FGSG_00733T0	FVEG_00449T0	*	*	*	*	*	*	*	*	*	*	*	*	*	*	*	*	*	*	*
322	43	43	1	FOXM_5190aT_00311	*	FOVG_00348T0	FOXG_01064T0	gi|342890257|gb|EGU89105.1|	jgi|Necha2|75201|fgenesh1_pg.sca_1_chr1_3_0000812	FOCG_14226T0	FOTG_04463T0	FOZG_01837T0	FOMG_01850T0	FOIG_13154T0	FOWG_10456T0	FOYG_06225T0	FOPG_00027T0	FOQG_03384T0	BN851_0002360	BN850_0003330	BN846_0006670	BN847_0008910	BN848_0010150	BN849_0007820	BN852_0007820	jgi|Fusfu1|1591|FFUJ_00504m.01	FGSG_00732T0	FVEG_00450T0	AB02975.1	gi_302309556_ref_NP_987012.2__AGR346Cp_[Ashbya_gossypii_ATCC_10895]	bgh02966_polypeptide	B0510_8953T1	CIMG_04825T0	gi|320588350|gb|EFX00819.1|	jgi|Lepmu1|7708|Lema_T026020.1	jgi|Mycgr3|72396|estExt_Genewise1Plus.C_chr_51060	NCU02284T0	Pa_5_9060|chrm5_SCB|Putative	YNL132W	jgi|Stano2|10629|SNOG_04376.3	jgi|Trire2|122584|estExt_fgenesh5_pg.C_130181	GSTUMT00010647001	URET_06693	jgi|Verda1|1880|VDAG_06052T0	jgi|Clafu1|185764|scf7180000127851_G12793	MGG_11039T0	SMAC_08747
323	36	37	0.375	FOXM_5190aT_00312	FOC38T_00170	FOVG_00349T0	FOXG_01063T0	gi|342890256|gb|EGU89104.1|	jgi|Necha2|102386|estExt_fgenesh1_kg.C_sca_1_chr1_3_00066	FOCG_14225T0	FOTG_04462T0	FOZG_01836T0	FOMG_01849T0	FOIG_13153T0	FOWG_10457T0	FOYG_06226T0	FOPG_00028T0	FOQG_03383T0	BN851_0002350	BN850_0003320	BN846_0006660	BN847_0008900	BN848_0010140	BN849_0007810	BN852_0007810	jgi|Fusfu1|1590|FFUJ_00505m.01	FGSG_00731T0	FVEG_00451T0,FVEG_00451T1	*	*	bghP004556000001001	B0510_1306T1	CIMG_09596T0	gi|320588437|gb|EFX00906.1|	*	*	NCU02548T0	Pa_1_6510|chrm1_SCAB|Putative	*	*	jgi|Trire2|79344|estExt_GeneWisePlus.C_130289	*	URET_04558	jgi|Verda1|2367|VDAG_06849T0	*	MGG_03622T0	SMAC_05812
324	44	55	1	FOXM_5190aT_00313	FOC38T_00171	FOVG_00350T0,FOVG_00350T1	FOXG_01062T0	gi|342890255|gb|EGU89103.1|	jgi|Necha2|73409|fgenesh1_kg.sca_1_chr1_3_0000065	FOCG_14224T0,FOCG_14224T1	FOTG_04461T0,FOTG_04461T1	FOZG_01835T0,FOZG_01835T1	FOMG_01848T0,FOMG_01848T1	FOIG_13152T0,FOIG_13152T1	FOWG_10458T0,FOWG_10458T1	FOYG_06227T0,FOYG_06227T1	FOPG_00029T0,FOPG_00029T1	FOQG_03382T0,FOQG_03382T1	BN851_0143850,BN851_0002330	BN850_0003310	BN846_0006650	BN847_0008890	BN848_0010130	BN849_0007800	BN852_0007800	jgi|Fusfu1|1589|FFUJ_00506m.01	FGSG_00730T0	FVEG_00452T0	AB03069.1	gi_45198638_ref_NP_985667.1__AFR120Cp_[Ashbya_gossypii_ATCC_10895]	bgh03454_polypeptide	B0510_866T1	CIMG_08093T0	gi|320591003|gb|EFX03442.1|	jgi|Lepmu1|3479|Lema_T089920.1	jgi|Mycgr3|104352|estExt_fgenesh1_kg.C_chr_50026	NCU02117T0	Pa_1_2270|chrm1_SCAB|Putative	YLR251W	jgi|Stano2|4441|SNOG_11347.3	jgi|Trire2|79345|estExt_GeneWisePlus.C_130290	GSTUMT00006747001	URET_02368	jgi|Verda1|2365|VDAG_06847T0	jgi|Clafu1|191722|scf7180000130427_G3043	MGG_00752T0	SMAC_05017
325	37	37	0.729	FOXM_5190aT_00318	FOC38T_00176	FOVG_00355T0	FOXG_01057T0	gi|342890250|gb|EGU89098.1|	jgi|Necha2|75364|fgenesh1_pg.sca_1_chr1_3_0000975	FOCG_14218T0	FOTG_04456T0	FOZG_01829T0	FOMG_01843T0	FOIG_13146T0	FOWG_10464T0	FOYG_06233T0	FOPG_00034T0	FOQG_03377T0	BN851_0031630	BN850_0003270	BN846_0006610	BN847_0008850	BN848_0010080	BN849_0007760	BN852_0007760	jgi|Fusfu1|1584|FFUJ_00511m.01	FGSG_00726T0	FVEG_00458T0	AB03091.1	*	*	B0510_1446T1	*	*	jgi|Lepmu1|3493|Lema_T090060.1	jgi|Mycgr3|65399|estExt_Genewise1Plus.C_chr_10823	NCU03128T0	Pa_1_11440|chrm1_SCAB|Putative	*	jgi|Stano2|7701|SNOG_14206.3	jgi|Trire2|108866|fgenesh5_pg.C_scaffold_13000212	*	*	jgi|Verda1|3934|VDAG_00934T0	jgi|Clafu1|194551|scf7180000130776_G4333	MGG_01323T0	SMAC_02859
326	21	21	1	FOXM_5190aT_00319	FOC38T_00177	FOVG_00356T0	*	gi|342890249|gb|EGU89097.1|	jgi|Necha2|75363|fgenesh1_pg.sca_1_chr1_3_0000974	FOCG_14216T0	*	FOZG_01827T0	*	*	FOWG_10466T0	FOYG_06234T0	FOPG_00035T0	FOQG_03376T0	BN851_0031640	BN850_0003260	BN846_0006600	BN847_0008840	BN848_0010070	BN849_0007750	BN852_0007750	jgi|Fusfu1|1583|FFUJ_00512m.01	FGSG_00725T0	FVEG_00459T0	*	*	*	*	*	*	*	*	*	*	*	*	*	*	*	*	*	*	*
327	40	40	0.9	FOXM_5190aT_00320	*	FOVG_00357T0	FOXG_01054T0	gi|342890248|gb|EGU89096.1|	jgi|Necha2|31638|e_gw1.1.357.1	FOCG_14215T0	FOTG_04454T0	FOZG_01826T0	FOMG_01841T0	FOIG_13144T0	FOWG_10467T0	FOYG_06235T0	FOPG_00036T0	FOQG_03375T0	BN851_0031650	BN850_0133960	BN846_0006590	BN847_0008830	BN848_0010060	BN849_0007740	BN852_0007740	jgi|Fusfu1|1582|FFUJ_00513m.01	FGSG_00724T0	FVEG_00460T0	AB00852.1	*	bgh05275_polypeptide	B0510_1859T1	CIMG_04593T0	*	jgi|Lepmu1|10834|Lema_T067450.1	jgi|Mycgr3|98146|estExt_fgenesh1_pm.C_chr_10021	NCU02070T0	Pa_1_2750|chrm1_SCAB|PEX2	*	jgi|Stano2|43|SNOG_00062.3	jgi|Trire2|39387|gw1.13.381.1	GSTUMT00004727001	URET_01801	jgi|Verda1|3916|VDAG_00916T0	jgi|Clafu1|186708|scf7180000128711_G12913	MGG_00655T0	SMAC_04967
328	35	35	0.743	FOXM_5190aT_00321	FOC38T_00178	FOVG_00358T0	FOXG_01053T0	gi|342890247|gb|EGU89095.1|	jgi|Necha2|90389|fgenesh1_pm.sca_1_chr1_3_0000522	FOCG_14214T0	FOTG_04453T0	FOZG_01825T0	FOMG_01840T0	FOIG_13143T0	FOWG_10468T0	FOYG_06236T0	FOPG_00037T0	FOQG_03374T0	BN851_0031660	BN850_0133970	BN846_0006580	BN847_0008820	BN848_0010050	BN849_0007730	BN852_0007730	jgi|Fusfu1|1581|FFUJ_00514m.01	FGSG_00723T0	FVEG_00461T0	*	*	bgh00684_polypeptide	B0510_1315T1	*	gi|320588839|gb|EFX01307.1|	*	*	NCU02089T0	Pa_1_2760|chrm1_SCAB|Putative	*	*	jgi|Trire2|79361|estExt_GeneWisePlus.C_130342	GSTUMT00004810001	*	jgi|Verda1|1909|VDAG_06081T0	*	MGG_00656T0	SMAC_04986
329	43	45	0.686	FOXM_5190aT_00322	FOC38T_00179	FOVG_00359T0	FOXG_01052T0	gi|342890246|gb|EGU89094.1|	jgi|Necha2|102394|estExt_fgenesh1_kg.C_sca_1_chr1_3_00078	FOCG_14213T0	FOTG_04452T0	FOZG_01824T0	FOMG_01839T0	FOIG_13141T0	FOWG_10469T0	FOYG_06237T0	FOPG_00039T0	FOQG_03373T0	BN851_0031670	BN850_0003250	BN846_0006570	BN847_0008810	BN848_0010040	BN849_0007720	BN852_0007720	jgi|Fusfu1|1580|FFUJ_00515m.01	FGSG_00722T0	FVEG_00462T0,FVEG_00462T1	AB10507.1	gi_45190927_ref_NP_985181.1__AER325Wp_[Ashbya_gossypii_ATCC_10895]	bgh00683_polypeptide	B0510_1316T1	CIMG_07744T0	gi|320588709|gb|EFX01177.1|	jgi|Lepmu1|11082|Lema_T069930.1	jgi|Mycgr3|64873|estExt_Genewise1Plus.C_chr_10031	NCU02090T0	Pa_1_3400|chrm1_SCAB|Putative	YML022W,YDR441C	jgi|Stano2|3357|SNOG_09887.3	jgi|Trire2|79373|estExt_GeneWisePlus.C_130357	*	URET_02100	jgi|Verda1|1910|VDAG_06082T0	jgi|Clafu1|197503|scf7180000130996_G13233	MGG_00657T0	SMAC_04987
330	43	48	0.458	FOXM_5190aT_00323	FOC38T_00180	FOVG_00360T0	*	gi|342890245|gb|EGU89093.1|	jgi|Necha2|65867|estExt_Genewise1Plus.C_sca_1_chr1_3_01213	FOCG_14212T0	FOTG_04451T0	FOZG_01823T0	FOMG_01838T0	FOIG_13140T0,FOIG_13140T1	FOWG_10470T0	FOYG_06238T0	FOPG_00038T0,FOPG_00038T1	FOQG_03372T0	BN851_0031690	BN850_0003240	BN846_0006560	BN847_0008800	BN848_0010030	BN849_0007710	BN852_0007710	jgi|Fusfu1|1579|FFUJ_00516m.01	FGSG_00721T0	FVEG_00463T1,FVEG_00463T0,FVEG_00463T2,FVEG_00463T3	AB00339.1	gi_302307141_ref_NP_983706.2__ADL390Wp_[Ashbya_gossypii_ATCC_10895]	bghP00768	B0510_1284T1	CIMG_07746T0	gi|320591518|gb|EFX03957.1|	jgi|Lepmu1|10873|Lema_T067840.1	jgi|Mycgr3|33011|e_gw1.1.97.1	NCU02091T0	Pa_1_3410|chrm1_SCAB|Putative	YHR204W	jgi|Stano2|367|SNOG_00445.3	jgi|Trire2|64285|e_gw1.13.279.1	GSTUMT00006578001	URET_02101	jgi|Verda1|1911|VDAG_06083T0	jgi|Clafu1|191854|scf7180000130468_G3190	MGG_00667T0	SMAC_04988
331	29	31	0.176	FOXM_5190aT_00324	FOC38T_00181	FOVG_00363T0	FOXG_01050T0	gi|342890244|gb|EGU89092.1|	jgi|Necha2|98962|estExt_fgenesh1_pg.C_sca_1_chr1_3_00958	FOCG_14211T0	FOTG_04448T0	FOZG_01822T0	FOMG_01835T0	FOIG_13139T0	FOWG_10472T0	FOYG_06240T0	FOPG_00042T0	FOQG_03369T0	BN851_0031700	BN850_0003230	BN846_0006550	BN847_0008790	BN848_0010020	BN849_0007700	BN852_0007700	jgi|Fusfu1|1578|FFUJ_00517m.01	FGSG_00720T0	FVEG_00464T0,FVEG_00464T1,FVEG_00464T2	*	*	*	*	*	*	*	*	NCU02092T0	Pa_1_3420|chrm1_SCAB|Putative	*	*	jgi|Trire2|49589|estExt_Genewise1.C_130360	*	*	*	*	*	SMAC_04989
332	40	96	1	FOXM_5190aT_00325	FOC38T_00183	FOVG_00366T3,FOVG_00366T4,FOVG_00366T2,FOVG_00366T0,FOVG_00366T1,FOVG_00366T5	FOXG_01048T0	gi|342890243|gb|EGU89091.1|	jgi|Necha2|31073|e_gw1.1.122.1	FOCG_14207T2,FOCG_14207T0,FOCG_14207T1,FOCG_14207T3,FOCG_14207T4,FOCG_14207T5	FOTG_04445T1,FOTG_04445T2,FOTG_04445T3,FOTG_04445T4,FOTG_04445T0,FOTG_04445T5	FOZG_01818T4,FOZG_01818T3,FOZG_01818T1,FOZG_01818T0,FOZG_01818T2,FOZG_01818T5	FOMG_01833T3,FOMG_01833T4,FOMG_01833T2,FOMG_01833T0,FOMG_01833T1,FOMG_01833T5	FOIG_13136T0,FOIG_13136T3,FOIG_13136T2,FOIG_13136T4,FOIG_13136T5,FOIG_13136T1	FOWG_10474T4,FOWG_10474T3,FOWG_10474T1,FOWG_10474T0,FOWG_10474T2,FOWG_10474T5	FOYG_06243T2,FOYG_06243T0,FOYG_06243T1,FOYG_06243T3,FOYG_06243T4,FOYG_06243T5	FOPG_00045T4,FOPG_00045T3,FOPG_00045T1,FOPG_00045T0,FOPG_00045T2,FOPG_00045T5	FOQG_03366T3,FOQG_03366T4,FOQG_03366T1,FOQG_03366T0,FOQG_03366T2,FOQG_03366T5	BN851_0031720	BN850_0003220	BN846_0006530	BN847_0008770	BN848_0010010	BN849_0007670	BN852_0007680	jgi|Fusfu1|1576|FFUJ_00519m.01	FGSG_00719T0	FVEG_14668T2,FVEG_14668T1,FVEG_14668T3,FVEG_14668T0,FVEG_14668T4	AB00864.1	*	bgh03098_polypeptide	B0510_1519T1,B0510_3710T1	CIMG_04520T0	gi|320591754|gb|EFX04193.1|	jgi|Lepmu1|10845|Lema_T067560.1	jgi|Mycgr3|65005|estExt_Genewise1Plus.C_chr_10224	NCU02094T0,NCU02094T1	Pa_1_3430|chrm1_SCAB|Putative	*	jgi|Stano2|372|SNOG_00452.3	jgi|Trire2|108872|fgenesh5_pg.C_scaffold_13000218	*	*	jgi|Verda1|1914|VDAG_06086T0	jgi|Clafu1|192653|scf7180000130656_G8116	MGG_00672T0	SMAC_04990
333	15	15	1	FOXM_5190aT_00326	FOC38T_00184	FOVG_00367T0	*	gi|342890242|gb|EGU89090.1|	*	FOCG_14206T0	FOTG_04444T0	FOZG_01817T0	FOMG_01832T0	FOIG_13135T0	FOWG_10475T0	FOYG_06244T0	*	FOQG_03365T0	*	*	*	*	*	*	*	jgi|Fusfu1|1575|FFUJ_00520m.01	*	FVEG_14669T0	*	*	*	*	*	*	*	*	*	*	*	*	jgi|Trire2|108870|fgenesh5_pg.C_scaffold_13000216	*	*	*	*	*	*
334	39	100	0.125	FOXM_5190aT_00327,FOXM_5190aT_03406	FOC38T_12786,FOC38T_12099,FOC38T_00185	FOVG_18792T0,FOVG_17466T0,FOVG_17433T0,FOVG_16432T0,FOVG_15498T0,FOVG_14013T0,FOVG_00368T0	FOXG_15129T0,FOXG_14353T0,FOXG_01375T0,FOXG_01047T0	gi|342867412|gb|EGU72453.1|,gi|342870941|gb|EGU73829.1|,gi|342880643|gb|EGU81685.1|,gi|342890241|gb|EGU89089.1|	jgi|Necha2|55318|e_gw1.24.158.1,jgi|Necha2|81210|fgenesh1_pg.sca_37_chr6_2_0000066,jgi|Necha2|98419|fgenesh1_pm.sca_133_unmapped000002,jgi|Necha2|47996|e_gw1.27.262.1,jgi|Necha2|90385|fgenesh1_pm.sca_1_chr1_3_0000518	FOCG_16107T0,FOCG_08525T0,FOCG_00038T0,FOCG_14205T0	FOTG_14672T0,FOTG_13664T0,FOTG_04443T0	FOZG_02203T0,FOZG_18447T0,FOZG_18207T0,FOZG_17416T0,FOZG_04527T0,FOZG_01816T0	FOMG_02220T0,FOMG_16791T0,FOMG_16197T0,FOMG_01831T0	FOIG_11168T0,FOIG_15944T0,FOIG_13134T0	FOWG_10093T0,FOWG_15108T0,FOWG_15073T0,FOWG_10476T0	FOYG_07398T0,FOYG_02149T0,FOYG_06245T0	FOPG_07008T0,FOPG_18511T0,FOPG_18416T0,FOPG_17222T0,FOPG_17019T0,FOPG_15818T0,FOPG_00046T0	FOQG_10753T0,FOQG_16866T0,FOQG_16541T0,FOQG_16481T0,FOQG_15888T0,FOQG_09655T0,FOQG_03364T0	BN851_0153390,BN851_0031730	BN850_0003210	BN846_0049810,BN846_0006520	BN847_0124430,BN847_0008760	BN848_0125880,BN848_0010000	BN849_0122950,BN849_0054840,BN849_0007660	BN852_0007670	jgi|Fusfu1|5344|FFUJ_03693m.01,jgi|Fusfu1|1574|FFUJ_00521m.01	FGSG_04670T0,FGSG_00718T0	FVEG_05794T0,FVEG_00468T0	AB00346.1	*	*	B0510_1575T1	CIMG_04596T0	gi|320591567|gb|EFX04006.1|	*	jgi|Mycgr3|72861|estExt_Genewise1Plus.C_chr_60308	NCU02056T0	Pa_1_10110|chrm1_SCAB|Putative	*	jgi|Stano2|3295|SNOG_09804.3	jgi|Trire2|22694|estExt_fgenesh1_pm.C_130083	GSTUMT00008529001	URET_01803	jgi|Verda1|1917|VDAG_06089T0	jgi|Clafu1|194593|scf7180000130782_G14039,jgi|Clafu1|192656|scf7180000130656_G8119	MGG_00652T0	*
335	42	43	0.302	FOXM_5190aT_00328	FOC38T_00186	FOVG_00369T0	FOXG_01046T0	*	jgi|Necha2|73421|fgenesh1_kg.sca_1_chr1_3_0000077	FOCG_14204T0	FOTG_04442T0	FOZG_01815T0	FOMG_01830T0	FOIG_13133T0	FOWG_10477T0	FOYG_06246T0	FOPG_00047T0	FOQG_03363T0	BN851_0031740	BN850_0003200	BN846_0006510	BN847_0008750	BN848_0009990	BN849_0007650	BN852_0007660	jgi|Fusfu1|1573|FFUJ_00522m.01	FGSG_00717T0	FVEG_00469T0	*	gi_45188029_ref_NP_984252.1__ADR155Cp_[Ashbya_gossypii_ATCC_10895]	bgh00052_polypeptide	B0510_10037T1	CIMG_11434T0	gi|320585880|gb|EFW98559.1|	jgi|Lepmu1|3832|Lema_T093450.1	jgi|Mycgr3|52569|estExt_Genewise1.C_chr_11150	NCU00930T0,NCU00930T1	Pa_1_1730|chrm1_SCAB|Putative	YHR005C-A	jgi|Stano2|7663|SNOG_14165.3	jgi|Trire2|49594|estExt_Genewise1.C_130368	GSTUMT00005081001	URET_06624	jgi|Verda1|2371|VDAG_06853T0	jgi|Clafu1|190460|scf7180000130326_G8933	MGG_00162T0	SMAC_00208
336	41	43	0.832	FOXM_5190aT_00329	FOC38T_00187	FOVG_00370T0	FOXG_01045T0	gi|342890239|gb|EGU89087.1|	jgi|Necha2|75355|fgenesh1_pg.sca_1_chr1_3_0000966	FOCG_14203T0	FOTG_04441T0	FOZG_01814T0	FOMG_01829T0	FOIG_13132T0	FOWG_10478T0	FOYG_06247T0	FOPG_00048T0	FOQG_03362T0	BN851_0031750	BN850_0003190	BN846_0006500	BN847_0008740	BN848_0009980	BN849_0007640	BN852_0007650	jgi|Fusfu1|1572|FFUJ_00523m.01	FGSG_00716T0	FVEG_00470T1,FVEG_00470T0,FVEG_00470T2	AB03236.1	*	bghP005974	B0510_10038T1	CIMG_04927T0	gi|320586026|gb|EFW98705.1|	jgi|Lepmu1|3786|Lema_T092990.1	jgi|Mycgr3|109027|estExt_fgenesh1_pg.C_chr_40202	NCU00897T0	Pa_1_1740|chrm1_SCAB|Putative	*	jgi|Stano2|4418|SNOG_11309.3	jgi|Trire2|79377|estExt_GeneWisePlus.C_130361	*	URET_06625	jgi|Verda1|1882|VDAG_06054T0	jgi|Clafu1|190456|scf7180000130326_G8929	MGG_04517T0	SMAC_01584
337	44	54	0.237	FOXM_5190aT_00330	FOC38T_00188	FOVG_00371T0,FOVG_00371T1	FOXG_01044T0	gi|342890238|gb|EGU89086.1|	jgi|Necha2|75354|fgenesh1_pg.sca_1_chr1_3_0000965	FOCG_14202T0,FOCG_14202T1	FOTG_04440T0,FOTG_04440T1	FOZG_01813T0,FOZG_01813T1	FOMG_01828T0,FOMG_01828T1	FOIG_13131T0,FOIG_13131T1	FOWG_10479T0,FOWG_10479T1	FOYG_06248T0,FOYG_06248T1	FOPG_00049T0,FOPG_00049T1	FOQG_03361T0,FOQG_03361T1	BN851_0031760	BN850_0003180	BN846_0006480	BN847_0008720	BN848_0009960	BN849_0007620	BN852_0007640	jgi|Fusfu1|1571|FFUJ_00524m.01	FGSG_00715T0	FVEG_00471T0	AB03235.1	gi_45200843_ref_NP_986413.1__AGL254Wp_[Ashbya_gossypii_ATCC_10895]	bgh01669_polypeptide	B0510_10039T1	CIMG_04926T0	gi|320585975|gb|EFW98654.1|	jgi|Lepmu1|3787|Lema_T093000.1	jgi|Mycgr3|99852|estExt_fgenesh1_pm.C_chr_40123	NCU00898T0	Pa_1_1750|chrm1_SCAB|Putative	YDR255C	jgi|Stano2|4419|SNOG_11310.3	jgi|Trire2|79381|estExt_GeneWisePlus.C_130365	GSTUMT00011663001	URET_06626	jgi|Verda1|2368|VDAG_06850T0	jgi|Clafu1|190457|scf7180000130326_G8930	MGG_04518T0	SMAC_01585
338	42	43	0.417	FOXM_5190aT_00331	FOC38T_00189	FOVG_00372T0	FOXG_01043T0	gi|342890237|gb|EGU89085.1|	jgi|Necha2|75353|fgenesh1_pg.sca_1_chr1_3_0000964	FOCG_14201T0	FOTG_10765T0,FOTG_04439T0	FOZG_01812T0	FOMG_01827T0	FOIG_13130T0	FOWG_10480T0	FOYG_06249T0	FOPG_00050T0	FOQG_03360T0	BN851_0031770	BN850_0003170	BN846_0006470	BN847_0008710	BN848_0009950	BN849_0007600	BN852_0007630	jgi|Fusfu1|1570|FFUJ_00525m.01	FGSG_00714T0	FVEG_00472T0	AB03070.1	*	bgh04154_polypeptide	B0510_10041T1	CIMG_04911T0	gi|320585832|gb|EFW98511.1|	jgi|Lepmu1|3480|Lema_T089930.1	jgi|Mycgr3|65650|estExt_Genewise1Plus.C_chr_11192	NCU00899T0	Pa_1_1790|chrm1_SCAB|Putative	*	jgi|Stano2|4442|SNOG_11348.3	jgi|Trire2|64272|e_gw1.13.185.1	GSTUMT00005108001	URET_06641	jgi|Verda1|2369|VDAG_06851T0	jgi|Clafu1|194539|scf7180000130776_G4321	MGG_04519T0	SMAC_01586
339	30	31	0.221	FOXM_5190aT_00332	FOC38T_00190	FOVG_00373T0	FOXG_01042T0	gi|342890236|gb|EGU89084.1|	jgi|Necha2|37891|e_gw1.3.1319.1,jgi|Necha2|30904|e_gw1.1.1456.1	FOCG_14200T0	FOTG_04438T0	FOZG_01811T0	FOMG_01826T0	FOIG_13129T0	FOWG_10481T0	FOYG_06250T0	FOPG_00051T0	FOQG_03359T0	BN851_0031780	BN850_0003160	BN846_0006460	BN847_0008700	BN848_0009940	BN849_0007590	BN852_0007620	jgi|Fusfu1|1569|FFUJ_00526m.01	FGSG_00713T0	FVEG_00473T0	*	gi_302308278_ref_NP_985148.2__AER291Cp_[Ashbya_gossypii_ATCC_10895]	*	*	*	gi|320590155|gb|EFX02598.1|	*	*	*	*	YHR178W	jgi|Stano2|10478|SNOG_04180.3	*	*	*	jgi|Verda1|9106|VDAG_03862T0	*	*	*
340	41	79	0.132	FOXM_5190aT_00333,FOXM_5190aT_13407	FOC38T_01887,FOC38T_00191	FOVG_03216T0,FOVG_00374T0,FOVG_00374T1	FOXG_01613T0,FOXG_01040T0	gi|342875997|gb|EGU77662.1|,gi|342890235|gb|EGU89083.1|	jgi|Necha2|63518|estExt_Genewise1.C_sca_6_chr9_2_00354,jgi|Necha2|53067|e_gw1.41.77.1,jgi|Necha2|103236|estExt_fgenesh1_pm.C_sca_1_chr1_3_00509	FOCG_01186T0,FOCG_14199T0,FOCG_14199T1	FOTG_00348T0,FOTG_04437T0,FOTG_04437T1	FOZG_05682T0,FOZG_01810T0,FOZG_01810T1	FOMG_05521T0,FOMG_01825T0,FOMG_01825T1	FOIG_02872T0,FOIG_13128T0,FOIG_13128T1	FOWG_02198T0,FOWG_10482T0,FOWG_10482T1	FOYG_03346T0,FOYG_06251T0,FOYG_06251T1	FOPG_04760T0,FOPG_00052T0,FOPG_00052T1	FOQG_00361T0,FOQG_03358T0,FOQG_03358T1	BN851_0116150,BN851_0031790	BN850_0003150	BN846_0106930,BN846_0006450	BN847_0104730,BN847_0008690	BN848_0106310,BN848_0009930	BN849_0105950,BN849_0007580	BN852_0105410,BN852_0007610	jgi|Fusfu1|4302|FFUJ_02655m.01,jgi|Fusfu1|1568|FFUJ_00527m.01	FGSG_07189T0,FGSG_00712T0	FVEG_07974T0,FVEG_00475T0	AB01217.1	gi_45190895_ref_NP_985149.1__AER292Cp_[Ashbya_gossypii_ATCC_10895],gi_45201150_ref_NP_986720.1__AGR055Cp_[Ashbya_gossypii_ATCC_10895]	*	B0510_2558T1	CIMG_06549T0	gi|320588938|gb|EFX01406.1|	jgi|Lepmu1|386|Lema_T003860.1	jgi|Mycgr3|74228|estExt_Genewise1Plus.C_chr_70970	NCU03755T0	Pa_2_11140|chrm2_SCB|Putative	YHR176W	jgi|Stano2|8580|SNOG_15455.3	jgi|Trire2|74351|estExt_GeneWisePlus.C_11692,jgi|Trire2|56845|e_gw1.3.823.1	*	URET_03890	jgi|Verda1|9105|VDAG_03861T0,jgi|Verda1|4320|VDAG_01320T0	*	MGG_08187T0	SMAC_02604
341	39	76	0.239	FOXM_5190aT_00334,FOXM_5190aT_06675	FOC38T_05967,FOC38T_00192	FOVG_08747T0	FOXG_01039T0	gi|342877664|gb|EGU79110.1|,gi|342890234|gb|EGU89082.1|	jgi|Necha2|50663|e_gw1.14.343.1,jgi|Necha2|52609|e_gw1.39.10.1	FOCG_15246T0,FOCG_11565T0,FOCG_14198T0,FOCG_14198T1	FOTG_02024T0,FOTG_04436T0	FOZG_02639T0,FOZG_01809T0,FOZG_01809T1	FOMG_17040T0,FOMG_02719T0,FOMG_01824T0,FOMG_01824T1	FOIG_06442T0,FOIG_13127T0	FOWG_17781T0,FOWG_12301T0,FOWG_10483T0,FOWG_10483T1	FOYG_00334T0,FOYG_06252T0,FOYG_06252T1	FOPG_05571T0,FOPG_00053T0	FOQG_09170T0,FOQG_03357T0	BN851_0074540,BN851_0031800	BN850_0073300,BN850_0003140	BN846_0029770,BN846_0006440	BN847_0024760,BN847_0008680	BN848_0025500,BN848_0009920	BN849_0025210,BN849_0007570	BN852_0007600	jgi|Fusfu1|10754|FFUJ_13819m.01,jgi|Fusfu1|1567|FFUJ_00528m.01	FGSG_11815T0	FVEG_07540T0,FVEG_00476T0	*	*	bgh04932_polypeptide	B0510_8970T1	CIMG_07658T0,CIMG_00600T0	gi|320591354|gb|EFX03793.1|,gi|320594011|gb|EFX06414.1|	jgi|Lepmu1|7780|Lema_T026740.1	jgi|Mycgr3|100062|estExt_fgenesh1_pm.C_chr_40394	NCU00711T0	Pa_6_7770|chrm6_SCB|Putative,Pa_1_4860|chrm1_SCAB|Putative	*	*	jgi|Trire2|108893|fgenesh5_pg.C_scaffold_13000239	GSTUMT00008719001	URET_00610,URET_07626	*	jgi|Clafu1|191913|scf7180000130489_G9883,jgi|Clafu1|194202|scf7180000130764_G2290,jgi|Clafu1|194557|scf7180000130780_G11762,jgi|Clafu1|196867|scf7180000130935_G11976,jgi|Clafu1|185957|scf7180000127947_G3555	MGG_10469T0	SMAC_01391
342	43	43	0.743	FOXM_5190aT_00335	FOC38T_00193	FOVG_00376T0	FOXG_01038T0	gi|342890233|gb|EGU89081.1|	jgi|Necha2|65858|estExt_Genewise1Plus.C_sca_1_chr1_3_01196	FOCG_14197T0	FOTG_04435T0	FOZG_01808T0	FOMG_01823T0	FOIG_13126T0	FOWG_10484T0	FOYG_06253T0	FOPG_00054T0	FOQG_03356T0	BN851_0031810	BN850_0003130	BN846_0006430	BN847_0008670	BN848_0009910	BN849_0007560	BN852_0007590	jgi|Fusfu1|1566|FFUJ_00529m.01	FGSG_11814T0	FVEG_00477T0	AB03216.1	gi_302309004_ref_NP_986184.2__AFR637Wp_[Ashbya_gossypii_ATCC_10895]	bgh02074_polypeptide	B0510_1770T1	CIMG_12856T0	gi|320586122|gb|EFW98801.1|	jgi|Lepmu1|3626|Lema_T091390.1	jgi|Mycgr3|106885|estExt_fgenesh1_pg.C_chr_10305	NCU00901T0	Pa_1_1880|chrm1_SCAB|Putative	YNL250W	jgi|Stano2|7691|SNOG_14194.3	*	GSTUMT00001634001	URET_00600	jgi|Verda1|2383|VDAG_06865T0	jgi|Clafu1|186129|scf7180000128058_G12094	MGG_11387T0	SMAC_00184
343	40	112	1	FOXM_5190aT_00336	FOC38T_00194	FOVG_00377T2,FOVG_00377T3,FOVG_00377T4,FOVG_00377T5,FOVG_00377T1,FOVG_00377T0,FOVG_00377T6	FOXG_01037T0	gi|342873846|gb|EGU75956.1|	jgi|Necha2|73420|fgenesh1_kg.sca_1_chr1_3_0000076	FOCG_14196T4,FOCG_14196T3,FOCG_14196T1,FOCG_14196T0,FOCG_14196T2,FOCG_14196T5	FOTG_04434T2,FOTG_04434T1,FOTG_04434T0,FOTG_04434T3,FOTG_04434T4,FOTG_04434T5	FOZG_01807T3,FOZG_01807T0,FOZG_01807T1,FOZG_01807T2,FOZG_01807T4,FOZG_01807T5	FOMG_01821T2,FOMG_01821T3,FOMG_01821T4,FOMG_01821T1,FOMG_01821T0,FOMG_01821T5	FOIG_13125T1,FOIG_13125T0,FOIG_13125T2,FOIG_13125T4,FOIG_13125T5,FOIG_13125T3,FOIG_13125T6	FOWG_10485T0,FOWG_10485T1,FOWG_10485T5,FOWG_10485T4,FOWG_10485T2,FOWG_10485T3,FOWG_10485T6	FOYG_06254T3,FOYG_06254T4,FOYG_06254T5,FOYG_06254T2,FOYG_06254T0,FOYG_06254T1,FOYG_06254T6	FOPG_00055T4,FOPG_00055T2,FOPG_00055T0,FOPG_00055T1,FOPG_00055T3,FOPG_00055T5,FOPG_00055T6	FOQG_03355T5,FOQG_03355T4,FOQG_03355T0,FOQG_03355T1,FOQG_03355T2,FOQG_03355T3,FOQG_03355T6	BN851_0031820	BN850_0003120	BN846_0006420	BN847_0008660	BN848_0009900	BN849_0007550	BN852_0007580	jgi|Fusfu1|1565|FFUJ_00530m.01	FGSG_00710T0	FVEG_00478T15,FVEG_00478T13,FVEG_00478T11,FVEG_00478T0,FVEG_00478T9,FVEG_00478T8,FVEG_00478T7,FVEG_00478T6,FVEG_00478T5,FVEG_00478T4,FVEG_00478T3,FVEG_00478T2,FVEG_00478T1,FVEG_00478T10,FVEG_00478T12,FVEG_00478T14,FVEG_00478T16	AB03217.1	*	bgh02695_polypeptide	B0510_1771T1	*	gi|320585876|gb|EFW98555.1|	jgi|Lepmu1|3627|Lema_T091400.1	jgi|Mycgr3|32587|e_gw1.1.843.1	NCU00902T0	Pa_1_1870|chrm1_SCAB|Putative	*	jgi|Stano2|7692|SNOG_14196.3	jgi|Trire2|124343|MSC_56130906	GSTUMT00001635001	*	jgi|Verda1|2384|VDAG_06866T0	jgi|Clafu1|186128|scf7180000128058_G12093	MGG_04521T0	SMAC_00185
344	27	35	1	FOXM_5190aT_00337	FOC38T_00195	FOVG_00378T0,FOVG_00378T1	FOXG_01036T0	gi|342873847|gb|EGU75957.1|	jgi|Necha2|75348|fgenesh1_pg.sca_1_chr1_3_0000959	FOCG_14195T0	FOTG_04432T0,FOTG_04432T1	FOZG_01806T0	FOMG_01819T0,FOMG_01819T1	FOIG_13123T0,FOIG_13123T1	FOWG_10486T0,FOWG_10486T1	FOYG_06255T0,FOYG_06255T1	FOPG_00056T0,FOPG_00056T1	FOQG_03353T0,FOQG_03353T1	BN851_0031830	*	BN846_0006410	BN847_0008650	BN848_0009890	BN849_0007540	BN852_0007570	jgi|Fusfu1|1564|FFUJ_00531m.01	FGSG_00709T0	FVEG_00479T0	*	*	*	*	*	*	*	*	*	*	*	*	jgi|Trire2|64271|e_gw1.13.419.1	*	*	jgi|Verda1|2385|VDAG_06867T0	*	*	SMAC_00186
345	41	79	0.12	FOXM_5190aT_00338	FOC38T_12881,FOC38T_00196	FOVG_03999T0,FOVG_00379T0	FOXG_01035T0	gi|342873848|gb|EGU75958.1|	jgi|Necha2|87881|fgenesh1_pg.sca_15_chr12_5_0000318,jgi|Necha2|72189|estExt_Genewise1Plus.C_sca_82_chr10_2_00198,jgi|Necha2|65857|estExt_Genewise1Plus.C_sca_1_chr1_3_01191	FOCG_02032T0,FOCG_14194T0	FOTG_11899T0,FOTG_04433T0	FOZG_07816T0,FOZG_01805T0	FOMG_11666T0,FOMG_01820T0	FOIG_13887T0,FOIG_13887T1,FOIG_13124T0	FOWG_00232T0,FOWG_10487T0	FOYG_04255T0,FOYG_06256T0	FOPG_16843T0,FOPG_00057T0	FOQG_18375T0,FOQG_03354T0	BN851_0146310,BN851_0117530,BN851_0031840	BN850_0078500,BN850_0060940,BN850_0003100	BN846_0123280,BN846_0064790,BN846_0006400	BN847_0092560,BN847_0064340,BN847_0008640	BN848_0122920,BN848_0065980,BN848_0009880	BN849_0122370,BN849_0066100,BN849_0007530	BN852_0121690,BN852_0065830,BN852_0007560	jgi|Fusfu1|3483|FFUJ_03951m.01,jgi|Fusfu1|1563|FFUJ_00532m.01	FGSG_09140T0,FGSG_03177T0	FVEG_03667T0,FVEG_00480T0	AB03547.1	*	*	B0510_10030T1	CIMG_00427T0,CIMG_03277T0	gi|320593057|gb|EFX05466.1|	jgi|Lepmu1|3759|Lema_T092720.1	jgi|Mycgr3|83595|fgenesh1_pm.C_chr_1000305	NCU04092T0,NCU00905T0	Pa_4_6290|chrm4_SCB|Putative,Pa_1_1810|chrm1_SCAB|Putative	*	jgi|Stano2|4658|SNOG_11626.3	jgi|Trire2|108885|fgenesh5_pg.C_scaffold_13000231	GSTUMT00010403001	URET_00474,URET_07120	jgi|Verda1|2697|VDAG_07179T0,jgi|Verda1|2386|VDAG_06868T0	jgi|Clafu1|189307|scf7180000130183_G6762	MGG_11078T0,MGG_11270T0	SMAC_00678,SMAC_00188
346	40	40	0.125	FOXM_5190aT_00339	FOC38T_00197	FOVG_00380T0	FOXG_01034T0	gi|342873849|gb|EGU75959.1|	jgi|Necha2|30788|e_gw1.1.292.1	FOCG_14193T0	FOTG_04431T0	FOZG_01804T0	FOMG_01818T0	FOIG_13122T0	FOWG_10488T0	FOYG_06257T0	FOPG_00058T0	FOQG_03352T0	BN851_0031850	BN850_0003090	BN846_0006390	BN847_0008630	BN848_0009870	BN849_0007520	BN852_0007550	jgi|Fusfu1|1562|FFUJ_00533m.01	FGSG_00707T0	FVEG_14670T0	*	*	bgh02242_polypeptide	B0510_7627T1	CIMG_08101T0	*	jgi|Lepmu1|6516|Lema_T114610.1	jgi|Mycgr3|52792|estExt_Genewise1.C_chr_11475	NCU00928T0	Pa_1_1570|chrm1_SCAB|Putative	*	jgi|Stano2|337|SNOG_00410.3	jgi|Trire2|108894|fgenesh5_pg.C_scaffold_13000240	GSTUMT00002630001	URET_02374	jgi|Verda1|1946|VDAG_06118T0	jgi|Clafu1|197400|scf7180000130988_G11158	MGG_01174T0	SMAC_00206
347	42	86	0.137	FOXM_5190aT_00340,FOXM_5190aT_03295	FOC38T_13385,FOC38T_11969,FOC38T_00199	FOVG_15378T0,FOVG_00382T0,FOVG_00382T1,FOVG_00382T2	FOXG_02524T0,FOXG_01032T0	gi|342869385|gb|EGU73148.1|,gi|342873704|gb|EGU75858.1|,gi|342873850|gb|EGU75960.1|	jgi|Necha2|51503|e_gw1.30.136.1,jgi|Necha2|75345|fgenesh1_pg.sca_1_chr1_3_0000956	FOCG_00152T0,FOCG_14191T1,FOCG_14191T0,FOCG_14191T2	FOTG_08374T0,FOTG_04429T1,FOTG_04429T0,FOTG_04429T2	FOZG_04642T0,FOZG_01802T0,FOZG_01802T1,FOZG_01802T2	FOMG_16089T0,FOMG_01816T0,FOMG_01816T1,FOMG_01816T2	FOIG_15608T0,FOIG_13120T0,FOIG_13120T1,FOIG_13120T2	FOWG_14958T0,FOWG_10490T1,FOWG_10490T0,FOWG_10490T2	FOYG_02313T0,FOYG_06259T0,FOYG_06259T1,FOYG_06259T2	FOPG_13393T0,FOPG_00060T0,FOPG_00060T1,FOPG_00060T2	FOQG_12808T0,FOQG_03350T0,FOQG_03350T1,FOQG_03350T2	BN851_0028690,BN851_0031870	BN850_0061340,BN850_0003070	BN846_0054920,BN846_0006370	BN847_0057490,BN847_0008610	BN848_0059020,BN848_0009850	BN849_0007500	BN852_0007530	jgi|Fusfu1|5239|FFUJ_03589m.01,jgi|Fusfu1|1560|FFUJ_00535m.01	FGSG_00706T0	FVEG_05713T0,FVEG_00482T0	AB03024.1	gi_45190923_ref_NP_985177.1__AER321Wp_[Ashbya_gossypii_ATCC_10895]	bgh04548_polypeptide	B0510_10029T1	CIMG_07713T0	*	jgi|Lepmu1|3597|Lema_T091100.1	jgi|Mycgr3|65235|estExt_Genewise1Plus.C_chr_10604	NCU00904T0	Pa_1_1800|chrm1_SCAB|Putative	*	jgi|Stano2|4513|SNOG_11431.3	jgi|Trire2|79395|estExt_GeneWisePlus.C_130391	GSTUMT00005012001	URET_07577	jgi|Verda1|2388|VDAG_06870T0	jgi|Clafu1|186127|scf7180000128058_G12092	MGG_01202T0	SMAC_00187
348	31	31	0.226	FOXM_5190aT_00341	FOC38T_00200	FOVG_00383T0	FOXG_01031T0	gi|342873851|gb|EGU75961.1|	jgi|Necha2|75344|fgenesh1_pg.sca_1_chr1_3_0000955	FOCG_14190T0	FOTG_04428T0	FOZG_01801T0	FOMG_01815T0	FOIG_13119T0	FOWG_10491T0	FOYG_06260T0	FOPG_00061T0	FOQG_03349T0	BN851_0031880	BN850_0003060	BN846_0006360	BN847_0008600	BN848_0009840	BN849_0007490	BN852_0007520	jgi|Fusfu1|1559|FFUJ_00536m.01	FGSG_00705T0	FVEG_00483T0	*	*	bghP005708	B0510_10028T1	*	*	*	*	*	*	*	*	jgi|Trire2|63955|e_gw1.13.93.1	*	URET_07584	*	jgi|Clafu1|193169|scf7180000130681_G9828	MGG_11269T0	*
349	33	55	0.185	FOXM_5190aT_00342,FOXM_5190aT_14725	FOC38T_00201	FOVG_15168T0,FOVG_00384T0,FOVG_00384T1	FOXG_04670T0,FOXG_01030T0	gi|342873852|gb|EGU75962.1|	jgi|Necha2|92338|fgenesh1_pm.sca_60_chr3_6_0000013,jgi|Necha2|98957|estExt_fgenesh1_pg.C_sca_1_chr1_3_00943	FOCG_11871T0,FOCG_14189T0,FOCG_14189T1	FOTG_16611T0,FOTG_04427T0,FOTG_04427T1	FOZG_02334T0,FOZG_01800T0,FOZG_01800T1	FOMG_02421T0,FOMG_01814T0	FOIG_13362T0,FOIG_13118T0	FOWG_16674T0,FOWG_10492T0,FOWG_10492T1	FOYG_06261T0,FOYG_06261T1	FOPG_16670T0,FOPG_00062T0,FOPG_00062T1	FOQG_03348T0,FOQG_03348T1	BN851_0110100,BN851_0031890	BN850_0003050	BN846_0006350	BN847_0008590	BN848_0009830	BN849_0007480	BN852_0007510	jgi|Fusfu1|1558|FFUJ_00537m.01	FGSG_00704T0	FVEG_00484T0	AB03523.1	*	*	*	CIMG_03088T0	*	jgi|Lepmu1|3826|Lema_T093390.1	jgi|Mycgr3|41694|e_gw1.5.491.1,jgi|Mycgr3|107030|estExt_fgenesh1_pg.C_chr_10529	*	*	*	jgi|Stano2|4646|SNOG_11612.3	jgi|Trire2|108898|fgenesh5_pg.C_scaffold_13000244	*	URET_02870	*	jgi|Clafu1|190467|scf7180000130326_G8940,jgi|Clafu1|191900|scf7180000130484_G2160	*	*
350	30	39	0.717	FOXM_5190aT_00343	FOC38T_00202	FOVG_00385T0,FOVG_00385T1	FOXG_01029T0	gi|342873853|gb|EGU75963.1|	*	FOCG_14188T0,FOCG_14188T1	FOTG_04426T0,FOTG_04426T1	FOZG_01799T0,FOZG_01799T1	FOMG_01813T0,FOMG_01813T1	FOIG_13117T0	FOWG_10493T0,FOWG_10493T1	FOYG_06262T0,FOYG_06262T1	FOPG_00063T0,FOPG_00063T1	FOQG_03347T0,FOQG_03347T1	BN851_0031900	BN850_0054990	BN846_0006340	BN847_0008580	BN848_0009820	BN849_0007470	BN852_0007500	jgi|Fusfu1|1557|FFUJ_00538m.01	FGSG_00703T0	FVEG_00485T0	*	*	*	B0510_10016T1	*	gi|320586269|gb|EFW98948.1|	*	*	NCU00906T0	Pa_1_1820|chrm1_SCAB|Putative	*	*	*	*	*	jgi|Verda1|1951|VDAG_06123T0	*	*	SMAC_00189
351	3	4	1	FOXM_5190aT_00344	*	*	*	*	*	*	*	*	*	FOIG_13116T0	*	*	*	*	*	*	*	*	*	*	*	*	*	FVEG_14673T0,FVEG_14673T1	*	*	*	*	*	*	*	*	*	*	*	*	*	*	*	*	*	*	*
352	40	45	1	FOXM_5190aT_00345	FOC38T_00203	FOVG_00389T0,FOVG_00389T1	FOXG_01028T0	gi|342876834|gb|EGU78390.1|	jgi|Necha2|75341|fgenesh1_pg.sca_1_chr1_3_0000952	FOCG_14185T0	FOTG_04422T0,FOTG_04422T1	FOZG_01796T0,FOZG_01796T1	FOMG_01810T0	FOIG_13114T0	FOWG_10496T0	FOYG_06265T0,FOYG_06265T1	FOPG_00067T0,FOPG_00067T1	FOQG_03343T0	BN851_0031910	BN850_0003040	BN846_0006310	BN847_0008550	BN848_0009790	BN849_0007440	BN852_0007470	jgi|Fusfu1|1556|FFUJ_00539m.01	FGSG_00702T0	FVEG_00488T0	AB03210.1	*	bgh00809_polypeptide	B0510_10015T1	CIMG_07723T0	gi|320586298|gb|EFW98977.1|	jgi|Lepmu1|3636|Lema_T091490.1	jgi|Mycgr3|65552|estExt_Genewise1Plus.C_chr_11029	NCU00911T0	Pa_1_1830|chrm1_SCAB|Putative	*	jgi|Stano2|7685|SNOG_14187.3	jgi|Trire2|79396|estExt_GeneWisePlus.C_130396	*	URET_07569	*	jgi|Clafu1|189297|scf7180000130183_G6752	MGG_01191T0	SMAC_00190
353	29	30	0.532	FOXM_5190aT_00346	FOC38T_00204	FOVG_00390T0	FOXG_01027T0	gi|342876832|gb|EGU78388.1|	*	FOCG_14184T0	FOTG_04420T0	FOZG_01795T0	FOMG_01809T0	FOIG_13113T0	FOWG_10498T0	FOYG_06266T0	FOPG_00068T0	FOQG_03342T0	BN851_0031920	BN850_0003030	BN846_0006300	BN847_0008540	BN848_0009780	BN849_0007430	BN852_0007460	jgi|Fusfu1|1555|FFUJ_00540m.01	FGSG_00701T0	FVEG_14677T0,FVEG_14677T1	*	*	*	B0510_10014T1	*	*	*	*	NCU00912T0	Pa_1_1840|chrm1_SCAB|Putative	*	*	*	*	*	jgi|Verda1|1893|VDAG_06065T0	*	*	SMAC_12119
354	43	45	0.91	FOXM_5190aT_00347	FOC38T_00205	FOVG_00391T0	FOXG_01026T0	gi|342876831|gb|EGU78387.1|	jgi|Necha2|65855|estExt_Genewise1Plus.C_sca_1_chr1_3_01181	FOCG_14183T0	FOTG_04419T0	FOZG_01794T0	FOMG_01808T0	FOIG_13112T0	FOWG_10499T0	FOYG_06267T0	FOPG_00069T0	FOQG_03341T0	BN851_0031930	BN850_0003020	BN846_0006290	BN847_0008530	BN848_0009770	BN849_0007420	BN852_0007450	jgi|Fusfu1|1554|FFUJ_00541m.01	FGSG_00700T0	FVEG_14678T0	AB03511.1	gi_45198612_ref_NP_985641.1__AFR094Cp_[Ashbya_gossypii_ATCC_10895]	bgh02619_polypeptide,bgh02049_polypeptide	B0510_10013T1	CIMG_03276T0	gi|320585829|gb|EFW98508.1|	jgi|Lepmu1|3834|Lema_T093470.1	jgi|Mycgr3|41120|e_gw1.4.270.1	NCU00913T0,NCU00913T1	Pa_1_1850|chrm1_SCAB|Putative	YJL091C	jgi|Stano2|7662|SNOG_14163.3	jgi|Trire2|63967|e_gw1.13.115.1	GSTUMT00002775001	URET_07119	*	jgi|Clafu1|184036|scf7180000126609_G5529	MGG_01198T0	SMAC_00191
355	41	52	0.115	FOXM_5190aT_00348	FOC38T_00206	FOVG_00392T0,FOVG_00392T1	FOXG_01025T0	gi|342876830|gb|EGU78386.1|	jgi|Necha2|31235|e_gw1.1.1222.1	FOCG_14180T0,FOCG_14180T1	FOTG_04418T0,FOTG_04418T1	FOZG_01791T0,FOZG_01791T1	FOMG_01806T0,FOMG_01806T1	FOIG_13111T0,FOIG_13111T1	FOWG_10502T0,FOWG_10502T1	FOYG_06268T0,FOYG_06268T1	FOPG_00070T0,FOPG_00070T1	FOQG_03340T0,FOQG_03340T1	BN851_0031940	BN850_0003010	BN846_0006280	BN847_0008520	BN848_0009760	BN849_0007410	BN852_0007440	jgi|Fusfu1|1553|FFUJ_00542m.01	FGSG_11812T0	FVEG_00490T0	AB03068.1	*	bgh06676_mRNA_polypeptide	B0510_10012T1	CIMG_03267T0	gi|320585923|gb|EFW98602.1|	jgi|Lepmu1|3478|Lema_T089910.1	*	NCU00914T0,NCU00914T1	Pa_1_1860|chrm1_SCAB|Putative	*	jgi|Stano2|4446|SNOG_11351.3	jgi|Trire2|64196|e_gw1.13.286.1	GSTUMT00010349001	URET_07114	jgi|Verda1|1891|VDAG_06063T0	jgi|Clafu1|193164|scf7180000130681_G9823	MGG_01196T0	SMAC_00192
356	28	39	0.224	FOXM_5190aT_00349	FOC38T_00207	FOVG_00393T1,FOVG_00393T0	FOXG_01024T0	gi|342876829|gb|EGU78385.1|	*	FOCG_14179T1,FOCG_14179T0	FOTG_04417T1,FOTG_04417T0	FOZG_01790T1,FOZG_01790T0	FOMG_01805T1,FOMG_01805T0	FOIG_01581T1,FOIG_01581T0	FOWG_10503T1,FOWG_10503T0	FOYG_06269T1,FOYG_06269T0	FOPG_00071T1,FOPG_00071T0	FOQG_03339T1,FOQG_03339T0	BN851_0031950	BN850_0109010	BN846_0006260	BN847_0008510	BN848_0009750	BN849_0007400	BN852_0007430	jgi|Fusfu1|1552|FFUJ_00543m.01	FGSG_11811T0	FVEG_00491T0	*	*	*	*	*	*	*	*	NCU00916T0,NCU00916T1	Pa_1_1710|chrm1_SCAB|Putative	*	*	jgi|Trire2|19432|estExt_fgenesh1_pg.C_130257	*	*	*	*	*	SMAC_00194
357	39	49	0.124	FOXM_5190aT_00350	*	FOVG_00394T0,FOVG_00394T1	FOXG_01023T0	gi|342876828|gb|EGU78384.1|	jgi|Necha2|98954|estExt_fgenesh1_pg.C_sca_1_chr1_3_00937	FOCG_14178T0,FOCG_14178T1	FOTG_04416T0,FOTG_04416T1	FOZG_01789T0,FOZG_01789T1	FOMG_01804T0,FOMG_01804T1	FOIG_01580T0,FOIG_01580T1	FOWG_10504T0,FOWG_10504T1	FOYG_06270T0,FOYG_06270T1	FOPG_00072T0,FOPG_00072T1	FOQG_03338T0,FOQG_03338T1	BN851_0002290	BN850_0109020	BN846_0006250	BN847_0008500	BN848_0009740	BN849_0007390	BN852_0007420	jgi|Fusfu1|1551|FFUJ_00544m.01	FGSG_00698T0	FVEG_00492T0	AB03028.1	*	*	B0510_10020T1	CIMG_07720T0	gi|320585824|gb|EFW98503.1|	jgi|Lepmu1|3598|Lema_T091110.1	jgi|Mycgr3|106883|estExt_fgenesh1_pg.C_chr_10302	NCU00918T0	Pa_1_1690|chrm1_SCAB|Putative	*	jgi|Stano2|4468|SNOG_11381.3	jgi|Trire2|31415|gw1.13.198.1	GSTUMT00007200001	URET_07571	*	jgi|Clafu1|195102|scf7180000130799_G12321	MGG_01220T0	SMAC_00196
358	32	32	0.119	FOXM_5190aT_00351	FOC38T_00208	FOVG_00395T0	FOXG_01022T0	gi|342876827|gb|EGU78383.1|	jgi|Necha2|98953|estExt_fgenesh1_pg.C_sca_1_chr1_3_00936	FOCG_14177T0	FOTG_04415T0	FOZG_01788T0	FOMG_01803T0	FOIG_01579T0	FOWG_10505T0	FOYG_06271T0	FOPG_00073T0	FOQG_03337T0	BN851_0002280	*	*	*	BN848_0009730	*	*	jgi|Fusfu1|1550|FFUJ_00545m.01	FGSG_11810T0	FVEG_00493T0	AB03071.1	*	bghP001668	B0510_10040T1	CIMG_12857T0	*	jgi|Lepmu1|3481|Lema_T089940.1	*	NCU00900T0	*	*	*	jgi|Trire2|108906|fgenesh5_pg.C_scaffold_13000252	GSTUMT00008871001	URET_00599	*	jgi|Clafu1|189664|scf7180000130280_G7112	MGG_04520T0	SMAC_00183
359	39	40	0.55	FOXM_5190aT_00352	FOC38T_00209	FOVG_00396T0	FOXG_01021T0	gi|342876826|gb|EGU78382.1|	jgi|Necha2|30607|e_gw1.1.1313.1	FOCG_14176T0	FOTG_04414T0	FOZG_01787T0	FOMG_01802T0	FOIG_01578T0	FOWG_10506T0	FOYG_06272T0	FOPG_00074T0	FOQG_03336T0	BN851_0002270	BN850_0109040	*	*	*	*	BN852_0007410	jgi|Fusfu1|1549|FFUJ_00546m.01	FGSG_00697T0	FVEG_00494T0	AB08875.1	*	bgh02147_polypeptide	B0510_7628T1	CIMG_13268T0	gi|320585818|gb|EFW98497.1|	jgi|Lepmu1|6515|Lema_T114600.1	jgi|Mycgr3|65848|estExt_Genewise1Plus.C_chr_11477,jgi|Mycgr3|51580|e_gw1.14.90.1	NCU00927T0	Pa_1_1580|chrm1_SCAB|Putative	YBL063W	jgi|Stano2|338|SNOG_00411.3	jgi|Trire2|64298|e_gw1.13.290.1	GSTUMT00008588001	URET_02375	jgi|Verda1|1926|VDAG_06098T0	jgi|Clafu1|197399|scf7180000130988_G11157	MGG_01175T0	SMAC_00205
360	31	31	0.25	FOXM_5190aT_00353	FOC38T_00210	FOVG_00398T0	FOXG_01020T0	gi|342876825|gb|EGU78381.1|	jgi|Necha2|75333|fgenesh1_pg.sca_1_chr1_3_0000944	FOCG_14174T0	FOTG_04412T0	FOZG_01785T0	FOMG_01800T0	FOIG_01576T0	FOWG_10508T0	FOYG_06274T0	FOPG_00076T0	FOQG_03334T0	BN851_0002260	BN850_0109050	BN846_0006230	BN847_0008480	BN848_0009720	BN849_0007370	BN852_0007400	jgi|Fusfu1|1548|FFUJ_00547m.01	FGSG_00696T0	FVEG_00495T0	*	*	bgh06196_mRNA_polypeptide	B0510_1195T1	*	*	*	*	NCU00926T0	*	*	*	jgi|Trire2|64175|e_gw1.13.324.1	*	*	*	*	MGG_01171T0	SMAC_00204
361	42	42	0.667	FOXM_5190aT_00354	FOC38T_00211	FOVG_00399T0	FOXG_01019T0	gi|342876824|gb|EGU78380.1|	jgi|Necha2|30617|e_gw1.1.921.1	FOCG_14173T0	FOTG_04411T0	FOZG_01784T0	FOMG_01799T0	FOIG_01575T0	FOWG_10509T0	FOYG_06275T0	FOPG_00077T0	FOQG_03333T0	BN851_0002250	*	BN846_0006220	BN847_0008470	BN848_0009710	BN849_0007360	BN852_0007390	jgi|Fusfu1|1547|FFUJ_00548m.01	FGSG_00695T0	FVEG_00496T0	AB06671.1	gi_45184917_ref_NP_982635.1__AAR094Wp_[Ashbya_gossypii_ATCC_10895]	bgh01050_polypeptide	B0510_1198T1	CIMG_08819T0	gi|320586200|gb|EFW98879.1|	*	jgi|Mycgr3|71900|estExt_Genewise1Plus.C_chr_50361	NCU00925T0	Pa_1_1640|chrm1_SCAB|Putative	YGR103W	jgi|Stano2|669|SNOG_00837.3	jgi|Trire2|22689|estExt_fgenesh1_pm.C_130072	GSTUMT00007762001	URET_02745	jgi|Verda1|1929|VDAG_06101T0	jgi|Clafu1|185206|scf7180000127501_G12835	MGG_01183T0	SMAC_00203
362	43	43	0.809	FOXM_5190aT_00355	FOC38T_00212	FOVG_00400T0	FOXG_01018T0	gi|342876823|gb|EGU78379.1|	jgi|Necha2|90368|fgenesh1_pm.sca_1_chr1_3_0000501	FOCG_14172T0	FOTG_04410T0	FOZG_01783T0	FOMG_01798T0	FOIG_01574T0	FOWG_10510T0	FOYG_06276T0	FOPG_00078T0	FOQG_03332T0	BN851_0002240	BN850_0003000	BN846_0006210	BN847_0008460	BN848_0009700	BN849_0007350	BN852_0007380	jgi|Fusfu1|1546|FFUJ_00549m.01	FGSG_00694T0	FVEG_00497T0	AB06672.1	gi_45190333_ref_NP_984587.1__AEL273Cp_[Ashbya_gossypii_ATCC_10895]	bgh04172_polypeptide	B0510_1197T1	CIMG_08818T0	gi|320586092|gb|EFW98771.1|	jgi|Lepmu1|6768|Lema_T117130.1	jgi|Mycgr3|71895|estExt_Genewise1Plus.C_chr_50356	NCU00924T0	Pa_1_1630|chrm1_SCAB|Putative	YLR459W	jgi|Stano2|668|SNOG_00836.3	jgi|Trire2|63946|e_gw1.13.152.1	GSTUMT00008023001	*	jgi|Verda1|1960|VDAG_06132T0	jgi|Clafu1|185207|scf7180000127501_G12836	MGG_01168T0	SMAC_00202
363	39	39	0.358	FOXM_5190aT_00356	FOC38T_00213	FOVG_00401T0	FOXG_01017T0	gi|342876822|gb|EGU78378.1|	jgi|Necha2|75330|fgenesh1_pg.sca_1_chr1_3_0000941	FOCG_14171T0	FOTG_04409T0	FOZG_01782T0	FOMG_01797T0	FOIG_01573T0	FOWG_10511T0	FOYG_06277T0	FOPG_00079T0	FOQG_03331T0	BN851_0002230	BN850_0002990	BN846_0006200	BN847_0008450	BN848_0009690	BN849_0007340	BN852_0007370	jgi|Fusfu1|1545|FFUJ_00550m.01	FGSG_00693T0	FVEG_00498T0	AB08862.1	*	bgh05142_polypeptide	B0510_7625T1	CIMG_08082T0	gi|320586087|gb|EFW98766.1|	jgi|Lepmu1|7127|Lema_T120720.1	jgi|Mycgr3|108974|estExt_fgenesh1_pg.C_chr_40106	NCU00923T0	Pa_1_1600|chrm1_SCAB|Putative	*	*	jgi|Trire2|64308|e_gw1.13.151.1	GSTUMT00006748001	*	jgi|Verda1|1959|VDAG_06131T0	jgi|Clafu1|193375|scf7180000130687_G10534	MGG_11282T0	*
364	39	44	0.5	FOXM_5190aT_00357	FOC38T_00215	FOVG_00407T0	FOXG_01015T0	gi|342876820|gb|EGU78376.1|	*	FOCG_14166T0,FOCG_14166T1	FOTG_04404T0	FOZG_01778T0,FOZG_01778T1	FOMG_01791T0,FOMG_01791T1	FOIG_01569T0	FOWG_10515T0,FOWG_10515T1	FOYG_06283T0,FOYG_06283T1	FOPG_00083T0	FOQG_03326T0	BN851_0002220	BN850_0002980	BN846_0006190	BN847_0008440	BN848_0009660	BN849_0007330	BN852_0007360	jgi|Fusfu1|1542|FFUJ_00553m.01	FGSG_00691T0	FVEG_00500T0	AB08861.1	*	*	B0510_7624T1	CIMG_08085T0	gi|320585902|gb|EFW98581.1|	jgi|Lepmu1|7126|Lema_T120710.1	jgi|Mycgr3|109356|estExt_fgenesh1_pg.C_chr_50073	NCU00921T0	Pa_1_1620|chrm1_SCAB|Putative	*	jgi|Stano2|615|SNOG_00774.3	jgi|Trire2|64011|e_gw1.13.424.1	*	URET_02361	jgi|Verda1|1957|VDAG_06129T0	jgi|Clafu1|191724|scf7180000130427_G3045	MGG_01166T0	SMAC_00200
365	44	81	1	FOXM_5190aT_00358	FOC38T_00216	FOVG_00408T2,FOVG_00408T1,FOVG_00408T0,FOVG_00408T3	FOXG_01014T0	gi|342876819|gb|EGU78375.1|	jgi|Necha2|75329|fgenesh1_pg.sca_1_chr1_3_0000940	FOCG_14165T1,FOCG_14165T0,FOCG_14165T3,FOCG_14165T2,FOCG_14165T4	FOTG_04403T3,FOTG_04403T2,FOTG_04403T0,FOTG_04403T1,FOTG_04403T4	FOZG_01777T3,FOZG_01777T2,FOZG_01777T0,FOZG_01777T1,FOZG_01777T4	FOMG_01790T3,FOMG_01790T1,FOMG_01790T0,FOMG_01790T2,FOMG_01790T4	FOIG_01568T0,FOIG_01568T1,FOIG_01568T2,FOIG_01568T3	FOWG_10516T0,FOWG_10516T1,FOWG_10516T2,FOWG_10516T3	FOYG_06284T2,FOYG_06284T1,FOYG_06284T0,FOYG_06284T3,FOYG_06284T4	FOPG_00084T3,FOPG_00084T2,FOPG_00084T0,FOPG_00084T1,FOPG_00084T4	FOQG_03325T0,FOQG_03325T1,FOQG_03325T2,FOQG_03325T3	BN851_0002210	BN850_0002970	BN846_0006180	BN847_0008430	BN848_0009650	BN849_0007320	BN852_0007350	jgi|Fusfu1|1541|FFUJ_00554m.01	FGSG_00690T0	FVEG_00501T0,FVEG_00501T1	AB08876.1	gi_45200850_ref_NP_986420.1__AGL247Cp_[Ashbya_gossypii_ATCC_10895]	bgh02148_polypeptide	B0510_7631T1	CIMG_08102T0	gi|320585805|gb|EFW98484.1|	jgi|Lepmu1|6520|Lema_T114650.1	jgi|Mycgr3|107212|estExt_fgenesh1_pg.C_chr_10802	NCU00920T0	Pa_1_1670|chrm1_SCAB|Putative	YPL040C	jgi|Stano2|336|SNOG_00408.3	jgi|Trire2|63935|e_gw1.13.291.1	GSTUMT00011254001	URET_02373	jgi|Verda1|1956|VDAG_06128T0	jgi|Clafu1|195168|scf7180000130804_G10283	MGG_01165T0	SMAC_00199
366	28	35	0.514	FOXM_5190aT_00359	FOC38T_00217	FOVG_00409T0	FOXG_01013T0	gi|342876818|gb|EGU78374.1|	*	FOCG_14164T0,FOCG_14164T1	FOTG_04402T0	FOZG_01776T0,FOZG_01776T1	FOMG_01789T0,FOMG_01789T1	FOIG_01567T0,FOIG_01567T1	FOWG_10517T0,FOWG_10517T1	FOYG_06285T0,FOYG_06285T1	FOPG_00085T0	FOQG_03324T0	BN851_0002200	BN850_0002960	BN846_0006170	BN847_0008420	BN848_0009640	BN849_0007310	BN852_0007340	jgi|Fusfu1|1540|FFUJ_00555m.01	FGSG_00689T0	FVEG_00502T0,FVEG_00502T1	*	*	*	B0510_1199T1	*	*	*	*	NCU00929T0	*	*	*	jgi|Trire2|4558|fgenesh1_pm.C_scaffold_13000077	*	*	jgi|Verda1|2399|VDAG_06881T0	*	*	*
367	44	56	1	FOXM_5190aT_00360	FOC38T_00218	FOVG_00410T0,FOVG_00410T1	FOXG_01012T0	gi|342876817|gb|EGU78373.1|	jgi|Necha2|31484|e_gw1.1.1445.1	FOCG_14163T1,FOCG_14163T0	FOTG_04401T0,FOTG_04401T1	FOZG_01775T0,FOZG_01775T1	FOMG_01788T0,FOMG_01788T1	FOIG_01566T0,FOIG_01566T1	FOWG_10518T0,FOWG_10518T1	FOYG_06286T0,FOYG_06286T1	FOPG_00086T0,FOPG_00086T1	FOQG_03323T0,FOQG_03323T1	BN851_0002190	BN850_0002950	BN846_0006160	BN847_0008410	BN848_0009630	BN849_0007300	BN852_0007330	jgi|Fusfu1|1539|FFUJ_00556m.01	FGSG_00688T0	FVEG_00503T0,FVEG_00503T1	AB04626.1	gi_45191048_ref_NP_985302.1__AER447Cp_[Ashbya_gossypii_ATCC_10895]	bgh00540_polypeptide	B0510_7676T1	CIMG_08787T0	gi|320586260|gb|EFW98939.1|	jgi|Lepmu1|6754|Lema_T116990.1	jgi|Mycgr3|58320|estExt_Genewise1.C_chr_41245	NCU00896T0	Pa_1_1550|chrm1_SCAB|Putative	YKL212W	jgi|Stano2|862|SNOG_01100.3	jgi|Trire2|122592|estExt_fgenesh5_pg.C_130202	GSTUMT00011234001,GSTUMT00002625001	URET_02757	jgi|Verda1|2400|VDAG_06882T0	jgi|Clafu1|185232|scf7180000127501_G12861	MGG_11279T0	SMAC_01583
368	43	43	0.907	FOXM_5190aT_00361	FOC38T_00219	FOVG_00411T0	FOXG_01011T0	gi|342876816|gb|EGU78372.1|	jgi|Necha2|102393|estExt_fgenesh1_kg.C_sca_1_chr1_3_00075	FOCG_14162T0	FOTG_04400T0	FOZG_01774T0	FOMG_01787T0	FOIG_01565T0	FOWG_10519T0	FOYG_06287T0	FOPG_00087T0	FOQG_03322T0	BN851_0002180	BN850_0002940	BN846_0006150	BN847_0008400	BN848_0009620	BN849_0007290	BN852_0007320	jgi|Fusfu1|1538|FFUJ_00557m.01	FGSG_11808T0	FVEG_00504T0	AB04624.1	*	bgh02847_polypeptide	B0510_7677T1	CIMG_08786T0	gi|320586194|gb|EFW98873.1|	jgi|Lepmu1|6755|Lema_T117000.1	jgi|Mycgr3|71432|estExt_Genewise1Plus.C_chr_41242	NCU00895T0	Pa_1_1540|chrm1_SCAB|Putative	YKR014C	jgi|Stano2|863|SNOG_01101.3	jgi|Trire2|122593|estExt_fgenesh5_pg.C_130207	GSTUMT00002629001	URET_02758	jgi|Verda1|2401|VDAG_06883T0	jgi|Clafu1|185231|scf7180000127501_G12860	MGG_01185T0	SMAC_01582
369	42	42	0.119	FOXM_5190aT_00362	FOC38T_00220	FOVG_00412T0	FOXG_01010T0	gi|342876815|gb|EGU78371.1|	jgi|Necha2|75325|fgenesh1_pg.sca_1_chr1_3_0000936	FOCG_14161T0	FOTG_04399T0	FOZG_01773T0	FOMG_01786T0	FOIG_01564T0	FOWG_10520T0	FOYG_06288T0	FOPG_00088T0	FOQG_03321T0	BN851_0002170	BN850_0102600	BN846_0006140	BN847_0008390	BN848_0009610	BN849_0007280	BN852_0007310	jgi|Fusfu1|1537|FFUJ_00558m.01	FGSG_00686T0	FVEG_00505T0	*	gi_302308662_ref_NP_985653.2__AFR106Cp_[Ashbya_gossypii_ATCC_10895]	bgh01045_polypeptide	B0510_7678T1	CIMG_08785T0	gi|320585992|gb|EFW98671.1|	jgi|Lepmu1|6753|Lema_T116980.1	jgi|Mycgr3|53540|estExt_Genewise1.C_chr_12493	NCU00894T0	Pa_1_1530|chrm1_SCAB|Putative	*	jgi|Stano2|851|SNOG_01086.3	jgi|Trire2|79359|estExt_GeneWisePlus.C_130337	GSTUMT00002628001	URET_02759	jgi|Verda1|2402|VDAG_06884T0	jgi|Clafu1|187449|scf7180000129130_G5696	MGG_11278T0	SMAC_01581
370	44	77	0.109	FOXM_5190aT_00363,FOXM_5190aT_00364	FOC38T_00221	FOVG_00414T0,FOVG_00413T0	FOXG_01008T0,FOXG_01009T0	gi|342876813|gb|EGU78369.1|,gi|342876814|gb|EGU78370.1|	jgi|Necha2|90362|fgenesh1_pm.sca_1_chr1_3_0000495,jgi|Necha2|75323|fgenesh1_pg.sca_1_chr1_3_0000934	FOCG_14159T0,FOCG_14160T0	FOTG_04397T0,FOTG_04398T0	FOZG_01771T0,FOZG_01772T0	FOMG_01784T0,FOMG_01785T0	FOIG_01562T0,FOIG_01563T0	FOWG_10522T0,FOWG_10521T0	FOYG_06290T0,FOYG_06289T0	FOPG_00090T0,FOPG_00089T0	FOQG_03319T0,FOQG_03320T0	BN851_0002150,BN851_0002160	BN850_0102620,BN850_0102610	BN846_0006120,BN846_0006130	BN847_0008370,BN847_0008380	BN848_0009590,BN848_0009600	BN849_0007260,BN849_0007270	BN852_0007290,BN852_0007300	jgi|Fusfu1|1535|FFUJ_00560m.01,jgi|Fusfu1|1536|FFUJ_00559m.01	FGSG_00684T0,FGSG_00685T0	FVEG_00506T0,FVEG_00507T0	AB06669.1	gi_302307048_ref_NP_983536.2__ACR134Wp_[Ashbya_gossypii_ATCC_10895]	bghP006885	B0510_1246T1,B0510_10082T1,B0510_1247T1	CIMG_09464T0,CIMG_08788T0	gi|320593976|gb|EFX06379.1|,gi|320585724|gb|EFW98403.1|	jgi|Lepmu1|6775|Lema_T117200.1	jgi|Mycgr3|98499|estExt_fgenesh1_pm.C_chr_10475	NCU00892T0,NCU00892T1,NCU00893T0	Pa_1_1500|chrm1_SCAB|Putative,Pa_1_1510|chrm1_SCAB|Putative	YOR241W	jgi|Stano2|674|SNOG_00842.3	jgi|Trire2|28050|gw1.13.105.1,jgi|Trire2|64029|e_gw1.13.403.1	GSTUMT00007110001	URET_02756	jgi|Verda1|2405|VDAG_06887T0,jgi|Verda1|2404|VDAG_06886T0	jgi|Clafu1|184147|scf7180000126637_G4841	MGG_11267T0	SMAC_01578
371	29	36	0.126	FOXM_5190aT_00365,FOXM_5190aT_15027	FOC38T_00222	FOVG_16459T0,FOVG_00415T0	FOXG_01007T0	gi|342876812|gb|EGU78368.1|	jgi|Necha2|98951|estExt_fgenesh1_pg.C_sca_1_chr1_3_00922	FOCG_10297T0,FOCG_14158T0	FOTG_04396T0	FOZG_12092T0,FOZG_01770T0	FOMG_01783T0	FOIG_01561T0	FOWG_15989T0,FOWG_10523T0	FOYG_11797T0,FOYG_06291T0	FOPG_00091T0	FOQG_15649T0,FOQG_03318T0	BN851_0002140	BN850_0102630	BN846_0006110	BN847_0008360	BN848_0009580	BN849_0007250	BN852_0007280	jgi|Fusfu1|1534|FFUJ_00561m.01	FGSG_00683T0	FVEG_00508T0	*	*	*	*	*	gi|320585815|gb|EFW98494.1|	*	*	*	*	*	*	jgi|Trire2|64172|e_gw1.13.189.1	GSTUMT00004910001	*	*	jgi|Clafu1|193317|scf7180000130684_G14027	*	*
372	41	41	0.617	FOXM_5190aT_00366	*	FOVG_00416T0	FOXG_01006T0	gi|342876811|gb|EGU78367.1|	jgi|Necha2|75320|fgenesh1_pg.sca_1_chr1_3_0000931	FOCG_14157T0	FOTG_04395T0	FOZG_01769T0	FOMG_01782T0	FOIG_01560T0	FOWG_10524T0	FOYG_06292T0	FOPG_00092T0	FOQG_03317T0	BN851_0002130	BN850_0102640	BN846_0006100	BN847_0008350	BN848_0009570	BN849_0007240	BN852_0007270	jgi|Fusfu1|1533|FFUJ_00562m.01	FGSG_00682T0	FVEG_00509T0	AB05216.1	*	bgh01819_polypeptide	B0510_810T1	CIMG_08331T0	gi|320588285|gb|EFX00754.1|	jgi|Lepmu1|5061|Lema_T110860.1	jgi|Mycgr3|109095|estExt_fgenesh1_pg.C_chr_40305	NCU02589T0	Pa_1_11240|chrm1_SCAB|Putative	*	jgi|Stano2|6427|SNOG_13258.3	jgi|Trire2|64347|e_gw1.13.334.1	GSTUMT00008582001	URET_02504	jgi|Verda1|2362|VDAG_06844T0	jgi|Clafu1|186539|scf7180000128495_G13872	MGG_03603T0	SMAC_05774
373	16	16	1	FOXM_5190aT_00367	FOC38T_00223	FOVG_00417T0	FOXG_01005T0	*	*	FOCG_14156T0	FOTG_04394T0	FOZG_01768T0	FOMG_01781T0	FOIG_01559T0	FOWG_10525T0	FOYG_06293T0	FOPG_00093T0	FOQG_03316T0	*	*	*	*	*	*	*	jgi|Fusfu1|1532|FFUJ_00563m.01	FGSG_00681T0	FVEG_00510T0	*	*	*	*	*	*	*	*	*	*	*	*	*	*	*	*	*	*	*
374	6	6	1	FOXM_5190aT_00368	*	*	*	*	*	FOCG_14155T0	*	FOZG_01767T0	FOMG_01780T0	*	FOWG_10526T0	*	*	*	*	*	*	*	*	*	*	*	*	FVEG_00511T0	*	*	*	*	*	*	*	*	*	*	*	*	*	*	*	*	*	*	*
375	5	5	1	FOXM_5190aT_00369	*	*	*	*	*	FOCG_14154T0	*	FOZG_01766T0	FOMG_01779T0	*	FOWG_10527T0	*	*	*	*	*	*	*	*	*	*	*	*	*	*	*	*	*	*	*	*	*	*	*	*	*	*	*	*	*	*	*	*
376	35	35	0.246	FOXM_5190aT_00370	FOC38T_00224	FOVG_00419T0	FOXG_01002T0	gi|342876808|gb|EGU78364.1|	jgi|Necha2|75317|fgenesh1_pg.sca_1_chr1_3_0000928	FOCG_14153T0	FOTG_04392T0	FOZG_01765T0	FOMG_01778T0	FOIG_01557T0	FOWG_10528T0	FOYG_06295T0	FOPG_00095T0	FOQG_03314T0	BN851_0002100	BN850_0097740	BN846_0005990	BN847_0008240	BN848_0009460	BN849_0007130	BN852_0007150	jgi|Fusfu1|1530|FFUJ_00565m.01	FGSG_00672T0	FVEG_00513T0	*	*	*	B0510_5448T1	CIMG_08045T0	gi|320586652|gb|EFW99322.1|	*	*	NCU03103T0	Pa_1_11710|chrm1_SCAB|Putative	*	*	jgi|Trire2|108840|fgenesh5_pg.C_scaffold_13000186	*	URET_02327	jgi|Verda1|4033|VDAG_01033T0	*	MGG_03693T0	SMAC_02835
377	44	45	1	FOXM_5190aT_00371	FOC38T_00225	FOVG_00420T0	FOXG_01001T0	gi|342876807|gb|EGU78363.1|	jgi|Necha2|73418|fgenesh1_kg.sca_1_chr1_3_0000074	FOCG_14152T0	FOTG_04391T0	FOZG_01764T0	FOMG_01777T0	FOIG_01556T0	FOWG_10529T0	FOYG_06296T0	FOPG_00096T0	FOQG_03313T0	BN851_0002110	BN850_0097750	BN846_0005980	BN847_0008230	BN848_0009450	BN849_0007120	BN852_0007140	jgi|Fusfu1|1529|FFUJ_00566m.01	FGSG_00671T0	FVEG_00514T0	AB01838.1	gi_45185139_ref_NP_982856.1__40S_ribosomal_protein_S11_[Ashbya_gossypii_ATCC_10895]	bgh02929_polypeptide	B0510_5447T1	CIMG_08046T0	gi|320586825|gb|EFW99488.1|	jgi|Lepmu1|11641|Lema_T058930.1	jgi|Mycgr3|80478|fgenesh1_kg.C_chr_4000233	NCU03102T0	Pa_1_11720|chrm1_SCAB|Putative	YDR025W,YBR048W	jgi|Stano2|6691|SNOG_13626.3	jgi|Trire2|122587|estExt_fgenesh5_pg.C_130185	GSTUMT00011285001	URET_02328	jgi|Verda1|4034|VDAG_01034T0	jgi|Clafu1|185106|scf7180000127441_G6546	MGG_03680T0	SMAC_02834
378	41	41	0.683	FOXM_5190aT_00372	FOC38T_00226	FOVG_00421T0	FOXG_01000T0	gi|342876806|gb|EGU78362.1|	jgi|Necha2|98950|estExt_fgenesh1_pg.C_sca_1_chr1_3_00920	FOCG_14151T0	FOTG_04390T0	FOZG_01763T0	FOMG_01776T0	FOIG_01555T0	FOWG_10530T0	FOYG_06297T0	FOPG_00097T0	FOQG_03312T0	BN851_0002120	BN850_0097760	BN846_0005970	BN847_0008220	BN848_0009440	BN849_0007110	BN852_0007130	jgi|Fusfu1|1528|FFUJ_00567m.01	FGSG_00670T0	FVEG_00515T0	AB08872.1	*	bghP004314	B0510_792T1	CIMG_08052T0	gi|320586916|gb|EFW99579.1|	jgi|Lepmu1|7149|Lema_T120940.1	jgi|Mycgr3|66163|estExt_Genewise1Plus.C_chr_11876	NCU03211T0	Pa_1_6670|chrm1_SCAB|Putative	*	jgi|Stano2|721|SNOG_00903.3	jgi|Trire2|64112|e_gw1.13.420.1	GSTUMT00008583001	*	jgi|Verda1|4035|VDAG_01035T0	jgi|Clafu1|197451|scf7180000130988_G11209	MGG_03679T0	SMAC_02930
379	42	43	0.139	FOXM_5190aT_00373	FOC38T_00227	FOVG_00423T0	FOXG_00999T0	gi|342876805|gb|EGU78361.1|	jgi|Necha2|75315|fgenesh1_pg.sca_1_chr1_3_0000926	FOCG_14149T0	FOTG_04388T0	FOZG_01761T0	FOMG_01774T0	FOIG_01553T0	FOWG_10532T0	FOYG_06299T0	FOPG_00099T0	FOQG_03310T0	BN851_0002070	BN850_0097720	BN846_0006010	BN847_0008260	BN848_0009480	BN849_0007150	BN852_0007190	jgi|Fusfu1|1527|FFUJ_00568m.01	FGSG_00675T0	FVEG_00516T0,FVEG_00516T1	AB02953.1	*	bgh04142_polypeptide	B0510_1752T1	CIMG_02257T0	gi|320586578|gb|EFW99248.1|	jgi|Lepmu1|7684|Lema_T025780.1	jgi|Mycgr3|109656|estExt_fgenesh1_pg.C_chr_50573	NCU03105T0	Pa_1_11680|chrm1_SCAB|Putative	*	jgi|Stano2|8428|SNOG_15233.3	jgi|Trire2|79501|estExt_GeneWisePlus.C_140148	GSTUMT00005656001	URET_01477	jgi|Verda1|4031|VDAG_01031T0	jgi|Clafu1|188693|scf7180000130096_G2564	MGG_03698T0	SMAC_02837
380	27	27	0.185	FOXM_5190aT_00374	FOC38T_00228	FOVG_00424T0	*	*	*	FOCG_14148T0	FOTG_04387T0	FOZG_01760T0	FOMG_01773T0	FOIG_01552T0	FOWG_10533T0	FOYG_06300T0	FOPG_00100T0	FOQG_03309T0	BN851_0002060	BN850_0097710	BN846_0006020	BN847_0008270	BN848_0009490	BN849_0007160	BN852_0007200	jgi|Fusfu1|1526|FFUJ_00569m.01	FGSG_11804T0	FVEG_14685T0	AB02954.1	*	*	B0510_1753T1	CIMG_02256T0	*	*	*	NCU03106T0	Pa_1_11690|chrm1_SCAB|Putative	*	*	*	*	*	*	*	*	*
381	30	30	0.128	FOXM_5190aT_00375	FOC38T_00229	FOVG_00425T0	FOXG_00998T0	gi|342876804|gb|EGU78360.1|	*	FOCG_14147T0	FOTG_04386T0	FOZG_01759T0	FOMG_01772T0	FOIG_01551T0	FOWG_10534T0	FOYG_06301T0	FOPG_00101T0	FOQG_03308T0	BN851_0002050	BN850_0097700	BN846_0006030	BN847_0008280	BN848_0009500	BN849_0007170	BN852_0007210	jgi|Fusfu1|1525|FFUJ_00570m.01	FGSG_11803T0	FVEG_00517T0	*	*	bgh03592_polypeptide	B0510_1754T1	*	*	*	*	NCU03111T0	Pa_1_11700|chrm1_SCAB|Putative	*	*	*	*	*	jgi|Verda1|4030|VDAG_01030T0	*	*	SMAC_12597
382	44	47	1	FOXM_5190aT_00376	FOC38T_00230	FOVG_00426T0	FOXG_00997T0	gi|342876803|gb|EGU78359.1|	jgi|Necha2|57621|estExt_Genewise1.C_sca_1_chr1_3_01148	FOCG_14146T0	FOTG_04385T0	FOZG_01758T0,FOZG_01758T1	FOMG_01771T0	FOIG_01550T0	FOWG_10535T0	FOYG_06302T0	FOPG_00102T0	FOQG_03307T0	BN851_0002040	BN850_0097690	BN846_0006040	BN847_0008290	BN848_0009510	BN849_0007180	BN852_0007220	jgi|Fusfu1|1524|FFUJ_00571m.01	FGSG_00677T0	FVEG_00518T0	AB02799.1	gi_45188077_ref_NP_984300.1__ADR204Wp_[Ashbya_gossypii_ATCC_10895],gi_45187771_ref_NP_983994.1__ADL102Cp_[Ashbya_gossypii_ATCC_10895]	bgh05626_mRNA_polypeptide	B0510_1759T1	CIMG_02160T0	gi|320586413|gb|EFW99083.1|	jgi|Lepmu1|7802|Lema_T026960.1	jgi|Mycgr3|72031|estExt_Genewise1Plus.C_chr_50547	NCU03124T0	Pa_1_11090|chrm1_SCAB|Putative	YOR061W,YIL035C	jgi|Stano2|10739|SNOG_04516.3	jgi|Trire2|79503|estExt_GeneWisePlus.C_140151	GSTUMT00008887001	URET_01537	jgi|Verda1|4029|VDAG_01029T0	jgi|Clafu1|197765|scf7180000131039_G7383	MGG_03696T0	SMAC_02854
383	25	25	0.36	FOXM_5190aT_00377	FOC38T_00231	FOVG_00427T0	FOXG_00996T0	gi|342876802|gb|EGU78358.1|	jgi|Necha2|75312|fgenesh1_pg.sca_1_chr1_3_0000923	FOCG_14145T0	FOTG_04384T0	FOZG_01757T0	FOMG_01770T0	FOIG_01549T0	FOWG_10536T0	FOYG_06303T0	FOPG_00103T0	FOQG_03306T0	BN851_0002030	BN850_0097680	BN846_0006050	BN847_0008300	BN848_0009520	BN849_0007190	BN852_0007230	jgi|Fusfu1|1523|FFUJ_00572m.01	FGSG_00678T0	FVEG_00519T0	*	*	*	*	*	*	*	*	*	*	*	*	*	*	*	*	*	*	*
384	43	44	0.881	FOXM_5190aT_00378	FOC38T_00232	FOVG_00428T0	FOXG_00995T0	gi|342876801|gb|EGU78357.1|	jgi|Necha2|30705|e_gw1.1.1403.1	FOCG_14144T0	FOTG_04383T0	FOZG_01756T0	FOMG_01769T0	FOIG_01548T0	FOWG_10537T0	FOYG_06304T0	FOPG_00104T0	FOQG_03305T0	BN851_0002020	BN850_0097670	BN846_0006060	BN847_0008310	BN848_0009530	BN849_0007200	*	jgi|Fusfu1|1522|FFUJ_00573m.01	FGSG_11805T0	FVEG_00520T0	AB02779.1	gi_45185840_ref_NP_983556.1__ACR154Wp_[Ashbya_gossypii_ATCC_10895]	bgh00924_polypeptide	B0510_1768T1	CIMG_10876T0	gi|320586440|gb|EFW99110.1|	jgi|Lepmu1|7503|Lema_T023970.1	jgi|Mycgr3|72630|estExt_Genewise1Plus.C_chr_51511	NCU03122T0,NCU03122T1	Pa_1_11020|chrm1_SCAB|Putative	YPL120W	jgi|Stano2|10531|SNOG_04250.3	jgi|Trire2|22731|estExt_fgenesh1_pm.C_140039	GSTUMT00008837001	URET_01552	jgi|Verda1|4027|VDAG_01027T0	jgi|Clafu1|184973|scf7180000127332_G7685	MGG_03694T0	SMAC_02852
385	21	21	0.762	FOXM_5190aT_00379	FOC38T_15638	FOVG_00429T0	*	gi|342876800|gb|EGU78356.1|	*	FOCG_14143T0	FOTG_04382T0	FOZG_01755T0	FOMG_01768T0	*	FOWG_10538T0	FOYG_06305T0	FOPG_00105T0	FOQG_03304T0	*	BN850_0097660	BN846_0006070	BN847_0008320	BN848_0009540	BN849_0007210	BN852_0007240	jgi|Fusfu1|1521|FFUJ_00574m.01	FGSG_11806T0	FVEG_00521T0	*	*	*	*	*	*	*	*	*	*	*	*	*	*	*	*	*	*	*
386	30	31	1	FOXM_5190aT_00380	FOC38T_00233	FOVG_00430T0	FOXG_00993T0	gi|342876799|gb|EGU78355.1|	jgi|Necha2|102062|estExt_fgenesh1_pg.C_sca_39_chr11_5_00124,jgi|Necha2|77327|fgenesh1_pg.sca_2_chr3_3_0000049	FOCG_14142T0	FOTG_04381T0	FOZG_01754T0	FOMG_01767T0	FOIG_01546T0	FOWG_10539T0	FOYG_06306T0	FOPG_00106T0	FOQG_03303T0	BN851_0002010	*	BN846_0006080	BN847_0008330	BN848_0009550	BN849_0007220	BN852_0007250	jgi|Fusfu1|1520|FFUJ_00575m.01	FGSG_00680T0	FVEG_00522T0	*	*	*	*	*	*	*	*	NCU03121T0	Pa_1_11010|chrm1_SCAB|Putative	*	jgi|Stano2|5510|SNOG_12031.3	jgi|Trire2|64710|e_gw1.14.336.1	*	*	*	*	MGG_14098T0	SMAC_02851
387	16	30	0.149	FOXM_5190aT_00381,FOXM_5190aT_03966	FOC38T_02601,FOC38T_00234	FOVG_04087T0,FOVG_00431T0	*	gi|342876798|gb|EGU78354.1|	*	FOCG_02115T0,FOCG_14141T0	FOTG_11985T0,FOTG_04380T0	FOZG_07731T0,FOZG_01753T0	FOMG_11752T0,FOMG_01766T0	FOIG_06258T0,FOIG_01545T0	FOWG_00317T0,FOWG_10540T0	FOYG_04338T0,FOYG_06307T0	FOPG_02415T0,FOPG_00107T0	FOQG_08802T0,FOQG_03302T0	*	*	*	*	*	*	*	jgi|Fusfu1|3396|FFUJ_04038m.01,jgi|Fusfu1|1519|FFUJ_00576m.01	*	FVEG_00523T1,FVEG_00523T0	AB03266.1	*	*	*	*	*	*	*	*	*	*	*	*	*	*	*	*	*	*
388	35	44	0.162	FOXM_5190aT_00382	FOC38T_00235	FOVG_00432T0	FOXG_00990T0	gi|342876797|gb|EGU78353.1|	jgi|Necha2|49776|e_gw1.43.147.1,jgi|Necha2|65842|estExt_Genewise1Plus.C_sca_1_chr1_3_01140	FOCG_14140T0	FOTG_04379T0	FOZG_01752T0	FOMG_01765T0	FOIG_01544T0	FOWG_10541T0	FOYG_06308T0	FOPG_00108T0	FOQG_03301T0	*	BN850_0135700,BN850_0097770	BN846_0055490,BN846_0005960	BN847_0051460,BN847_0008210	BN848_0051290,BN848_0009430	BN849_0010210,BN849_0007100	BN852_0007120	jgi|Fusfu1|1518|FFUJ_00577m.01	FGSG_04440T0,FGSG_00669T0	FVEG_00524T0	*	*	*	B0510_3358T1,B0510_5452T1,B0510_5136T1	CIMG_08833T0	gi|320586471|gb|EFW99141.1|	*	jgi|Mycgr3|9942|gw1.2.25.1	NCU08358T0	Pa_1_4050|chrm1_SCAB|Putative	*	*	jgi|Trire2|79510|estExt_GeneWisePlus.C_140158	*	URET_02732	jgi|Verda1|4026|VDAG_01026T0	*	MGG_03736T0	SMAC_01630
389	24	56	0.141	FOXM_5190aT_00383,FOXM_5190aT_09791,FOXM_5190aT_04268	FOC38T_06753,FOC38T_12018,FOC38T_00236	FOVG_17025T0,FOVG_18433T0,FOVG_00433T0	FOXG_05578T0,FOXG_10122T0,FOXG_00989T0	gi|342887404|gb|EGU86909.1|,gi|342876796|gb|EGU78352.1|	jgi|Necha2|55814|e_gw1.86.13.1,jgi|Necha2|42498|e_gw1.37.13.1,jgi|Necha2|97519|fgenesh1_pm.sca_40_chr12_1_0000046,jgi|Necha2|33781|e_gw1.18.944.1,jgi|Necha2|90701|fgenesh1_pm.sca_18_chr2_1_0000105	FOCG_17228T0,FOCG_12674T0,FOCG_14139T0	FOTG_15334T0,FOTG_11642T0,FOTG_04378T0	FOZG_08059T0,FOZG_14414T0,FOZG_01751T0	FOMG_17224T0,FOMG_15824T0,FOMG_01764T0	FOIG_13665T0,FOIG_08496T0,FOIG_01543T0	FOWG_10793T0,FOWG_10542T0	FOYG_04023T0,FOYG_13098T0,FOYG_06309T0	FOPG_15736T0,FOPG_14008T0,FOPG_00109T0	FOQG_15354T0,FOQG_03300T0	*	*	*	*	*	*	*	jgi|Fusfu1|3724|FFUJ_03710m.01,jgi|Fusfu1|1517|FFUJ_00578m.01	*	FVEG_00525T0,FVEG_08381T0,FVEG_03455T0	AB03267.1	*	*	B0510_1241T1	*	*	*	*	*	*	*	*	jgi|Trire2|111447|fgenesh5_pg.C_scaffold_27000018	GSTUMT00006469001	URET_03809	*	jgi|Clafu1|189460|scf7180000130254_G12403	MGG_10308T0	*
390	16	44	0.123	FOXM_5190aT_00384,FOXM_5190aT_11515,FOXM_5190aT_10531	FOC38T_12250,FOC38T_10019,FOC38T_00237	FOVG_12644T0,FOVG_11156T0,FOVG_00434T0	FOXG_13266T0,FOXG_12945T0,FOXG_00988T0	gi|342878520|gb|EGU79856.1|	*	FOCG_08217T0,FOCG_14463T0,FOCG_14138T0	FOTG_10843T0,FOTG_19040T0	FOZG_15508T0,FOZG_14746T0,FOZG_01750T0	FOMG_09633T0,FOMG_08759T0,FOMG_01763T0	FOIG_10342T0,FOIG_07536T0,FOIG_01542T0	FOWG_15403T0,FOWG_04571T0,FOWG_10543T0	FOYG_14397T0,FOYG_10664T0,FOYG_06310T0	FOPG_10229T0,FOPG_11545T0,FOPG_00110T0	FOQG_03299T0,FOQG_05512T0,FOQG_13935T0	*	*	*	*	*	*	*	jgi|Fusfu1|10372|FFUJ_08177m.01,jgi|Fusfu1|1516|FFUJ_00579m.01	*	FVEG_11706T0,FVEG_12263T0,FVEG_00526T0	*	*	*	*	*	*	*	*	*	*	*	*	*	*	*	*	*	*	*
391	43	43	1	FOXM_5190aT_00394	FOC38T_00244	FOVG_00443T0	FOXG_00978T0	gi|342883365|gb|EGU83878.1|	jgi|Necha2|98942|estExt_fgenesh1_pg.C_sca_1_chr1_3_00900	FOCG_14128T0	FOTG_04368T0	FOZG_01740T0	FOMG_01752T0	FOIG_01533T0	FOWG_10553T0	FOYG_06320T0	FOPG_00119T0	FOQG_03290T0	BN851_0001910	BN850_0002850	BN846_0005870	BN847_0008120	BN848_0009350	BN849_0007010	BN852_0007040	jgi|Fusfu1|1507|FFUJ_00588m.01	FGSG_00660T0	FVEG_00536T0	AB03043.1	gi_45198505_ref_NP_985534.1__AFL014Cp_[Ashbya_gossypii_ATCC_10895]	bgh00349_polypeptide	*	CIMG_03257T0	gi|320593703|gb|EFX06112.1|	jgi|Lepmu1|3776|Lema_T092890.1	jgi|Mycgr3|104090|estExt_fgenesh1_kg.C_chr_40119	NCU02616T0	Pa_1_4590|chrm1_SCAB|Putative	YGL116W	jgi|Stano2|4505|SNOG_11422.3	jgi|Trire2|109022|fgenesh5_pg.C_scaffold_14000096	GSTUMT00005056001	URET_07105	jgi|Verda1|1918|VDAG_06090T0	jgi|Clafu1|194518|scf7180000130776_G4300	MGG_01236T0	SMAC_05745
392	42	164	0.139	FOXM_5190aT_00395,FOXM_5190aT_09967,FOXM_5190aT_06496,FOXM_5190aT_04357,FOXM_5190aT_04150	FOC38T_07929,FOC38T_06270,FOC38T_03984,FOC38T_04626	FOVG_08525T0,FOVG_03880T0,FOVG_02011T0,FOVG_06389T0,FOVG_00444T0	FOXG_11012T0,FOXG_05692T0,FOXG_04242T0,FOXG_05493T0,FOXG_00977T0	gi|342877573|gb|EGU79023.1|,gi|342881210|gb|EGU82137.1|,gi|342886888|gb|EGU86585.1|,gi|342879018|gb|EGU80295.1|,gi|342883366|gb|EGU83879.1|	jgi|Necha2|123345|estExt_fgeneshN1_pm.C_sca_5_chr5_3_00010,jgi|Necha2|75646|fgenesh1_pg.sca_1_chr1_3_0001257,jgi|Necha2|31115|e_gw1.1.1505.1	FOCG_12086T0,FOCG_11341T0,FOCG_01913T0,FOCG_04480T0,FOCG_14127T0	FOTG_10018T0,FOTG_08883T0,FOTG_05192T0,FOTG_02775T0,FOTG_04367T0	FOZG_07934T0,FOZG_02863T0,FOZG_00250T0,FOZG_09618T0,FOZG_01739T0	FOMG_11548T0,FOMG_02939T0,FOMG_00242T0,FOMG_06914T0,FOMG_01751T0	FOIG_14004T0,FOIG_06658T0,FOIG_00078T0,FOIG_07008T0,FOIG_01532T0	FOWG_12526T0,FOWG_08970T0,FOWG_00106T0,FOWG_07609T0,FOWG_10554T0	FOYG_16551T0,FOYG_04143T0,FOYG_00555T0,FOYG_08332T0,FOYG_06321T0	FOPG_12614T0,FOPG_12146T0,FOPG_03359T0,FOPG_03132T0,FOPG_00120T0	FOQG_10925T0,FOQG_06291T0,FOQG_04749T0,FOQG_06680T0,FOQG_03289T0	BN851_0136210,BN851_0082850,BN851_0066160,BN851_0052150,BN851_0001900	BN850_0010440,BN850_0062480,BN850_0015060,BN850_0002840	BN846_0071620,BN846_0027610,BN846_0032410,BN846_0005860	BN847_0071500,BN847_0022600,BN847_0033340,BN847_0008110	BN848_0023630,BN848_0073060,BN848_0031770,BN848_0009340	BN849_0073160,BN849_0023070,BN849_0035730,BN849_0007000	BN852_0077310,BN852_0020540,BN852_0031000,BN852_0007030	jgi|Fusfu1|10942|FFUJ_12208m.01,jgi|Fusfu1|3597|FFUJ_03837m.01,jgi|Fusfu1|172|FFUJ_01918m.01,jgi|Fusfu1|7348|FFUJ_07532m.01,jgi|Fusfu1|1506|FFUJ_00589m.01	FGSG_04930T0,FGSG_01892T0,FGSG_09931T0,FGSG_00659T0	FVEG_09787T0,FVEG_07361T0,FVEG_03557T0,FVEG_02648T0,FVEG_00537T0	AB07518.1,AB06683.1,AB01879.1,AB01493.1	*	bgh00762_polypeptide	B0510_9452T1,B0510_4259T1,B0510_3718T1	CIMG_12351T0,CIMG_09331T0	gi|320588736|gb|EFX01204.1|,gi|320592970|gb|EFX05379.1|	jgi|Lepmu1|11496|Lema_T057480.1,jgi|Lepmu1|4202|Lema_T106420.1,jgi|Lepmu1|3311|Lema_T097780.1	jgi|Mycgr3|69447|estExt_Genewise1Plus.C_chr_30413,jgi|Mycgr3|49195|e_gw1.10.87.1	NCU03134T0,NCU09028T0,NCU05836T0,NCU01059T0	Pa_0_840|chrm2_SCA|Putative,Pa_1_11480|chrm1_SCAB|Putative,Pa_6_610|chrm6_SCB|Putative,Pa_2_4900|chrm2_SCB|Putative	*	jgi|Stano2|6754|SNOG_13704.3,jgi|Stano2|6009|SNOG_12698.3,jgi|Stano2|909|SNOG_06721.3	jgi|Trire2|79044|estExt_GeneWisePlus.C_120298,jgi|Trire2|65380|e_gw1.16.336.1,jgi|Trire2|79960|estExt_GeneWisePlus.C_160228,jgi|Trire2|111953|fgenesh5_pg.C_scaffold_30000092	GSTUMT00006238001	URET_04973,URET_04850	jgi|Verda1|8650|VDAG_03408T0,jgi|Verda1|5917|VDAG_09569T0,jgi|Verda1|1900|VDAG_06072T0,jgi|Verda1|273|VDAG_00273T0	jgi|Clafu1|196311|scf7180000130908_G9579,jgi|Clafu1|195487|scf7180000130842_G12537	MGG_07666T0,MGG_11802T0,MGG_01314T0,MGG_11599T0	SMAC_02865,SMAC_09232,SMAC_07614,SMAC_02735
393	14	41	0.285	FOXM_5190aT_00396	FOC38T_00245	FOVG_00445T0,FOVG_00445T1,FOVG_00445T2	FOXG_00976T0	*	*	FOCG_14126T1,FOCG_14126T2,FOCG_14126T0,FOCG_14126T3	FOTG_04366T0,FOTG_04366T1,FOTG_04366T2,FOTG_04366T3	FOZG_01738T2,FOZG_01738T0,FOZG_01738T1,FOZG_01738T3	FOMG_01750T2,FOMG_01750T1,FOMG_01750T0,FOMG_01750T3	FOIG_01531T2,FOIG_01531T0,FOIG_01531T1,FOIG_01531T3	FOWG_10555T2,FOWG_10555T1,FOWG_10555T0,FOWG_10555T3	FOYG_06322T0,FOYG_06322T1,FOYG_06322T2,FOYG_06322T3	*	FOQG_03288T2,FOQG_03288T1,FOQG_03288T0,FOQG_03288T3	*	*	*	*	*	*	*	*	*	FVEG_00538T0,FVEG_00538T1	*	*	*	*	*	*	*	*	*	*	*	*	jgi|Trire2|122684|estExt_fgenesh5_pg.C_140099	*	*	*	*	*	*
394	30	81	0.114	FOXM_5190aT_00397,FOXM_5190aT_12854	FOC38T_14035,FOC38T_00246	FOVG_00446T0,FOVG_00446T2,FOVG_00446T1,FOVG_00446T3,FOVG_00446T4	FOXG_00975T0	gi|342870968|gb|EGU73838.1|,gi|342883369|gb|EGU83882.1|	jgi|Necha2|90349|fgenesh1_pm.sca_1_chr1_3_0000482	FOCG_17744T0,FOCG_14125T3,FOCG_14125T0,FOCG_14125T1,FOCG_14125T2,FOCG_14125T4	FOTG_04364T3,FOTG_04364T2,FOTG_04364T0,FOTG_04364T1,FOTG_04364T4	FOZG_01737T1,FOZG_01737T0,FOZG_01737T2,FOZG_01737T3,FOZG_01737T4	FOMG_01749T0,FOMG_01749T1,FOMG_01749T2,FOMG_01749T3,FOMG_01749T4	FOIG_01530T3,FOIG_01530T1,FOIG_01530T0,FOIG_01530T2,FOIG_01530T4	FOWG_10556T2,FOWG_10556T3,FOWG_10556T0,FOWG_10556T1,FOWG_10556T4	FOYG_03508T0,FOYG_06323T2,FOYG_06323T0,FOYG_06323T1,FOYG_06323T3,FOYG_06323T4	FOPG_19090T0,FOPG_00122T2,FOPG_00122T3,FOPG_00122T1,FOPG_00122T0,FOPG_00122T4	FOQG_03286T2,FOQG_03286T1,FOQG_03286T3,FOQG_03286T0,FOQG_03286T4	BN851_0001880	BN850_0002820	BN846_0005840	BN847_0008090	BN848_0009310	BN849_0006980	BN852_0007010	jgi|Fusfu1|1503|FFUJ_00592m.01	FGSG_00657T0	FVEG_00539T2,FVEG_00539T3,FVEG_00539T4,FVEG_00539T1,FVEG_00539T0,FVEG_00539T5	AB03558.1	*	*	B0510_1382T1	*	*	*	*	*	*	*	*	jgi|Trire2|41617|gw1.14.483.1	*	*	jgi|Verda1|1905|VDAG_06077T0	*	MGG_01233T0	*
395	43	43	0.482	FOXM_5190aT_00398	FOC38T_00247	FOVG_00448T0	FOXG_00974T0	gi|342883370|gb|EGU83883.1|	jgi|Necha2|102391|estExt_fgenesh1_kg.C_sca_1_chr1_3_00072	FOCG_14124T0	FOTG_04363T0	FOZG_01736T0	FOMG_01748T0	FOIG_01529T0	FOWG_10557T0	FOYG_06324T0	FOPG_00124T0	FOQG_03285T0	BN851_0001870	BN850_0002810	BN846_0005830	BN847_0008080	BN848_0009300	BN849_0006970	BN852_0007000	jgi|Fusfu1|1501|FFUJ_00594m.01	FGSG_00656T0	FVEG_00540T0	AB03206.1	gi_45187849_ref_NP_984072.1__ADL025Wp_[Ashbya_gossypii_ATCC_10895]	bgh00270_polypeptide	B0510_1375T1	CIMG_03058T0	gi|320593387|gb|EFX05796.1|	jgi|Lepmu1|3642|Lema_T091550.1	jgi|Mycgr3|107003|estExt_fgenesh1_pg.C_chr_10477	NCU00644T0	Pa_1_2480|chrm1_SCAB|Putative	YPR020W	jgi|Stano2|7677|SNOG_14180.3	jgi|Trire2|22737|estExt_fgenesh1_pm.C_140049	GSTUMT00008933001	*	jgi|Verda1|1906|VDAG_06078T0	jgi|Clafu1|189298|scf7180000130183_G6753	MGG_01232T0	SMAC_01327
396	38	38	0.921	FOXM_5190aT_00399	FOC38T_00248	FOVG_00449T0	FOXG_00973T0	gi|342883371|gb|EGU83884.1|	jgi|Necha2|57605|estExt_Genewise1.C_sca_1_chr1_3_01119	FOCG_14123T0	FOTG_04362T0	FOZG_01735T0	FOMG_01747T0	FOIG_01528T0	FOWG_10558T0	FOYG_06325T0	FOPG_00125T0	FOQG_03284T0	BN851_0001860	BN850_0002800	BN846_0005820	BN847_0008070	BN848_0009290	BN849_0006960	BN852_0006990	jgi|Fusfu1|1500|FFUJ_00595m.01	FGSG_00655T0	FVEG_00541T0	AB03193.1	*	*	B0510_1376T1	*	gi|320593501|gb|EFX05910.1|	jgi|Lepmu1|3537|Lema_T090500.1	jgi|Mycgr3|70756|estExt_Genewise1Plus.C_chr_40289	NCU00643T0	Pa_1_2490|chrm1_SCAB|Putative	*	jgi|Stano2|7761|SNOG_14274.3	jgi|Trire2|49753|estExt_Genewise1.C_140195	*	*	jgi|Verda1|1907|VDAG_06079T0	jgi|Clafu1|190438|scf7180000130326_G8911	MGG_01231T0	SMAC_01326
397	42	42	1	FOXM_5190aT_00400	FOC38T_00249	FOVG_00451T0	FOXG_00972T0	gi|342883372|gb|EGU83885.1|	jgi|Necha2|75133|fgenesh1_pg.sca_1_chr1_3_0000744	FOCG_14122T0	FOTG_04360T0	FOZG_01734T0	FOMG_01746T0	FOIG_01527T0	FOWG_10559T0	FOYG_06326T0	FOPG_00127T0	*	BN851_0001840	BN850_0002790	BN846_0005810	BN847_0008060	BN848_0009280	BN849_0006950	BN852_0006980	jgi|Fusfu1|1499|FFUJ_00596m.01	FGSG_00654T0	FVEG_00542T0	AB07205.1	gi_45185274_ref_NP_982991.1__ABR045Wp_[Ashbya_gossypii_ATCC_10895]	bgh03197_polypeptide	B0510_9940T1	CIMG_04958T0	gi|320585764|gb|EFW98443.1|	*	jgi|Mycgr3|107316|estExt_fgenesh1_pg.C_chr_10953	NCU01779T0	Pa_3_9110|chrm3_SCB|Putative	YKL040C	jgi|Stano2|1511|SNOG_07481.3	jgi|Trire2|63272|e_gw1.11.535.1	GSTUMT00008556001	URET_06592	jgi|Verda1|2309|VDAG_06791T0	jgi|Clafu1|184246|scf7180000126902_G95	MGG_06993T0	SMAC_02461
398	32	42	1	FOXM_5190aT_00401	FOC38T_00250	FOVG_00452T0,FOVG_00452T1,FOVG_00452T2	FOXG_00971T0	gi|342883373|gb|EGU83886.1|	jgi|Necha2|75134|fgenesh1_pg.sca_1_chr1_3_0000745	FOCG_14121T0	FOTG_04358T1,FOTG_04358T0,FOTG_04358T2	FOZG_01733T0	FOMG_01745T0	FOIG_01526T0	FOWG_10561T0	FOYG_06327T1,FOYG_06327T0,FOYG_06327T2	FOPG_00128T1,FOPG_00128T0,FOPG_00128T2	FOQG_03280T1,FOQG_03280T0,FOQG_03280T2	BN851_0001830	BN850_0002780	BN846_0005800	BN847_0008050	BN848_0009270	BN849_0006940	BN852_0006970	jgi|Fusfu1|1498|FFUJ_00597m.01	FGSG_00653T0	FVEG_00543T0	*	*	*	B0510_9939T1	*	gi|320586047|gb|EFW98726.1|	*	*	NCU01780T0	Pa_3_9120|chrm3_SCB|Putative	*	*	jgi|Trire2|108158|fgenesh5_pg.C_scaffold_11000131	*	*	jgi|Verda1|2310|VDAG_06792T0	*	*	SMAC_02462
399	25	25	1	FOXM_5190aT_00402	FOC38T_00251	FOVG_00453T0	FOXG_00970T0	gi|342883374|gb|EGU83887.1|	jgi|Necha2|75135|fgenesh1_pg.sca_1_chr1_3_0000746	FOCG_14120T0	FOTG_04359T0	FOZG_01732T0	FOMG_01744T0	FOIG_01525T0	FOWG_10560T0	FOYG_06328T0	FOPG_00129T0	FOQG_03281T0	BN851_0001820	BN850_0002770	BN846_0005790	BN847_0008040	BN848_0009260	BN849_0006930	BN852_0006960	jgi|Fusfu1|1497|FFUJ_00598m.01	FGSG_00652T0	FVEG_00544T0	*	*	*	*	*	*	*	*	*	*	*	*	*	*	*	*	*	*	*
400	42	75	0.493	FOXM_5190aT_00403	FOC38T_00252	FOVG_00454T2,FOVG_00454T1,FOVG_00454T0,FOVG_00454T3	FOXG_00967T0	gi|342883375|gb|EGU83888.1|	jgi|Necha2|31776|e_gw1.1.780.1	FOCG_14118T1,FOCG_14118T0,FOCG_14118T2,FOCG_14118T3	FOTG_04357T2,FOTG_04357T0,FOTG_04357T1,FOTG_04357T3	FOZG_01730T1,FOZG_01730T0,FOZG_01730T2,FOZG_01730T3	FOMG_01741T0,FOMG_01741T1,FOMG_01741T2,FOMG_01741T3	FOIG_01523T1,FOIG_01523T0,FOIG_01523T2,FOIG_01523T3	FOWG_10563T2,FOWG_10563T1,FOWG_10563T0,FOWG_10563T3	FOYG_06330T0,FOYG_06330T1,FOYG_06330T2,FOYG_06330T3	FOPG_00130T2,FOPG_00130T1,FOPG_00130T0,FOPG_00130T3	FOQG_03279T0	BN851_0001810	BN850_0002750	BN846_0005780	BN847_0008030	BN848_0009250	BN849_0006920	BN852_0006950	jgi|Fusfu1|1495|FFUJ_00600m.01	FGSG_11797T0	FVEG_00545T5,FVEG_00545T2,FVEG_00545T0,FVEG_00545T1,FVEG_00545T3,FVEG_00545T4,FVEG_00545T6	AB10148.1	*	bgh03240_polypeptide	B0510_9937T1	CIMG_04957T0	gi|320591534|gb|EFX03973.1|	jgi|Lepmu1|9494|Lema_T043130.1	jgi|Mycgr3|20652|gw1.1.2046.1	NCU01782T0	Pa_3_9140|chrm3_SCB|Putative	*	jgi|Stano2|1407|SNOG_07338.3	jgi|Trire2|34726|gw1.11.350.1	GSTUMT00008663001	URET_06593	jgi|Verda1|2313|VDAG_06795T0	jgi|Clafu1|197624|scf7180000131022_G697	MGG_11784T0	SMAC_02464
401	23	24	1	FOXM_5190aT_00404	FOC38T_00253	FOVG_00455T0	*	gi|342883376|gb|EGU83889.1|	*	FOCG_14117T0	FOTG_04356T0	FOZG_01729T0	FOMG_01740T0	FOIG_01522T0	FOWG_10564T0	FOYG_06331T0	FOPG_00131T0	FOQG_03278T0,FOQG_03278T1	BN851_0001800	BN850_0002740	BN846_0005770	BN847_0008020	BN848_0009240	BN849_0006910	BN852_0006940	jgi|Fusfu1|1494|FFUJ_00601m.01	FGSG_11796T0	FVEG_00546T0	*	*	*	*	*	*	*	*	*	*	*	*	*	*	*	*	*	*	*
402	36	36	0.152	FOXM_5190aT_00405	FOC38T_00254	FOVG_00457T0	*	gi|342883377|gb|EGU83890.1|	jgi|Necha2|32108|e_gw1.1.1620.1	FOCG_14115T0	FOTG_04354T0	FOZG_01727T0	FOMG_01738T0	FOIG_01520T0	FOWG_10566T0	FOYG_06333T0	FOPG_00133T0	FOQG_03276T0	BN851_0001780	BN850_0002720	BN846_0005750	BN847_0008000	BN848_0009220	BN849_0006890	BN852_0006920	jgi|Fusfu1|1492|FFUJ_00603m.01	FGSG_00649T0	FVEG_00547T0	AB07726.1	*	bgh05666_mRNA_polypeptide	B0510_9354T1	*	gi|320591166|gb|EFX03605.1|	jgi|Lepmu1|9760|Lema_T050890.1	*	NCU01800T0	Pa_3_8670|chrm3_SCB|Putative	*	jgi|Stano2|8255|SNOG_14990.3	jgi|Trire2|78661|estExt_GeneWisePlus.C_110218	*	*	jgi|Verda1|2412|VDAG_06894T0	*	MGG_06995T0	SMAC_02484
403	39	39	0.803	FOXM_5190aT_00406	FOC38T_00255	FOVG_00458T0	FOXG_00965T0	gi|342883378|gb|EGU83891.1|	*	FOCG_14114T0	FOTG_04353T0	FOZG_01726T0	FOMG_01737T0	FOIG_01519T0	FOWG_10567T0	FOYG_06334T0	FOPG_00134T0	FOQG_03275T0	BN851_0001770	BN850_0002710	BN846_0005740	BN847_0007990	BN848_0009210	BN849_0006880	BN852_0006910	jgi|Fusfu1|1491|FFUJ_00604m.01	FGSG_00648T0	FVEG_00548T0	*	gi_45198498_ref_NP_985527.1__AFL021Cp_[Ashbya_gossypii_ATCC_10895]	bgh05350_mRNA_polypeptide	B0510_9353T1	CIMG_03712T0	*	jgi|Lepmu1|9759|Lema_T050880.1	*	NCU01799T0	Pa_3_8680|chrm3_SCB|Putative	YBR233W-A	jgi|Stano2|8254|SNOG_14989.3	jgi|Trire2|43347|gw1.11.582.1	GSTUMT00010902001	*	jgi|Verda1|2411|VDAG_06893T0	jgi|Clafu1|187236|scf7180000129052_G13591	MGG_06996T0	SMAC_02483
404	37	58	0.276	FOXM_5190aT_00407	FOC38T_00256	FOVG_00459T0,FOVG_00459T1,FOVG_00459T2	FOXG_00964T0	gi|342883379|gb|EGU83892.1|	jgi|Necha2|32130|e_gw1.1.1223.1	FOCG_14113T1,FOCG_14113T0,FOCG_14113T2	FOTG_04352T1,FOTG_04352T0,FOTG_04352T2	FOZG_01725T0,FOZG_01725T1,FOZG_01725T2	FOMG_01736T1,FOMG_01736T0,FOMG_01736T2	FOIG_01518T1,FOIG_01518T0,FOIG_01518T2	FOWG_10568T0,FOWG_10568T1,FOWG_10568T2	FOYG_06335T0,FOYG_06335T1,FOYG_06335T2	FOPG_00135T1,FOPG_00135T0,FOPG_00135T2	FOQG_03274T0,FOQG_03274T1,FOQG_03274T2	BN851_0001760	BN850_0002700	BN846_0005730	BN847_0007980	BN848_0009200	BN849_0006870	BN852_0006900	jgi|Fusfu1|1490|FFUJ_00605m.01	FGSG_00647T0	FVEG_00549T0,FVEG_00549T1	AB08292.1	*	*	B0510_7200T1	CIMG_03517T0	*	jgi|Lepmu1|1185|Lema_T011850.1	*	NCU03578T0	*	*	jgi|Stano2|8222|SNOG_14949.3	jgi|Trire2|63156|e_gw1.11.3.1	*	URET_07315	jgi|Verda1|9307|VDAG_04063T0	jgi|Clafu1|190952|scf7180000130368_G13269	MGG_03223T0	SMAC_09359
405	44	60	0.167	FOXM_5190aT_00408	FOC38T_00257	FOVG_00460T0,FOVG_00460T1	FOXG_00963T0	gi|342883380|gb|EGU83893.1|	jgi|Necha2|90257|fgenesh1_pm.sca_1_chr1_3_0000390	FOCG_14112T0,FOCG_14112T1,FOCG_14112T2	FOTG_04351T0,FOTG_04351T1	FOZG_01724T0,FOZG_01724T1,FOZG_01724T2	FOMG_01735T0,FOMG_01735T1,FOMG_01735T2	FOIG_01517T0,FOIG_01517T1	FOWG_10569T0,FOWG_10569T1,FOWG_10569T2	FOYG_06336T1,FOYG_06336T0,FOYG_06336T2	FOPG_00136T0,FOPG_00136T1	FOQG_03273T0,FOQG_03273T1	BN851_0001750	BN850_0002690	BN846_0005720	BN847_0007970	BN848_0009190	BN849_0006860	BN852_0006890	jgi|Fusfu1|1489|FFUJ_00606m.01	FGSG_00646T0	FVEG_00550T0,FVEG_00550T1	AB05999.1	gi_45201287_ref_NP_986857.1__AGR191Wp_[Ashbya_gossypii_ATCC_10895]	bgh00542_polypeptide	B0510_8002T1	CIMG_02503T0	gi|320592901|gb|EFX05310.1|	jgi|Lepmu1|4357|Lema_T100290.1	jgi|Mycgr3|105999|estExt_fgenesh1_kg.C_chr_100192	NCU03561T0	Pa_6_4750|chrm6_SCB|Putative	YDL198C	jgi|Stano2|11542|SNOG_05614.3	jgi|Trire2|78679|estExt_GeneWisePlus.C_110243	GSTUMT00009367001	URET_03210	jgi|Verda1|9306|VDAG_04062T0	jgi|Clafu1|184734|scf7180000127302_G133	MGG_03224T0	SMAC_07799
406	42	54	0.202	FOXM_5190aT_00409	FOC38T_00258	FOVG_00461T0,FOVG_00461T1	FOXG_00962T0	gi|342883381|gb|EGU83894.1|	jgi|Necha2|75140|fgenesh1_pg.sca_1_chr1_3_0000751	FOCG_14111T0,FOCG_14111T1	FOTG_04350T0,FOTG_04350T1	FOZG_01723T0,FOZG_01723T1	FOMG_01734T0,FOMG_01734T1	FOIG_01516T0,FOIG_01516T1	FOWG_10570T0,FOWG_10570T1	FOYG_06337T0,FOYG_06337T1	FOPG_00137T0,FOPG_00137T1	FOQG_03272T0,FOQG_03272T1	BN851_0001740	BN850_0002680	BN846_0005710	BN847_0007960	BN848_0009180	BN849_0006850	BN852_0006880	jgi|Fusfu1|1488|FFUJ_00607m.01	FGSG_00645T0	FVEG_00551T1,FVEG_00551T0,FVEG_00551T2	AB06250.1	*	bgh05080_polypeptide	B0510_8003T1	CIMG_06297T0	gi|320593068|gb|EFX05477.1|	jgi|Lepmu1|4511|Lema_T101830.1	jgi|Mycgr3|76469|estExt_Genewise1Plus.C_chr_100720	NCU03560T0	Pa_6_4740|chrm6_SCB|Putative	*	jgi|Stano2|5107|SNOG_01692.3	jgi|Trire2|63038|e_gw1.11.426.1	GSTUMT00005279001	URET_04087	jgi|Verda1|9297|VDAG_04053T0	jgi|Clafu1|192214|scf7180000130553_G11724	MGG_03225T0	SMAC_07798
407	44	45	0.684	FOXM_5190aT_00410	FOC38T_00259	FOVG_00462T0	FOXG_00961T0	gi|342883382|gb|EGU83895.1|	jgi|Necha2|65760|estExt_Genewise1Plus.C_sca_1_chr1_3_00933	FOCG_14110T0	FOTG_04349T0	FOZG_01722T0	FOMG_01733T0	FOIG_01515T0	FOWG_10571T0	FOYG_06338T0	FOPG_00138T0	FOQG_03271T0	BN851_0001730	BN850_0002670	BN846_0005700	BN847_0007950	BN848_0009170	BN849_0006840	BN852_0006870	jgi|Fusfu1|1487|FFUJ_00608m.01	FGSG_00644T0	FVEG_00552T0,FVEG_00552T1	AB06249.1	gi_302306826_ref_NP_983205.2__ACL199Cp_[Ashbya_gossypii_ATCC_10895]	bgh02451_polypeptide	B0510_8004T1	CIMG_06296T0	gi|320592960|gb|EFX05369.1|	jgi|Lepmu1|4510|Lema_T101820.1	jgi|Mycgr3|101464|estExt_fgenesh1_pm.C_chr_100186	NCU03559T0	Pa_6_4730|chrm6_SCB|Putative	YPR191W	jgi|Stano2|5108|SNOG_01693.3	jgi|Trire2|48883|estExt_Genewise1.C_110254	GSTUMT00005280001	URET_04088	jgi|Verda1|9298|VDAG_04054T0	jgi|Clafu1|192215|scf7180000130553_G11725	MGG_03226T0	SMAC_07797
408	32	146	1	FOXM_5190aT_00411	FOC38T_00260	FOVG_00463T9,FOVG_00463T7,FOVG_00463T5,FOVG_00463T3,FOVG_00463T2,FOVG_00463T1,FOVG_00463T0,FOVG_00463T4,FOVG_00463T6,FOVG_00463T8,FOVG_00463T10	FOXG_00960T0	gi|342883383|gb|EGU83896.1|	jgi|Necha2|90259|fgenesh1_pm.sca_1_chr1_3_0000392	FOCG_14109T9,FOCG_14109T7,FOCG_14109T5,FOCG_14109T3,FOCG_14109T1,FOCG_14109T0,FOCG_14109T2,FOCG_14109T4,FOCG_14109T6,FOCG_14109T8,FOCG_14109T10	FOTG_04348T7,FOTG_04348T8,FOTG_04348T9,FOTG_04348T6,FOTG_04348T4,FOTG_04348T2,FOTG_04348T1,FOTG_04348T0,FOTG_04348T3,FOTG_04348T5,FOTG_04348T10	FOZG_01721T6,FOZG_01721T4,FOZG_01721T2,FOZG_01721T0,FOZG_01721T1,FOZG_01721T3,FOZG_01721T5,FOZG_01721T7,FOZG_01721T9,FOZG_01721T8,FOZG_01721T10	FOMG_01732T9,FOMG_01732T8,FOMG_01732T10,FOMG_01732T7,FOMG_01732T6,FOMG_01732T5,FOMG_01732T4,FOMG_01732T3,FOMG_01732T2,FOMG_01732T1,FOMG_01732T0	FOIG_01514T8,FOIG_01514T9,FOIG_01514T7,FOIG_01514T5,FOIG_01514T3,FOIG_01514T2,FOIG_01514T1,FOIG_01514T0,FOIG_01514T4,FOIG_01514T6,FOIG_01514T10	FOWG_10572T7,FOWG_10572T8,FOWG_10572T9,FOWG_10572T6,FOWG_10572T4,FOWG_10572T2,FOWG_10572T0,FOWG_10572T1,FOWG_10572T3,FOWG_10572T5,FOWG_10572T10	FOYG_06339T7,FOYG_06339T6,FOYG_06339T8,FOYG_06339T5,FOYG_06339T3,FOYG_06339T2,FOYG_06339T1,FOYG_06339T0,FOYG_06339T4,FOYG_06339T9	FOPG_00139T9,FOPG_00139T5,FOPG_00139T4,FOPG_00139T6,FOPG_00139T7,FOPG_00139T8,FOPG_00139T3,FOPG_00139T2,FOPG_00139T1,FOPG_00139T0,FOPG_00139T10	FOQG_03270T5,FOQG_03270T3,FOQG_03270T1,FOQG_03270T0,FOQG_03270T10,FOQG_03270T2,FOQG_03270T4,FOQG_03270T6,FOQG_03270T7,FOQG_03270T8,FOQG_03270T9	BN851_0001720	BN850_0002660	BN846_0005690	BN847_0007940	BN848_0009160	BN849_0006830	BN852_0006860	jgi|Fusfu1|1485|FFUJ_00610m.01	FGSG_00643T0	FVEG_00553T7,FVEG_00553T6,FVEG_00553T5,FVEG_00553T4,FVEG_00553T3,FVEG_00553T2,FVEG_00553T1,FVEG_00553T0,FVEG_00553T8,FVEG_00553T13,FVEG_00553T11,FVEG_00553T10,FVEG_00553T9,FVEG_00553T12,FVEG_00553T14,FVEG_00553T15	*	*	bgh00382_polypeptide	*	*	*	*	*	NCU05400T0	Pa_3_9410|chrm3_SCB|Putative	*	*	jgi|Trire2|105054|fgenesh5_pg.C_scaffold_4000432	*	*	jgi|Verda1|9300|VDAG_04056T0	*	MGG_09170T0	SMAC_04147
409	21	21	0.428	FOXM_5190aT_00412	FOC38T_00261	FOVG_00464T0	FOXG_00959T0	gi|342883384|gb|EGU83897.1|	jgi|Necha2|85135|fgenesh1_pg.sca_6_chr9_2_0000598	FOCG_14108T0	FOTG_04347T0	FOZG_01720T0	FOMG_01731T0	FOIG_01513T0	FOWG_10573T0	FOYG_06340T0	FOPG_00140T0	FOQG_03269T0	*	*	*	*	*	*	*	jgi|Fusfu1|1484|FFUJ_00611m.01	*	FVEG_00554T0	*	*	*	*	*	*	*	*	*	Pa_3_9420|chrm3_SCB|Putative	*	*	jgi|Trire2|76065|estExt_GeneWisePlus.C_40750	GSTUMT00000957001	*	*	jgi|Clafu1|188678|scf7180000130095_G9373	*	*
410	15	36	1	FOXM_5190aT_00413	FOC38T_00262	FOVG_00466T2,FOVG_00466T0,FOVG_00466T1	*	gi|342883385|gb|EGU83898.1|	*	FOCG_14106T0,FOCG_14106T2,FOCG_14106T1	FOTG_04345T1,FOTG_04345T0,FOTG_04345T2	FOZG_01718T1,FOZG_01718T0,FOZG_01718T2	FOMG_01729T2,FOMG_01729T1,FOMG_01729T0	FOIG_01511T1,FOIG_01511T0,FOIG_01511T2	FOWG_10575T2,FOWG_10575T0,FOWG_10575T1	FOYG_06342T1,FOYG_06342T2,FOYG_06342T0	FOPG_00142T1,FOPG_00142T2,FOPG_00142T0	FOQG_03267T1,FOQG_03267T2,FOQG_03267T0	*	*	*	*	*	*	*	jgi|Fusfu1|1483|FFUJ_00612m.01	*	FVEG_00555T0,FVEG_00555T1	*	*	*	*	*	*	*	*	*	*	*	*	*	*	*	*	*	*	*
411	41	49	0.446	FOXM_5190aT_00414	FOC38T_00263	FOVG_00465T0,FOVG_00465T1	FOXG_00957T0	gi|342883386|gb|EGU83899.1|	jgi|Necha2|75145|fgenesh1_pg.sca_1_chr1_3_0000756	FOCG_14107T0,FOCG_14107T1	FOTG_04346T0,FOTG_04346T1	FOZG_01719T0,FOZG_01719T1	FOMG_01730T0,FOMG_01730T1	FOIG_01512T0	FOWG_10574T0,FOWG_10574T1	FOYG_06341T0	FOPG_00141T0,FOPG_00141T1	FOQG_03268T0,FOQG_03268T1	BN851_0001670	BN850_0101430	BN846_0005660	BN847_0007910	BN848_0009130	BN849_0006800	BN852_0006830	jgi|Fusfu1|1482|FFUJ_00613m.01	FGSG_00640T0	FVEG_00556T0	AB06039.1	*	bgh01978_polypeptide	B0510_9211T1	CIMG_06298T0	gi|320586890|gb|EFW99553.1|	jgi|Lepmu1|4261|Lema_T099330.1	jgi|Mycgr3|30556|gw1.10.1007.1	NCU01750T0	Pa_3_7504|chrm3_SCB|Putative	*	jgi|Stano2|5161|SNOG_01764.3	jgi|Trire2|105051|fgenesh5_pg.C_scaffold_4000429	GSTUMT00009313001	URET_04086	jgi|Verda1|9303|VDAG_04059T0	jgi|Clafu1|186883|scf7180000128939_G9381	MGG_06708T0	*
412	44	80	0.278	FOXM_5190aT_00415,FOXM_5190aT_00704	FOC38T_00538,FOC38T_00264	FOVG_00811T0,FOVG_00467T0	FOXG_00655T0,FOXG_00956T0	gi|342874416|gb|EGU76430.1|,gi|342889619|gb|EGU88656.1|	jgi|Necha2|103165|estExt_fgenesh1_pm.C_sca_1_chr1_3_00312,jgi|Necha2|98894|estExt_fgenesh1_pg.C_sca_1_chr1_3_00747	FOCG_10172T0,FOCG_14105T0	FOTG_06131T0,FOTG_04344T0	FOZG_01378T0,FOZG_01717T0	FOMG_01382T0,FOMG_01728T0	FOIG_01180T0,FOIG_01510T0	FOWG_06951T0,FOWG_10576T0	FOYG_06675T0,FOYG_06343T0	FOPG_01863T0,FOPG_00143T0	FOQG_09546T0,FOQG_03266T0	BN851_0044310,BN851_0001650	BN850_0001060,BN850_0002650	BN846_0013120,BN846_0005650	BN847_0005340,BN847_0007900	BN848_0006580,BN848_0009120	BN849_0004210,BN849_0006790	BN852_0004320,BN852_0006820	jgi|Fusfu1|1180|FFUJ_00915m.01,jgi|Fusfu1|1481|FFUJ_00614m.01	FGSG_00397T0,FGSG_00639T0	FVEG_00855T0,FVEG_00557T0	AB06040.1,AB02786.1	gi_45198959_ref_NP_985988.1__AFR441Cp_[Ashbya_gossypii_ATCC_10895]	bgh00331_polypeptide,bgh01972_polypeptide	B0510_9212T1	CIMG_06299T0,CIMG_01422T0	gi|320585848|gb|EFW98527.1|,gi|320593857|gb|EFX06260.1|	jgi|Lepmu1|7536|Lema_T024300.1,jgi|Lepmu1|4260|Lema_T099320.1	jgi|Mycgr3|76039|estExt_Genewise1Plus.C_chr_100094	NCU09132T0,NCU09468T0	Pa_3_10220|chrm3_SCB|Putative	YML124C,YML085C	jgi|Stano2|10545|SNOG_04269.3,jgi|Stano2|5160|SNOG_01762.3	jgi|Trire2|120789|estExt_fgenesh5_pg.C_40423	GSTUMT00009314001	URET_04085	jgi|Verda1|9304|VDAG_04060T0,jgi|Verda1|8544|VDAG_03302T0	jgi|Clafu1|186884|scf7180000128939_G9382	MGG_06650T0,MGG_11412T0	SMAC_04628,SMAC_08161
413	39	39	0.949	FOXM_5190aT_00416	FOC38T_00265	FOVG_00468T0	FOXG_00955T0	*	jgi|Necha2|31605|e_gw1.1.1146.1	FOCG_14104T0	FOTG_04343T0	FOZG_01716T0	FOMG_01727T0	FOIG_01509T0	FOWG_10577T0	FOYG_06344T0	FOPG_00144T0	FOQG_03265T0	BN851_0001640	BN850_0002640	BN846_0005640	BN847_0007890	BN848_0009110	BN849_0006780	BN852_0006810	jgi|Fusfu1|1480|FFUJ_00615m.01	FGSG_00638T0	FVEG_00558T0	AB07207.1	*	bgh03112_polypeptide	B0510_2083T1	CIMG_05209T0	*	jgi|Lepmu1|9623|Lema_T044420.1	*	NCU05419T0	Pa_3_9520|chrm3_SCB|Putative	*	jgi|Stano2|1516|SNOG_07488.3	jgi|Trire2|120786|estExt_fgenesh5_pg.C_40420	GSTUMT00001066001	URET_06412	jgi|Verda1|6655|VDAG_01989T0	jgi|Clafu1|195282|scf7180000130833_G2844	MGG_09181T0	SMAC_04155
414	43	45	1	FOXM_5190aT_00417	FOC38T_12074,FOC38T_00266	FOVG_00469T0	FOXG_00954T0	gi|342889620|gb|EGU88657.1|	jgi|Necha2|98895|estExt_fgenesh1_pg.C_sca_1_chr1_3_00749	FOCG_14103T0	FOTG_16319T0,FOTG_04342T0	FOZG_01715T0	FOMG_01726T0	FOIG_01508T0	FOWG_10578T0	FOYG_06345T0	FOPG_00145T0	FOQG_03264T0	BN851_0001630	BN850_0002630	BN846_0005630	BN847_0007880	BN848_0009090	BN849_0006770	BN852_0006800	jgi|Fusfu1|1479|FFUJ_00616m.01	FGSG_00637T0	FVEG_00559T0	AB07194.1	gi_45187493_ref_NP_983716.1__ADL380Wp_[Ashbya_gossypii_ATCC_10895]	bgh02862_polypeptide	*	CIMG_05077T0	gi|320586733|gb|EFW99396.1|	jgi|Lepmu1|9656|Lema_T044750.1	jgi|Mycgr3|71411|estExt_Genewise1Plus.C_chr_41210	NCU08515T0	Pa_3_7550|chrm3_SCB|Putative	YBR127C	jgi|Stano2|1643|SNOG_07651.3	jgi|Trire2|76057|estExt_GeneWisePlus.C_40742	GSTUMT00010993001	URET_06480	jgi|Verda1|6654|VDAG_01988T0	jgi|Clafu1|191693|scf7180000130423_G1109	MGG_03244T0	SMAC_06242
415	43	44	0.909	FOXM_5190aT_00418	FOC38T_00267	FOVG_00470T0	FOXG_00953T0	gi|342889621|gb|EGU88658.1|	jgi|Necha2|65768|estExt_Genewise1Plus.C_sca_1_chr1_3_00945	FOCG_14101T0	FOTG_04341T0	FOZG_01714T0	FOMG_01725T0	FOIG_01507T0	FOWG_10579T0	FOYG_06346T0	FOPG_00146T0	FOQG_03263T0	BN851_0001620	BN850_0002620	BN846_0005620	BN847_0007870	BN848_0009080	BN849_0006760	BN852_0006790	jgi|Fusfu1|1478|FFUJ_00617m.01	FGSG_00636T0	FVEG_00560T0	AB06831.1	gi_45187644_ref_NP_983867.1__ADL229Wp_[Ashbya_gossypii_ATCC_10895]	bgh03148_polypeptide	B0510_2102T1	CIMG_05212T0	gi|320586067|gb|EFW98746.1|	jgi|Lepmu1|9352|Lema_T041710.1	jgi|Mycgr3|66970|estExt_Genewise1Plus.C_chr_13011	NCU08503T0,NCU08503T1	Pa_3_7620|chrm3_SCB|Putative	YIL103W	*	jgi|Trire2|76050|estExt_GeneWisePlus.C_40735	GSTUMT00001067001	URET_06411	jgi|Verda1|2430|VDAG_06912T0	jgi|Clafu1|195333|scf7180000130833_G2895	MGG_03237T0	SMAC_06261
416	40	40	0.375	FOXM_5190aT_00419	FOC38T_00268	FOVG_00471T0	FOXG_00952T0	*	jgi|Necha2|75150|fgenesh1_pg.sca_1_chr1_3_0000761	FOCG_14102T0	FOTG_04340T0	FOZG_01713T0	FOMG_01724T0	FOIG_01506T0	FOWG_10580T0	FOYG_06347T0	FOPG_00147T0	FOQG_03262T0	BN851_0001610	BN850_0002610	BN846_0005610	BN847_0007850	BN848_0009070	BN849_0006750	BN852_0006780	jgi|Fusfu1|1477|FFUJ_00618m.01	FGSG_00635T0	FVEG_00561T0	*	gi_45190770_ref_NP_985024.1__AER166Cp_[Ashbya_gossypii_ATCC_10895]	*	B0510_2057T1	CIMG_01467T0	gi|320586257|gb|EFW98936.1|	*	jgi|Mycgr3|30903|gw1.1.4217.1	NCU01746T0	Pa_3_7615|chrm3_SCB|Putative	YHR191C	jgi|Stano2|8661|SNOG_15555.3	jgi|Trire2|33660|gw1.4.514.1	GSTUMT00001057001	URET_05129	jgi|Verda1|2423|VDAG_06905T0	jgi|Clafu1|196914|scf7180000130936_G13438	MGG_03246T0	SMAC_02433
417	43	56	0.115	FOXM_5190aT_00420	FOC38T_00269	FOVG_00472T1,FOVG_00472T0	FOXG_00951T0	gi|342889622|gb|EGU88659.1|	jgi|Necha2|102384|estExt_fgenesh1_kg.C_sca_1_chr1_3_00062	FOCG_14100T1,FOCG_14100T0	FOTG_04339T1,FOTG_04339T0	FOZG_01712T1,FOZG_01712T0	FOMG_01723T1,FOMG_01723T0	FOIG_01505T1,FOIG_01505T0	FOWG_10581T1,FOWG_10581T0	FOYG_06348T1,FOYG_06348T0	FOPG_00148T1,FOPG_00148T0	FOQG_03261T1,FOQG_03261T0	BN851_0001600	BN850_0002600	BN846_0005600	BN847_0007840	BN848_0009060	BN849_0006740	BN852_0006770	jgi|Fusfu1|1476|FFUJ_00619m.01	FGSG_00634T0	FVEG_00562T2,FVEG_00562T1,FVEG_00562T0	AB07031.1	gi_45201293_ref_NP_986863.1__40S_ribosomal_protein_S6_[Ashbya_gossypii_ATCC_10895]	bgh01989_polypeptide	B0510_2058T1	CIMG_01482T0	gi|320586251|gb|EFW98930.1|	jgi|Lepmu1|9303|Lema_T041220.1	jgi|Mycgr3|104155|estExt_fgenesh1_kg.C_chr_40190	NCU08502T0	Pa_3_7630|chrm3_SCB|Putative	YPL090C,YBR181C	jgi|Stano2|1557|SNOG_07535.3	jgi|Trire2|120781|estExt_fgenesh5_pg.C_40414	GSTUMT00000168001	URET_05113	jgi|Verda1|2424|VDAG_06906T0	*	MGG_03236T0	SMAC_06262
418	37	37	0.108	FOXM_5190aT_00421	FOC38T_00270	FOVG_00473T0	FOXG_00950T0	gi|342889623|gb|EGU88660.1|	*	FOCG_14099T0	FOTG_04338T0	FOZG_01711T0	FOMG_01722T0	FOIG_01504T0	FOWG_10582T0	FOYG_06349T0	FOPG_00149T0	FOQG_03260T0	BN851_0001570	BN850_0002580	BN846_0005580	BN847_0007820	BN848_0009040	BN849_0006720	*	jgi|Fusfu1|1475|FFUJ_00620m.01	FGSG_00633T0	FVEG_00563T0	AB07258.1	*	bghP0005481	B0510_2061T1	CIMG_01480T0	*	*	jgi|Mycgr3|98370|estExt_fgenesh1_pm.C_chr_10318	NCU08501T0	Pa_3_7640|chrm3_SCB|Putative	*	jgi|Stano2|8739|SNOG_15653.3	jgi|Trire2|2956|fgenesh1_pm.C_scaffold_4000197	GSTUMT00000174001	*	jgi|Verda1|2425|VDAG_06907T0	jgi|Clafu1|189280|scf7180000130177_G8198	MGG_03252T0	SMAC_06263
419	41	51	0.215	FOXM_5190aT_00422	FOC38T_00271	FOVG_00474T0,FOVG_00474T1	FOXG_00949T0	gi|342878202|gb|EGU79557.1|	jgi|Necha2|30754|e_gw1.1.1331.1	FOCG_14098T0,FOCG_14098T1	FOTG_04337T0,FOTG_04337T1	FOZG_01710T1,FOZG_01710T0	FOMG_01721T0,FOMG_01721T1	FOIG_01503T0,FOIG_01503T1	FOWG_10583T1,FOWG_10583T0	FOYG_06350T0,FOYG_06350T1	FOPG_00150T0,FOPG_00150T1	FOQG_03259T0,FOQG_03259T1	BN851_0001560	BN850_0002570	BN846_0005570	BN847_0007810	BN848_0009030	BN849_0006710	BN852_0006740	jgi|Fusfu1|1474|FFUJ_00621m.01	FGSG_11794T0	FVEG_14687T0	AB09937.1	*	bgh04514_polypeptide	B0510_2062T1	CIMG_01465T0	gi|320593839|gb|EFX06242.1|	jgi|Lepmu1|9626|Lema_T044450.1	jgi|Mycgr3|83899|fgenesh1_pm.C_chr_1000609	NCU08499T0	Pa_3_7710|chrm3_SCB|Putative	*	jgi|Stano2|1530|SNOG_07506.3	jgi|Trire2|58161|e_gw1.4.629.1	*	URET_05131	jgi|Verda1|3034|VDAG_07516T0	jgi|Clafu1|193788|scf7180000130733_G11452	MGG_03253T0	SMAC_06265
420	41	54	1	FOXM_5190aT_00423	FOC38T_00272	FOVG_00475T0,FOVG_00475T1	FOXG_00948T0	*	jgi|Necha2|102385|estExt_fgenesh1_kg.C_sca_1_chr1_3_00063	FOCG_14097T0,FOCG_14097T1	FOTG_04336T0,FOTG_04336T1	FOZG_01709T0,FOZG_01709T1	FOMG_01720T0,FOMG_01720T1	FOIG_01502T0,FOIG_01502T1	FOWG_10584T0,FOWG_10584T1	FOYG_06351T0,FOYG_06351T1	FOPG_00151T0,FOPG_00151T1	FOQG_03258T0,FOQG_03258T1	BN851_0001550	BN850_0002560	BN846_0005560	BN847_0007800	BN848_0009020	BN849_0006700	BN852_0006730	jgi|Fusfu1|1473|FFUJ_00622m.01	FGSG_00631T0	FVEG_00566T0,FVEG_00566T1	AB10119.1	gi_45201471_ref_NP_987041.1__40S_ribosomal_protein_S8_[Ashbya_gossypii_ATCC_10895]	bgh04118_polypeptide	*	CIMG_04980T0	gi|320594240|gb|EFX06643.1|	jgi|Lepmu1|9169|Lema_T039880.1	jgi|Mycgr3|67117|estExt_Genewise1Plus.C_chr_13217	NCU08500T0,NCU08500T1	Pa_3_7750|chrm3_SCB|Putative	YER102W,YBL072C	jgi|Stano2|8743|SNOG_15657.3	jgi|Trire2|120779|estExt_fgenesh5_pg.C_40410	GSTUMT00009915001	URET_06571	jgi|Verda1|3035|VDAG_07517T0	*	MGG_03251T0	SMAC_06264
421	16	16	0.688	FOXM_5190aT_00424	FOC38T_00273	FOVG_00476T0	FOXG_00947T0	gi|342878203|gb|EGU79558.1|	*	FOCG_14096T0	FOTG_04335T0	FOZG_01708T0	FOMG_01719T0	FOIG_01500T0	FOWG_10586T0	FOYG_06352T0	FOPG_00153T0	FOQG_03257T0	*	*	*	*	*	*	*	jgi|Fusfu1|1472|FFUJ_00623m.01	*	FVEG_14689T0	*	*	*	*	*	*	*	*	*	*	*	*	*	*	*	*	*	*	*
422	44	46	1	FOXM_5190aT_00425	FOC38T_00274	FOVG_00477T0	FOXG_00946T0	gi|342878204|gb|EGU79559.1|	jgi|Necha2|98899|estExt_fgenesh1_pg.C_sca_1_chr1_3_00757	FOCG_14095T0	FOTG_04334T0	FOZG_01707T0	FOMG_01718T0	FOIG_01499T0	FOWG_10587T0	FOYG_06353T0	FOPG_00154T0	FOQG_03256T0	BN851_0001530	BN850_0002540	BN846_0005540	BN847_0007780	BN848_0009000	BN849_0006680	BN852_0006710	jgi|Fusfu1|1471|FFUJ_00624m.01	FGSG_00629T0	FVEG_00568T1,FVEG_00568T0,FVEG_00568T2	AB10111.1	gi_45190818_ref_NP_985072.1__AER215Wp_[Ashbya_gossypii_ATCC_10895]	bghP005988	B0510_2065T1	CIMG_01478T0	gi|320594122|gb|EFX06525.1|	jgi|Lepmu1|9044|Lema_T038630.1	jgi|Mycgr3|98769|estExt_fgenesh1_pm.C_chr_10824	NCU03362T0	Pa_3_5850|chrm3_SCB|Putative	YDL015C	jgi|Stano2|1445|SNOG_07392.3	jgi|Trire2|105035|fgenesh5_pg.C_scaffold_4000413	GSTUMT00001911001	URET_05117	jgi|Verda1|3037|VDAG_07519T0	jgi|Clafu1|197622|scf7180000131022_G695	MGG_03250T0	SMAC_04071
423	25	53	1	FOXM_5190aT_00426	FOC38T_00275	FOVG_00478T0,FOVG_00478T1,FOVG_00478T2	FOXG_00945T0	gi|342878205|gb|EGU79560.1|	jgi|Necha2|98900|estExt_fgenesh1_pg.C_sca_1_chr1_3_00758	FOCG_14094T0,FOCG_14094T1,FOCG_14094T2,FOCG_14094T3	FOTG_04333T1,FOTG_04333T0,FOTG_04333T2,FOTG_04333T3	FOZG_01706T2,FOZG_01706T1,FOZG_01706T0,FOZG_01706T3	FOMG_01717T0,FOMG_01717T1,FOMG_01717T2,FOMG_01717T3	FOIG_01498T1,FOIG_01498T2,FOIG_01498T0,FOIG_01498T3	FOWG_10588T1,FOWG_10588T2,FOWG_10588T0,FOWG_10588T3	FOYG_06354T1,FOYG_06354T0,FOYG_06354T2,FOYG_06354T3	FOPG_00155T1,FOPG_00155T0,FOPG_00155T2,FOPG_00155T3	FOQG_03255T0,FOQG_03255T1,FOQG_03255T2	BN851_0001520	BN850_0002530	BN846_0005530	BN847_0007770	BN848_0008990	BN849_0006670	BN852_0006700	jgi|Fusfu1|1470|FFUJ_00625m.01	FGSG_00628T0	FVEG_00569T0	*	*	*	*	*	*	*	*	*	*	*	*	*	*	*	*	*	*	*
424	40	114	1	FOXM_5190aT_00427	FOC38T_00276	FOVG_00479T3,FOVG_00479T1,FOVG_00479T0,FOVG_00479T2,FOVG_00479T4,FOVG_00479T5,FOVG_00479T6,FOVG_00479T7	FOXG_00944T0	gi|342878206|gb|EGU79561.1|	jgi|Necha2|31354|e_gw1.1.777.1	FOCG_14093T1,FOCG_14093T0,FOCG_14093T2,FOCG_14093T7,FOCG_14093T5,FOCG_14093T4,FOCG_14093T3,FOCG_14093T6,FOCG_14093T8	FOTG_04332T5,FOTG_04332T3,FOTG_04332T1,FOTG_04332T0,FOTG_04332T2,FOTG_04332T4,FOTG_04332T6,FOTG_04332T7,FOTG_04332T8	FOZG_01705T4,FOZG_01705T2,FOZG_01705T0,FOZG_01705T1,FOZG_01705T3,FOZG_01705T5,FOZG_01705T6,FOZG_01705T7	FOMG_01716T2,FOMG_01716T0,FOMG_01716T1,FOMG_01716T3,FOMG_01716T6,FOMG_01716T4,FOMG_01716T5,FOMG_01716T7	FOIG_01497T6,FOIG_01497T3,FOIG_01497T1,FOIG_01497T0,FOIG_01497T2,FOIG_01497T4,FOIG_01497T5,FOIG_01497T7	FOWG_10589T5,FOWG_10589T6,FOWG_10589T4,FOWG_10589T3,FOWG_10589T2,FOWG_10589T1,FOWG_10589T0,FOWG_10589T7	FOYG_06355T3,FOYG_06355T1,FOYG_06355T0,FOYG_06355T2,FOYG_06355T4	FOPG_00156T1,FOPG_00156T0,FOPG_00156T2,FOPG_00156T6,FOPG_00156T5,FOPG_00156T4,FOPG_00156T3,FOPG_00156T7	FOQG_03254T5,FOQG_03254T3,FOQG_03254T2,FOQG_03254T1,FOQG_03254T0,FOQG_03254T4,FOQG_03254T6,FOQG_03254T7	BN851_0111010	BN850_0002520	BN846_0005520	BN847_0007760	BN848_0008980	BN849_0006660	BN852_0006690	jgi|Fusfu1|1469|FFUJ_00626m.01	FGSG_00627T0	FVEG_00570T2,FVEG_00570T0,FVEG_00570T1,FVEG_00570T3,FVEG_00570T4	*	*	bgh06364_mRNA_polypeptide	B0510_2030T1	CIMG_04076T0	gi|320593990|gb|EFX06393.1|	jgi|Lepmu1|10673|Lema_T048590.1	jgi|Mycgr3|111506|estExt_fgenesh1_pg.C_chr_120226	NCU03360T0	Pa_3_5870|chrm3_SCB|Putative,Pa_1_17310|chrm1_SCDE|Putative	*	jgi|Stano2|11372|SNOG_05357.3	jgi|Trire2|58191|e_gw1.4.66.1	GSTUMT00004940001	URET_06787	jgi|Verda1|3040|VDAG_07522T0	*	MGG_03232T0	SMAC_04073
425	40	56	0.195	FOXM_5190aT_00428	FOC38T_00277	FOVG_00480T0,FOVG_00480T1	FOXG_15158T0,FOXG_14322T0,FOXG_00943T0	gi|342878207|gb|EGU79562.1|	jgi|Necha2|103197|estExt_fgenesh1_pm.C_sca_1_chr1_3_00398	FOCG_14092T0,FOCG_14092T1	FOTG_04331T0,FOTG_04331T1	FOZG_01704T0,FOZG_01704T1	FOMG_01715T0,FOMG_01715T1	FOIG_01496T0,FOIG_01496T1	FOWG_10590T0,FOWG_10590T1	FOYG_06356T0,FOYG_06356T1,FOYG_06356T2	FOPG_00157T0,FOPG_00157T1	FOQG_03253T0,FOQG_03253T1	BN851_0111020	BN850_0002510	BN846_0005510	BN847_0007750	BN848_0008970	BN849_0006650	BN852_0006680	jgi|Fusfu1|1468|FFUJ_00627m.01	FGSG_00626T0	FVEG_00571T1,FVEG_00571T0,FVEG_00571T2	AB03806.1	*	bgh00370_polypeptide	B0510_2031T1	CIMG_04079T0	gi|320594054|gb|EFX06457.1|	jgi|Lepmu1|10349|Lema_T045350.1	jgi|Mycgr3|111447|estExt_fgenesh1_pg.C_chr_120125	NCU03337T0,NCU03337T1	Pa_3_5880|chrm3_SCB|Putative	*	jgi|Stano2|11117|SNOG_05008.3	jgi|Trire2|105031|fgenesh5_pg.C_scaffold_4000409	GSTUMT00006817001	*	jgi|Verda1|3041|VDAG_07523T0	*	MGG_03233T0	SMAC_04096
426	29	35	0.138	FOXM_5190aT_00429	FOC38T_00278	FOVG_00481T0	FOXG_00942T0	gi|342878208|gb|EGU79563.1|	jgi|Necha2|43226|e_gw1.20.1093.1,jgi|Necha2|13889|gw1.46.45.1,jgi|Necha2|14180|gw1.36.156.1,jgi|Necha2|90271|fgenesh1_pm.sca_1_chr1_3_0000404	FOCG_14091T0	FOTG_04330T0	FOZG_01703T0	FOMG_01714T0	FOIG_01495T0	FOWG_10591T0	FOYG_06357T0	FOPG_00158T0	FOQG_03252T0	BN851_0135270,BN851_0030650,BN851_0111030	BN850_0002500	BN846_0005500	BN847_0007740	BN848_0008960	BN849_0006640	BN852_0006670	jgi|Fusfu1|1467|FFUJ_00628m.01	FGSG_00625T0	FVEG_00572T0	*	*	*	B0510_6264T1	*	gi|320591597|gb|EFX04036.1|	*	*	*	*	*	*	jgi|Trire2|26255|gw1.3.96.1,jgi|Trire2|54437|e_gw1.1.1345.1	*	URET_01710	*	*	*	*
427	35	46	0.128	FOXM_5190aT_00430	FOC38T_00279	FOVG_00482T0,FOVG_00482T1	FOXG_00941T0	gi|342878209|gb|EGU79564.1|	jgi|Necha2|75163|fgenesh1_pg.sca_1_chr1_3_0000774	FOCG_14090T0,FOCG_14090T1	FOTG_04329T0,FOTG_04329T1	FOZG_01702T0,FOZG_01702T1	FOMG_01713T0,FOMG_01713T1	FOIG_01494T0,FOIG_01494T1	FOWG_10592T0,FOWG_10592T1	FOYG_06358T0,FOYG_06358T1	FOPG_00159T0,FOPG_00159T1	FOQG_03251T0,FOQG_03251T1	BN851_0111050	BN850_0134270	BN846_0093870	BN847_0011510	BN848_0012780	BN849_0017170	BN852_0010420	jgi|Fusfu1|1466|FFUJ_00629m.01	FGSG_00967T0	FVEG_00574T0,FVEG_00574T1	AB08250.1	*	*	*	*	*	jgi|Lepmu1|12036|Lema_T062880.1	*	NCU03417T0	Pa_3_6090|chrm3_SCB|Putative	*	jgi|Stano2|2683|SNOG_09007.3	jgi|Trire2|76039|estExt_GeneWisePlus.C_40708	*	*	jgi|Verda1|6660|VDAG_01994T0	jgi|Clafu1|185576|scf7180000127713_G9512	MGG_14586T0	SMAC_08866
428	24	25	0.12	FOXM_5190aT_00431	FOC38T_00280	FOVG_00483T0	*	gi|342878210|gb|EGU79565.1|	*	FOCG_14089T0	FOTG_04328T0	FOZG_01701T0	FOMG_01712T0	FOIG_01493T0	FOWG_10593T0	FOYG_06359T0	FOPG_00160T0	FOQG_03250T0	BN851_0111060	BN850_0134260	BN846_0093860	BN847_0011500	BN848_0012770	BN849_0017160	BN852_0010410	jgi|Fusfu1|1465|FFUJ_00630m.01	FGSG_00966T0	FVEG_00575T0,FVEG_00575T1	*	*	*	*	*	*	*	*	*	*	*	*	*	*	*	jgi|Verda1|6658|VDAG_01992T0	*	*	*
429	40	40	0.761	FOXM_5190aT_00432	FOC38T_00281	FOVG_00484T0	FOXG_00939T0	gi|342878211|gb|EGU79566.1|	jgi|Necha2|75164|fgenesh1_pg.sca_1_chr1_3_0000775	FOCG_14088T0	FOTG_04327T0	FOZG_01700T0	FOMG_01711T0	FOIG_01492T0	FOWG_10594T0	FOYG_06360T0	FOPG_00161T0	FOQG_03249T0	BN851_0111160	BN850_0134230	BN846_0093840	BN847_0011480	BN848_0012750	BN849_0017140	BN852_0010390	jgi|Fusfu1|1464|FFUJ_00631m.01	FGSG_00964T0	FVEG_00576T0	AB10149.1	*	bgh03381_polypeptide	B0510_2068T1	*	gi|320586855|gb|EFW99518.1|	jgi|Lepmu1|9487|Lema_T043060.1	jgi|Mycgr3|34830|e_gw1.1.3671.1	NCU03410T0	Pa_3_6070|chrm3_SCB|Putative	*	jgi|Stano2|1393|SNOG_07322.3	jgi|Trire2|57864|e_gw1.4.993.1	GSTUMT00000141001	*	jgi|Verda1|6657|VDAG_01991T0	jgi|Clafu1|185212|scf7180000127501_G12841	MGG_06723T0	SMAC_08284
430	24	24	0.917	FOXM_5190aT_00433	FOC38T_00282	FOVG_00485T0	FOXG_00938T0	gi|342878212|gb|EGU79567.1|	jgi|Necha2|98902|estExt_fgenesh1_pg.C_sca_1_chr1_3_00766	FOCG_14087T0	FOTG_04326T0	FOZG_01699T0	FOMG_01710T0	FOIG_01491T0	FOWG_10595T0	FOYG_06361T0	FOPG_00162T0	FOQG_03248T0	BN851_0111170	BN850_0134240	BN846_0093830	BN847_0011470	BN848_0012740	BN849_0017130	BN852_0010380	jgi|Fusfu1|1454|FFUJ_00641m.01	*	FVEG_00577T0	*	*	*	*	*	*	*	*	*	*	*	*	*	*	*	*	*	*	*
431	27	27	0.221	FOXM_5190aT_00434	FOC38T_00283	FOVG_00487T0	FOXG_00936T0	gi|342878214|gb|EGU79569.1|	jgi|Necha2|90274|fgenesh1_pm.sca_1_chr1_3_0000407	FOCG_14085T0	FOTG_04324T0	FOZG_01697T0	FOMG_01708T0	FOIG_01489T0	FOWG_10597T0	FOYG_06363T0	FOPG_00164T0	FOQG_03246T0	BN851_0111190	BN850_0134110	BN846_0093810	BN847_0011450	BN848_0012720	BN849_0017110	BN852_0010360	jgi|Fusfu1|1455|FFUJ_00640m.01	FGSG_00961T0	FVEG_00579T0	*	*	*	B0510_10110T1	*	*	*	*	*	*	*	*	*	GSTUMT00010473001	*	*	*	*	*
432	39	42	1	FOXM_5190aT_00435	FOC38T_00284	FOVG_00488T0	*	gi|342878215|gb|EGU79570.1|	jgi|Necha2|90275|fgenesh1_pm.sca_1_chr1_3_0000408	FOCG_14084T0	FOTG_04323T0	FOZG_01696T0	FOMG_01707T0	FOIG_01488T0	FOWG_10598T0	FOYG_06364T0	FOPG_00165T0	FOQG_03245T0	BN851_0111210	BN850_0134130	BN846_0093790	BN847_0011430	BN848_0012700	BN849_0017090	BN852_0010340	jgi|Fusfu1|1456|FFUJ_00639m.01	FGSG_00960T0	FVEG_00580T2,FVEG_00580T1,FVEG_00580T0,FVEG_00580T3	*	*	bgh02104_polypeptide	B0510_10111T1	CIMG_02994T0	gi|320593953|gb|EFX06356.1|	jgi|Lepmu1|1959|Lema_T089150.1	jgi|Mycgr3|90977|fgenesh1_pg.C_chr_2000667	NCU09757T0	Pa_3_10080|chrm3_SCB|Putative	YPL175W	jgi|Stano2|7190|SNOG_02016.3	jgi|Trire2|63341|e_gw1.11.155.1	*	URET_02953	jgi|Verda1|3068|VDAG_07550T0	jgi|Clafu1|192155|scf7180000130553_G11665	*	SMAC_12075
433	24	24	0.375	FOXM_5190aT_00436	FOC38T_00285	FOVG_00489T0	FOXG_00934T0	gi|342878216|gb|EGU79571.1|	*	FOCG_14083T0	FOTG_04322T0	FOZG_01695T0	FOMG_01706T0	FOIG_01487T0	FOWG_10599T0	FOYG_06365T0	FOPG_00166T0	FOQG_03244T0	BN851_0111220	BN850_0134140	BN846_0093780	BN847_0011420	BN848_0012690	BN849_0017080	BN852_0010330	jgi|Fusfu1|1457|FFUJ_00638m.01	FGSG_00959T0	FVEG_00581T0	*	*	*	*	*	*	*	*	*	*	*	*	*	*	*	*	*	*	*
434	43	44	0.114	FOXM_5190aT_00437	FOC38T_00286	FOVG_00490T0	FOXG_00933T0	gi|342878217|gb|EGU79572.1|	jgi|Necha2|90277|fgenesh1_pm.sca_1_chr1_3_0000410	FOCG_14082T0	FOTG_04321T0	FOZG_01694T0	FOMG_01705T0,FOMG_01705T1	FOIG_01486T0	FOWG_10600T0	FOYG_06366T0	FOPG_00167T0	FOQG_03243T0	BN851_0111230	BN850_0134150	BN846_0093770	BN847_0011410	BN848_0012680	BN849_0017070	BN852_0010320	jgi|Fusfu1|1458|FFUJ_00637m.01	FGSG_00958T0	FVEG_00582T0	AB07047.1	gi_45185771_ref_NP_983487.1__ACR085Cp_[Ashbya_gossypii_ATCC_10895]	bgh03242_polypeptide	B0510_4612T1	CIMG_05219T0	gi|320585796|gb|EFW98475.1|	jgi|Lepmu1|9461|Lema_T042800.1	jgi|Mycgr3|66546|estExt_Genewise1Plus.C_chr_12431	NCU06758T0	Pa_3_9320|chrm3_SCB|Putative	*	jgi|Stano2|1389|SNOG_07316.3	jgi|Trire2|62809|e_gw1.11.21.1	GSTUMT00002329001	URET_06404	jgi|Verda1|2469|VDAG_06951T0	jgi|Clafu1|191717|scf7180000130427_G3038	MGG_01791T0	SMAC_06749
435	40	41	0.801	FOXM_5190aT_00438	FOC38T_00287	FOVG_00491T0	FOXG_00932T0	gi|342878218|gb|EGU79573.1|	jgi|Necha2|31059|e_gw1.1.1458.1	FOCG_14081T0	FOTG_04320T0	FOZG_01693T0	FOMG_01704T0	FOIG_01485T0	FOWG_10601T0	FOYG_06367T0	FOPG_00168T0	FOQG_03242T0	BN851_0111240	BN850_0134160	BN846_0093760	BN847_0011400	BN848_0012670	BN849_0017060	BN852_0010310	jgi|Fusfu1|1459|FFUJ_00636m.01	FGSG_00957T0	FVEG_00583T0,FVEG_00583T1	AB09987.1	*	bghP002121	B0510_4594T1	CIMG_11489T0	*	jgi|Lepmu1|9197|Lema_T040160.1	*	NCU06774T0	Pa_3_7360|chrm3_SCB|Putative	*	jgi|Stano2|1571|SNOG_07552.3	jgi|Trire2|76037|estExt_GeneWisePlus.C_40703	GSTUMT00002345001	URET_06406	jgi|Verda1|2467|VDAG_06949T0	jgi|Clafu1|195334|scf7180000130833_G2896	MGG_12358T0	SMAC_06764
436	16	35	0.169	FOXM_5190aT_00439	FOC38T_00288	FOVG_00492T1,FOVG_00492T0,FOVG_00492T2	*	*	jgi|Necha2|82739|fgenesh1_pg.sca_9_chr7_10_0000263	FOCG_14080T0,FOCG_14080T1,FOCG_14080T2	FOTG_04319T0,FOTG_04319T1	FOZG_01692T0,FOZG_01692T1,FOZG_01692T2	FOMG_01703T0,FOMG_01703T1,FOMG_01703T2	FOIG_01484T0,FOIG_01484T1,FOIG_01484T2	FOWG_10602T0,FOWG_10602T1,FOWG_10602T2	FOYG_06368T0,FOYG_06368T1,FOYG_06368T2	FOPG_00169T1,FOPG_00169T0,FOPG_00169T2	FOQG_03241T0,FOQG_03241T1,FOQG_03241T2	*	BN850_0070140	*	*	*	*	*	*	FGSG_00977T0	*	*	*	*	*	*	*	*	*	*	*	*	*	*	*	*	jgi|Verda1|2464|VDAG_06946T0	*	*	*
437	42	82	0.174	FOXM_5190aT_00440,FOXM_5190aT_06558	FOC38T_04042,FOC38T_00289	FOVG_08603T0,FOVG_00494T0	*	gi|342880734|gb|EGU81757.1|,gi|342878220|gb|EGU79575.1|	jgi|Necha2|94167|fgenesh1_pm.sca_53_chr6_3_0000004,jgi|Necha2|72458|estExt_Genewise1Plus.C_sca_14_chr10_3_00205,jgi|Necha2|44403|e_gw1.46.15.1,jgi|Necha2|99005|estExt_fgenesh1_pg.C_sca_1_chr1_3_01102,jgi|Necha2|65782|estExt_Genewise1Plus.C_sca_1_chr1_3_00981,jgi|Necha2|42156|e_gw1.33.339.1	FOCG_11418T0,FOCG_14078T0	*	FOZG_02787T0,FOZG_01690T0	FOMG_02862T0,FOMG_01701T0	FOIG_06581T0,FOIG_01482T0	FOWG_12450T0,FOWG_10604T0	FOYG_00476T0,FOYG_06370T0	FOPG_03439T0,FOPG_00171T0	FOQG_06212T0,FOQG_03239T0	BN851_0040110,BN851_0111250	BN850_0115150,BN850_0134180	BN846_0030620,BN846_0093990	BN847_0025600,BN847_0011630	BN848_0026340,BN848_0012900	BN849_0025730,BN849_0017280	BN852_0023460,BN852_0010560	jgi|Fusfu1|10877|FFUJ_12143m.01,jgi|Fusfu1|8114|FFUJ_05436m.01,jgi|Fusfu1|1461|FFUJ_00634m.01	FGSG_02160T0,FGSG_00979T0	FVEG_13243T0,FVEG_07427T0,FVEG_00585T0	AB10350.1,AB07671.1	gi_302307777_ref_NP_984512.2__ADR417Wp_[Ashbya_gossypii_ATCC_10895],gi_45185644_ref_NP_983360.1__ACL044Wp_[Ashbya_gossypii_ATCC_10895]	bghP00149,bgh00148_polypeptide	B0510_9329T1	CIMG_09637T0,CIMG_09805T0	gi|320593808|gb|EFX06211.1|	jgi|Lepmu1|9878|Lema_T052070.1	jgi|Mycgr3|105791|estExt_fgenesh1_kg.C_chr_90187	NCU03415T0	Pa_6_4990|chrm6_SCB|Putative	YPL061W,YOR374W,YMR170C,YMR169C,YER073W	jgi|Stano2|1083|SNOG_06925.3	jgi|Trire2|123274|estExt_fgenesh5_pg.C_190186,jgi|Trire2|78683|estExt_GeneWisePlus.C_110262,jgi|Trire2|60418|e_gw1.7.220.1	GSTUMT00004330001	URET_04722	jgi|Verda1|5150|VDAG_08802T0,jgi|Verda1|6679|VDAG_02013T0	jgi|Clafu1|196862|scf7180000130935_G11971	MGG_03900T0	SMAC_08869
438	5	5	1	FOXM_5190aT_00441	*	*	FOXG_00927T0	*	*	*	*	*	FOMG_01700T0	*	FOWG_10605T0	*	*	FOQG_03238T0	*	*	*	*	*	*	*	*	*	*	*	*	*	*	*	*	*	*	*	*	*	*	*	*	*	*	*	*	*
439	10	10	0.3	FOXM_5190aT_00442	FOC38T_00290	FOVG_00495T0	*	*	*	FOCG_14077T0	FOTG_04316T0	FOZG_01689T0	*	FOIG_01480T0	FOWG_10606T0	FOYG_06371T0	*	FOQG_03237T0	*	*	*	*	*	*	*	*	*	*	*	*	*	*	*	*	*	*	*	*	*	*	*	*	*	*	*	*	*
440	26	26	0.654	FOXM_5190aT_00443	FOC38T_00291	FOVG_00497T0	FOXG_00926T0	gi|342878224|gb|EGU79579.1|	jgi|Necha2|98916|estExt_fgenesh1_pg.C_sca_1_chr1_3_00807	FOCG_14075T0	FOTG_04314T0	FOZG_01687T0	FOMG_01699T0	FOIG_01478T0	FOWG_10608T0	FOYG_06373T0	FOPG_00177T0	FOQG_03235T0	BN851_0111430	BN850_0134050	BN846_0093750	BN847_0011390	BN848_0012660	BN849_0017050	*	jgi|Fusfu1|1452|FFUJ_00643m.01	FGSG_00956T0	FVEG_00588T0	*	*	*	*	*	*	*	jgi|Mycgr3|31350|e_gw1.1.3225.1	*	*	*	*	*	*	*	jgi|Verda1|2763|VDAG_07245T0	*	*	*
441	32	42	0.74	FOXM_5190aT_00444	FOC38T_00292	FOVG_00498T0,FOVG_00498T1	FOXG_00925T0	gi|342878225|gb|EGU79580.1|	jgi|Necha2|90290|fgenesh1_pm.sca_1_chr1_3_0000423	FOCG_14074T0,FOCG_14074T1	FOTG_04313T0,FOTG_04313T1	FOZG_01686T0,FOZG_01686T1	FOMG_01698T0,FOMG_01698T1	FOIG_01477T0,FOIG_01477T1	FOWG_10609T0,FOWG_10609T1	FOYG_06374T0,FOYG_06374T1	FOPG_00178T0,FOPG_00178T1	FOQG_03234T0,FOQG_03234T1	BN851_0111420	BN850_0134040	*	*	*	*	*	jgi|Fusfu1|1451|FFUJ_00644m.01	*	*	AB00105.1	*	*	B0510_8959T1	CIMG_04460T0	gi|320592149|gb|EFX04588.1|	jgi|Lepmu1|11019|Lema_T069300.1	jgi|Mycgr3|34594|e_gw1.1.547.1	NCU08356T0	Pa_1_4030|chrm1_SCAB|Putative	*	jgi|Stano2|52|SNOG_00072.3	*	GSTUMT00002840001	URET_01683	jgi|Verda1|2339|VDAG_06821T0	jgi|Clafu1|186702|scf7180000128711_G12907	*	SMAC_01628
442	41	52	1	FOXM_5190aT_00445	FOC38T_00293	FOVG_00499T0,FOVG_00499T1	FOXG_00924T0	gi|342878226|gb|EGU79581.1|	jgi|Necha2|57560|estExt_Genewise1.C_sca_1_chr1_3_00994	FOCG_14073T0,FOCG_14073T1	FOTG_04312T0	FOZG_01685T0,FOZG_01685T1	FOMG_01697T0,FOMG_01697T1	FOIG_01476T0,FOIG_01476T1	FOWG_10610T0,FOWG_10610T1	FOYG_06375T0,FOYG_06375T1	FOPG_00179T0,FOPG_00179T1	FOQG_03233T0,FOQG_03233T1	BN851_0111410	BN850_0134030	BN846_0093740	BN847_0011380	BN848_0012650	BN849_0017040	BN852_0010290	jgi|Fusfu1|1450|FFUJ_00645m.01	FGSG_00955T0	FVEG_00589T1,FVEG_00589T0,FVEG_00589T2	*	*	bgh05366_mRNA_polypeptide	B0510_1509T1	CIMG_04744T0	gi|320592332|gb|EFX04771.1|	jgi|Lepmu1|7550|Lema_T024440.1	jgi|Mycgr3|39944|e_gw1.4.1351.1	NCU08354T0	Pa_1_4100|chrm1_SCAB|Putative	*	jgi|Stano2|10588|SNOG_04322.3	jgi|Trire2|62709|e_gw1.10.558.1	GSTUMT00003541001	URET_06768	jgi|Verda1|2341|VDAG_06823T0	jgi|Clafu1|186317|scf7180000128274_G1229	MGG_00679T0	SMAC_01626
443	39	39	0.538	FOXM_5190aT_00446	FOC38T_00294	FOVG_00500T0	FOXG_00923T0	gi|342878227|gb|EGU79582.1|	jgi|Necha2|75190|fgenesh1_pg.sca_1_chr1_3_0000801	FOCG_14072T0	FOTG_04311T0	FOZG_01684T0	FOMG_01696T0	FOIG_01475T0	FOWG_10611T0	FOYG_06376T0	FOPG_00180T0	FOQG_03232T0	BN851_0111400	BN850_0134020	BN846_0093730	BN847_0011370	BN848_0012640	BN849_0017030	BN852_0010280	jgi|Fusfu1|1449|FFUJ_00646m.01	FGSG_11865T0	FVEG_00590T0	AB03343.1	gi_45190275_ref_NP_984529.1__AEL331Wp_[Ashbya_gossypii_ATCC_10895]	bgh01661_polypeptide	B0510_1510T1	CIMG_04751T0	*	jgi|Lepmu1|7910|Lema_T028040.1	jgi|Mycgr3|28410|gw1.5.1474.1	*	Pa_1_4090|chrm1_SCAB|Putative	YPR107C	jgi|Stano2|10896|SNOG_04721.3	*	GSTUMT00004539001	URET_06760	*	jgi|Clafu1|193521|scf7180000130693_G6578	*	SMAC_01625
444	26	26	1	FOXM_5190aT_00447	FOC38T_00295	FOVG_00501T0	FOXG_00922T0	gi|342878228|gb|EGU79583.1|	jgi|Necha2|103202|estExt_fgenesh1_pm.C_sca_1_chr1_3_00417	FOCG_14071T0	FOTG_04310T0	FOZG_01683T0	FOMG_01695T0	FOIG_01474T0	FOWG_10612T0	FOYG_06377T0	FOPG_00181T0	FOQG_03231T0	BN851_0111390	BN850_0134010	BN846_0093720	BN847_0011360	BN848_0012630	BN849_0017020	BN852_0010270	jgi|Fusfu1|1448|FFUJ_00647m.01	FGSG_11864T0	FVEG_00591T0	*	*	*	*	*	*	*	*	*	*	*	*	*	*	*	*	*	MGG_00681T0	*
445	41	78	0.108	FOXM_5190aT_00448,FOXM_5190aT_09033	FOC38T_03519,FOC38T_00296	FOVG_11926T0,FOVG_00502T0,FOVG_00502T1	FOXG_11492T0,FOXG_17257T0,FOXG_00921T0	gi|342889590|gb|EGU88628.1|,gi|342878229|gb|EGU79584.1|	jgi|Necha2|106207|fgeneshN1_pm.sca_20_chr6_4_0000019,jgi|Necha2|90287|fgenesh1_pm.sca_1_chr1_3_0000420	FOCG_05912T0,FOCG_14070T0,FOCG_14070T1	FOTG_06568T0,FOTG_04309T0,FOTG_04309T1	FOZG_11576T0,FOZG_01682T0,FOZG_01682T1	FOMG_13782T0,FOMG_01694T0,FOMG_01694T1	FOIG_04174T0,FOIG_01473T0,FOIG_01473T1	FOWG_03709T0,FOWG_16907T0,FOWG_10613T0,FOWG_10613T1	FOYG_12497T0,FOYG_06378T0,FOYG_06378T1	FOPG_05106T0,FOPG_00182T0,FOPG_00182T1	FOQG_07098T0,FOQG_03230T0,FOQG_03230T1	BN851_0135560,BN851_0111380	BN850_0087140,BN850_0134000	BN846_0093710	BN847_0011350	BN848_0012620	BN849_0017010	BN852_0055100,BN852_0010260	jgi|Fusfu1|12306|FFUJ_09588m.01,jgi|Fusfu1|1446|FFUJ_00649m.01	FGSG_04143T0,FGSG_00952T0	FVEG_10330T0,FVEG_00592T0,FVEG_00592T1	AB03344.1	gi_45185522_ref_NP_983238.1__ACL166Wp_[Ashbya_gossypii_ATCC_10895]	bgh00329_polypeptide	*	CIMG_04750T0	gi|320593097|gb|EFX05506.1|	jgi|Lepmu1|7909|Lema_T028030.1	*	NCU03026T0	Pa_1_2250|chrm1_SCAB|Putative	*	jgi|Stano2|10895|SNOG_04719.3	jgi|Trire2|59082|e_gw1.5.233.1,jgi|Trire2|62704|e_gw1.10.207.1	GSTUMT00011196001	URET_06761	jgi|Verda1|1176|VDAG_05658T0,jgi|Verda1|2343|VDAG_06825T0	jgi|Clafu1|197004|scf7180000130965_G11255	MGG_08458T0,MGG_11231T0	SMAC_00409
446	29	48	0.311	FOXM_5190aT_00449	*	FOVG_00503T0,FOVG_00503T1,FOVG_00503T2	FOXG_00920T0	gi|342878230|gb|EGU79585.1|	jgi|Necha2|98909|estExt_fgenesh1_pg.C_sca_1_chr1_3_00789	FOCG_14069T0,FOCG_14069T1,FOCG_14069T2	FOTG_04308T0,FOTG_04308T1,FOTG_04308T2	FOZG_01681T0,FOZG_01681T1,FOZG_01681T2	FOMG_01693T0,FOMG_01693T1,FOMG_01693T2	FOIG_01472T1,FOIG_01472T0,FOIG_01472T2	FOWG_10614T0,FOWG_10614T1,FOWG_10614T2	FOYG_06379T0,FOYG_06379T1	FOPG_00183T0,FOPG_00183T1,FOPG_00183T2	FOQG_03229T1,FOQG_03229T0,FOQG_03229T2	*	BN850_0133990	BN846_0093700	BN847_0011340	BN848_0012610	BN849_0017000	BN852_0010250	jgi|Fusfu1|1445|FFUJ_00650m.01	FGSG_00951T0	FVEG_00593T0	*	*	*	*	*	gi|320589426|gb|EFX01887.1|	*	*	NCU02461T0	Pa_5_5210|chrm5_SCA|Putative	*	*	jgi|Trire2|62537|e_gw1.10.636.1	*	*	jgi|Verda1|1876|VDAG_06048T0	jgi|Clafu1|186283|scf7180000128254_G7700	*	*
447	43	120	0.274	FOXM_5190aT_00450	FOC38T_00297	FOVG_00504T1,FOVG_00504T0,FOVG_00504T2,FOVG_00504T6,FOVG_00504T7,FOVG_00504T8,FOVG_00504T5,FOVG_00504T3,FOVG_00504T4	FOXG_00919T0	gi|342878231|gb|EGU79586.1|	jgi|Necha2|98908|estExt_fgenesh1_pg.C_sca_1_chr1_3_00788	FOCG_14068T4,FOCG_14068T2,FOCG_14068T3,FOCG_14068T5,FOCG_14068T7,FOCG_14068T6,FOCG_14068T8,FOCG_14068T0,FOCG_14068T1	FOTG_04307T1,FOTG_04307T0,FOTG_04307T2,FOTG_04307T5,FOTG_04307T6,FOTG_04307T7,FOTG_04307T3,FOTG_04307T4	FOZG_01680T4,FOZG_01680T3,FOZG_01680T2,FOZG_01680T5,FOZG_01680T7,FOZG_01680T6,FOZG_01680T8,FOZG_01680T1,FOZG_01680T0	FOMG_01692T4,FOMG_01692T3,FOMG_01692T0,FOMG_01692T5,FOMG_01692T1,FOMG_01692T2	FOIG_01471T2,FOIG_01471T1,FOIG_01471T0,FOIG_01471T5,FOIG_01471T6,FOIG_01471T7,FOIG_01471T4,FOIG_01471T3	FOWG_10615T5,FOWG_10615T3,FOWG_10615T4,FOWG_10615T6,FOWG_10615T7,FOWG_10615T8,FOWG_10615T2,FOWG_10615T0,FOWG_10615T1	FOYG_06380T1,FOYG_06380T0,FOYG_06380T2,FOYG_06380T7,FOYG_06380T6,FOYG_06380T8,FOYG_06380T3,FOYG_06380T4,FOYG_06380T5	FOPG_00184T5,FOPG_00184T2,FOPG_00184T0,FOPG_00184T1,FOPG_00184T6,FOPG_00184T7,FOPG_00184T4,FOPG_00184T3	FOQG_03228T5,FOQG_03228T6,FOQG_03228T2,FOQG_03228T1,FOQG_03228T0,FOQG_03228T7,FOQG_03228T4,FOQG_03228T3	BN851_0111360	BN850_0133980	BN846_0093690	BN847_0011330	BN848_0012600	BN849_0016990	BN852_0010240	jgi|Fusfu1|1444|FFUJ_00651m.01	FGSG_00950T0	FVEG_00594T0,FVEG_00594T1	AB06749.1	gi_45198382_ref_NP_985411.1__AFL139Wp_[Ashbya_gossypii_ATCC_10895]	bgh00125_polypeptide	*	CIMG_08090T0	gi|320589502|gb|EFX01963.1|	jgi|Lepmu1|7051|Lema_T119960.1	jgi|Mycgr3|58641|estExt_Genewise1.C_chr_50151	NCU02460T1,NCU02460T2,NCU02460T0,NCU02460T3	Pa_5_5220|chrm5_SCA|Putative	YMR183C	jgi|Stano2|515|SNOG_00645.3	jgi|Trire2|48478|estExt_Genewise1.C_100214	GSTUMT00009599001	URET_02364	jgi|Verda1|1878|VDAG_06050T0	jgi|Clafu1|189767|scf7180000130289_G11810	MGG_04090T0	SMAC_07391
448	25	53	0.207	FOXM_5190aT_00451	FOC38T_00298	FOVG_00506T0,FOVG_00506T1,FOVG_00506T2,FOVG_00506T3,FOVG_00506T4	FOXG_00917T0	gi|342878233|gb|EGU79588.1|	jgi|Necha2|75185|fgenesh1_pg.sca_1_chr1_3_0000796	FOCG_14065T1,FOCG_14065T2,FOCG_14065T0,FOCG_14065T3	FOTG_04305T1,FOTG_04305T0,FOTG_04305T2,FOTG_04305T3,FOTG_04305T4	FOZG_01677T2,FOZG_01677T1,FOZG_01677T0,FOZG_01677T3	FOMG_01690T2,FOMG_01690T0,FOMG_01690T1,FOMG_01690T3,FOMG_01690T4	FOIG_01469T1,FOIG_01469T2,FOIG_01469T0,FOIG_01469T3	FOWG_10617T0,FOWG_10617T1,FOWG_10617T2,FOWG_10617T3	FOYG_06382T2,FOYG_06382T1,FOYG_06382T0,FOYG_06382T3	FOPG_00186T0	FOQG_03226T0,FOQG_03226T1	BN851_0111340	BN850_0064840	BN846_0093670	BN847_0011310	BN848_0012580	BN849_0016970	BN852_0010210	jgi|Fusfu1|1442|FFUJ_00653m.01	*	FVEG_00596T0	*	*	*	*	*	*	*	*	*	*	*	*	jgi|Trire2|62323|e_gw1.10.447.1	*	*	*	*	*	*
449	9	9	1	FOXM_5190aT_00455	FOC38T_00301	FOVG_00511T0	*	*	*	FOCG_14060T0	*	FOZG_01672T0	*	*	FOWG_06661T0	FOYG_06385T0	*	FOQG_03221T0	*	*	*	*	*	*	*	jgi|Fusfu1|1438|FFUJ_00657m.01	*	*	*	*	*	*	*	*	*	*	*	*	*	*	*	*	*	*	*	*	*
450	39	73	0.134	FOXM_5190aT_00456,FOXM_5190aT_15213	FOC38T_10900	FOVG_19385T0,FOVG_00512T0	FOXG_14176T0,FOXG_14156T0	gi|342865654|gb|EGU71878.1|,gi|342870200|gb|EGU73473.1|,gi|342871240|gb|EGU73950.1|,gi|342866215|gb|EGU72041.1|,gi|342878236|gb|EGU79591.1|	jgi|Necha2|98124|fgenesh1_pm.sca_23_chr14_3_0000011,jgi|Necha2|90283|fgenesh1_pm.sca_1_chr1_3_0000416	FOCG_14059T2,FOCG_14059T3,FOCG_14059T1,FOCG_14059T0,FOCG_14059T4	FOTG_04299T0	FOZG_01671T3,FOZG_01671T2,FOZG_01671T0,FOZG_01671T1,FOZG_01671T4	FOMG_19672T0,FOMG_17642T0,FOMG_01684T0	FOIG_01463T2,FOIG_01463T3,FOIG_01463T1,FOIG_01463T0,FOIG_01463T4	FOWG_18187T0,FOWG_06663T3,FOWG_06663T2,FOWG_06663T1,FOWG_06663T0,FOWG_06663T4	FOYG_06386T0	FOPG_19144T0,FOPG_18358T0,FOPG_16536T0	FOQG_18166T0,FOQG_03220T0	BN851_0111300	BN850_0005080	BN846_0093580	BN847_0011220	BN848_0012490	BN849_0016880	BN852_0010110	jgi|Fusfu1|1437|FFUJ_00658m.01	FGSG_00941T0	FVEG_00602T0,FVEG_00602T3,FVEG_00602T1,FVEG_00602T2,FVEG_00602T4	AB06746.1	*	*	B0510_1203T1	CIMG_08067T0	gi|320588302|gb|EFX00771.1|	*	jgi|Mycgr3|107198|estExt_fgenesh1_pg.C_chr_10777	NCU02114T0	Pa_1_2450|chrm1_SCAB|Putative	*	jgi|Stano2|606|SNOG_00761.3	jgi|Trire2|48486|estExt_Genewise1.C_100223	GSTUMT00011271001	URET_02349	jgi|Verda1|2352|VDAG_06834T0	*	MGG_03595T0	SMAC_05014
451	33	75	0.259	FOXM_5190aT_00457	FOC38T_13595,FOC38T_00304	FOVG_00514T2,FOVG_00514T1,FOVG_00514T0,FOVG_00514T3,FOVG_00514T4	FOXG_00913T0	gi|342877221|gb|EGU78712.1|,gi|342878237|gb|EGU79592.1|	jgi|Necha2|90281|fgenesh1_pm.sca_1_chr1_3_0000414	FOCG_14058T1,FOCG_14058T0,FOCG_14058T2,FOCG_14058T3,FOCG_14058T4	FOTG_04297T3,FOTG_04297T2,FOTG_04297T0,FOTG_04297T1,FOTG_04297T4	FOZG_01670T2,FOZG_01670T3,FOZG_01670T0,FOZG_01670T1,FOZG_01670T4	FOMG_01682T2,FOMG_01682T0,FOMG_01682T1,FOMG_01682T3,FOMG_01682T4	FOIG_01462T1,FOIG_01462T0,FOIG_01462T2,FOIG_01462T3,FOIG_01462T4	FOWG_06664T2,FOWG_06664T1,FOWG_06664T0,FOWG_06664T3,FOWG_06664T4	FOYG_06388T1,FOYG_06388T0,FOYG_06388T2,FOYG_06388T3,FOYG_06388T4	FOPG_00195T3,FOPG_00195T2,FOPG_00195T1,FOPG_00195T0,FOPG_00195T4	FOQG_03218T3,FOQG_03218T2,FOQG_03218T0,FOQG_03218T1,FOQG_03218T4	BN851_0111270	BN850_0067970	BN846_0093650	BN847_0011290	BN848_0012560	BN849_0016950	BN852_0010180	jgi|Fusfu1|1436|FFUJ_00659m.01	FGSG_00946T0	FVEG_00603T0	*	*	bgh04316_polypeptide	B0510_3843T1	*	gi|320586990|gb|EFW99653.1|	*	*	NCU08512T0	Pa_3_7570|chrm3_SCB|Putative	*	*	*	*	*	jgi|Verda1|2542|VDAG_07024T0	*	MGG_03242T0	SMAC_06240
452	38	38	0.209	FOXM_5190aT_00458	FOC38T_00305	FOVG_00515T0	FOXG_00912T0	gi|342878238|gb|EGU79593.1|	jgi|Necha2|75173|fgenesh1_pg.sca_1_chr1_3_0000784	FOCG_14057T0	FOTG_04296T0	FOZG_01669T0	FOMG_01681T0	FOIG_01461T0	FOWG_06665T0	FOYG_06389T0	FOPG_00196T0	FOQG_03217T0	BN851_0111260	BN850_0067960	BN846_0093640	*	BN848_0012550	BN849_0016940	BN852_0010170	jgi|Fusfu1|1435|FFUJ_00660m.01	FGSG_00945T0	FVEG_00604T0	AB07807.1	*	*	B0510_3842T1	CIMG_06396T0	*	jgi|Lepmu1|6039|Lema_T020130.1	jgi|Mycgr3|101027|estExt_fgenesh1_pm.C_chr_80239	NCU08514T0	Pa_3_7560|chrm3_SCB|Putative	*	jgi|Stano2|8533|SNOG_15377.3	jgi|Trire2|108180|fgenesh5_pg.C_scaffold_11000153	GSTUMT00005310001	*	jgi|Verda1|2543|VDAG_07025T0	jgi|Clafu1|186251|scf7180000128168_G11310	MGG_03243T0	SMAC_06241
453	21	21	0.571	FOXM_5190aT_00459	FOC38T_00306	FOVG_00518T0	FOXG_00911T0	gi|342878239|gb|EGU79594.1|	*	FOCG_14055T0	FOTG_04294T0	FOZG_01667T0	*	FOIG_01459T0	FOWG_06668T0	FOYG_06392T0	FOPG_00199T0	FOQG_03215T0	BN851_0111280	BN850_0005070	BN846_0093270	*	*	BN849_0016830	BN852_0010070	jgi|Fusfu1|1434|FFUJ_00661m.01	FGSG_00937T0	FVEG_00605T0	*	*	*	*	*	*	*	*	*	*	*	*	*	*	*	*	*	*	*
454	40	48	1	FOXM_5190aT_00460	FOC38T_00307	FOVG_00517T0,FOVG_00517T1	FOXG_00910T0	gi|342878240|gb|EGU79595.1|	jgi|Necha2|73408|fgenesh1_kg.sca_1_chr1_3_0000064	FOCG_14054T0,FOCG_14054T1	FOTG_04293T0,FOTG_04293T1	FOZG_01666T0,FOZG_01666T1	FOMG_01678T0	FOIG_01458T0	FOWG_06667T0,FOWG_06667T1	FOYG_06391T0,FOYG_06391T1	FOPG_00198T0,FOPG_00198T1	FOQG_03214T0,FOQG_03214T1	BN851_0111290	BN850_0005050	BN846_0093300	BN847_0011210	BN848_0012480	BN849_0016870	BN852_0010100	jgi|Fusfu1|1433|FFUJ_00662m.01	FGSG_00940T0	FVEG_00606T0	*	*	bgh04175_polypeptide	B0510_5984T1	CIMG_09712T0	gi|320586913|gb|EFW99576.1|	jgi|Lepmu1|9823|Lema_T051520.1	jgi|Mycgr3|105653|estExt_fgenesh1_kg.C_chr_90033	NCU10388T0	Pa_3_7590|chrm3_SCB|Putative	*	jgi|Stano2|1270|SNOG_07162.3	jgi|Trire2|108183|fgenesh5_pg.C_scaffold_11000156	GSTUMT00010900001	URET_04645	jgi|Verda1|9282|VDAG_04038T0	jgi|Clafu1|187232|scf7180000129052_G13587	MGG_03239T0	*
455	10	10	1	FOXM_5190aT_00461	FOC38T_00308	FOVG_00519T0	*	*	*	FOCG_14053T0	FOTG_04292T0	FOZG_01665T0	*	FOIG_01457T0	FOWG_06670T0	*	FOPG_00200T0	FOQG_03212T0	*	*	*	*	*	*	*	*	*	*	*	*	*	*	*	*	*	*	*	*	*	*	*	*	*	*	*	*	*
456	33	34	0.675	FOXM_5190aT_00462	FOC38T_00309	FOVG_00520T0	FOXG_00908T0	gi|342878242|gb|EGU79597.1|	jgi|Necha2|98915|estExt_fgenesh1_pg.C_sca_1_chr1_3_00806	FOCG_14051T0	FOTG_04290T0	FOZG_01663T0	FOMG_01676T0	FOIG_01455T0	FOWG_06671T0	FOYG_06393T0	FOPG_00201T0	FOQG_03210T0	BN851_0111530	BN850_0068410	BN846_0008930	BN847_0011170	BN848_0012440	BN849_0016810	BN852_0010050	jgi|Fusfu1|1431|FFUJ_00664m.01	FGSG_00935T0	FVEG_00608T0	*	*	*	B0510_1643T1	*	gi|320588490|gb|EFX00959.1|	*	*	NCU02561T0	Pa_1_6610|chrm1_SCAB|Putative	*	*	jgi|Trire2|64212|e_gw1.13.400.1	*	*	jgi|Verda1|6774|VDAG_02108T0,jgi|Verda1|2349|VDAG_06831T0	*	MGG_03621T0	SMAC_05799
457	27	27	0.815	FOXM_5190aT_00463	FOC38T_00310	FOVG_00521T0	FOXG_00909T0	gi|342878243|gb|EGU79598.1|	jgi|Necha2|98914|estExt_fgenesh1_pg.C_sca_1_chr1_3_00805	FOCG_14052T0	FOTG_04291T0	FOZG_01664T0	FOMG_01677T0	FOIG_01456T0	FOWG_06672T0	FOYG_06394T0	FOPG_00202T0	FOQG_03211T0	BN851_0111510	BN850_0068420	BN846_0008920	BN847_0011160	BN848_0012430	BN849_0016800	BN852_0010040	jgi|Fusfu1|1430|FFUJ_00665m.01	FGSG_00934T0	FVEG_00609T0	*	*	*	*	*	*	*	*	*	*	*	*	jgi|Trire2|38781|gw1.13.368.1	*	*	*	*	MGG_09841T0	*
458	7	7	1	FOXM_5190aT_00464	*	*	FOXG_00907T0	*	*	FOCG_14050T0	*	FOZG_01662T0	FOMG_01675T0	*	FOWG_06673T0	FOYG_06395T0	*	*	*	*	*	*	*	*	*	*	*	*	*	*	*	*	*	*	*	*	*	*	*	*	*	*	*	*	*	*	*
459	30	45	0.204	FOXM_5190aT_00465,FOXM_5190aT_01457	FOC38T_00311	FOVG_10024T0,FOVG_00522T0	FOXG_02740T0	gi|342876416|gb|EGU78035.1|,gi|342878244|gb|EGU79599.1|	jgi|Necha2|105836|fgeneshN1_pm.sca_1_chr1_3_0000038	FOCG_13302T0,FOCG_14049T0	FOTG_12766T0,FOTG_04288T0	FOZG_09404T0,FOZG_01661T0	FOMG_10800T0,FOMG_01674T0	FOIG_01681T0,FOIG_01454T0	FOWG_14280T0,FOWG_06674T0	FOYG_09142T0,FOYG_06396T0	FOPG_15388T0,FOPG_00204T0	FOQG_10145T0,FOQG_03208T0	BN851_0111490	BN850_0132540,BN850_0076860	BN846_0008910	BN847_0011150	BN848_0012420	BN849_0016790	BN852_0010030	jgi|Fusfu1|1339|FFUJ_00756m.01	FGSG_00933T0	FVEG_14869T0,FVEG_00701T0	*	*	*	*	CIMG_01645T0	gi|320585857|gb|EFW98536.1|	*	*	*	Pa_6_8230|chrm6_SCB|Putative	*	*	*	*	URET_05999	jgi|Verda1|6500|VDAG_01834T0,jgi|Verda1|3700|VDAG_08182T0	*	*	*
460	37	68	1	FOXM_5190aT_00466	FOC38T_00312	FOVG_00523T2,FOVG_00523T1,FOVG_00523T0,FOVG_00523T3	FOXG_00905T0	gi|342878245|gb|EGU79600.1|	jgi|Necha2|65796|estExt_Genewise1Plus.C_sca_1_chr1_3_01016	FOCG_14047T1,FOCG_14047T2,FOCG_14047T0,FOCG_14047T3	FOTG_04286T2,FOTG_04286T0,FOTG_04286T1,FOTG_04286T3	FOZG_01659T1,FOZG_01659T2,FOZG_01659T0,FOZG_01659T3	FOMG_01672T0,FOMG_01672T1,FOMG_01672T2,FOMG_01672T3	FOIG_01453T1,FOIG_01453T0,FOIG_01453T2,FOIG_01453T3	FOWG_06675T1,FOWG_06675T2,FOWG_06675T0,FOWG_06675T3	FOYG_06397T1,FOYG_06397T2,FOYG_06397T0,FOYG_06397T3	FOPG_00205T1,FOPG_00205T0,FOPG_00205T2,FOPG_00205T3	FOQG_03206T1,FOQG_03206T0,FOQG_03206T2,FOQG_03206T3	*	BN850_0076850	BN846_0008900	BN847_0011140	BN848_0012410	BN849_0016780	BN852_0010020	jgi|Fusfu1|1340|FFUJ_00755m.01	FGSG_00932T0	FVEG_00700T0,FVEG_00700T1	AB00867.1	*	bghP003512	B0510_1549T1	*	gi|320586411|gb|EFW99081.1|	jgi|Lepmu1|10837|Lema_T067480.1	jgi|Mycgr3|106740|estExt_fgenesh1_pg.C_chr_10032	*	Pa_1_11650|chrm1_SCAB|Putative	*	*	jgi|Trire2|108829|fgenesh5_pg.C_scaffold_13000175	GSTUMT00007176001	URET_01706	jgi|Verda1|4020|VDAG_01020T0	jgi|Clafu1|197522|scf7180000130996_G13252	MGG_03703T0	*
461	27	53	0.108	FOXM_5190aT_00467,FOXM_5190aT_12605	FOC38T_08502,FOC38T_00313	FOVG_03691T0,FOVG_00525T0	FOXG_15287T0,FOXG_00904T0	gi|342874767|gb|EGU76696.1|,gi|342878246|gb|EGU79601.1|	jgi|Necha2|94006|fgenesh1_pm.sca_33_chr6_1_0000032,jgi|Necha2|75213|fgenesh1_pg.sca_1_chr1_3_0000824	FOCG_01655T0,FOCG_14046T0	FOTG_17105T0,FOTG_04285T0	FOZG_06148T0,FOZG_01658T0	FOMG_05997T0,FOMG_01671T0	FOIG_02422T0,FOIG_01452T0	FOWG_01732T0,FOWG_06677T0	FOYG_03853T0,FOYG_06399T0	FOPG_15284T0,FOPG_00207T0	FOQG_10863T0,FOQG_03205T0	BN851_0101000,BN851_0111470	BN850_0108820,BN850_0099220,BN850_0076840	BN846_0111310,BN846_0008890	BN847_0109090,BN847_0011130	BN848_0110710,BN848_0012400	BN849_0110290,BN849_0016770	BN852_0109770,BN852_0010010	jgi|Fusfu1|3833|FFUJ_02190m.01,jgi|Fusfu1|1341|FFUJ_00754m.01	FGSG_07598T0,FGSG_00931T0	FVEG_00699T0,FVEG_12600T0	*	*	*	*	*	gi|320590823|gb|EFX03266.1|	*	*	NCU09639T0	*	*	*	*	*	*	*	*	*	*
462	43	44	1	FOXM_5190aT_00537	FOC38T_00373	FOVG_00605T0	FOXG_00831T0	gi|342875718|gb|EGU77433.1|	jgi|Necha2|57595|estExt_Genewise1.C_sca_1_chr1_3_01088	FOCG_13962T0	FOTG_06335T0	FOZG_01575T0	FOMG_01589T0	FOIG_01376T0	FOWG_06757T0	FOYG_06478T0	FOPG_00289T0	FOQG_03125T0	*	BN850_0004760	BN846_0008180	BN847_0010420	BN848_0011680	BN849_0016050	BN852_0009310	jgi|Fusfu1|1411|FFUJ_00684m.01	FGSG_00871T0	FVEG_00627T0	AB02955.1	gi_45185579_ref_NP_983295.1__ACL109Cp_[Ashbya_gossypii_ATCC_10895]	bgh00276_polypeptide	B0510_1511T1	CIMG_00627T0	gi|320591308|gb|EFX03747.1|	jgi|Lepmu1|7683|Lema_T025770.1	jgi|Mycgr3|104491|estExt_fgenesh1_kg.C_chr_50173	NCU08352T0	Pa_1_4070|chrm1_SCAB|Putative	YHR106W,YDR353W	jgi|Stano2|8430|SNOG_15235.3	jgi|Trire2|79565|estExt_GeneWisePlus.C_140246	GSTUMT00008708001	URET_00630	jgi|Verda1|2345|VDAG_06827T0	jgi|Clafu1|192521|scf7180000130640_G7224	MGG_01284T0	SMAC_01623
463	43	63	0.173	FOXM_5190aT_00538	FOC38T_00374	FOVG_00606T0,FOVG_00606T1,FOVG_00606T2	FOXG_00830T0	gi|342875719|gb|EGU77434.1|	jgi|Necha2|75273|fgenesh1_pg.sca_1_chr1_3_0000884	FOCG_13961T1,FOCG_13961T0,FOCG_13961T2	FOTG_06334T0,FOTG_06334T1,FOTG_06334T2	FOZG_01574T2,FOZG_01574T0,FOZG_01574T1	FOMG_01588T0,FOMG_01588T1,FOMG_01588T2	FOIG_01375T0,FOIG_01375T1,FOIG_01375T2	FOWG_06758T0,FOWG_06758T1,FOWG_06758T2	FOYG_06479T1,FOYG_06479T0,FOYG_06479T2	FOPG_00290T1,FOPG_00290T0,FOPG_00290T2	FOQG_03124T0,FOQG_03124T1,FOQG_03124T2	BN851_0003370	BN850_0004750	BN846_0008170	BN847_0010410	BN848_0011670	BN849_0016040	BN852_0009300	jgi|Fusfu1|1412|FFUJ_00683m.01	FGSG_00870T0	FVEG_00626T0	AB03345.1	gi_302306979_ref_NP_983447.2__ACR044Cp_[Ashbya_gossypii_ATCC_10895]	bgh03337_polypeptide	*	CIMG_04883T0	gi|320593212|gb|EFX05621.1|	jgi|Lepmu1|7908|Lema_T028020.1	jgi|Mycgr3|72131|estExt_Genewise1Plus.C_chr_50677	NCU03024T0	Pa_1_3340|chrm1_SCAB|Putative	YJL029C	jgi|Stano2|10894|SNOG_04718.3	jgi|Trire2|122708|estExt_fgenesh5_pg.C_140138	GSTUMT00002432001	URET_06666	jgi|Verda1|2344|VDAG_06826T0	jgi|Clafu1|186580|scf7180000128499_G9046	MGG_01331T0	SMAC_00408
464	40	51	0.142	FOXM_5190aT_00539	FOC38T_00375	FOVG_00607T0,FOVG_00607T1	FOXG_00829T0	gi|342875720|gb|EGU77435.1|	jgi|Necha2|30853|e_gw1.1.1286.1	FOCG_13960T0,FOCG_13960T1	FOTG_06333T0,FOTG_06333T1	FOZG_01573T0,FOZG_01573T1	FOMG_01587T0,FOMG_01587T1	FOIG_01374T0,FOIG_01374T1	FOWG_06759T0,FOWG_06759T1	FOYG_06480T0,FOYG_06480T1	FOPG_00291T0,FOPG_00291T1	FOQG_03123T0,FOQG_03123T1	BN851_0003360	BN850_0004740	BN846_0008160	BN847_0010400	BN848_0011660	BN849_0016030	BN852_0009290	jgi|Fusfu1|1413|FFUJ_00682m.01	FGSG_00869T0	FVEG_14704T0,FVEG_14704T1	AB03605.1	*	bgh06411_mRNA_polypeptide	B0510_1676T1	CIMG_03242T0	gi|320591007|gb|EFX03446.1|	*	jgi|Mycgr3|109057|estExt_fgenesh1_pg.C_chr_40248	NCU03136T0	Pa_1_11540|chrm1_SCAB|Putative	*	jgi|Stano2|7750|SNOG_14261.3	jgi|Trire2|64421|e_gw1.14.309.1	GSTUMT00001675001	*	jgi|Verda1|1895|VDAG_06067T0	jgi|Clafu1|183825|scf7180000126315_G8666	MGG_14775T0	SMAC_02867
465	43	43	0.878	FOXM_5190aT_00755	FOC38T_00588	FOVG_00872T0	FOXG_00605T0	gi|342889192|gb|EGU88359.1|	*	FOCG_10113T0	FOTG_06070T0	FOZG_01319T0	FOMG_01324T0	FOIG_01127T0	FOWG_07011T0	FOYG_06732T0	FOPG_01923T0	FOQG_09605T0	BN851_0069420	BN850_0115660	BN846_0012600	BN847_0005890	BN848_0007110	BN849_0004740	BN852_0004840	jgi|Fusfu1|1129|FFUJ_00966m.01	FGSG_00448T0	FVEG_00907T0	AB02904.1	gi_45188097_ref_NP_984320.1__ADR224Wp_[Ashbya_gossypii_ATCC_10895]	bghP001850	B0510_4138T1	CIMG_04621T0	gi|320586977|gb|EFW99640.1|	jgi|Lepmu1|7859|Lema_T027530.1	jgi|Mycgr3|41853|e_gw1.5.1629.1	NCU02728T0	Pa_1_13680|chrm1_SCC|Putative	YKR086W	jgi|Stano2|10826|SNOG_04637.3	jgi|Trire2|124321|RAM_jgi|trire1|19774|trire.GWV1.8.308.1	GSTUMT00011235001	URET_01823	jgi|Verda1|8486|VDAG_03244T0	jgi|Clafu1|190810|scf7180000130357_G1585	MGG_11351T0	SMAC_04290
466	44	44	0.884	FOXM_5190aT_00756	FOC38T_00589	FOVG_00873T0	FOXG_00604T0	gi|342889193|gb|EGU88360.1|	jgi|Necha2|74945|fgenesh1_pg.sca_1_chr1_3_0000556	FOCG_10112T0	FOTG_06069T0	FOZG_01318T0	FOMG_01323T0	FOIG_01126T0	FOWG_07012T0	FOYG_06733T0	FOPG_01924T0	FOQG_09606T0	BN851_0069410	BN850_0115670	BN846_0012590	BN847_0005900	BN848_0007120	BN849_0004750	BN852_0004850	jgi|Fusfu1|1128|FFUJ_00967m.01	FGSG_00449T0	FVEG_00908T0	AB02905.1	gi_45184901_ref_NP_982619.1__AAR078Wp_[Ashbya_gossypii_ATCC_10895]	bgh02409_polypeptide	B0510_4139T1	CIMG_04736T0	gi|320586783|gb|EFW99446.1|	jgi|Lepmu1|7860|Lema_T027540.1	jgi|Mycgr3|109282|estExt_fgenesh1_pg.C_chr_40599	NCU02729T0	Pa_1_13670|chrm1_SCC|Putative	YLR196W	jgi|Stano2|10825|SNOG_04636.3	jgi|Trire2|57632|e_gw1.4.200.1	GSTUMT00009114001	URET_06775	jgi|Verda1|8485|VDAG_03243T0	jgi|Clafu1|197318|scf7180000130987_G5023	MGG_04802T0	SMAC_04289
467	34	34	0.146	FOXM_5190aT_00757	FOC38T_00590	FOVG_00874T0	FOXG_00603T0	gi|342889194|gb|EGU88361.1|	jgi|Necha2|98838|estExt_fgenesh1_pg.C_sca_1_chr1_3_00546	FOCG_10111T0	FOTG_06068T0	FOZG_01317T0	FOMG_01322T0	FOIG_01124T0	FOWG_07013T0	FOYG_06734T0	FOPG_01925T0	FOQG_09607T0	BN851_0069400	BN850_0115680	BN846_0012580	BN847_0005910	BN848_0007130	BN849_0004760	BN852_0004860	jgi|Fusfu1|1127|FFUJ_00968m.01	FGSG_00450T0	FVEG_00909T0	*	*	bgh04342_polypeptide	*	*	gi|320586813|gb|EFW99476.1|	*	jgi|Mycgr3|104538|estExt_fgenesh1_kg.C_chr_50222	NCU02730T0	Pa_1_13660|chrm1_SCC|Putative	*	*	*	*	*	jgi|Verda1|8484|VDAG_03242T0	jgi|Clafu1|195373|scf7180000130835_G12061	MGG_04793T0	SMAC_04288
468	27	31	0.193	FOXM_5190aT_00825	FOC38T_00655	FOVG_00950T0,FOVG_00950T1	FOXG_00537T0	gi|342873909|gb|EGU76003.1|	jgi|Necha2|102374|estExt_fgenesh1_kg.C_sca_1_chr1_3_00038	FOCG_10037T0	FOTG_05991T0	FOZG_01243T0	FOMG_01249T0	FOIG_01048T0	FOWG_07090T0	FOYG_06807T0	FOPG_08242T0,FOPG_08242T1	FOQG_08614T0	BN851_0000560	BN850_0085340	BN846_0011860	BN847_0006650	BN848_0007860	BN849_0005550	BN852_0005560	jgi|Fusfu1|1056|FFUJ_01039m.01	FGSG_00523T0	FVEG_00977T0,FVEG_00977T1,FVEG_00977T2	*	*	*	*	CIMG_04317T0	*	*	*	*	Pa_1_11340|chrm1_SCAB|Putative	*	*	*	*	*	*	*	*	*
469	42	106	0.7	FOXM_5190aT_00826	FOC38T_00656	FOVG_00952T4,FOVG_00952T5,FOVG_00952T0,FOVG_00952T3,FOVG_00952T2,FOVG_00952T1	FOXG_00536T0	gi|342873908|gb|EGU76002.1|	jgi|Necha2|65653|estExt_Genewise1Plus.C_sca_1_chr1_3_00617	FOCG_10033T6,FOCG_10033T7,FOCG_10033T1,FOCG_10033T0,FOCG_10033T2,FOCG_10033T5,FOCG_10033T4,FOCG_10033T3	FOTG_05988T6,FOTG_05988T7,FOTG_05988T5,FOTG_05988T3,FOTG_05988T1,FOTG_05988T0,FOTG_05988T2,FOTG_05988T4	FOZG_01239T6,FOZG_01239T7,FOZG_01239T5,FOZG_01239T4,FOZG_01239T2,FOZG_01239T0,FOZG_01239T1,FOZG_01239T3	FOMG_01245T6,FOMG_01245T7,FOMG_01245T3,FOMG_01245T2,FOMG_01245T4,FOMG_01245T5,FOMG_01245T1,FOMG_01245T0	FOIG_01045T6,FOIG_01045T7,FOIG_01045T4,FOIG_01045T3,FOIG_01045T5,FOIG_01045T2,FOIG_01045T0,FOIG_01045T1	FOWG_07093T6,FOWG_07093T7,FOWG_07093T5,FOWG_07093T3,FOWG_07093T1,FOWG_07093T0,FOWG_07093T2,FOWG_07093T4	FOYG_06809T6,FOYG_06809T7,FOYG_06809T5,FOYG_06809T4,FOYG_06809T3,FOYG_06809T1,FOYG_06809T0,FOYG_06809T2	FOPG_08241T2,FOPG_08241T0,FOPG_08241T1	FOQG_08611T4,FOQG_08611T5,FOQG_08611T2,FOQG_08611T1,FOQG_08611T3,FOQG_08611T0	BN851_0000570	BN850_0085330	BN846_0011850	BN847_0006660	BN848_0007870	BN849_0005560	BN852_0005570	jgi|Fusfu1|1055|FFUJ_01040m.01	FGSG_00524T0	FVEG_00978T0,FVEG_00978T1,FVEG_00978T2,FVEG_00978T3	AB00319.1	gi_45201014_ref_NP_986584.1__AGL082Wp_[Ashbya_gossypii_ATCC_10895]	bgh00322_polypeptide	*	CIMG_04465T0	gi|320589111|gb|EFX01573.1|	jgi|Lepmu1|10865|Lema_T067760.1	jgi|Mycgr3|64960|estExt_Genewise1Plus.C_chr_10161	NCU02797T0	Pa_1_7480|chrm1_SCAB|Putative	*	jgi|Stano2|3323|SNOG_09845.3	jgi|Trire2|43664|estExt_Genewise1.C_10214	GSTUMT00000195001	URET_01688	jgi|Verda1|8267|VDAG_03025T0	jgi|Clafu1|187516|scf7180000129162_G5956	MGG_01631T0	SMAC_04810
470	39	49	0.407	FOXM_5190aT_00827	FOC38T_00657	FOVG_00953T0,FOVG_00953T1	FOXG_00535T0	gi|342877357|gb|EGU78825.1|	jgi|Necha2|90121|fgenesh1_pm.sca_1_chr1_3_0000254	FOCG_10032T0,FOCG_10032T1	FOTG_05987T0,FOTG_05987T1	FOZG_01238T0,FOZG_01238T1	FOMG_01244T0,FOMG_01244T1	FOIG_01044T0,FOIG_01044T1	FOWG_07094T0,FOWG_07094T1	FOYG_06810T0,FOYG_06810T1	FOPG_08239T0,FOPG_08239T1	FOQG_08610T0,FOQG_08610T1	BN851_0000590	BN850_0059920	BN846_0011840	BN847_0006680	BN848_0007880	BN849_0005580	BN852_0005580	jgi|Fusfu1|1054|FFUJ_01041m.01	FGSG_00525T0	FVEG_00979T0	AB00395.1	*	*	*	CIMG_04478T0	gi|320589362|gb|EFX01824.1|	*	jgi|Mycgr3|64883|estExt_Genewise1Plus.C_chr_10046	NCU16489T0	Pa_1_7490|chrm1_SCAB|Putative	*	jgi|Stano2|3310|SNOG_09829.3	jgi|Trire2|54819|e_gw1.1.934.1	GSTUMT00000408001	URET_01695	jgi|Verda1|8268|VDAG_03026T0	jgi|Clafu1|197523|scf7180000130996_G13253	MGG_14803T0	SMAC_04809
471	31	33	1	FOXM_5190aT_00837	FOC38T_00666	FOVG_00968T0	FOXG_00522T0	gi|342877368|gb|EGU78836.1|	jgi|Necha2|90115|fgenesh1_pm.sca_1_chr1_3_0000248	FOCG_10016T0	FOTG_05972T0	FOZG_01223T0	FOMG_01229T0	FOIG_01031T0	FOWG_07109T0	FOYG_06824T0	FOPG_08223T0	FOQG_08596T0,FOQG_08596T1	BN851_0000870	BN850_0001830	BN846_0004530	BN847_0006780	BN848_0007980	BN849_0005680	BN852_0005680	jgi|Fusfu1|1045|FFUJ_01050m.01	*	FVEG_00991T0,FVEG_00991T1	*	*	*	*	*	gi|320591542|gb|EFX03981.1|	*	*	NCU03250T0	Pa_1_3120|chrm1_SCAB|Putative	*	*	jgi|Trire2|102482|fgenesh5_pg.C_scaffold_1000115	*	*	jgi|Verda1|8409|VDAG_03167T0	*	MGG_00535T0	SMAC_02970
472	31	31	0.161	FOXM_5190aT_00838	FOC38T_00667	FOVG_00969T0	FOXG_00521T0	gi|342877369|gb|EGU78837.1|	jgi|Necha2|74867|fgenesh1_pg.sca_1_chr1_3_0000478	FOCG_10015T0	FOTG_05971T0	FOZG_01222T0	FOMG_01228T0	FOIG_01030T0	FOWG_07110T0	FOYG_06825T0	FOPG_08222T0	FOQG_08595T0	BN851_0000880	BN850_0001840	BN846_0004540	BN847_0006790	BN848_0007990	BN849_0005690	BN852_0005690	jgi|Fusfu1|1044|FFUJ_01051m.01	FGSG_00535T0	FVEG_00992T0	*	*	*	B0510_7473T1	*	gi|320591345|gb|EFX03784.1|	*	*	*	Pa_1_2770|chrm1_SCAB|Putative	*	*	jgi|Trire2|54902|e_gw1.1.1709.1	*	*	jgi|Verda1|8410|VDAG_03168T0	*	MGG_04635T0	*
473	41	51	0.204	FOXM_5190aT_00839	FOC38T_00668	FOVG_00970T1,FOVG_00970T0	FOXG_00520T0	gi|342877370|gb|EGU78838.1|	jgi|Necha2|74866|fgenesh1_pg.sca_1_chr1_3_0000477	FOCG_10014T0,FOCG_10014T1	FOTG_05970T1,FOTG_05970T0	FOZG_01221T0,FOZG_01221T1	FOMG_01227T1,FOMG_01227T0	FOIG_01029T0,FOIG_01029T1	FOWG_07111T1,FOWG_07111T0	FOYG_06826T1,FOYG_06826T0	FOPG_08221T1,FOPG_08221T0	FOQG_08594T1,FOQG_08594T0	*	BN850_0001850	BN846_0004550	BN847_0006800	BN848_0008000	BN849_0005700	BN852_0005700	jgi|Fusfu1|1043|FFUJ_01052m.01	FGSG_00536T0	FVEG_00993T0	AB09506.1	*	bgh01511_polypeptide	B0510_4059T1	CIMG_00993T0	gi|320589234|gb|EFX01696.1|	jgi|Lepmu1|658|Lema_T006580.1	jgi|Mycgr3|73322|estExt_Genewise1Plus.C_chr_60999	NCU02837T0	Pa_1_8040|chrm1_SCAB|Putative	*	jgi|Stano2|9476|SNOG_15866.3	jgi|Trire2|43680|estExt_Genewise1.C_10238	GSTUMT00006858001	URET_00940	jgi|Verda1|8311|VDAG_03069T0	jgi|Clafu1|195649|scf7180000130859_G845	MGG_01579T0	SMAC_00607
474	43	53	0.151	FOXM_5190aT_00468	FOC38T_00314	FOVG_00526T0,FOVG_00526T1	*	gi|342878247|gb|EGU79602.1|	jgi|Necha2|30895|e_gw1.1.608.1	FOCG_14045T0,FOCG_14045T1	FOTG_04284T0,FOTG_04284T1	FOZG_01657T0,FOZG_01657T1	FOMG_01670T0,FOMG_01670T1	FOIG_01451T0,FOIG_01451T1	FOWG_06678T0,FOWG_06678T1	FOYG_06400T0,FOYG_06400T1	FOPG_00208T0,FOPG_00208T1	FOQG_03204T0,FOQG_03204T1	BN851_0111460	BN850_0076830	BN846_0008880	BN847_0011120	BN848_0012390	BN849_0016760	BN852_0010000	jgi|Fusfu1|1342|FFUJ_00753m.01	FGSG_00930T0	FVEG_00698T0	AB00384.1	gi_45185040_ref_NP_982757.1__ABL190Wp_[Ashbya_gossypii_ATCC_10895]	bgh04197_polypeptide	B0510_1550T1	CIMG_04481T0	gi|320586441|gb|EFW99111.1|	jgi|Lepmu1|10899|Lema_T068100.1	jgi|Mycgr3|35093|e_gw1.1.1453.1	NCU03114T0	Pa_1_11640|chrm1_SCAB|Putative	YNL222W	jgi|Stano2|437|SNOG_00546.3	jgi|Trire2|108827|fgenesh5_pg.C_scaffold_13000173	GSTUMT00007173001	URET_01699	jgi|Verda1|4018|VDAG_01018T0	jgi|Clafu1|189996|scf7180000130307_G2515	MGG_03704T0	SMAC_02845
475	35	78	0.414	FOXM_5190aT_00469	FOC38T_00315	FOVG_00527T4,FOVG_00527T2,FOVG_00527T1,FOVG_00527T3,FOVG_00527T0	FOXG_00902T0	gi|342878248|gb|EGU79603.1|	jgi|Necha2|75211|fgenesh1_pg.sca_1_chr1_3_0000822	FOCG_14044T4,FOCG_14044T0,FOCG_14044T1,FOCG_14044T2,FOCG_14044T3	FOTG_04283T4,FOTG_04283T2,FOTG_04283T1,FOTG_04283T3,FOTG_04283T0	FOZG_01656T4,FOZG_01656T0,FOZG_01656T2,FOZG_01656T3,FOZG_01656T1	FOMG_01669T4,FOMG_01669T2,FOMG_01669T1,FOMG_01669T0,FOMG_01669T3	FOIG_01450T4,FOIG_01450T2,FOIG_01450T1,FOIG_01450T0,FOIG_01450T3	FOWG_06679T4,FOWG_06679T3,FOWG_06679T2,FOWG_06679T0,FOWG_06679T1	FOYG_06401T4,FOYG_06401T2,FOYG_06401T0,FOYG_06401T1,FOYG_06401T3	FOPG_00209T4,FOPG_00209T0,FOPG_00209T3,FOPG_00209T2,FOPG_00209T1	FOQG_03203T4,FOQG_03203T3,FOQG_03203T1,FOQG_03203T0,FOQG_03203T2	BN851_0111450	BN850_0076820	BN846_0008870	BN847_0011110	BN848_0012380	BN849_0016750	BN852_0009990	jgi|Fusfu1|1343|FFUJ_00752m.01	FGSG_00929T0	FVEG_00697T3,FVEG_00697T2,FVEG_00697T0,FVEG_00697T1	*	*	*	*	*	gi|320586577|gb|EFW99247.1|	*	*	NCU03113T0	Pa_1_11630|chrm1_SCAB|Putative	*	jgi|Stano2|439|SNOG_00548.3	jgi|Trire2|108826|fgenesh5_pg.C_scaffold_13000172	GSTUMT00000210001	URET_01712	jgi|Verda1|4017|VDAG_01017T0	*	MGG_03705T0	SMAC_02844
476	44	45	0.487	FOXM_5190aT_00470	FOC38T_12093,FOC38T_00316	FOVG_00528T0	FOXG_00901T0	gi|342878249|gb|EGU79604.1|	jgi|Necha2|57564|estExt_Genewise1.C_sca_1_chr1_3_01010	FOCG_14043T0	FOTG_04282T0	FOZG_01655T0	FOMG_01668T0	FOIG_01449T0	FOWG_06680T0	FOYG_06402T0	FOPG_00210T0	FOQG_03202T0	BN851_0111550	BN850_0076810	BN846_0008840	BN847_0011080	BN848_0012350	BN849_0016720	BN852_0009970	jgi|Fusfu1|1344|FFUJ_00751m.01	FGSG_00926T0	FVEG_00696T0	AB03054.1	gi_45185741_ref_NP_983457.1__ACR054Cp_[Ashbya_gossypii_ATCC_10895]	bgh01303_polypeptide	B0510_1396T1	CIMG_04932T0	gi|320586485|gb|EFW99155.1|	jgi|Lepmu1|3508|Lema_T090210.1	jgi|Mycgr3|70871|estExt_Genewise1Plus.C_chr_40467	NCU03112T0	Pa_1_11620|chrm1_SCAB|Putative	YKL150W	jgi|Stano2|4527|SNOG_11449.3	jgi|Trire2|79334|estExt_GeneWisePlus.C_130268	GSTUMT00005101001	URET_06619	jgi|Verda1|4016|VDAG_01016T0	jgi|Clafu1|195148|scf7180000130799_G12367	MGG_03708T0	SMAC_02843
477	6	6	1	FOXM_5190aT_00471	*	*	FOXG_00900T0	*	*	FOCG_14042T0	*	FOZG_01654T0	FOMG_01667T0	*	FOWG_06681T0	*	*	*	*	*	*	*	*	*	*	*	*	*	*	*	*	*	*	*	*	*	*	*	*	*	*	*	*	*	*	*	*
478	41	52	1	FOXM_5190aT_00472	*	FOVG_00529T0,FOVG_00529T1	FOXG_00899T0	gi|342878250|gb|EGU79605.1|	jgi|Necha2|30822|e_gw1.1.851.1	FOCG_14041T0,FOCG_14041T1	FOTG_04280T0,FOTG_04280T1	FOZG_01653T0,FOZG_01653T1	FOMG_01666T0,FOMG_01666T1	FOIG_01448T0,FOIG_01448T1	FOWG_06682T0,FOWG_06682T1	FOYG_06404T0,FOYG_06404T1	FOPG_00211T0,FOPG_00211T1	FOQG_03201T0,FOQG_03201T1	BN851_0111570	*	BN846_0008830	BN847_0011070	BN848_0012340	BN849_0016710	*	jgi|Fusfu1|1346|FFUJ_00749m.01	FGSG_00925T0	FVEG_00695T0,FVEG_00695T1	AB00376.1	gi_45190761_ref_NP_985015.1__AER157Cp_[Ashbya_gossypii_ATCC_10895]	bgh06047_mRNA_polypeptide	B0510_8985T1	CIMG_04607T0	gi|320586647|gb|EFW99317.1|	jgi|Lepmu1|10913|Lema_T068240.1	jgi|Mycgr3|65087|estExt_Genewise1Plus.C_chr_10342	NCU03108T0	Pa_1_11100|chrm1_SCAB|Putative	YJR126C	jgi|Stano2|434|SNOG_00541.3	jgi|Trire2|64193|e_gw1.13.303.1	GSTUMT00011706001	URET_01813	jgi|Verda1|4015|VDAG_01015T0	jgi|Clafu1|197500|scf7180000130996_G13230	MGG_15288T0	SMAC_02840
479	23	65	0.684	FOXM_5190aT_00473	*	FOVG_00530T3,FOVG_00530T0,FOVG_00530T1,FOVG_00530T2,FOVG_00530T4	*	gi|342878251|gb|EGU79606.1|	jgi|Necha2|13627|gw1.1.1007.1	FOCG_14040T3,FOCG_14040T2,FOCG_14040T4,FOCG_14040T1,FOCG_14040T0,FOCG_14040T5	FOTG_04279T4,FOTG_04279T3,FOTG_04279T1,FOTG_04279T0,FOTG_04279T2,FOTG_04279T5	FOZG_01652T3,FOZG_01652T2,FOZG_01652T0,FOZG_01652T1,FOZG_01652T4	FOMG_01665T3,FOMG_01665T2,FOMG_01665T0,FOMG_01665T1,FOMG_01665T4	FOIG_01447T2,FOIG_01447T1,FOIG_01447T0,FOIG_01447T3,FOIG_01447T4	FOWG_06683T3,FOWG_06683T1,FOWG_06683T0,FOWG_06683T2,FOWG_06683T4,FOWG_06683T5	FOYG_06405T0,FOYG_06405T1,FOYG_06405T2	FOPG_00212T3,FOPG_00212T2,FOPG_00212T0,FOPG_00212T1,FOPG_00212T4	FOQG_03200T2,FOQG_03200T3,FOQG_03200T4,FOQG_03200T1,FOQG_03200T0,FOQG_03200T5	*	*	*	*	*	*	*	jgi|Fusfu1|1345|FFUJ_00750m.01	FGSG_00924T0	FVEG_00694T0	*	*	bgh06855_mRNA_polypeptide	B0510_8986T1	CIMG_04608T0	*	*	jgi|Mycgr3|83303|fgenesh1_pm.C_chr_1000013	*	Pa_1_11110|chrm1_SCAB|Putative	*	*	*	*	*	jgi|Verda1|4014|VDAG_01014T0	jgi|Clafu1|196085|scf7180000130887_G13127	*	*
480	24	24	0.292	FOXM_5190aT_00474	*	FOVG_00531T0	FOXG_00896T0	gi|342878252|gb|EGU79607.1|	jgi|Necha2|75217|fgenesh1_pg.sca_1_chr1_3_0000828	FOCG_14039T0	FOTG_04278T0	FOZG_01651T0	FOMG_01664T0	FOIG_01446T0	FOWG_06684T0	FOYG_06406T0	FOPG_00213T0	FOQG_03199T0	*	BN850_0110650	BN846_0008810	BN847_0011050	BN848_0012320	BN849_0016690	BN852_0009940	jgi|Fusfu1|1348|FFUJ_00747m.01	*	FVEG_14720T0	*	*	*	*	*	*	*	*	*	*	*	*	jgi|Trire2|122576|estExt_fgenesh5_pg.C_130166	*	*	jgi|Verda1|3914|VDAG_00914T0	*	*	*
481	37	47	1	FOXM_5190aT_00475	*	FOVG_00532T0,FOVG_00532T1	FOXG_00895T0	gi|342878253|gb|EGU79608.1|	jgi|Necha2|90306|fgenesh1_pm.sca_1_chr1_3_0000439	FOCG_14038T0,FOCG_14038T1	FOTG_04277T0,FOTG_04277T1	FOZG_01649T0,FOZG_01649T1	FOMG_01662T0,FOMG_01662T1	FOIG_01445T0,FOIG_01445T1	FOWG_06685T0,FOWG_06685T1	FOYG_06408T0,FOYG_06408T1	FOPG_00214T0,FOPG_00214T1	FOQG_03198T0,FOQG_03198T1	BN851_0111610	BN850_0091230	BN846_0008800	BN847_0011040	BN848_0012310	BN849_0016680	BN852_0009930	jgi|Fusfu1|1349|FFUJ_00746m.01	FGSG_00923T0	FVEG_00691T0	*	*	*	B0510_1822T1	CIMG_01669T0	gi|320586680|gb|EFW99350.1|	*	jgi|Mycgr3|92412|fgenesh1_pg.C_chr_4000192	NCU08348T0	Pa_1_3500|chrm1_SCAB|Putative	*	jgi|Stano2|7728|SNOG_14236.3	jgi|Trire2|79326|estExt_GeneWisePlus.C_130260	GSTUMT00001176001	*	jgi|Verda1|2329|VDAG_06811T0	jgi|Clafu1|193217|scf7180000130681_G10579	MGG_03738T0	SMAC_01617
482	25	25	0.12	FOXM_5190aT_00476	*	FOVG_00534T0	FOXG_00894T0	gi|342878254|gb|EGU79609.1|	jgi|Necha2|75219|fgenesh1_pg.sca_1_chr1_3_0000830	FOCG_14036T0	FOTG_04275T0	FOZG_01647T0	FOMG_01660T0	FOIG_01443T0	FOWG_06687T0	FOYG_06410T0	FOPG_00216T0	FOQG_03196T0	BN851_0111620	BN850_0076870	BN846_0008790	BN847_0011030	BN848_0012300	BN849_0016670	BN852_0009920	jgi|Fusfu1|1350|FFUJ_00745m.01	FGSG_00922T0	FVEG_00690T0	*	*	*	*	*	*	*	*	*	*	*	*	jgi|Trire2|108819|fgenesh5_pg.C_scaffold_13000165	*	*	*	*	*	*
483	42	43	0.884	FOXM_5190aT_00477	FOC38T_00318	FOVG_00535T0	FOXG_00893T0	gi|342878255|gb|EGU79610.1|	jgi|Necha2|57571|estExt_Genewise1.C_sca_1_chr1_3_01025	FOCG_14035T0	FOTG_04274T0	FOZG_01646T0	FOMG_01658T0	FOIG_01442T0	FOWG_06688T0	FOYG_06411T0	FOPG_00217T0	FOQG_03195T0	*	BN850_0076880	BN846_0008760	BN847_0011000	BN848_0012270	BN849_0016640	BN852_0009900	jgi|Fusfu1|1353|FFUJ_00742m.01	FGSG_00921T0	FVEG_00688T0	AB02816.1	gi_45185056_ref_NP_982773.1__ABL174Cp_[Ashbya_gossypii_ATCC_10895]	bghP003198000003001	*	CIMG_02269T0	gi|320593645|gb|EFX06054.1|	jgi|Lepmu1|7759|Lema_T026530.1	jgi|Mycgr3|72449|estExt_Genewise1Plus.C_chr_51134	NCU02075T0	Pa_1_2670|chrm1_SCAB|Putative	YNL209W,YDL229W	jgi|Stano2|10655|SNOG_04404.3	jgi|Trire2|122572|estExt_fgenesh5_pg.C_130159	GSTUMT00008839001	URET_01466	jgi|Verda1|4101|VDAG_01101T0	jgi|Clafu1|190813|scf7180000130357_G1588	MGG_11513T0	SMAC_04972
484	31	51	0.195	FOXM_5190aT_00478,FOXM_5190aT_13555	FOC38T_09216,FOC38T_00319	FOVG_16829T0,FOVG_00536T0	FOXG_00892T0	gi|342878256|gb|EGU79611.1|	jgi|Necha2|98919|estExt_fgenesh1_pg.C_sca_1_chr1_3_00821	FOCG_16129T0,FOCG_14034T0	FOTG_04273T0	FOZG_02226T0,FOZG_01645T0	FOMG_02247T0,FOMG_01657T0	FOIG_11148T0,FOIG_01441T0	FOWG_10070T0,FOWG_06689T0	FOYG_05858T0,FOYG_06412T0	FOPG_06984T0,FOPG_00218T0	FOQG_03194T0	BN851_0138210,BN851_0111640	BN850_0060480,BN850_0076890	BN846_0000760,BN846_0008750	BN847_0000130,BN847_0010990	BN848_0000790,BN848_0012260	BN849_0000750,BN849_0016630	BN852_0000690,BN852_0009880	jgi|Fusfu1|1949|FFUJ_00148m.01,jgi|Fusfu1|1352|FFUJ_00743m.01	FGSG_00066T0,FGSG_00920T0	FVEG_00098T0,FVEG_00689T0	*	*	*	B0510_2857T1	*	gi|320588501|gb|EFX00970.1|	*	jgi|Mycgr3|73708|estExt_Genewise1Plus.C_chr_70180	*	*	*	jgi|Stano2|4970|SNOG_01509.3	jgi|Trire2|79324|estExt_GeneWisePlus.C_130258	*	*	*	*	MGG_05486T0	*
485	24	24	1	FOXM_5190aT_00479	FOC38T_00320	FOVG_00537T0	FOXG_00891T0	gi|342878257|gb|EGU79612.1|	*	FOCG_14033T0	FOTG_04272T0	FOZG_01644T0	FOMG_01656T0	FOIG_01440T0	FOWG_06690T0	FOYG_06413T0	FOPG_00219T0	FOQG_03193T0	BN851_0111630	BN850_0076120	BN846_0008740	BN847_0010980	BN848_0012250	BN849_0016620	BN852_0009870	jgi|Fusfu1|1351|FFUJ_00744m.01	*	FVEG_14719T0	*	*	*	*	*	*	*	*	*	*	*	*	*	*	*	*	*	MGG_04910T0	*
486	11	11	0.244	FOXM_5190aT_00480	FOC38T_00321	FOVG_00538T0	FOXG_00890T0	gi|342878258|gb|EGU79613.1|	*	FOCG_14032T0	FOTG_04271T0	FOZG_01643T0	FOMG_01655T0	*	FOWG_06691T0	FOYG_06414T0	*	*	*	*	*	*	*	*	*	*	*	*	*	*	*	*	*	*	*	*	*	*	*	*	*	*	*	*	*	*	*
487	13	13	1	FOXM_5190aT_00481	*	FOVG_00543T0	*	*	*	FOCG_14026T0	FOTG_04267T0	FOZG_01639T0	FOMG_01650T0	*	FOWG_06694T0	FOYG_06418T0	FOPG_00226T0	FOQG_03186T0	BN851_0111680	*	*	*	*	*	BN852_0009860	*	FGSG_11858T0	*	*	*	*	*	*	*	*	*	*	*	*	*	*	*	*	*	*	*	*
488	16	16	1	FOXM_5190aT_00482	FOC38T_00323	FOVG_00544T0	FOXG_00889T0	gi|342878259|gb|EGU79614.1|	*	FOCG_14025T0	FOTG_04266T0	FOZG_01638T0	FOMG_01649T0	FOIG_01435T0	FOWG_06695T0	FOYG_06419T0	FOPG_00227T0	FOQG_03185T0	*	*	*	*	*	*	*	jgi|Fusfu1|1356|FFUJ_00739m.01	*	FVEG_00686T0	*	*	*	*	*	*	*	*	*	*	*	*	*	*	*	*	*	*	*
489	22	22	1	FOXM_5190aT_00483	*	FOVG_00545T0	FOXG_00888T0	gi|342878260|gb|EGU79615.1|	*	FOCG_14024T0	FOTG_04265T0	FOZG_01637T0	FOMG_01647T0	FOIG_01434T0	FOWG_06696T0	FOYG_06421T0	FOPG_00228T0	FOQG_03184T0	BN851_0111660	BN850_0052440	BN846_0008720	BN847_0010970	BN848_0012230	BN849_0016600	BN852_0009850	jgi|Fusfu1|1357|FFUJ_00738m.01	*	FVEG_00685T0	*	*	*	*	*	*	*	*	*	*	*	*	*	*	*	*	*	*	*
490	21	21	0.905	FOXM_5190aT_00484	*	FOVG_00546T0	*	gi|342878261|gb|EGU79616.1|	*	FOCG_14023T0	FOTG_04264T0	FOZG_01636T0	FOMG_01646T0	FOIG_01433T0	FOWG_06697T0	FOYG_06422T0	FOPG_00229T0	FOQG_03183T0	BN851_0111670	BN850_0005040	BN846_0008710	BN847_0010960	BN848_0012220	BN849_0016590	BN852_0009840	*	FGSG_00917T0	FVEG_00684T0	*	*	*	*	*	*	*	*	*	*	*	*	*	*	*	*	*	*	*
491	40	62	1	FOXM_5190aT_00485	FOC38T_00324	FOVG_00547T1,FOVG_00547T0,FOVG_00547T2	FOXG_00887T0	gi|342878262|gb|EGU79617.1|	jgi|Necha2|103209|estExt_fgenesh1_pm.C_sca_1_chr1_3_00437	FOCG_14022T0,FOCG_14022T1,FOCG_14022T2	FOTG_04263T0,FOTG_04263T1,FOTG_04263T2	FOZG_01635T1,FOZG_01635T0,FOZG_01635T2	FOMG_01645T1,FOMG_01645T0,FOMG_01645T2	FOIG_01432T1,FOIG_01432T0,FOIG_01432T2	FOWG_06698T1,FOWG_06698T0,FOWG_06698T2	FOYG_06423T0,FOYG_06423T1,FOYG_06423T2	FOPG_00230T0,FOPG_00230T1,FOPG_00230T2	FOQG_03182T0,FOQG_03182T1,FOQG_03182T2	BN851_0111690	BN850_0005030	BN846_0008700	BN847_0010950	*	BN849_0016580	BN852_0009830	jgi|Fusfu1|1359|FFUJ_00736m.01	FGSG_00916T0	FVEG_00683T0,FVEG_00683T1,FVEG_00683T2	*	gi_302307500_ref_NP_984182.2__ADR086Cp_[Ashbya_gossypii_ATCC_10895]	*	B0510_1401T1	CIMG_03244T0	gi|320586791|gb|EFW99454.1|	jgi|Lepmu1|3788|Lema_T093010.1	jgi|Mycgr3|99873|estExt_fgenesh1_pm.C_chr_40150	NCU02103T0	Pa_1_2650|chrm1_SCAB|Putative	YDL140C	jgi|Stano2|4606|SNOG_11556.3	jgi|Trire2|79315|estExt_GeneWisePlus.C_130240	*	URET_07095	jgi|Verda1|1942|VDAG_06114T0	jgi|Clafu1|194528|scf7180000130776_G4310	MGG_04652T0	SMAC_05005
492	44	44	1	FOXM_5190aT_00486	FOC38T_00325	FOVG_00548T0	FOXG_00886T0	gi|342878263|gb|EGU79618.1|	jgi|Necha2|75224|fgenesh1_pg.sca_1_chr1_3_0000835	FOCG_14021T0	FOTG_04262T0	FOZG_01634T0	FOMG_01644T0	FOIG_01431T0	FOWG_06699T0	FOYG_06424T0	FOPG_00231T0	FOQG_03181T0	BN851_0111700	BN850_0005020	BN846_0008690	BN847_0010940	BN848_0012200	BN849_0016570	BN852_0009820	jgi|Fusfu1|1360|FFUJ_00735m.01	FGSG_00915T0	FVEG_00682T0	AB03230.1	gi_45198513_ref_NP_985542.1__AFL006Cp_[Ashbya_gossypii_ATCC_10895]	bgh01453_polypeptide	B0510_1403T1	CIMG_03246T0	gi|320586974|gb|EFW99637.1|	jgi|Lepmu1|3789|Lema_T093020.1	jgi|Mycgr3|99872|estExt_fgenesh1_pm.C_chr_40149	NCU02104T0	Pa_1_2640|chrm1_SCAB|Putative	YAR003W	jgi|Stano2|4607|SNOG_11557.3	jgi|Trire2|64138|e_gw1.13.133.1	GSTUMT00009764001	URET_07096	jgi|Verda1|1941|VDAG_06113T0	jgi|Clafu1|194527|scf7180000130776_G4309	MGG_04651T0	SMAC_05004
493	39	50	1	FOXM_5190aT_00487	FOC38T_00326	FOVG_00549T0,FOVG_00549T1	FOXG_00885T0	gi|342878264|gb|EGU79619.1|	jgi|Necha2|30739|e_gw1.1.606.1	FOCG_14019T0,FOCG_14019T1	FOTG_04260T0,FOTG_04260T1	FOZG_01632T0,FOZG_01632T1	FOMG_01642T0,FOMG_01642T1	FOIG_01429T0,FOIG_01429T1	FOWG_06700T0,FOWG_06700T1	FOYG_06425T0,FOYG_06425T1	FOPG_00232T0,FOPG_00232T1	FOQG_03180T0	BN851_0111710	BN850_0005010	BN846_0008680	BN847_0010930	BN848_0012190	BN849_0016560	BN852_0009810	jgi|Fusfu1|1361|FFUJ_00734m.01	FGSG_00914T0	FVEG_00681T0	*	gi_45185260_ref_NP_982977.1__ABR031Cp_[Ashbya_gossypii_ATCC_10895]	*	B0510_1661T1	CIMG_13693T0	gi|320586797|gb|EFW99460.1|	*	jgi|Mycgr3|70961|estExt_Genewise1Plus.C_chr_40585	NCU02105T0,NCU02105T1	Pa_1_2630|chrm1_SCAB|Putative	YGR024C	*	jgi|Trire2|64065|e_gw1.13.218.1	GSTUMT00004516001,GSTUMT00002202001	*	jgi|Verda1|1940|VDAG_06112T0	jgi|Clafu1|194529|scf7180000130776_G4311	MGG_14742T0	SMAC_05003
494	26	26	0.269	FOXM_5190aT_00488	FOC38T_00327	FOVG_00550T0	FOXG_00884T0	gi|342878265|gb|EGU79620.1|	jgi|Necha2|75226|fgenesh1_pg.sca_1_chr1_3_0000837	FOCG_14020T0	FOTG_04261T0	FOZG_01633T0	FOMG_01643T0	FOIG_01430T0	FOWG_06701T0	FOYG_06426T0	FOPG_00233T0	FOQG_03179T0	BN851_0111720	*	BN846_0008670	BN847_0010920	BN848_0012180	BN849_0016550	BN852_0009800	jgi|Fusfu1|1362|FFUJ_00733m.01	FGSG_00913T0	FVEG_00680T0	*	*	*	*	*	*	*	jgi|Mycgr3|65191|estExt_Genewise1Plus.C_chr_10544	*	*	*	*	*	*	*	jgi|Verda1|1939|VDAG_06111T0	*	*	*
495	39	40	0.12	FOXM_5190aT_00489	FOC38T_00328	FOVG_00551T0	FOXG_00883T0	gi|342878266|gb|EGU79621.1|	jgi|Necha2|31070|e_gw1.1.130.1	FOCG_14018T0	FOTG_04259T0	FOZG_01631T0	FOMG_01641T0	FOIG_01428T0	FOWG_06702T0	FOYG_06427T0	FOPG_00234T0	FOQG_03178T0	BN851_0111730	BN850_0078390	BN846_0008660	BN847_0010910	BN848_0012170	BN849_0016540	BN852_0009790	jgi|Fusfu1|1364|FFUJ_00731m.01	FGSG_00912T0	FVEG_00678T0	AB06979.1,AB01171.1	*	bgh05821_mRNA_polypeptide	B0510_8027T1	CIMG_05169T0	*	jgi|Lepmu1|9133|Lema_T039520.1	jgi|Mycgr3|65706|estExt_Genewise1Plus.C_chr_11270	NCU02065T0	Pa_1_3250|chrm1_SCAB|Putative	*	jgi|Stano2|1688|SNOG_07715.3	jgi|Trire2|122571|estExt_fgenesh5_pg.C_130158	*	*	jgi|Verda1|4091|VDAG_01091T0	jgi|Clafu1|195169|scf7180000130804_G10284	MGG_08873T0	SMAC_04960
496	42	42	1	FOXM_5190aT_00490	FOC38T_00329	FOVG_00552T0	FOXG_00882T0	gi|342878267|gb|EGU79622.1|	jgi|Necha2|75236|fgenesh1_pg.sca_1_chr1_3_0000847	FOCG_14017T0	FOTG_04258T0	FOZG_01630T0	FOMG_01640T0	FOIG_01427T0	FOWG_06703T0	FOYG_06428T0	FOPG_00235T0	FOQG_03177T0	BN851_0111830	BN850_0075570	BN846_0008560	BN847_0010810	BN848_0012070	BN849_0016440	BN852_0009690	jgi|Fusfu1|1363|FFUJ_00732m.01	FGSG_00902T0	FVEG_00679T0	AB03302.1	gi_302309342_ref_NP_986676.2__AGR011Wp_[Ashbya_gossypii_ATCC_10895]	bgh01476_polypeptide	B0510_1764T1	CIMG_02318T0	gi|320588310|gb|EFX00779.1|	jgi|Lepmu1|7827|Lema_T027210.1	jgi|Mycgr3|59339|estExt_Genewise1.C_chr_51169	NCU02563T0	Pa_1_11140|chrm1_SCAB|Putative	YGL043W	jgi|Stano2|10516|SNOG_04233.3	jgi|Trire2|49522|estExt_Genewise1.C_130225	*	URET_01427	*	jgi|Clafu1|184946|scf7180000127332_G7179	MGG_13511T0	SMAC_05797
497	44	57	0.786	FOXM_5190aT_00491	FOC38T_00330	FOVG_00553T0,FOVG_00553T1	FOXG_00881T0	gi|342878268|gb|EGU79623.1|	jgi|Necha2|90317|fgenesh1_pm.sca_1_chr1_3_0000450	FOCG_14016T0,FOCG_14016T1	FOTG_04257T0,FOTG_04257T1	FOZG_01629T0,FOZG_01629T1	FOMG_01639T0,FOMG_01639T1	FOIG_01426T0,FOIG_01426T1	FOWG_06704T0,FOWG_06704T1	FOYG_06429T0,FOYG_06429T1	FOPG_00236T0,FOPG_00236T1	FOQG_03176T0,FOQG_03176T1	BN851_0111820	BN850_0075560	BN846_0008570	BN847_0010820	BN848_0012080	BN849_0016450	BN852_0009700	jgi|Fusfu1|1365|FFUJ_00730m.01	FGSG_00903T0	FVEG_00677T1,FVEG_00677T2,FVEG_00677T0,FVEG_00677T3	AB02992.1	gi_45201116_ref_NP_986686.1__AGR021Cp_[Ashbya_gossypii_ATCC_10895]	bgh01485_polypeptide	B0510_1688T1	CIMG_04274T0	gi|320588382|gb|EFX00851.1|	jgi|Lepmu1|7710|Lema_T026040.1	jgi|Mycgr3|72623|estExt_Genewise1Plus.C_chr_51504	NCU02564T0	Pa_1_11170|chrm1_SCAB|Putative	YGR012W	jgi|Stano2|10626|SNOG_20042.3	jgi|Trire2|122565|estExt_fgenesh5_pg.C_130141	GSTUMT00008902001	URET_01551	jgi|Verda1|3935|VDAG_00935T0	jgi|Clafu1|184959|scf7180000127332_G7192	MGG_13510T0	SMAC_05796
498	42	56	0.587	FOXM_5190aT_00492	FOC38T_00331	FOVG_00554T1,FOVG_00554T0	FOXG_00880T0	gi|342878269|gb|EGU79624.1|	jgi|Necha2|30531|e_gw1.1.1639.1	FOCG_14015T1,FOCG_14015T0	FOTG_04256T1,FOTG_04256T0	FOZG_01628T1,FOZG_01628T0	FOMG_01638T1,FOMG_01638T0	FOIG_01425T1,FOIG_01425T0	FOWG_06705T1,FOWG_06705T0	FOYG_06430T1,FOYG_06430T0	FOPG_00237T1,FOPG_00237T0	FOQG_03175T1,FOQG_03175T0	BN851_0111810	BN850_0004930	BN846_0008590	BN847_0010840	BN848_0012100	BN849_0016470	BN852_0009720	jgi|Fusfu1|1366|FFUJ_00729m.01	FGSG_00905T0	FVEG_00676T2,FVEG_00676T3,FVEG_00676T0,FVEG_00676T1	AB02991.1	*	bgh01477_polypeptide	B0510_1687T1	CIMG_02148T0,CIMG_02148T1	gi|320588314|gb|EFX00783.1|	jgi|Lepmu1|7711|Lema_T026050.1	jgi|Mycgr3|72625|estExt_Genewise1Plus.C_chr_51506	NCU02565T0	Pa_1_11160|chrm1_SCAB|Putative	*	jgi|Stano2|10624|SNOG_04372.3	jgi|Trire2|4536|fgenesh1_pm.C_scaffold_13000055	GSTUMT00008901001	URET_01546	jgi|Verda1|3936|VDAG_00936T0	jgi|Clafu1|184960|scf7180000127332_G7193	MGG_03606T0	SMAC_05795
499	42	61	1	FOXM_5190aT_00493	FOC38T_00332	FOVG_00555T0,FOVG_00555T1,FOVG_00555T2	FOXG_00879T0	gi|342878270|gb|EGU79625.1|	jgi|Necha2|90315|fgenesh1_pm.sca_1_chr1_3_0000448	FOCG_14014T0,FOCG_14014T1,FOCG_14014T2	FOTG_04255T0,FOTG_04255T1	FOZG_01627T0,FOZG_01627T1,FOZG_01627T2	FOMG_01637T0,FOMG_01637T1,FOMG_01637T2	FOIG_01424T0,FOIG_01424T1	FOWG_06706T1,FOWG_06706T0,FOWG_06706T2	FOYG_06431T1,FOYG_06431T0,FOYG_06431T2	FOPG_00238T1,FOPG_00238T0,FOPG_00238T2	FOQG_03174T0,FOQG_03174T1,FOQG_03174T2	*	BN850_0004940	BN846_0008600	BN847_0010850	BN848_0012110	BN849_0016480	BN852_0009730	jgi|Fusfu1|1367|FFUJ_00728m.01	FGSG_00906T0	FVEG_00675T0,FVEG_00675T1	AB02934.1	gi_45188236_ref_NP_984459.1__ADR363Cp_[Ashbya_gossypii_ATCC_10895]	bgh01997_polypeptide	B0510_1538T1	CIMG_02281T0	gi|320588479|gb|EFX00948.1|	*	jgi|Mycgr3|100210|estExt_fgenesh1_pm.C_chr_50166	NCU02566T0	Pa_1_11300|chrm1_SCAB|Putative	YOR335C	jgi|Stano2|10881|SNOG_04704.3	jgi|Trire2|4537|fgenesh1_pm.C_scaffold_13000056	GSTUMT00007997001	URET_01456	jgi|Verda1|3937|VDAG_00937T0	jgi|Clafu1|197309|scf7180000130987_G5014	MGG_03607T0	SMAC_05794
500	37	37	0.351	FOXM_5190aT_00494	FOC38T_00333	FOVG_00556T0	FOXG_00878T0	gi|342878271|gb|EGU79626.1|	jgi|Necha2|75232|fgenesh1_pg.sca_1_chr1_3_0000843	FOCG_14013T0	FOTG_04254T0	FOZG_01626T0	FOMG_01636T0	FOIG_01423T0	FOWG_06707T0	FOYG_06432T0	FOPG_00239T0	FOQG_03173T0	BN851_0111780	BN850_0004950	BN846_0008610	BN847_0010860	BN848_0012120	BN849_0016490	BN852_0009740	jgi|Fusfu1|1368|FFUJ_00727m.01	FGSG_00907T0	FVEG_00674T0	AB02933.1	*	bgh01980_polypeptide	B0510_1539T1	*	gi|320588340|gb|EFX00809.1|	*	jgi|Mycgr3|104494|estExt_fgenesh1_kg.C_chr_50176	NCU02567T0	Pa_1_11320|chrm1_SCAB|Putative	*	jgi|Stano2|10880|SNOG_04703.3	jgi|Trire2|122567|estExt_fgenesh5_pg.C_130146	*	*	jgi|Verda1|3938|VDAG_00938T0	jgi|Clafu1|197308|scf7180000130987_G5013	*	SMAC_05793
501	26	26	0.654	FOXM_5190aT_00495	FOC38T_00334	FOVG_00557T0	FOXG_00877T0	gi|342878272|gb|EGU79627.1|	jgi|Necha2|102387|estExt_fgenesh1_kg.C_sca_1_chr1_3_00067	FOCG_14012T0	FOTG_04253T0	FOZG_01625T0	FOMG_01635T0	FOIG_01422T0	FOWG_06708T0	FOYG_06433T0	FOPG_00240T0	FOQG_03172T0	BN851_0111770	BN850_0004960	BN846_0008620	BN847_0010870	BN848_0012130	BN849_0016500	BN852_0009750	jgi|Fusfu1|1369|FFUJ_00726m.01	FGSG_00908T0	FVEG_00673T0	*	*	*	B0510_1540T1	*	*	*	*	*	*	*	*	*	*	*	*	*	*	*
502	43	54	0.722	FOXM_5190aT_00496	FOC38T_00335	FOVG_00558T0,FOVG_00558T1	FOXG_00876T0	gi|342878273|gb|EGU79628.1|	jgi|Necha2|30793|e_gw1.1.1390.1	FOCG_14011T0,FOCG_14011T1	FOTG_04252T0,FOTG_04252T1	FOZG_01624T0,FOZG_01624T1	FOMG_01634T0,FOMG_01634T1	FOIG_01421T0,FOIG_01421T1	FOWG_06709T0,FOWG_06709T1	FOYG_06434T1,FOYG_06434T0	FOPG_00241T0,FOPG_00241T1	FOQG_03171T0,FOQG_03171T1	BN851_0111760	BN850_0004980	BN846_0008630	BN847_0010880	BN848_0012140	BN849_0016510	BN852_0009760	jgi|Fusfu1|1370|FFUJ_00725m.01	FGSG_00909T0	FVEG_00672T0,FVEG_00672T1	AB03097.1	*	bgh04823_polypeptide	B0510_1426T1	CIMG_03253T0	gi|320588425|gb|EFX00894.1|	jgi|Lepmu1|3505|Lema_T090180.1	jgi|Mycgr3|98210|estExt_fgenesh1_pm.C_chr_10104	NCU10789T0	Pa_1_9010|chrm1_SCAB|Putative	YLR207W	jgi|Stano2|4432|SNOG_11332.3	jgi|Trire2|64023|e_gw1.13.301.1	GSTUMT00005070001	URET_07100	jgi|Verda1|3961|VDAG_00961T0	jgi|Clafu1|194163|scf7180000130763_G8699	MGG_13508T0	SMAC_05791
503	44	45	0.466	FOXM_5190aT_00497	FOC38T_00336	FOVG_00559T0	FOXG_00875T0	gi|342878274|gb|EGU79629.1|	jgi|Necha2|7068|gw1.1.565.1	FOCG_14010T0	FOTG_04251T0	FOZG_01623T0	FOMG_01633T0	FOIG_01420T0	FOWG_06710T0	FOYG_06435T0	FOPG_00242T0	FOQG_03170T0	BN851_0111750	BN850_0078380	BN846_0008650	BN847_0010900	BN848_0012160	BN849_0016530	BN852_0009780	jgi|Fusfu1|1371|FFUJ_00724m.01	FGSG_00911T0	FVEG_00671T0	AB02057.1	gi_45190929_ref_NP_985183.1__AER327Cp_[Ashbya_gossypii_ATCC_10895]	bgh03008_polypeptide	B0510_1852T1	CIMG_04252T0,CIMG_04252T1	gi|320588284|gb|EFX00753.1|	jgi|Lepmu1|3320|Lema_T097870.1	jgi|Mycgr3|76703|estExt_Genewise1Plus.C_chr_110176	NCU07482T0	Pa_1_8860|chrm1_SCAB|Putative	YML021C	jgi|Stano2|5474|SNOG_11991.3	jgi|Trire2|64117|e_gw1.13.395.1	GSTUMT00006764001	URET_05676	jgi|Verda1|3947|VDAG_00947T0	jgi|Clafu1|197067|scf7180000130977_G6400	MGG_03632T0	SMAC_08070
504	41	70	1	FOXM_5190aT_00498	FOC38T_00337	FOVG_00561T0,FOVG_00561T1,FOVG_00561T2	FOXG_00874T0	gi|342878275|gb|EGU79630.1|	jgi|Necha2|30991|e_gw1.1.722.1	FOCG_14008T1,FOCG_14008T0,FOCG_14008T2,FOCG_14008T3	FOTG_04249T0,FOTG_04249T1,FOTG_04249T2,FOTG_04249T3	FOZG_01621T1,FOZG_01621T0,FOZG_01621T2,FOZG_01621T3	FOMG_01631T1,FOMG_01631T0,FOMG_01631T2,FOMG_01631T3	FOIG_01418T2,FOIG_01418T0,FOIG_01418T1,FOIG_01418T3	FOWG_06712T0,FOWG_06712T1,FOWG_06712T2	FOYG_06437T2,FOYG_06437T1,FOYG_06437T0,FOYG_06437T3	FOPG_00244T1,FOPG_00244T2,FOPG_00244T0,FOPG_00244T3	FOQG_03168T1,FOQG_03168T0,FOQG_03168T2	BN851_0111740	BN850_0004990	BN846_0008640	BN847_0010890	BN848_0012150	BN849_0016520	BN852_0009770	jgi|Fusfu1|1372|FFUJ_00723m.01	FGSG_00910T0	FVEG_00670T0,FVEG_00670T1,FVEG_00670T2	AB03116.1	*	*	B0510_1848T1	CIMG_07667T0	gi|320588349|gb|EFX00818.1|	jgi|Lepmu1|7967|Lema_T028610.1	jgi|Mycgr3|41207|e_gw1.4.36.1	NCU07481T0	Pa_1_8870|chrm1_SCAB|Putative	*	jgi|Stano2|8397|SNOG_15195.3	jgi|Trire2|64110|e_gw1.13.285.1	GSTUMT00008712001	URET_07618	jgi|Verda1|3946|VDAG_00946T0	jgi|Clafu1|196048|scf7180000130885_G13655	MGG_03633T0	SMAC_08069
505	37	37	0.107	FOXM_5190aT_00499	FOC38T_00338	FOVG_00562T0	FOXG_00873T0	gi|342878276|gb|EGU79631.1|	jgi|Necha2|65808|estExt_Genewise1Plus.C_sca_1_chr1_3_01054	FOCG_14007T0	FOTG_04248T0	FOZG_01620T0	FOMG_01630T0	FOIG_01417T0	FOWG_06713T0	FOYG_06438T0	FOPG_00245T0	FOQG_03167T0	BN851_0111840	BN850_0075580	BN846_0008550	BN847_0010800	BN848_0012060	BN849_0016430	BN852_0009680	jgi|Fusfu1|1373|FFUJ_00722m.01	FGSG_11856T0	FVEG_00669T0	*	*	bgh02838_polypeptide	*	CIMG_08043T0	gi|320586182|gb|EFW98861.1|	jgi|Lepmu1|6659|Lema_T116040.1	jgi|Mycgr3|109224|estExt_fgenesh1_pg.C_chr_40500	NCU07498T0	Pa_1_9750|chrm1_SCAB|Putative	*	*	jgi|Trire2|79304|estExt_GeneWisePlus.C_130218	*	URET_02325	jgi|Verda1|3986|VDAG_00986T0	*	MGG_00155T0	SMAC_08059
506	38	49	0.408	FOXM_5190aT_00500	FOC38T_00339	FOVG_00563T0,FOVG_00563T1	FOXG_00872T0	gi|342878277|gb|EGU79632.1|	*	FOCG_14006T0,FOCG_14006T1	FOTG_04247T0,FOTG_04247T1	FOZG_01619T0,FOZG_01619T1	FOMG_01629T0,FOMG_01629T1	FOIG_01416T0,FOIG_01416T1	FOWG_06714T0,FOWG_06714T1	FOYG_06439T0,FOYG_06439T1	FOPG_00246T0,FOPG_00246T1	FOQG_03166T0,FOQG_03166T1	BN851_0111850	BN850_0075590	BN846_0008540	BN847_0010790	BN848_0012050	BN849_0016420	BN852_0009670	jgi|Fusfu1|1374|FFUJ_00721m.01	FGSG_00901T0	FVEG_00668T0,FVEG_00668T1	AB01409.1	*	bgh04165_polypeptide	*	CIMG_08048T0	gi|320585962|gb|EFW98641.1|	jgi|Lepmu1|5369|Lema_T013430.1	jgi|Mycgr3|80455|fgenesh1_kg.C_chr_4000210	NCU07497T0	*	*	jgi|Stano2|4148|SNOG_10956.3	jgi|Trire2|49517|estExt_Genewise1.C_130220	GSTUMT00011291001	URET_02330	jgi|Verda1|3985|VDAG_00985T0	jgi|Clafu1|184146|scf7180000126637_G4840	MGG_00154T0	*
507	44	47	0.17	FOXM_5190aT_00501	FOC38T_00340	FOVG_00564T0	FOXG_00871T0	gi|342878278|gb|EGU79633.1|	jgi|Necha2|98924|estExt_fgenesh1_pg.C_sca_1_chr1_3_00839	FOCG_14005T0	FOTG_04246T0	FOZG_01618T0	FOMG_01628T0	FOIG_01415T0	FOWG_06715T0	FOYG_17197T0,FOYG_06440T0	FOPG_00247T0	FOQG_03165T0	BN851_0111860	BN850_0075600	BN846_0008530	BN847_0010780	BN848_0012040	BN849_0016410	BN852_0009660	jgi|Fusfu1|1375|FFUJ_00720m.01	FGSG_00900T0	FVEG_00667T0	AB08863.1	gi_45201090_ref_NP_986660.1__AGL006Cp_[Ashbya_gossypii_ATCC_10895],gi_45190277_ref_NP_984531.1__AEL329Wp_[Ashbya_gossypii_ATCC_10895]	bgh00296_polypeptide	B0510_5469T1	CIMG_08044T0	gi|320586254|gb|EFW98933.1|	jgi|Lepmu1|7128|Lema_T120730.1	jgi|Mycgr3|15872|gw1.1.1136.1	NCU07495T0	Pa_1_9740|chrm1_SCAB|Putative	YPL004C,YGR086C	jgi|Stano2|616|SNOG_00776.3	jgi|Trire2|79300|estExt_GeneWisePlus.C_130214	GSTUMT00011292001	URET_02326	jgi|Verda1|3984|VDAG_00984T0	jgi|Clafu1|197447|scf7180000130988_G11205	MGG_00153T0	SMAC_08062
508	29	37	0.13	FOXM_5190aT_00502	FOC38T_14546,FOC38T_00341	FOVG_00565T0	FOXG_17467T0,FOXG_07114T0	gi|342870624|gb|EGU73694.1|,gi|342871927|gb|EGU74349.1|,gi|342878279|gb|EGU79634.1|	jgi|Necha2|123084|estExt_fgeneshN1_kg.C_sca_1_chr1_3_00039	FOCG_14004T0	FOTG_04245T0	FOZG_01617T0	FOMG_18047T0,FOMG_01627T0	FOIG_01414T0	FOWG_06716T0	FOYG_06441T0	FOPG_18867T0,FOPG_16964T0,FOPG_00248T0	FOQG_17655T0,FOQG_03164T0	BN851_0111870	BN850_0092920	BN846_0008520	BN847_0010770	BN848_0012030	BN849_0016400	BN852_0009650	jgi|Fusfu1|1376|FFUJ_00719m.01	*	FVEG_00666T0	*	*	*	*	*	*	*	*	NCU07496T0	Pa_1_6940|chrm1_SCAB|Putative	*	*	jgi|Trire2|35240|gw1.13.282.1	*	*	jgi|Verda1|3983|VDAG_00983T0	*	MGG_00152T0	*
509	43	45	1	FOXM_5190aT_00503	FOC38T_00342	FOVG_00566T0	FOXG_00869T0	gi|342878280|gb|EGU79635.1|	jgi|Necha2|102388|estExt_fgenesh1_kg.C_sca_1_chr1_3_00068	FOCG_14002T0	FOTG_04243T0	FOZG_01615T0	FOMG_01625T0	FOIG_01412T0	FOWG_06717T0	FOYG_06442T0	FOPG_00249T0	FOQG_03162T0	BN851_0111880	*	BN846_0008510	BN847_0010760	BN848_0012020	BN849_0016390	BN852_0009640	jgi|Fusfu1|1377|FFUJ_00718m.01	FGSG_00898T0	FVEG_00665T1,FVEG_00665T0,FVEG_00665T2	AB03548.1	gi_45190675_ref_NP_984929.1__AER069Wp_[Ashbya_gossypii_ATCC_10895]	bgh03563_polypeptide	B0510_1475T1	CIMG_03261T0	gi|320593196|gb|EFX05605.1|	jgi|Lepmu1|3758|Lema_T092710.1	jgi|Mycgr3|102248|estExt_fgenesh1_kg.C_chr_10298	NCU02599T0	Pa_1_2500|chrm1_SCAB|Putative	YDL072C	jgi|Stano2|4659|SNOG_11627.3	jgi|Trire2|79295|estExt_GeneWisePlus.C_130209	GSTUMT00008940001	URET_07109	jgi|Verda1|3989|VDAG_00989T0	jgi|Clafu1|189310|scf7180000130183_G6765	MGG_01208T0	SMAC_05764
510	25	25	1	FOXM_5190aT_00504	FOC38T_00343	FOVG_00567T0	FOXG_00868T0	*	jgi|Necha2|31259|e_gw1.1.1646.1	FOCG_14003T0	FOTG_04244T0	FOZG_01616T0	FOMG_01626T0	FOIG_01413T0	FOWG_06718T0	FOYG_06443T0	FOPG_00250T0	FOQG_03163T0	*	BN850_0092910	BN846_0008500	BN847_0010750	BN848_0012010	BN849_0016380	BN852_0009630	jgi|Fusfu1|1379|FFUJ_00716m.01	FGSG_00897T0	FVEG_00664T0	*	*	*	*	*	*	*	*	*	Pa_1_2510|chrm1_SCAB|Putative	*	*	*	*	*	jgi|Verda1|3990|VDAG_00990T0	*	*	*
511	41	42	0.19	FOXM_5190aT_00505	FOC38T_00344	FOVG_00568T0	FOXG_00867T0	gi|342878282|gb|EGU79637.1|	jgi|Necha2|75242|fgenesh1_pg.sca_1_chr1_3_0000853	FOCG_14001T0	FOTG_04242T0	FOZG_01614T0	FOMG_01624T0	FOIG_01411T0	FOWG_06719T0	FOYG_06444T0	FOPG_00251T0	FOQG_03161T0	BN851_0111900	BN850_0092900	BN846_0008490	BN847_0010740	BN848_0012000	BN849_0016370	BN852_0009620	jgi|Fusfu1|1378|FFUJ_00717m.01	FGSG_00896T0	FVEG_00663T0	AB03965.1	*	bgh01551_polypeptide	B0510_1486T1	CIMG_07121T0	gi|320593618|gb|EFX06027.1|	jgi|Lepmu1|10660|Lema_T048460.1	jgi|Mycgr3|77200|estExt_Genewise1Plus.C_chr_120078	NCU02601T0,NCU02601T1	Pa_1_2520|chrm1_SCAB|Putative	*	jgi|Stano2|11082|SNOG_04960.3	jgi|Trire2|64358|e_gw1.13.428.1	*	URET_05779	jgi|Verda1|3991|VDAG_00991T0	jgi|Clafu1|189001|scf7180000130129_G12186	MGG_01221T0	SMAC_05762
512	31	61	1	FOXM_5190aT_00506	FOC38T_00345	FOVG_00569T2,FOVG_00569T0,FOVG_00569T1,FOVG_00569T3,FOVG_00569T4	FOXG_00866T0	gi|342878283|gb|EGU79638.1|	jgi|Necha2|75243|fgenesh1_pg.sca_1_chr1_3_0000854	FOCG_14000T0,FOCG_14000T1,FOCG_14000T2,FOCG_14000T3	FOTG_04241T1,FOTG_04241T0,FOTG_04241T2,FOTG_04241T3	FOZG_01613T0,FOZG_01613T1,FOZG_01613T2,FOZG_01613T3	FOMG_01623T0,FOMG_01623T1,FOMG_01623T2	FOIG_01410T0,FOIG_01410T1,FOIG_01410T2,FOIG_01410T3	FOWG_06720T1,FOWG_06720T0,FOWG_06720T2,FOWG_06720T3,FOWG_06720T4	FOYG_06445T1,FOYG_06445T0,FOYG_06445T2	FOPG_00252T2,FOPG_00252T1,FOPG_00252T0,FOPG_00252T3	FOQG_03160T1,FOQG_03160T2,FOQG_03160T0,FOQG_03160T3	BN851_0111910	BN850_0092890	BN846_0008480	BN847_0010730	BN848_0011990	BN849_0016360	BN852_0009610	jgi|Fusfu1|1380|FFUJ_00715m.01	FGSG_00895T0	FVEG_00662T0	AB08980.1	*	*	B0510_2670T1	*	*	*	*	*	*	*	jgi|Stano2|263|SNOG_00324.3	jgi|Trire2|66726|e_gw1.19.281.1	*	*	*	jgi|Clafu1|197123|scf7180000130977_G6456	MGG_13573T0	*
513	35	37	0.649	FOXM_5190aT_00507	FOC38T_00346	FOVG_00570T0	*	gi|342878284|gb|EGU79639.1|	*	FOCG_13999T0	FOTG_04240T0	FOZG_01612T0	FOMG_01622T0	FOIG_01409T1,FOIG_01409T0,FOIG_01409T2	FOWG_06721T0	FOYG_06446T0	FOPG_00253T0	FOQG_03159T0	BN851_0111920	BN850_0092880	BN846_0008470	BN847_0010720	BN848_0011980	BN849_0016350	BN852_0009600	jgi|Fusfu1|1381|FFUJ_00714m.01	FGSG_00894T0	FVEG_00661T0	AB09622.1	*	bgh01825_polypeptide	B0510_1485T1	*	gi|320593332|gb|EFX05741.1|	jgi|Lepmu1|1182|Lema_T011820.1	jgi|Mycgr3|104183|estExt_fgenesh1_kg.C_chr_40224	NCU02602T0	Pa_1_2530|chrm1_SCAB|Putative	*	*	jgi|Trire2|108778|fgenesh5_pg.C_scaffold_13000124	*	*	*	jgi|Clafu1|188773|scf7180000130098_G2273	MGG_01222T0	SMAC_05761
514	41	41	0.927	FOXM_5190aT_00508	FOC38T_00347	FOVG_00571T0	FOXG_00865T0	gi|342878285|gb|EGU79640.1|	jgi|Necha2|65813|estExt_Genewise1Plus.C_sca_1_chr1_3_01060	FOCG_13998T0	FOTG_04239T0	FOZG_01611T0	FOMG_01621T0	FOIG_01408T0	FOWG_06722T0	FOYG_06447T0	FOPG_00254T0	FOQG_03158T0	BN851_0111930	BN850_0092870	BN846_0008460	BN847_0010710	BN848_0011970	BN849_0016340	BN852_0009590	jgi|Fusfu1|1382|FFUJ_00713m.01	FGSG_00893T0	FVEG_00660T0	AB03579.1	*	*	B0510_1484T1	CIMG_05536T0	gi|320592969|gb|EFX05378.1|	jgi|Lepmu1|3661|Lema_T091740.1	jgi|Mycgr3|70976|estExt_Genewise1Plus.C_chr_40609	NCU02603T0	Pa_1_2540|chrm1_SCAB|Putative	*	jgi|Stano2|4627|SNOG_11589.3	jgi|Trire2|22678|estExt_fgenesh1_pm.C_130048	GSTUMT00005051001	URET_06185	jgi|Verda1|3992|VDAG_00992T0	jgi|Clafu1|187786|scf7180000129484_G558	MGG_01223T0	SMAC_05760
515	41	41	0.917	FOXM_5190aT_00509	FOC38T_00348	FOVG_00572T0	FOXG_00864T0	gi|342878286|gb|EGU79641.1|	jgi|Necha2|31067|e_gw1.1.1335.1	FOCG_13997T0	FOTG_04238T0	FOZG_01610T0	FOMG_01620T0	FOIG_01407T0	FOWG_06723T0	FOYG_06448T0	FOPG_00255T0	FOQG_03157T0	BN851_0111940	BN850_0092860	BN846_0008450	BN847_0010700	BN848_0011960	BN849_0016330	*	jgi|Fusfu1|1383|FFUJ_00712m.01	FGSG_00892T0	FVEG_00659T0	AB01928.1	*	bgh03569_polypeptide	B0510_1483T1	CIMG_11570T0	gi|320593156|gb|EFX05565.1|	jgi|Lepmu1|1530|Lema_T075550.1	jgi|Mycgr3|107882|estExt_fgenesh1_pg.C_chr_20154	NCU02604T0	Pa_1_2550|chrm1_SCAB|Putative	*	jgi|Stano2|2180|SNOG_08340.3	jgi|Trire2|64420|e_gw1.14.317.1	GSTUMT00010654001	URET_06181	jgi|Verda1|3993|VDAG_00993T0	jgi|Clafu1|189400|scf7180000130247_G6058	MGG_01224T0	SMAC_05758
516	41	53	0.509	FOXM_5190aT_00510	FOC38T_00349	FOVG_00573T0,FOVG_00573T1	FOXG_00863T0	gi|342878287|gb|EGU79642.1|	*	FOCG_13996T0,FOCG_13996T1	FOTG_04237T0,FOTG_04237T1	FOZG_01609T0,FOZG_01609T1	FOMG_01619T0,FOMG_01619T1	FOIG_01406T0,FOIG_01406T1	FOWG_06724T0,FOWG_06724T1	FOYG_06449T0,FOYG_06449T1	FOPG_00256T0,FOPG_00256T1	FOQG_03156T0,FOQG_03156T1	BN851_0111950	BN850_0092850	BN846_0008440	BN847_0010690	BN848_0011950	BN849_0016320	BN852_0009570	jgi|Fusfu1|1384|FFUJ_00711m.01	FGSG_11855T0	FVEG_00658T0	*	gi_45185849_ref_NP_983565.1__ACR163Wp_[Ashbya_gossypii_ATCC_10895]	bgh02335_polypeptide	B0510_1482T1	CIMG_05546T0	gi|320593464|gb|EFX05873.1|	jgi|Lepmu1|1531|Lema_T075560.1	jgi|Mycgr3|103070|estExt_fgenesh1_kg.C_chr_20078	NCU02605T0	Pa_1_2560|chrm1_SCAB|Putative	YOR210W	jgi|Stano2|2179|SNOG_08339.3	jgi|Trire2|64752|e_gw1.14.277.1	GSTUMT00010653001	*	jgi|Verda1|3994|VDAG_00994T0	jgi|Clafu1|189401|scf7180000130247_G6059,jgi|Clafu1|187815|scf7180000129551_G14120	MGG_14771T0,MGG_14770T0	SMAC_05757
517	39	61	1	FOXM_5190aT_00511	FOC38T_00350	FOVG_00574T0,FOVG_00574T1,FOVG_00574T2	*	gi|342878288|gb|EGU79643.1|	jgi|Necha2|31169|e_gw1.1.1433.1	FOCG_13994T1,FOCG_13994T0,FOCG_13994T2	FOTG_04236T0,FOTG_04236T1,FOTG_04236T2	FOZG_01607T1,FOZG_01607T0,FOZG_01607T2	FOMG_01618T1,FOMG_01618T0,FOMG_01618T2	FOIG_01404T0,FOIG_01404T1,FOIG_01404T2	FOWG_06725T0,FOWG_06725T1,FOWG_06725T2	FOYG_06450T0,FOYG_06450T1,FOYG_06450T2	FOPG_00257T1,FOPG_00257T0,FOPG_00257T2	FOQG_03155T0,FOQG_03155T1,FOQG_03155T2	BN851_0111960	BN850_0092840	BN846_0008430	BN847_0010680	BN848_0011940	BN849_0016310	BN852_0009560	jgi|Fusfu1|1386|FFUJ_00709m.01	FGSG_00890T0	FVEG_14715T0,FVEG_14715T1	AB03060.1	*	*	B0510_1481T1	CIMG_05544T0	gi|320593665|gb|EFX06074.1|	jgi|Lepmu1|3532|Lema_T090450.1	jgi|Mycgr3|88841|fgenesh1_pg.C_chr_1000258	NCU02606T0,NCU02606T1	Pa_1_2570|chrm1_SCAB|Putative	*	jgi|Stano2|4509|SNOG_11427.3	jgi|Trire2|49795|estExt_Genewise1.C_140266	*	URET_06182	jgi|Verda1|3995|VDAG_00995T0	jgi|Clafu1|194126|scf7180000130763_G8164	MGG_11261T0	SMAC_05755
518	24	32	0.375	FOXM_5190aT_00512	FOC38T_00351	FOVG_00575T0,FOVG_00575T1	FOXG_00858T0	gi|342878289|gb|EGU79644.1|	*	FOCG_13993T0	FOTG_04235T0,FOTG_04235T1	FOZG_01606T0	FOMG_01617T0,FOMG_01617T1	FOIG_01403T0,FOIG_01403T1	FOWG_06726T0,FOWG_06726T1	FOYG_06451T0,FOYG_06451T1	FOPG_00258T0,FOPG_00258T1	FOQG_03154T0,FOQG_03154T1	BN851_0111970	BN850_0092830	BN846_0008420	BN847_0010670	BN848_0011920	BN849_0016290	BN852_0009540	jgi|Fusfu1|1387|FFUJ_00708m.01	FGSG_00889T0	FVEG_14713T0	*	*	*	*	*	*	*	*	*	*	*	*	*	*	*	*	*	*	*
519	41	41	0.122	FOXM_5190aT_00513	FOC38T_00352	FOVG_00576T0	FOXG_00857T0	gi|342878290|gb|EGU79645.1|	jgi|Necha2|98928|estExt_fgenesh1_pg.C_sca_1_chr1_3_00849	FOCG_13992T0	FOTG_04234T0	FOZG_01605T0	FOMG_01616T0	FOIG_01402T0	FOWG_06727T0	FOYG_06452T0	FOPG_00259T0	FOQG_03153T0	BN851_0111980	BN850_0080770	BN846_0008410	BN847_0010660	BN848_0011910	BN849_0016280	BN852_0009530	jgi|Fusfu1|1388|FFUJ_00707m.01	FGSG_11854T0	FVEG_00653T0	AB10555.1	gi_45190843_ref_NP_985097.1__AER240Wp_[Ashbya_gossypii_ATCC_10895]	bghP003939000002001	*	CIMG_03056T0	gi|320593695|gb|EFX06104.1|	*	jgi|Mycgr3|70980|estExt_Genewise1Plus.C_chr_40614	NCU02608T0	Pa_1_4340|chrm1_SCAB|Putative	YBR271W	jgi|Stano2|4478|SNOG_11392.3	jgi|Trire2|64778|e_gw1.14.374.1	GSTUMT00005068001	URET_02895	jgi|Verda1|3997|VDAG_00997T0	*	MGG_01212T0	SMAC_05754
520	23	23	1	FOXM_5190aT_00514	FOC38T_00353	FOVG_00577T0	FOXG_00856T0	gi|342878291|gb|EGU79646.1|	*	FOCG_13991T0	FOTG_04233T0	FOZG_01604T0	FOMG_01615T0	FOIG_01401T0	FOWG_06728T0	FOYG_06453T0	FOPG_00260T0	FOQG_03152T0	*	BN850_0080780	BN846_0008400	BN847_0010650	BN848_0011900	BN849_0016270	BN852_0009520	jgi|Fusfu1|1389|FFUJ_00706m.01	FGSG_11853T0	FVEG_00652T0	*	*	*	*	*	*	*	*	*	*	*	*	*	*	*	*	*	*	*
521	31	40	0.125	FOXM_5190aT_00515	FOC38T_00354	FOVG_00578T0	FOXG_00854T0	gi|342878292|gb|EGU79647.1|	jgi|Necha2|31795|e_gw1.1.1473.1	FOCG_13990T0,FOCG_13990T1	FOTG_04232T0	FOZG_01603T0,FOZG_01603T1	FOMG_01614T0,FOMG_01614T1	FOIG_01400T0,FOIG_01400T1	FOWG_06729T0,FOWG_06729T1	FOYG_06454T0,FOYG_06454T1	FOPG_00261T0	FOQG_03151T1,FOQG_03151T2,FOQG_03151T0	BN851_0111990	*	BN846_0008390	BN847_0010640	BN848_0011890	BN849_0016260	BN852_0009510	jgi|Fusfu1|1390|FFUJ_00705m.01	FGSG_00887T0	FVEG_00651T0	AB03505.1	*	*	*	CIMG_00580T0	*	*	*	NCU02609T0,NCU02609T1	*	*	*	*	*	URET_00598	jgi|Verda1|3999|VDAG_00999T0	*	MGG_01215T0	SMAC_05753
522	39	115	0.115	FOXM_5190aT_00516	FOC38T_00355	FOVG_00580T7,FOVG_00580T6,FOVG_00580T5,FOVG_00580T4,FOVG_00580T12,FOVG_00580T13,FOVG_00580T3,FOVG_00580T2,FOVG_00580T1,FOVG_00580T0	FOXG_00852T0	*	*	FOCG_13988T5,FOCG_13988T3,FOCG_13988T2,FOCG_13988T6,FOCG_13988T1,FOCG_13988T0	FOTG_04230T12,FOTG_04230T7,FOTG_04230T6,FOTG_04230T5,FOTG_04230T4,FOTG_04230T13,FOTG_04230T1,FOTG_04230T0,FOTG_04230T3,FOTG_04230T2	FOZG_01601T2,FOZG_01601T3,FOZG_01601T5,FOZG_01601T6,FOZG_01601T1,FOZG_01601T0	FOMG_01612T13,FOMG_01612T7,FOMG_01612T5,FOMG_01612T4,FOMG_01612T6,FOMG_01612T12,FOMG_01612T3,FOMG_01612T2,FOMG_01612T1,FOMG_01612T0	FOIG_01398T13,FOIG_01398T12,FOIG_01398T7,FOIG_01398T6,FOIG_01398T5,FOIG_01398T4,FOIG_01398T3,FOIG_01398T2,FOIG_01398T1,FOIG_01398T0	FOWG_06731T7,FOWG_06731T3,FOWG_06731T4,FOWG_06731T8,FOWG_06731T1,FOWG_06731T0,FOWG_06731T2	FOYG_06456T12,FOYG_06456T11,FOYG_06456T10,FOYG_06456T7,FOYG_06456T8,FOYG_06456T9	FOPG_00263T13,FOPG_00263T7,FOPG_00263T6,FOPG_00263T5,FOPG_00263T4,FOPG_00263T12,FOPG_00263T3,FOPG_00263T2,FOPG_00263T1,FOPG_00263T0	FOQG_03149T12,FOQG_03149T7,FOQG_03149T6,FOQG_03149T5,FOQG_03149T4,FOQG_03149T13,FOQG_03149T3,FOQG_03149T2,FOQG_03149T1,FOQG_03149T0	BN851_0112000	BN850_0093760	BN846_0008370	BN847_0010620	BN848_0011870	BN849_0016240	BN852_0009490	jgi|Fusfu1|1391|FFUJ_00704m.01	FGSG_00886T0	FVEG_00649T0	*	gi_45188066_ref_NP_984289.1__ADR193Wp_[Ashbya_gossypii_ATCC_10895]	bgh01662_polypeptide	B0510_1694T1	CIMG_04914T0	*	jgi|Lepmu1|3458|Lema_T089710.1	jgi|Mycgr3|80351|fgenesh1_kg.C_chr_4000106	NCU02610T0,NCU02610T1	Pa_1_4370|chrm1_SCAB|Putative	YDR424C	*	jgi|Trire2|122552|estExt_fgenesh5_pg.C_130117	GSTUMT00001641001	URET_06638	jgi|Verda1|4000|VDAG_01000T0	jgi|Clafu1|189677|scf7180000130280_G7125	MGG_01216T0	SMAC_05752
523	43	43	0.628	FOXM_5190aT_00517	FOC38T_00356	FOVG_00581T0	FOXG_00851T0	gi|342878293|gb|EGU79648.1|	jgi|Necha2|30669|e_gw1.1.833.1	FOCG_13987T0	FOTG_04229T0	FOZG_01600T0	FOMG_01611T0	FOIG_01397T0	FOWG_06732T0	FOYG_06457T0	FOPG_00264T0	FOQG_03148T0	BN851_0112010	BN850_0004920	BN846_0008360	BN847_0010610	BN848_0011860	BN849_0016230	BN852_0009480	jgi|Fusfu1|1392|FFUJ_00703m.01	FGSG_11852T0	FVEG_00647T0	AB03390.1	gi_302307467_ref_NP_984131.2__ADR035Cp_[Ashbya_gossypii_ATCC_10895]	*	B0510_1693T1	CIMG_04913T0	gi|320593340|gb|EFX05749.1|	jgi|Lepmu1|3457|Lema_T089700.1	jgi|Mycgr3|85600|fgenesh1_pm.C_chr_4000115	NCU02611T0	Pa_1_4380|chrm1_SCAB|Putative	YPR112C	jgi|Stano2|4590|SNOG_11538.3	jgi|Trire2|79287|estExt_GeneWisePlus.C_130179	GSTUMT00001640001	URET_06639	jgi|Verda1|4001|VDAG_01001T0	jgi|Clafu1|189678|scf7180000130280_G7126	MGG_01217T0	SMAC_05751
524	31	31	0.807	FOXM_5190aT_00518	FOC38T_00357	FOVG_00582T0	FOXG_00850T0	gi|342875699|gb|EGU77414.1|	jgi|Necha2|98929|estExt_fgenesh1_pg.C_sca_1_chr1_3_00853	FOCG_13986T0	FOTG_04228T0	FOZG_01599T0	FOMG_01610T0	FOIG_01396T0	FOWG_06733T0	FOYG_06458T0	FOPG_00265T0	FOQG_03147T0	BN851_0112020	BN850_0004910	BN846_0008350	BN847_0010600	BN848_0011850	BN849_0016220	BN852_0009470	jgi|Fusfu1|1393|FFUJ_00702m.01	FGSG_11850T0	FVEG_00646T0	*	*	*	B0510_1692T1	*	*	*	*	NCU02612T0	Pa_1_4390|chrm1_SCAB|Putative	*	*	jgi|Trire2|108775|fgenesh5_pg.C_scaffold_13000121	*	*	jgi|Verda1|4002|VDAG_01002T0	*	*	SMAC_05750
[truncated: 109,466 more rows]
