# Supplementary material for: Comparative genomics and prediction of conditionally dispensable sequences in legume–infecting Fusarium oxysporum formae speciales facilitates identification of candidate effectors
Source: BMC Genomics. 2016 Mar 5;17:191. doi: 10.1186/s12864-016-2486-8 (PMC4779268; doi:10.1186/s12864-016-2486-8)
Supplement: Additional file 7: — G:C content analysis by scaffold/chromosome for legume-infecting ff. spp., and Fol and F. solani. (XLSX 338 kb) [file 12864_2016_2486_MOESM7_ESM.xlsx]

## Sheet: FOM
Fom-5190a scaffold	Scaffold length including Ns	a	c	g	t	%G:C
Scaffold_1	4225797	1070259	1036052	1033730	1075220	49.1021
Scaffold_2	3355363	850162	810795	810265	852972	48.7655
Scaffold_3	3240520	821691	784597	788589	823178	48.8862
Scaffold_4	2615791	669014	637508	633831	664932	48.7985
Scaffold_5	2461093	627014	600313	598457	623844	48.9368
Scaffold_6	2458131	625496	590615	592014	625023	48.6049
Scaffold_7	2443976	622490	588650	586801	622681	48.5599
Scaffold_8	1998100	511028	485914	484503	509199	48.7489
Scaffold_9	1754756	443502	428184	423751	443445	48.9933
Scaffold_10	1632076	415613	392003	393146	414692	48.6024
Scaffold_11	1582411	403050	379735	377131	405135	48.3605
Scaffold_12	1576647	403588	378092	377973	401071	48.4432
Scaffold_13	1484580	376419	359805	360705	377734	48.8593
Scaffold_14	1441852	367069	335966	338466	365540	47.9326
Scaffold_15	1380946	355293	331828	329881	354819	48.2358
Scaffold_16	1290153	323882	307567	310065	324001	48.8048
Scaffold_17	1137123	284740	274397	273392	290491	48.7782
Scaffold_18	942204	242739	217226	217924	242624	47.2726
Scaffold_19	580065	149867	136671	135255	149967	47.5595
Scaffold_20	545703	138145	128747	127801	137289	48.2249
Scaffold_21	502643	128470	118604	119403	130387	47.9018
Scaffold_22	441007	113050	104588	107295	111435	48.556
Scaffold_23	396760	101297	97116	96557	101205	48.8857
Scaffold_24	380134	95644	87215	86885	95322	47.69
Scaffold_25	334259	86165	79930	81429	86044	48.3736
Scaffold_26	318837	81959	77226	77954	81698	48.6706
Scaffold_27	313741	80521	72706	71874	81212	47.2001
Scaffold_28	256653	66699	58701	59194	67362	46.7919
Scaffold_29	251170	64942	59602	59447	65476	47.7213
Scaffold_30	226212	57871	49517	49733	57487	46.2471
Scaffold_31	206313	53225	46169	46831	52244	46.8587
Scaffold_32	194579	51389	44362	44647	50661	46.5872
Scaffold_33	182779	46662	43811	42448	47188	47.8927
Scaffold_34	178254	42668	34094	34126	43806	44.1
Scaffold_35	175818	45845	39057	38471	45568	45.8906
Scaffold_36	173940	43448	38227	38671	43396	46.9629
Scaffold_37	154897	38641	32554	32243	37380	46.0147
Scaffold_38	150249	39511	33534	32960	39565	45.6784
Scaffold_39	143054	37763	32302	32436	37598	46.2088
Scaffold_40	142343	36594	29067	29511	35929	44.6816
Scaffold_41	138761	32139	27707	28094	32386	46.3748
Scaffold_42	132458	27615	24892	24787	26376	47.9203
Scaffold_43	132329	29779	27378	27298	29105	48.1472
Scaffold_44	121241	28027	24185	23926	28108	46.1514
Scaffold_45	112274	23626	21150	21066	24042	46.9672
Scaffold_46	110728	30241	24111	24407	29833	44.6792
Scaffold_47	108719	27154	23529	23479	28222	45.9134
Scaffold_48	108132	25702	25256	24764	26600	48.8849
Scaffold_49	105365	27086	24177	23278	27168	46.6576
Scaffold_50	89370	21036	17368	17246	21536	44.8449
Scaffold_51	86518	20212	18910	19052	20447	48.2848
Scaffold_52	85120	22502	19031	19621	22916	45.976
Scaffold_53	76269	15385	14233	14408	15026	48.5013
Scaffold_54	75880	13403	13098	12827	13426	49.1432
Scaffold_55	73028	13037	12074	12378	13072	48.3614
Scaffold_56	72583	16323	14504	14594	16739	46.8115
Scaffold_57	71518	14934	15189	14785	14823	50.1816
Scaffold_58	69899	15189	14902	14307	15004	49.1717
Scaffold_59	69756	14566	12780	13111	14180	47.3873
Scaffold_60	68175	11152	10465	10419	12058	47.3625
Scaffold_61	67667	10983	9756	9469	10535	47.186
Scaffold_62	65987	14126	13841	13510	14426	48.9258
Scaffold_63	65395	15045	11409	11463	14513	43.6239
Scaffold_64	64873	16409	12147	12406	16665	42.6068
Scaffold_65	63318	12397	11141	11064	11294	48.3811
Scaffold_66	62908	14713	14136	14752	15325	49.0242
Scaffold_67	61499	12833	11947	11694	12497	48.2755
Scaffold_68	60780	11033	10141	9848	11306	47.2241
Scaffold_69	59933	11931	9391	9669	11126	45.2549
Scaffold_70	59722	15598	13826	13347	15758	46.4266
Scaffold_71	59005	9619	8296	8188	9813	45.896
Scaffold_72	56060	10944	9886	10060	10607	48.0661
Scaffold_73	55458	12462	9975	10316	12655	44.686
Scaffold_74	54421	8856	7919	8033	8697	47.6108
Scaffold_75	53340	13177	12287	12044	13658	47.5531
Scaffold_76	51494	14754	9872	10084	14785	40.3192
Scaffold_77	50500	7262	6901	7269	7359	49.2168
Scaffold_78	49394	10065	8337	8295	10151	45.1368
Scaffold_79	48245	11739	10143	10003	11952	45.9566
Scaffold_80	46786	12285	11188	11243	12067	47.9469
Scaffold_81	46065	11995	10819	10604	12511	46.6437
Scaffold_82	44907	11110	9642	9459	11207	46.1176
Scaffold_83	43604	8764	8322	8366	8793	48.7312
Scaffold_84	42975	7238	6944	6589	6826	49.0379
Scaffold_85	42669	10444	8639	8933	11115	44.9056
Scaffold_86	42465	8098	7807	7679	8375	48.4558
Scaffold_87	41505	11340	9123	8881	11348	44.2446
Scaffold_88	41386	10290	8756	8855	9887	46.6047
Scaffold_89	41186	6464	5860	5918	6329	47.9346
Scaffold_90	41176	9942	8475	8324	9743	46.0448
Scaffold_91	40552	10809	9599	9286	10858	46.5698
Scaffold_92	40490	7402	6504	6550	7411	46.8439
Scaffold_93	39038	11277	5261	6270	10110	35.0295
Scaffold_94	37281	5046	4508	4544	4834	47.8132
Scaffold_95	36503	8413	7818	7846	8740	47.7314
Scaffold_96	36253	8646	7536	7704	8586	46.9327
Scaffold_97	36034	5289	5203	5481	5921	48.7988
Scaffold_98	35900	7591	7584	7420	7873	49.2451
Scaffold_99	35374	7546	6648	6783	7416	47.3039
Scaffold_100	35180	6179	5860	5977	6021	49.2449
Scaffold_101	34606	4705	4764	4941	4723	50.7239
Scaffold_102	33970	6639	6795	6559	6725	49.9813
Scaffold_103	33743	8368	7207	6603	8458	45.0777
Scaffold_104	33130	5658	5465	5573	6133	48.3508
Scaffold_105	33008	5654	5057	4953	5583	47.1125
Scaffold_106	32608	5708	5254	5528	5714	48.5588
Scaffold_107	32304	7940	5805	5787	7851	42.3328
Scaffold_108	32096	7588	6702	6720	7312	47.3907
Scaffold_109	31923	5116	4822	4967	4975	49.2404
Scaffold_110	31138	6881	5718	5853	7318	44.901
Scaffold_111	30652	5836	4903	4871	5910	45.4182
Scaffold_112	30596	5018	4491	4832	4994	48.2183
Scaffold_113	30495	6304	6105	5840	6576	48.1168
Scaffold_114	29953	6371	5927	6112	6516	48.299
Scaffold_115	29836	6187	5136	5093	5846	45.9483
Scaffold_116	29682	4795	4483	4461	4706	48.4901
Scaffold_117	29421	6675	6465	6305	6913	48.4483
Scaffold_118	29277	4673	4085	4446	4622	47.8571
Scaffold_119	29245	6943	6991	6967	7678	48.8401
Scaffold_120	28826	5528	5013	5145	5683	47.5362
Scaffold_121	28481	3721	3305	3527	3631	48.1669
Scaffold_122	28293	5045	4726	4948	5212	48.5375
Scaffold_123	28105	6233	6123	5805	6222	48.9193
Scaffold_124	27420	6207	5541	5857	5775	48.7511
Scaffold_125	27116	5206	4642	4589	5186	47.0417
Scaffold_126	26187	5566	5345	5274	5820	48.2572
Scaffold_127	25947	5009	4541	4788	5000	48.2418
Scaffold_128	25817	4763	4914	4697	5252	48.9708
Scaffold_129	25758	6592	5351	5339	6580	44.7993
Scaffold_130	25589	5567	5142	4919	5532	47.5473
Scaffold_131	25550	3987	4042	4012	4008	50.1838
Scaffold_132	25428	5856	4801	4648	5985	44.3823
Scaffold_133	25419	4551	4300	4310	4508	48.7294
Scaffold_134	25358	6563	5439	5380	6699	44.9275
Scaffold_135	24794	5634	2804	2899	5758	33.3606
Scaffold_136	24536	3351	3302	3121	3175	49.6023
Scaffold_137	24374	4107	3728	3807	4068	47.9631
Scaffold_138	24356	3730	2613	2898	3516	43.1998
Scaffold_139	23129	4851	4157	4100	4606	46.6128
Scaffold_140	22776	2793	2625	2569	2538	49.3492
Scaffold_141	22639	4629	3756	3676	4775	44.1435
Scaffold_142	22486	3834	3743	3768	3780	49.6595
Scaffold_143	20453	3240	3282	3693	2849	53.391
Scaffold_144	20442	3000	2638	2648	2746	47.9152
Scaffold_145	20070	5086	4509	4642	5097	47.3311
Scaffold_146	19958	4997	3672	4159	4746	44.5601
Scaffold_147	19949	3952	4025	3922	4316	49.0102
Scaffold_148	18931	4107	3761	3960	3905	49.0752
Scaffold_149	18832	2724	2809	3180	3013	51.0745
Scaffold_150	18764	3546	3418	3489	3819	48.3955
Scaffold_151	18519	3296	3287	3119	3350	49.0806
Scaffold_152	18116	1720	1485	1554	1452	48.9293
Scaffold_153	17912	3633	3172	3288	3938	46.0409
Scaffold_154	17562	3047	2439	2401	3250	43.4587
Scaffold_155	17178	3082	2802	2801	3147	47.3546
Scaffold_156	16753	2775	2140	2045	2736	43.1621
Scaffold_157	16545	4042	3505	3487	3959	46.6351
Scaffold_158	16060	2450	2149	2377	2406	48.2413
Scaffold_159	15271	5572	1466	1703	5224	22.6924
Scaffold_160	15041	2286	2083	2099	2280	47.8052
Scaffold_161	14726	2722	2420	2955	2514	50.655
Scaffold_162	14711	2386	2323	2479	2748	48.3293
Scaffold_163	14704	3001	2907	2928	3152	48.6737
Scaffold_164	14661	1941	1992	1902	2092	49.1232
Scaffold_165	14622	2257	2162	2166	2188	49.3332
Scaffold_166	14370	3014	2607	2592	2931	46.6529
Scaffold_167	14298	2637	2449	2479	2706	47.9797
Scaffold_168	14222	2232	1925	1987	2182	46.9853
Scaffold_169	14170	4350	2567	2639	4614	36.7396
Scaffold_170	13909	2804	2614	2518	2927	47.2429
Scaffold_171	13794	3162	3031	2773	3269	47.4377
Scaffold_172	13767	3028	2419	2556	2975	45.3179
Scaffold_173	13616	2110	1964	1820	2081	47.4483
Scaffold_174	13570	2232	2287	2222	2470	48.9523
Scaffold_175	13568	3011	2722	2648	2979	47.2711
Scaffold_176	13493	2714	2755	2688	2579	50.6986
Scaffold_177	13414	1305	1518	1587	1364	53.7755
Scaffold_178	13312	2585	2403	2470	2774	47.6251
Scaffold_179	13148	3346	3246	3122	3433	48.4369
Scaffold_180	13109	1987	1884	1712	2569	44.1119
Scaffold_181	12256	2074	1954	1902	2007	48.5826
Scaffold_182	12255	2577	2690	2572	2539	50.7034
Scaffold_183	12215	1232	1236	1114	1375	47.4077
Scaffold_184	12198	2483	2178	2232	2570	46.6026
Scaffold_185	12141	1358	1249	1195	1313	47.781
Scaffold_186	11714	2157	2296	2604	2822	49.6002
Scaffold_187	11675	2180	2212	2234	2417	49.1651
Scaffold_188	11552	1264	1518	1413	1455	51.8761
Scaffold_189	11395	1426	1131	1757	1100	53.3432
Scaffold_190	11143	1550	1355	1356	1534	46.7817
Scaffold_191	11047	2309	2036	2053	2158	47.791
Scaffold_192	10924	1394	1175	1275	1285	47.7676
Scaffold_193	10774	3300	2154	1944	3376	38.036
Scaffold_194	10751	1312	969	1044	1240	44.0964
Scaffold_195	10643	1438	1907	1593	1630	53.2887
Scaffold_196	10266	1927	1912	1781	1893	49.1548
Scaffold_197	10250	1426	1421	1340	1645	47.3422
Scaffold_198	10210	1569	1488	1576	1525	49.7564
Scaffold_199	10101	706	704	703	760	48.9732
Scaffold_200	10089	1498	1384	1347	1544	47.3064
Scaffold_201	10032	2239	1926	2107	2046	48.4852
Scaffold_202	10005	1883	1629	1511	1840	45.7526
Scaffold_203	9919	855	783	984	898	50.1989
Scaffold_204	9814	1897	1764	1810	1803	49.1339
Scaffold_205	9792	1560	1377	1326	1260	48.9408
Scaffold_206	9787	735	762	760	689	51.6633
Scaffold_207	9679	1371	1168	1139	1593	43.7678
Scaffold_208	9602	1458	1421	1341	1459	48.6353
Scaffold_209	9396	1152	1383	1142	848	55.8011
Scaffold_210	9299	2860	1325	1285	2980	30.8876
Scaffold_211	9147	2281	2077	2375	2414	48.6717
Scaffold_212	9118	1770	1619	1529	1833	46.6301
Scaffold_213	8974	2171	1746	1672	2081	44.5632
Scaffold_214	8889	1082	884	1014	1078	46.7718
Scaffold_215	8886	2330	2183	2185	2188	49.156
Scaffold_216	8382	2039	2119	2196	2028	51.4794
Scaffold_217	8210	2739	1354	1914	2203	39.8051
Scaffold_218	8096	1303	1468	1292	1329	51.1869
Scaffold_219	8059	971	981	962	964	50.1031
Scaffold_220	8049	1623	1388	1343	1664	45.3805
Scaffold_221	7090	1072	1215	1296	1523	49.1774
Scaffold_222	7007	1384	1099	1150	1414	44.5611
Scaffold_223	6995	1264	1243	1153	1254	48.7586
Scaffold_224	6947	846	896	902	914	50.534
Scaffold_225	6639	1061	905	1117	956	50.0619
Scaffold_226	6411	1469	1281	1304	1535	46.2516
Scaffold_227	6404	1193	1094	996	1217	46.4444
Scaffold_228	6398	2216	1028	1040	1951	33.1676
Scaffold_229	6333	1309	1177	1257	1389	47.4279
Scaffold_230	6274	1366	1105	1023	1491	42.6881
Scaffold_231	5996	1218	1126	1222	1300	48.2532
Scaffold_232	5984	1402	1059	1125	1173	45.892
Scaffold_233	5867	1054	881	974	1236	44.7527
Scaffold_234	5793	683	715	798	822	50.1325
Scaffold_235	5778	1680	1354	1273	1471	45.4656
Scaffold_236	5776	1330	1104	1132	1158	47.3328
Scaffold_237	5736	772	1131	776	1569	44.8917
Scaffold_238	5634	906	773	927	905	48.4193
Scaffold_239	5550	1187	1463	1576	1324	54.7568
Scaffold_240	5421	1156	1114	1033	1270	46.9495
Scaffold_241	5420	919	864	823	948	47.4676
Scaffold_242	5389	1550	465	463	1906	21.1679
Scaffold_243	5330	1262	991	1073	1039	47.2852
Scaffold_244	5230	1290	896	968	1107	43.7456
Scaffold_245	5120	1009	740	823	923	44.721
Scaffold_246	5031	647	846	741	669	54.6676
Scaffold_247	5017	812	801	837	878	49.2188
Scaffold_248	4989	834	898	793	859	49.9704
Scaffold_249	4978	1732	562	473	2211	20.7915
Scaffold_250	4834	963	774	799	999	44.4979
Scaffold_251	4654	1049	883	883	1012	46.1458
Scaffold_252	4653	841	706	672	824	45.2843
Scaffold_253	4621	1195	494	589	1161	31.4917
Scaffold_254	4602	851	563	642	698	43.7545
Scaffold_255	4520	1021	690	695	961	41.1345
Scaffold_256	4514	607	515	564	614	46.913
Scaffold_257	4418	643	550	549	682	45.3383
Scaffold_258	4417	576	541	619	588	49.9139
Scaffold_259	4391	633	595	563	611	48.2098
Scaffold_260	4354	694	659	668	706	48.6615
Scaffold_261	4340	706	666	677	701	48.8364
Scaffold_262	4339	1072	1088	1026	1153	48.7209
Scaffold_263	4186	622	573	710	653	50.1564
Scaffold_264	4149	568	462	732	563	51.3548
Scaffold_265	4141	857	743	756	757	48.1529
Scaffold_266	4129	541	518	516	670	46.0579
Scaffold_267	4122	659	639	585	673	47.8873
Scaffold_268	4121	462	447	525	437	51.9508
Scaffold_269	4111	602	542	595	408	52.9576
Scaffold_270	4106	583	538	571	594	48.5127
Scaffold_271	4102	452	417	393	484	46.3918
Scaffold_272	4081	1501	591	588	1401	28.89
Scaffold_273	4071	514	435	429	519	45.5456
Scaffold_274	4040	653	565	518	504	48.3482
Scaffold_275	4038	817	1048	1112	1061	53.4918
Scaffold_276	4014	567	465	593	404	52.1439
Scaffold_277	4010	845	603	782	850	44.9675
Scaffold_278	3967	578	579	510	574	48.5944
Scaffold_279	3954	1009	950	911	1084	47.0663
Scaffold_280	3889	590	501	517	578	46.5691
Scaffold_281	3869	540	432	455	448	47.3067
Scaffold_282	3868	535	469	414	571	44.3942
Scaffold_283	3834	417	647	461	509	54.4739
Scaffold_284	3817	1303	294	254	1802	15.0014
Scaffold_285	3811	423	388	331	418	46.0897
Scaffold_286	3793	328	391	368	439	49.7379
Scaffold_287	3766	533	295	308	447	38.0922
Scaffold_288	3763	213	450	333	370	57.3206
Scaffold_289	3754	444	394	390	523	44.7744
Scaffold_290	3750	360	338	390	283	53.0999
Scaffold_291	3718	424	326	323	459	42.3629
Scaffold_292	3662	374	337	354	303	50.5117
Scaffold_293	3642	342	385	380	448	49.1961
Scaffold_294	3629	383	384	259	342	47.0029
Scaffold_295	3598	328	373	414	356	53.501
Scaffold_296	3593	374	394	293	385	47.5104
Scaffold_297	3582	501	466	410	422	48.6937
Scaffold_298	3570	371	328	306	429	44.212
Scaffold_299	3559	330	255	265	277	46.1402
Scaffold_300	3519	402	329	339	413	45.0438
Scaffold_301	3518	260	256	226	219	50.1561
Scaffold_302	3515	352	307	419	209	56.4103
Scaffold_303	3510	376	350	306	374	46.6572
Scaffold_304	3502	909	810	838	945	47.0588
Scaffold_305	3501	393	495	302	499	47.1877
Scaffold_306	3471	511	335	352	457	41.5106
Scaffold_307	3410	823	751	880	848	49.3943
Scaffold_308	3370	1049	484	495	1008	32.2464
Scaffold_309	3330	165	233	218	237	52.8722
Scaffold_310	2935	711	749	711	764	49.7445
Scaffold_311	2930	730	838	641	721	50.4778
Scaffold_312	2668	1243	222	271	932	18.4783
Scaffold_313	2639	907	451	438	843	33.687
Scaffold_314	2616	768	514	625	709	43.5398
Scaffold_315	2603	803	480	487	833	37.1494
Scaffold_316	2595	993	220	187	1045	16.6462
Scaffold_317	2593	1020	184	161	1102	13.9846
Scaffold_318	2552	659	599	604	690	47.1395
Scaffold_319	2434	646	658	516	614	48.2334
Scaffold_320	2419	607	561	636	615	49.4833
Scaffold_321	2414	528	566	647	672	50.2694
Scaffold_322	2356	632	554	617	553	49.7029
Scaffold_323	2333	590	586	537	620	48.1354
Scaffold_324	2325	982	174	147	1022	13.8065
Scaffold_325	2322	942	144	464	772	26.1843
Scaffold_326	2320	706	465	465	684	40.0862
Scaffold_327	2298	839	273	272	914	23.7163
Scaffold_328	2241	647	578	471	545	46.8095
Scaffold_329	2199	552	527	512	608	47.2487
Scaffold_330	2180	589	511	521	559	47.3394
Scaffold_331	2176	946	154	182	790	16.2162
Scaffold_332	2133	559	518	538	518	49.5077
Scaffold_333	2047	618	373	432	624	39.3258
Scaffold_334	2036	532	463	513	528	47.9371
Scaffold_335	2036	869	175	161	678	17.8439
Scaffold_336	2014	515	480	466	553	46.9712
Scaffold_337	2000	549	447	407	597	42.7
Scaffold_338	1999	781	186	166	866	17.6088
Scaffold_339	1969	508	432	475	554	46.064
Scaffold_340	1947	715	123	158	595	17.6618
Scaffold_341	1929	487	424	452	566	45.4121
Scaffold_342	1902	743	177	175	807	18.5068
Scaffold_343	1894	547	439	464	444	47.6769
Scaffold_344	1880	512	433	411	524	44.8936
Scaffold_345	1880	539	399	430	512	44.0957
Scaffold_346	1874	488	435	459	492	47.7054
Scaffold_347	1808	719	160	170	759	18.2522
Scaffold_348	1793	804	134	121	734	14.222
Scaffold_349	1764	458	433	486	387	52.0975
Scaffold_350	1747	613	280	285	545	32.7916
Scaffold_351	1718	611	180	185	742	21.2456
Scaffold_352	1706	390	391	441	484	48.7691
Scaffold_353	1700	381	407	437	475	49.6471
Scaffold_354	1678	410	415	416	437	49.5232
Scaffold_355	1654	381	461	419	393	53.2044
Scaffold_356	1649	464	304	355	526	39.9636
Scaffold_357	1636	315	355	510	456	52.8729
Scaffold_358	1635	467	358	378	432	45.0153
Scaffold_359	1634	487	354	365	428	44.0024
Scaffold_360	1614	453	366	346	449	44.114
Scaffold_361	1600	436	353	395	416	46.75
Scaffold_362	1522	412	335	350	425	45.0066
Scaffold_363	1512	577	132	142	526	19.8983
Scaffold_364	1489	376	347	298	377	46.1373
Scaffold_365	1483	389	378	386	330	51.5172
Scaffold_366	1480	392	358	336	394	46.8919
Scaffold_367	1478	395	350	337	396	46.4817
Scaffold_368	1478	338	338	428	374	51.8268
Scaffold_369	1472	513	124	118	601	17.8466
Scaffold_370	1470	688	124	146	512	18.3673
Scaffold_371	1465	387	316	412	350	49.6928
Scaffold_372	1447	670	107	103	567	14.5128
Scaffold_373	1438	519	143	97	679	16.6898
Scaffold_374	1436	354	402	351	329	52.4373
Scaffold_375	1428	369	341	357	361	48.8796
Scaffold_376	1420	350	421	334	315	53.169
Scaffold_377	1414	368	352	369	325	50.9901
Scaffold_378	1413	431	358	325	299	48.3369
Scaffold_379	1406	344	347	336	379	48.5775
Scaffold_380	1399	536	106	135	511	18.7112
Scaffold_381	1335	370	306	320	339	46.8914
Scaffold_382	1331	337	328	334	332	49.737
Scaffold_383	1324	358	308	295	363	45.5438
Scaffold_384	1319	451	82	79	552	13.8316
Scaffold_385	1310	362	300	312	336	46.7176
Scaffold_386	1303	302	324	312	365	48.8104
Scaffold_387	1296	347	307	292	350	46.2191
Scaffold_388	1295	295	321	304	375	48.2625
Scaffold_389	1276	382	285	277	332	44.0439
Scaffold_390	1274	414	106	106	307	22.7224
Scaffold_391	1266	442	96	119	370	20.9348
Scaffold_392	1264	351	293	339	281	50
Scaffold_393	1256	348	300	273	335	45.621
Scaffold_394	1254	465	138	187	464	25.9171
Scaffold_395	1249	404	103	85	491	17.3592
Scaffold_396	1240	431	90	89	473	16.5282
Scaffold_397	1235	300	90	76	414	18.8636
Scaffold_398	1230	358	289	291	292	47.1545
Scaffold_399	1224	319	275	369	261	52.6144
Scaffold_400	1205	395	121	104	584	18.6877
Scaffold_401	1201	272	270	406	253	56.2864
Scaffold_402	1198	361	276	248	313	43.7396
Scaffold_403	1198	262	289	287	360	48.0801
Scaffold_404	1189	275	292	378	244	56.3499
Scaffold_405	1177	461	116	82	518	16.8224
Scaffold_406	1174	331	243	310	290	47.1039
Scaffold_407	1159	303	235	236	385	40.6385
Scaffold_408	1158	287	279	344	248	53.7997
Scaffold_409	1157	373	113	178	370	28.1431
Scaffold_410	1157	313	263	298	283	48.4875
Scaffold_411	1157	297	299	293	268	51.1668
Scaffold_412	1149	362	88	62	362	17.1625
Scaffold_413	1144	405	98	75	445	16.911
Scaffold_414	1140	301	259	280	300	47.2807
Scaffold_415	1139	246	285	305	303	51.7998
Scaffold_416	1137	212	90	74	416	20.7071
Scaffold_417	1134	473	55	97	387	15.0198
Scaffold_418	1130	409	107	71	543	15.7522
Scaffold_419	1129	211	131	149	412	31.0078
Scaffold_420	1129	338	253	254	284	44.907
Scaffold_421	1126	310	259	247	310	44.9378
Scaffold_422	1120	251	251	297	321	48.9286
Scaffold_423	1118	274	105	91	494	20.332
Scaffold_424	1117	273	319	229	296	49.06
Scaffold_425	1115	290	285	269	271	49.6861
Scaffold_426	1114	319	295	254	246	49.2819
Scaffold_427	1112	286	264	272	290	48.2014
Scaffold_428	1112	414	29	64	407	10.1751
Scaffold_429	1094	299	265	173	357	40.0366
Scaffold_430	1089	275	222	342	250	51.7906
Scaffold_431	1082	478	73	92	439	15.2495
Scaffold_432	1077	290	263	303	221	52.5534
Scaffold_433	1076	261	297	252	266	51.0223
Scaffold_434	1076	267	297	258	254	51.5799
Scaffold_435	1075	251	269	272	283	50.3256
Scaffold_436	1066	277	249	284	256	50
Scaffold_437	1063	303	258	249	253	47.6952
Scaffold_438	1056	301	267	237	251	47.7273
Scaffold_439	1055	261	283	238	273	49.3839
Scaffold_440	1053	425	103	92	433	18.5185
Scaffold_441	1048	280	227	302	239	50.4771
Scaffold_442	1039	267	265	255	252	50.0481
Scaffold_443	1034	279	97	77	306	22.9249
Scaffold_444	1025	255	318	229	223	53.3659
Scaffold_445	1022	387	117	158	360	26.908
Scaffold_446	1020	376	34	67	283	13.2895
Scaffold_447	1015	229	291	268	227	55.0739
Scaffold_448	1012	292	265	224	231	48.3202
Scaffold_449	1010	361	48	67	380	13.4346
Scaffold_450	998	320	49	58	337	14.0052
Scaffold_451	997	408	61	68	317	15.1054
Scaffold_452	997	231	255	230	281	48.6459
Scaffold_453	992	272	226	232	262	46.1694
Scaffold_454	988	281	159	247	301	41.0931
Scaffold_455	986	285	224	228	249	45.8418
Scaffold_456	986	259	43	51	266	15.1858
Scaffold_457	984	255	299	198	232	50.5081
Scaffold_458	980	406	59	55	362	12.9252
Scaffold_459	979	243	229	249	258	48.8253
Scaffold_460	973	240	236	226	271	47.482
Scaffold_461	971	275	214	234	248	46.138
Scaffold_462	966	147	333	240	246	59.3168
Scaffold_463	964	274	112	67	254	25.3182
Scaffold_464	963	476	61	78	348	14.4341
Scaffold_465	954	294	218	185	257	42.2432
Scaffold_466	954	294	223	187	250	42.9769
Scaffold_467	953	390	101	75	387	18.468
Scaffold_468	951	282	196	208	265	42.4816
Scaffold_469	946	235	204	256	251	48.6258
Scaffold_470	941	298	50	67	247	17.6737
Scaffold_471	940	223	212	253	252	49.4681
Scaffold_472	940	256	233	230	221	49.2553
Scaffold_473	940	282	180	231	247	43.7234
Scaffold_474	938	297	125	167	349	31.1301
Scaffold_475	934	250	221	225	238	47.7516
Scaffold_476	930	234	218	243	235	49.5699
Scaffold_477	929	249	247	211	222	49.3003
Scaffold_478	929	253	245	211	220	49.085
Scaffold_479	925	255	223	182	265	43.7838
Scaffold_480	925	310	184	143	288	35.3514
Scaffold_481	920	211	225	282	202	55.1087
Scaffold_482	919	225	262	209	223	51.2514
Scaffold_483	917	209	230	212	266	48.2007
Scaffold_484	915	225	267	205	218	51.5847
Scaffold_485	914	202	232	242	238	51.86
Scaffold_486	914	390	112	121	291	25.4923
Scaffold_487	914	248	256	201	209	50
Scaffold_488	912	298	68	49	211	18.6901
Scaffold_489	910	242	253	213	202	51.2088
Scaffold_490	906	236	226	196	248	46.5784
Scaffold_491	906	426	50	70	360	13.245
Scaffold_492	906	276	228	209	193	48.234
Scaffold_493	906	289	146	192	279	37.3068
Scaffold_494	905	246	227	207	225	47.9558
Scaffold_495	900	197	248	247	208	55
Scaffold_496	897	249	221	188	239	45.5964
Scaffold_497	896	272	155	150	319	34.0402
Scaffold_498	889	193	216	200	280	46.7942
Scaffold_499	889	312	80	68	237	21.2339
Scaffold_500	889	199	222	194	274	46.7942
Scaffold_501	886	234	230	199	223	48.4199
Scaffold_502	885	265	75	76	313	20.7133
Scaffold_503	878	324	167	125	262	33.2574
Scaffold_504	875	259	204	203	209	46.5143
Scaffold_505	873	265	53	64	346	16.0714
Scaffold_506	873	320	109	91	353	22.9095
Scaffold_507	870	239	175	209	247	44.1379
Scaffold_508	859	172	246	186	255	50.291
Scaffold_509	858	227	195	211	225	47.3193
Scaffold_510	858	225	196	214	223	47.7855
Scaffold_511	852	227	186	205	234	45.892
Scaffold_512	847	336	57	63	391	14.1677
Scaffold_513	847	246	190	185	226	44.2739
Scaffold_514	846	245	187	187	227	44.208
Scaffold_515	844	357	69	160	257	27.1649
Scaffold_516	836	298	72	68	263	19.9715
Scaffold_517	836	219	190	191	236	45.5742
Scaffold_518	835	200	92	77	352	23.4397
Scaffold_519	834	228	173	235	198	48.9209
Scaffold_520	832	239	187	216	190	48.4375
Scaffold_521	832	246	180	172	234	42.3077
Scaffold_522	829	231	216	227	155	53.4379
Scaffold_523	827	280	32	46	264	12.5402
Scaffold_524	826	212	202	207	205	49.5157
Scaffold_525	826	215	201	205	205	49.1525
Scaffold_526	825	239	176	168	242	41.697
Scaffold_527	824	228	186	176	234	43.932
Scaffold_528	824	214	227	185	198	50
Scaffold_529	821	266	152	164	239	38.4896
Scaffold_530	817	225	165	187	240	43.0845
Scaffold_531	815	228	186	179	222	44.7853
Scaffold_532	809	323	110	92	284	24.9691
Scaffold_533	809	248	211	165	185	46.4771
Scaffold_534	808	202	206	180	220	47.7723
Scaffold_535	808	226	178	200	204	46.7822
Scaffold_536	805	332	99	61	313	19.8758
Scaffold_537	805	245	169	162	220	41.5829
Scaffold_538	805	236	41	38	205	15.1923
Scaffold_539	805	303	108	104	290	26.3354
Scaffold_540	804	151	223	165	180	53.9638
Scaffold_541	803	230	194	162	217	44.3337
Scaffold_542	799	198	186	223	192	51.189
Scaffold_543	798	295	93	57	253	21.49
Scaffold_544	798	246	126	176	250	37.8446
Scaffold_545	796	233	74	126	262	28.777
Scaffold_546	794	255	178	159	202	42.4433
Scaffold_547	794	210	190	171	223	45.466
Scaffold_548	794	217	172	199	206	46.7254
Scaffold_549	793	222	178	187	206	46.0277
Scaffold_550	790	204	166	212	208	47.8481
Scaffold_551	789	290	143	128	228	34.3473
Scaffold_552	788	225	145	186	232	42.0051
Scaffold_553	788	208	179	193	208	47.2081
Scaffold_554	787	144	160	150	154	50.9868
Scaffold_555	785	167	161	135	148	48.4452
Scaffold_556	784	370	39	58	317	12.3724
Scaffold_557	782	215	229	181	157	52.4297
Scaffold_558	782	202	201	170	209	47.4425
Scaffold_559	778	172	198	208	200	52.1851
Scaffold_560	776	164	213	170	229	49.3557
Scaffold_561	776	228	187	172	189	46.2629
Scaffold_562	775	215	203	184	173	49.9355
Scaffold_563	773	206	209	182	176	50.5821
Scaffold_564	773	276	68	67	362	17.4644
Scaffold_565	771	232	41	49	227	16.3934
Scaffold_566	770	166	217	246	141	60.1299
Scaffold_567	770	200	212	185	173	51.5584
Scaffold_568	764	171	213	124	256	44.1099
Scaffold_569	762	206	190	145	221	43.9633
Scaffold_570	760	212	176	178	194	46.5789
Scaffold_571	760	208	179	183	190	47.6316
Scaffold_572	757	208	174	161	214	44.2536
Scaffold_573	756	209	149	183	215	43.9153
Scaffold_574	754	152	213	258	131	62.4668
Scaffold_575	754	335	122	103	194	29.8408
Scaffold_576	752	190	182	155	225	44.8138
Scaffold_577	747	217	172	148	210	42.838
Scaffold_578	746	269	65	93	214	24.649
Scaffold_579	743	211	168	189	175	48.0485
Scaffold_580	742	208	171	191	172	48.7871
Scaffold_581	740	148	181	228	183	55.2703
Scaffold_582	740	175	190	169	206	48.5135
Scaffold_583	739	211	183	192	153	50.7442
Scaffold_584	737	184	165	159	229	43.962
Scaffold_585	736	183	174	162	217	45.6522
Scaffold_586	736	182	178	186	190	49.4565
Scaffold_587	736	202	199	170	165	50.1359
Scaffold_588	735	227	173	157	178	44.898
Scaffold_589	733	169	182	182	200	49.6589
Scaffold_590	733	186	210	157	180	50.0682
Scaffold_591	733	169	212	183	169	53.8881
Scaffold_592	733	197	191	161	184	48.0218
Scaffold_593	730	282	38	48	328	12.3563
Scaffold_594	729	197	179	159	194	46.3649
Scaffold_595	728	186	164	167	211	45.467
Scaffold_596	728	253	113	87	275	27.4725
Scaffold_597	727	192	182	169	184	48.2806
Scaffold_598	727	179	204	160	184	50.0688
Scaffold_599	727	207	187	169	164	48.9684
Scaffold_600	726	211	154	170	191	44.6281
Scaffold_601	726	173	187	195	171	52.6171
Scaffold_602	726	206	140	174	206	43.2507
Scaffold_603	721	206	202	147	166	48.405
Scaffold_604	720	171	179	205	165	53.3333
Scaffold_605	720	125	209	205	181	57.5
Scaffold_606	719	280	55	59	325	15.8554
Scaffold_607	718	212	165	164	177	45.8217
Scaffold_608	717	152	222	179	164	55.9275
Scaffold_609	717	191	174	147	205	44.7699
Scaffold_610	716	166	160	176	214	46.9274
Scaffold_611	715	211	152	127	225	39.021
Scaffold_612	714	313	65	101	235	23.2493
Scaffold_613	714	209	149	172	184	44.958
Scaffold_614	714	284	58	76	296	18.7675
Scaffold_615	713	203	175	134	201	43.338
Scaffold_616	712	190	148	149	225	41.7135
Scaffold_617	708	188	159	200	161	50.7062
Scaffold_618	707	144	238	142	183	53.7482
Scaffold_619	707	175	187	138	207	45.9689
Scaffold_620	706	150	191	158	207	49.4334
Scaffold_621	705	168	164	172	201	47.6596
Scaffold_622	702	158	151	186	207	48.0057
Scaffold_623	702	199	162	142	199	43.3048
Scaffold_624	701	195	168	163	175	47.2183
Scaffold_625	701	227	60	57	224	20.5986
Scaffold_626	700	159	196	170	175	52.2857
Scaffold_627	700	169	180	171	180	50.1429
Scaffold_628	699	195	158	174	172	47.4964
Scaffold_629	698	176	148	170	204	45.5587
Scaffold_630	698	296	70	73	259	20.4871
Scaffold_631	697	177	160	167	193	46.9154
Scaffold_632	697	218	156	176	147	47.6327
Scaffold_633	696	189	156	155	196	44.6839
Scaffold_634	695	168	138	194	195	47.7698
Scaffold_635	695	168	184	170	173	50.9353
Scaffold_636	694	203	150	149	192	43.0836
Scaffold_637	694	194	144	168	188	44.9568
Scaffold_638	693	145	177	209	162	55.6999
Scaffold_639	692	190	174	174	154	50.289
Scaffold_640	689	241	75	56	317	19.0131
Scaffold_641	688	188	162	150	188	45.3488
Scaffold_642	687	204	163	142	178	44.3959
Scaffold_643	685	270	58	51	306	15.9124
Scaffold_644	685	176	168	161	180	48.0292
Scaffold_645	685	193	141	167	184	44.9635
Scaffold_646	684	137	186	161	200	50.731
Scaffold_647	684	164	193	124	203	46.345
Scaffold_648	684	139	186	163	196	51.0234
Scaffold_649	683	164	150	187	182	49.3411
Scaffold_650	680	143	154	205	178	52.7941
Scaffold_651	679	163	145	188	183	49.0427
Scaffold_652	678	162	177	158	181	49.41
Scaffold_653	677	199	175	147	156	47.5628
Scaffold_654	677	184	155	174	164	48.5968
Scaffold_655	676	169	198	168	141	54.142
Scaffold_656	676	179	161	139	197	44.3787
Scaffold_657	675	163	206	167	139	55.2593
Scaffold_658	675	284	52	43	296	14.0741
Scaffold_659	674	188	130	161	195	43.1751
Scaffold_660	672	172	156	173	171	48.9583
Scaffold_661	672	327	52	51	242	15.3274
Scaffold_662	672	187	61	36	241	18.4762
Scaffold_663	672	254	39	45	163	16.7665
Scaffold_664	672	252	139	149	132	42.8571
Scaffold_665	671	184	120	180	187	44.7094
Scaffold_666	671	155	125	151	240	41.1326
Scaffold_667	671	198	176	129	168	45.4545
Scaffold_668	670	190	136	148	196	42.3881
Scaffold_669	669	191	144	153	181	44.3946
Scaffold_670	669	293	130	92	154	33.1839
Scaffold_671	669	221	94	121	233	32.1375
Scaffold_672	666	210	53	85	219	24.3386
Scaffold_673	666	163	176	155	172	49.6997
Scaffold_674	663	195	158	184	126	51.5837
Scaffold_675	663	198	145	143	177	43.4389
Scaffold_676	662	171	203	158	130	54.5317
Scaffold_677	662	170	135	185	172	48.3384
Scaffold_678	662	171	119	184	188	45.7704
Scaffold_679	661	250	51	61	299	16.944
Scaffold_680	660	177	147	171	165	48.1818
Scaffold_681	658	203	132	149	174	42.7052
Scaffold_682	657	197	190	130	140	48.7062
Scaffold_683	654	177	174	174	129	53.211
Scaffold_684	654	181	179	169	125	53.211
Scaffold_685	654	186	129	152	187	42.9664
Scaffold_686	653	185	103	131	234	35.8346
Scaffold_687	653	165	173	166	149	51.9142
Scaffold_688	652	240	62	51	299	17.3313
Scaffold_689	650	188	142	158	162	46.1538
Scaffold_690	649	173	142	161	173	46.6872
Scaffold_691	649	150	172	167	160	52.2342
Scaffold_692	649	142	142	180	185	49.6148
Scaffold_693	649	185	176	139	149	48.5362
Scaffold_694	648	200	129	145	174	42.284
Scaffold_695	648	217	101	131	199	35.8025
Scaffold_696	647	144	199	152	152	54.2504
Scaffold_697	646	186	156	138	166	45.5108
Scaffold_698	644	152	168	204	120	57.764
Scaffold_699	644	116	190	169	169	55.7453
Scaffold_700	644	156	163	146	179	47.9814
Scaffold_701	643	169	153	135	186	44.79
Scaffold_702	641	197	151	173	120	50.546
Scaffold_703	640	187	161	138	154	46.7188
Scaffold_704	640	140	157	161	182	49.6875
Scaffold_705	640	207	63	49	210	21.172
Scaffold_706	638	244	129	109	156	37.3041
Scaffold_707	638	132	98	190	218	45.1411
Scaffold_708	637	185	167	169	116	52.7473
Scaffold_709	637	164	180	133	160	49.1366
Scaffold_710	636	141	146	127	222	42.9245
Scaffold_711	635	219	129	144	143	42.9921
Scaffold_712	634	162	156	166	150	50.7886
Scaffold_713	633	260	51	46	276	15.3239
Scaffold_714	631	211	107	107	206	33.9144
Scaffold_715	631	141	150	212	128	57.3693
Scaffold_716	628	171	152	151	154	48.2484
Scaffold_717	628	232	70	88	238	25.1592
Scaffold_718	628	231	111	103	183	34.0764
Scaffold_719	628	142	149	158	179	48.8854
Scaffold_720	627	219	131	114	162	39.1374
Scaffold_721	625	147	151	175	152	52.16
Scaffold_722	625	173	140	136	176	44.16
Scaffold_723	623	162	162	135	164	47.6726
Scaffold_724	623	156	150	150	167	48.1541
Scaffold_725	622	144	170	165	143	53.8585
Scaffold_726	622	151	124	172	175	47.5884
Scaffold_727	621	145	170	156	150	52.496
Scaffold_728	621	159	135	137	190	43.8003
Scaffold_729	621	166	140	139	176	44.9275
Scaffold_730	620	168	131	161	160	47.0968
Scaffold_731	620	171	160	128	161	46.4516
Scaffold_732	620	213	26	32	191	12.5541
Scaffold_733	619	180	137	140	162	44.7496
Scaffold_734	619	227	124	83	185	33.441
Scaffold_735	619	164	162	132	161	47.496
Scaffold_736	618	157	158	116	187	44.3366
Scaffold_737	618	280	48	60	230	17.4757
Scaffold_738	618	161	209	115	133	52.4272
Scaffold_739	617	152	145	131	189	44.7326
Scaffold_740	617	135	148	148	186	47.9741
Scaffold_741	617	167	135	123	192	41.8152
Scaffold_742	616	195	127	104	190	37.5
Scaffold_743	614	181	135	145	153	45.6026
Scaffold_744	614	165	189	132	128	52.2801
Scaffold_745	614	189	86	122	217	33.8762
Scaffold_746	613	148	145	162	158	50.0816
Scaffold_747	613	154	143	152	164	48.124
Scaffold_748	612	178	164	97	173	42.6471
Scaffold_749	612	155	121	153	183	44.7712
Scaffold_750	612	160	106	106	240	34.6405
Scaffold_751	611	121	146	147	197	47.9542
Scaffold_752	611	212	82	55	262	22.4223
Scaffold_753	610	139	152	162	157	51.4754
Scaffold_754	610	153	144	180	133	53.1148
Scaffold_755	610	185	153	161	111	51.4754
Scaffold_756	609	157	142	155	155	48.7685
Scaffold_757	609	186	134	142	147	45.3202
Scaffold_758	609	167	166	135	141	49.4253
Scaffold_759	609	255	45	43	266	14.4499
Scaffold_760	608	152	189	132	135	52.7961
Scaffold_761	607	293	56	50	208	17.4629
Scaffold_762	606	194	126	131	155	42.4092
Scaffold_763	606	165	139	161	141	49.505
Scaffold_764	606	178	116	137	175	41.7492
Scaffold_765	606	150	166	115	175	46.3696
Scaffold_766	603	157	174	126	146	49.7512
Scaffold_767	603	147	128	170	158	49.4196
Scaffold_768	602	198	124	148	132	45.1827
Scaffold_769	602	144	180	131	147	51.6611
Scaffold_770	601	164	112	154	171	44.2596
Scaffold_771	601	170	122	130	179	41.9301
Scaffold_772	601	175	117	137	172	42.2629
Scaffold_773	600	154	161	142	143	50.5
Scaffold_774	599	246	50	41	262	15.192
Scaffold_775	599	131	186	144	138	55.0918
Scaffold_776	597	147	117	170	163	48.0737
Scaffold_777	597	166	138	127	166	44.3886
Scaffold_778	596	158	147	136	155	47.4832
Scaffold_779	596	160	132	121	183	42.4497
Scaffold_780	596	180	136	140	140	46.3087
Scaffold_781	593	151	122	125	195	41.6526
Scaffold_782	592	149	150	131	162	47.4662
Scaffold_783	591	195	107	123	166	38.9171
Scaffold_784	591	257	85	72	177	26.5651
Scaffold_785	590	176	156	141	117	50.339
Scaffold_786	590	139	127	177	147	51.5254
Scaffold_787	590	117	107	139	227	41.6949
Scaffold_788	589	155	124	137	173	44.3124
Scaffold_789	589	241	51	52	245	17.4873
Scaffold_790	587	131	121	181	154	51.448
Scaffold_791	587	165	136	135	151	46.167
Scaffold_792	587	188	131	121	147	42.9302
Scaffold_793	586	133	147	164	142	53.0717
Scaffold_794	586	154	148	156	128	51.8771
Scaffold_795	586	156	125	119	186	41.6382
Scaffold_796	586	177	134	135	140	45.9044
Scaffold_797	585	168	109	136	172	41.8803
Scaffold_798	585	176	119	123	167	41.3675
Scaffold_799	584	152	148	132	152	47.9452
Scaffold_800	583	187	49	78	229	23.3886
Scaffold_801	583	151	165	123	144	49.3997
Scaffold_802	583	145	171	124	143	50.6003
Scaffold_803	582	164	122	144	152	45.7045
Scaffold_804	581	185	63	51	171	24.2553
Scaffold_805	580	160	160	158	102	54.8276
Scaffold_806	580	154	133	139	154	46.8966
Scaffold_807	580	157	131	138	154	46.3793
Scaffold_808	579	237	32	51	145	17.8495
Scaffold_809	578	172	147	106	153	43.7716
Scaffold_810	578	174	129	133	142	45.3287
Scaffold_811	577	165	153	124	135	48.0069
Scaffold_812	577	143	140	147	147	49.74
Scaffold_813	577	167	143	151	116	50.9532
Scaffold_814	576	142	160	128	146	50
Scaffold_815	576	178	130	130	138	45.1389
Scaffold_816	576	157	156	128	135	49.3056
Scaffold_817	575	220	47	47	140	20.7048
Scaffold_818	574	175	81	113	205	33.7979
Scaffold_819	574	92	185	155	142	59.2334
Scaffold_820	574	191	112	74	197	32.4042
Scaffold_821	574	145	112	155	162	46.5157
Scaffold_822	573	153	130	120	170	43.63
Scaffold_823	572	224	113	52	183	28.8462
Scaffold_824	572	230	55	76	211	22.9021
Scaffold_825	572	140	124	144	164	46.8531
Scaffold_826	572	175	115	127	155	42.3077
Scaffold_827	571	133	103	140	195	42.5569
Scaffold_828	570	152	152	127	139	48.9474
Scaffold_829	569	157	137	133	142	47.4517
Scaffold_830	569	118	144	173	134	55.7118
Scaffold_831	568	125	158	120	165	48.9437
Scaffold_832	568	157	138	134	139	47.8873
Scaffold_833	567	162	121	142	142	46.3845
Scaffold_834	567	151	143	148	125	51.3228
Scaffold_835	566	157	116	116	177	40.9894
Scaffold_836	566	144	116	166	140	49.8233
Scaffold_837	566	138	129	146	153	48.5866
Scaffold_838	565	148	114	133	170	43.7168
Scaffold_839	564	164	139	118	143	45.5674
Scaffold_840	564	159	156	100	149	45.3901
Scaffold_841	564	200	69	36	259	18.617
Scaffold_842	563	155	50	69	173	26.6219
Scaffold_843	563	126	132	154	151	50.7993
Scaffold_844	563	124	156	143	140	53.1083
Scaffold_845	563	260	48	41	214	15.8082
Scaffold_846	562	128	130	148	156	49.4662
Scaffold_847	561	164	111	133	153	43.4938
Scaffold_848	560	148	153	128	131	50.1786
Scaffold_849	560	165	110	122	163	41.4286
Scaffold_850	560	122	137	148	153	50.8929
Scaffold_851	560	148	156	127	129	50.5357
Scaffold_852	560	144	127	126	163	45.1786
Scaffold_853	559	192	127	111	129	42.576
Scaffold_854	558	154	144	130	130	49.1039
Scaffold_855	557	243	107	85	122	34.4704
Scaffold_856	556	128	154	114	160	48.2014
Scaffold_857	556	206	57	103	190	28.777
Scaffold_858	556	118	148	170	120	57.1942
Scaffold_859	554	148	125	118	163	43.8628
Scaffold_860	554	150	46	93	265	25.0903
Scaffold_861	554	142	142	134	136	49.8195
Scaffold_862	552	156	150	158	88	55.7971
Scaffold_863	551	122	165	140	124	55.3539
Scaffold_864	551	138	122	151	140	49.5463
Scaffold_865	551	180	122	143	106	48.0944
Scaffold_866	550	269	82	84	115	30.1818
Scaffold_867	549	120	162	148	119	56.4663
Scaffold_868	548	160	102	132	154	42.7007
Scaffold_869	548	137	148	148	115	54.0146
Scaffold_870	547	134	119	163	131	51.5539
Scaffold_871	547	163	120	139	125	47.3492
Scaffold_872	546	84	174	141	147	57.6923
Scaffold_873	546	158	89	114	185	37.1795
Scaffold_874	546	139	131	119	157	45.7875
Scaffold_875	546	171	105	110	160	39.3773
Scaffold_876	546	120	146	139	141	52.1978
Scaffold_877	545	164	102	129	150	42.3853
Scaffold_878	543	106	178	124	135	55.6169
Scaffold_879	543	148	148	127	120	50.6446
Scaffold_880	543	135	135	120	153	46.9613
Scaffold_881	542	142	112	116	172	42.0664
Scaffold_882	542	130	157	126	129	52.214
Scaffold_883	542	142	133	110	157	44.8339
Scaffold_884	541	157	127	129	128	47.3198
Scaffold_885	541	155	84	115	187	36.7837
Scaffold_886	540	155	108	105	172	39.4444
Scaffold_887	539	94	99	98	248	36.5492
Scaffold_888	537	124	127	151	135	51.7691
Scaffold_889	536	149	107	172	108	52.0522
Scaffold_890	536	178	114	112	132	42.1642
Scaffold_891	534	143	121	135	135	47.9401
Scaffold_892	534	131	134	120	149	47.5655
Scaffold_893	533	135	133	118	147	47.0919
Scaffold_894	533	147	124	135	127	48.5929
Scaffold_895	533	126	182	104	121	53.6585
Scaffold_896	533	129	126	150	128	51.7824
Scaffold_897	532	154	129	114	135	45.6767
Scaffold_898	532	158	122	99	153	41.5414
Scaffold_899	531	111	125	143	152	50.4708
Scaffold_900	531	173	104	135	119	45.0094
Scaffold_901	531	149	124	142	116	50.0942
Scaffold_902	531	146	119	148	118	50.2825
Scaffold_903	530	165	88	102	175	35.8491
Scaffold_904	529	122	125	109	173	44.2344
Scaffold_905	529	115	151	139	124	54.8204
Scaffold_906	529	159	142	110	118	47.6371
Scaffold_907	528	166	117	94	151	39.9621
Scaffold_908	528	233	92	81	122	32.7652
Scaffold_909	528	152	105	125	146	43.5606
Scaffold_910	528	143	126	112	147	45.0758
Scaffold_911	526	139	130	132	125	49.8099
Scaffold_912	526	125	160	116	125	52.4715
Scaffold_913	525	135	145	132	113	52.7619
Scaffold_914	524	187	114	132	91	46.9466
Scaffold_915	524	136	134	126	128	49.6183
Scaffold_916	524	145	126	135	118	49.8092
Scaffold_917	523	145	114	130	134	46.6539
Scaffold_918	523	199	50	38	236	16.826
Scaffold_919	522	144	113	133	132	47.1264
Scaffold_920	522	116	136	129	141	50.7663
Scaffold_921	521	178	49	38	256	16.6987
Scaffold_922	520	192	145	105	78	48.0769
Scaffold_923	520	134	150	136	100	55
Scaffold_924	519	116	151	118	134	51.8304
Scaffold_925	518	145	129	130	114	50
Scaffold_926	517	140	93	102	182	37.7176
Scaffold_927	516	136	150	112	118	50.7752
Scaffold_928	515	124	130	129	132	50.2913
Scaffold_929	515	137	140	115	123	49.5146
Scaffold_930	515	197	50	73	195	23.8835
Scaffold_931	514	180	79	74	181	29.7665
Scaffold_932	513	116	135	138	124	53.2164
Scaffold_933	513	133	137	128	115	51.6569
Scaffold_934	513	124	114	142	133	49.9025
Scaffold_935	512	146	155	113	98	52.3438
Scaffold_936	511	110	155	118	128	53.4247
Scaffold_937	511	171	111	126	103	46.3796
Scaffold_938	511	116	137	139	119	54.0117
Scaffold_939	510	162	109	93	146	39.6078
Scaffold_940	510	131	134	96	149	45.098
Scaffold_941	510	183	94	110	123	40
Scaffold_942	510	106	130	132	142	51.3725
Scaffold_943	510	107	134	130	139	51.7647
Scaffold_944	510	170	114	105	121	42.9412
Scaffold_945	509	200	51	46	212	19.057
Scaffold_946	509	150	138	141	80	54.8134
Scaffold_947	507	153	101	126	127	44.7732
Scaffold_948	506	149	129	118	110	48.8142
Scaffold_949	505	155	103	99	148	40
Scaffold_950	504	132	139	109	124	49.2063
Scaffold_951	504	134	113	130	127	48.2143
Scaffold_952	504	190	52	65	197	23.2143
Scaffold_953	504	130	122	127	125	49.4048
Scaffold_954	503	125	116	117	145	46.3221
Scaffold_955	502	162	87	106	147	38.4462
Scaffold_956	502	126	117	113	146	45.8167
Scaffold_957	502	235	34	42	191	15.1394
Scaffold_958	500	182	66	56	196	24.4
Scaffold_959	499	169	107	106	117	42.6854
Scaffold_960	499	120	114	140	125	50.9018
Scaffold_961	499	133	93	131	142	44.8898
Scaffold_962	498	148	125	124	101	50
Scaffold_963	497	124	117	139	117	51.5091
Scaffold_964	496	157	89	78	172	33.6694
Scaffold_965	496	117	114	111	154	45.3629
Scaffold_966	496	107	115	123	151	47.9839
Scaffold_967	493	124	123	137	109	52.7383
Scaffold_968	493	110	136	123	124	52.5355
Scaffold_969	493	108	132	105	148	48.073
Scaffold_970	492	121	134	95	142	46.5447
Scaffold_971	492	110	122	128	132	50.813
Scaffold_972	492	119	129	124	120	51.4228
Scaffold_973	491	212	29	45	205	15.0713
Scaffold_974	490	201	103	94	92	40.2041
Scaffold_975	490	139	122	94	135	44.0816
Scaffold_976	490	118	127	104	141	47.1429
Scaffold_977	490	145	101	118	126	44.6939
Scaffold_978	490	121	104	110	155	43.6735
Scaffold_979	490	116	109	117	148	46.1224
Scaffold_980	489	156	108	105	120	43.5583
Scaffold_981	489	210	38	28	213	13.4969
Scaffold_982	489	112	113	140	124	51.7382
Scaffold_983	489	108	149	115	117	53.9877
Scaffold_984	489	162	99	114	114	43.5583
Scaffold_985	489	133	97	162	97	52.9652
Scaffold_986	489	93	117	141	138	52.7607
Scaffold_987	489	127	136	112	114	50.7157
Scaffold_988	488	138	151	95	104	50.4098
Scaffold_989	488	123	97	119	149	44.2623
Scaffold_990	487	139	98	103	147	41.2731
Scaffold_991	487	258	34	35	160	14.1684
Scaffold_992	486	117	137	101	131	48.9712
Scaffold_993	485	129	135	98	123	48.0412
Scaffold_994	485	214	30	36	205	13.6082
Scaffold_995	484	204	50	42	188	19.0083
Scaffold_996	484	121	98	135	130	48.1405
Scaffold_997	483	121	124	110	128	48.4472
Scaffold_998	483	122	126	109	126	48.6542
Scaffold_999	483	115	136	100	132	48.8613
Scaffold_1000	483	185	60	60	178	24.8447
Scaffold_1001	483	121	124	107	131	47.8261
Scaffold_1002	483	137	121	114	111	48.6542
Scaffold_1003	482	179	48	40	215	18.2573
Scaffold_1004	480	167	77	90	146	34.7917
Scaffold_1005	479	172	69	63	175	27.5574
Scaffold_1006	479	105	129	126	119	53.2359
Scaffold_1007	478	131	102	142	103	51.046
Scaffold_1008	478	153	138	84	103	46.4435
Scaffold_1009	477	134	124	120	99	51.153
Scaffold_1010	477	125	129	111	112	50.3145
Scaffold_1011	477	242	36	45	154	16.9811
Scaffold_1012	477	122	94	64	197	33.1237
Scaffold_1013	477	132	125	127	93	52.8302
Scaffold_1014	476	120	121	106	129	47.6891
Scaffold_1015	476	125	113	101	137	44.958
Scaffold_1016	476	144	86	111	135	41.3866
Scaffold_1017	476	118	142	97	119	50.2101
Scaffold_1018	475	89	124	111	151	49.4737
Scaffold_1019	474	207	29	32	206	12.8692
Scaffold_1020	474	179	59	51	185	23.2068
Scaffold_1021	473	115	135	88	135	47.1459
Scaffold_1022	473	91	134	114	134	52.4313
Scaffold_1023	473	118	158	90	107	52.4313
Scaffold_1024	472	136	107	101	128	44.0678
Scaffold_1025	472	81	95	104	192	42.161
Scaffold_1026	471	116	94	108	153	42.8875
Scaffold_1027	470	90	78	112	190	40.4255
Scaffold_1028	470	117	109	144	100	53.8298
Scaffold_1029	470	135	135	108	92	51.7021
Scaffold_1030	469	97	72	97	203	36.0341
Scaffold_1031	469	131	118	93	127	44.9893
Scaffold_1032	469	228	31	60	150	19.403
Scaffold_1033	466	138	109	91	128	42.9185
Scaffold_1034	466	132	114	113	107	48.7124
Scaffold_1035	466	93	84	137	152	47.4249
Scaffold_1036	465	127	130	92	116	47.7419
Scaffold_1037	465	130	112	102	121	46.0215
Scaffold_1038	465	126	127	107	105	50.3226
Scaffold_1039	464	165	46	53	200	21.3362
Scaffold_1040	463	158	49	61	195	23.7581
Scaffold_1041	463	88	139	122	114	56.3715
Scaffold_1042	462	106	115	120	121	50.8658
Scaffold_1043	461	122	101	112	126	46.2039
Scaffold_1044	461	109	103	122	127	48.8069
Scaffold_1045	460	141	104	100	115	44.3478
Scaffold_1046	460	118	103	118	121	48.0435
Scaffold_1047	460	144	124	113	79	51.5217
Scaffold_1048	459	135	95	110	119	44.6623
Scaffold_1049	458	111	92	120	135	46.2882
Scaffold_1050	458	189	67	50	152	25.5459
Scaffold_1051	457	137	98	89	133	40.919
Scaffold_1052	457	150	89	84	134	37.8556
Scaffold_1053	457	110	110	136	101	53.8293
Scaffold_1054	457	163	90	66	138	34.1357
Scaffold_1055	457	211	50	70	126	26.2582
Scaffold_1056	456	212	30	42	172	15.7895
Scaffold_1057	456	99	153	111	93	57.8947
Scaffold_1058	456	152	82	81	141	35.7456
Scaffold_1059	456	100	158	109	89	58.5526
Scaffold_1060	456	117	134	113	92	54.1667
Scaffold_1061	456	121	98	112	125	46.0526
Scaffold_1062	455	120	114	97	124	46.3736
Scaffold_1063	454	119	139	89	107	50.2203
Scaffold_1064	454	105	117	108	124	49.5595
Scaffold_1065	454	118	115	95	126	46.2555
Scaffold_1066	452	106	135	107	104	53.5398
Scaffold_1067	452	124	112	112	104	49.5575
Scaffold_1068	452	134	50	32	236	18.1416
Scaffold_1069	451	105	114	132	100	54.5455
Scaffold_1070	450	117	100	106	127	45.7778
Scaffold_1071	450	115	87	123	125	46.6667
Scaffold_1072	449	103	110	111	125	49.2205
Scaffold_1073	449	108	127	89	125	48.1069
Scaffold_1074	449	104	106	113	126	48.7751
Scaffold_1075	449	108	123	89	129	47.216
Scaffold_1076	448	111	93	124	120	48.4375
Scaffold_1077	448	113	91	134	110	50.2232
Scaffold_1078	448	94	127	98	129	50.2232
Scaffold_1079	447	128	100	122	97	49.6644
Scaffold_1080	447	95	79	132	141	47.2036
Scaffold_1081	447	108	107	109	123	48.3221
Scaffold_1082	446	104	105	121	116	50.6726
Scaffold_1083	446	126	96	94	130	42.6009
Scaffold_1084	446	182	64	51	149	25.7848
Scaffold_1085	446	154	40	40	212	17.9372
Scaffold_1086	445	91	124	139	91	59.1011
Scaffold_1087	445	109	90	133	113	50.1124
Scaffold_1088	445	230	36	38	141	16.6292
Scaffold_1089	445	122	100	100	123	44.9438
Scaffold_1090	444	123	122	142	57	59.4595
Scaffold_1091	444	188	65	57	134	27.4775
Scaffold_1092	443	107	137	118	81	57.5621
Scaffold_1093	443	123	102	127	91	51.693
Scaffold_1094	442	110	103	116	113	49.5475
Scaffold_1095	442	145	87	82	128	38.2353
Scaffold_1096	442	117	123	101	101	50.6787
Scaffold_1097	440	109	120	98	113	49.5455
Scaffold_1098	440	120	104	97	119	45.6818
Scaffold_1099	440	119	115	94	112	47.5
Scaffold_1100	439	125	94	92	128	42.369
Scaffold_1101	438	108	97	88	145	42.2374
Scaffold_1102	438	144	98	83	113	41.3242
Scaffold_1103	437	166	59	47	165	24.2563
Scaffold_1104	437	155	32	25	225	13.0435
Scaffold_1105	437	140	96	111	90	47.3684
Scaffold_1106	436	91	150	99	96	57.1101
Scaffold_1107	436	103	97	125	111	50.9174
Scaffold_1108	436	104	122	92	118	49.0826
Scaffold_1109	435	123	111	94	107	47.1264
Scaffold_1110	435	106	114	78	137	44.1379
Scaffold_1111	435	100	85	111	139	45.0575
Scaffold_1112	435	137	72	72	154	33.1034
Scaffold_1113	434	101	111	96	126	47.6959
Scaffold_1114	433	103	104	94	132	45.7275
Scaffold_1115	433	148	108	83	94	44.1109
Scaffold_1116	432	115	99	93	125	44.4444
Scaffold_1117	432	90	97	113	132	48.6111
Scaffold_1118	431	115	95	111	110	47.7958
Scaffold_1119	430	122	96	115	97	49.0698
Scaffold_1120	430	98	104	100	128	47.4419
Scaffold_1121	429	186	28	24	191	12.1212
Scaffold_1122	429	104	88	119	118	48.2517
Scaffold_1123	429	133	86	93	117	41.7249
Scaffold_1124	429	81	107	114	127	51.5152
Scaffold_1125	429	122	75	136	96	49.1841
Scaffold_1126	428	96	112	78	142	44.3925
Scaffold_1127	427	105	108	106	108	50.1171
Scaffold_1128	427	117	120	89	101	48.9461
Scaffold_1129	427	102	119	108	98	53.1616
Scaffold_1130	427	89	89	120	129	48.9461
Scaffold_1131	426	94	124	108	100	54.4601
Scaffold_1132	426	121	105	115	85	51.6432
Scaffold_1133	426	98	111	121	96	54.4601
Scaffold_1134	426	183	41	37	165	18.3099
Scaffold_1135	425	119	93	103	110	46.1176
Scaffold_1136	425	116	97	93	119	44.7059
Scaffold_1137	424	129	89	98	108	44.1038
Scaffold_1138	424	163	50	49	162	23.3491
Scaffold_1139	424	114	98	121	91	51.6509
Scaffold_1140	424	84	93	95	152	44.3396
Scaffold_1141	424	73	126	128	97	59.9057
Scaffold_1142	423	97	98	102	126	47.2813
Scaffold_1143	422	97	80	81	164	38.1517
Scaffold_1144	422	110	90	109	113	47.1564
Scaffold_1145	422	111	101	105	105	48.8152
Scaffold_1146	421	130	67	83	141	35.6295
Scaffold_1147	421	141	96	119	65	51.0689
Scaffold_1148	421	145	88	60	128	35.1544
Scaffold_1149	421	106	98	107	110	48.6936
Scaffold_1150	421	134	53	46	188	23.5154
Scaffold_1151	420	106	98	102	114	47.619
Scaffold_1152	420	185	58	54	123	26.6667
Scaffold_1153	420	107	130	91	92	52.619
Scaffold_1154	419	109	73	119	118	45.8234
Scaffold_1155	419	98	90	112	119	48.21
Scaffold_1156	419	101	113	120	85	55.6086
Scaffold_1157	419	101	111	124	83	56.0859
Scaffold_1158	418	113	105	109	91	51.1962
Scaffold_1159	418	115	103	108	92	50.4785
Scaffold_1160	417	113	135	81	88	51.7986
Scaffold_1161	417	107	109	88	113	47.2422
Scaffold_1162	417	113	89	74	141	39.0887
Scaffold_1163	417	124	85	113	95	47.482
Scaffold_1164	416	104	96	85	131	43.5096
Scaffold_1165	416	106	98	81	131	43.0288
Scaffold_1166	416	104	113	105	94	52.4038
Scaffold_1167	416	102	122	77	115	47.8365
Scaffold_1168	416	123	82	101	110	43.9904
Scaffold_1169	415	131	100	80	104	43.3735
Scaffold_1170	415	102	96	133	84	55.1807
Scaffold_1171	415	106	117	120	72	57.1084
Scaffold_1172	415	117	78	105	115	44.0964
Scaffold_1173	415	99	87	120	109	49.8795
Scaffold_1174	415	82	113	111	109	53.9759
Scaffold_1175	414	97	97	111	109	50.2415
Scaffold_1176	414	114	99	97	104	47.343
Scaffold_1177	414	86	104	106	118	50.7246
Scaffold_1178	414	88	107	104	115	50.9662
Scaffold_1179	414	117	74	128	95	48.7923
Scaffold_1180	413	99	93	95	126	45.5206
Scaffold_1181	413	124	94	95	100	45.7627
Scaffold_1182	413	110	106	98	99	49.3947
Scaffold_1183	413	103	115	106	89	53.5109
Scaffold_1184	412	110	110	100	92	50.9709
Scaffold_1185	412	87	104	107	114	51.2136
Scaffold_1186	411	107	92	98	114	46.2287
Scaffold_1187	411	111	99	108	93	50.365
Scaffold_1188	411	203	28	28	152	13.6253
Scaffold_1189	411	113	78	88	132	40.3893
Scaffold_1190	411	115	85	103	108	45.7421
Scaffold_1191	410	108	67	119	116	45.3659
Scaffold_1192	409	115	93	101	100	47.4328
Scaffold_1193	409	188	60	64	97	30.3178
Scaffold_1194	409	136	97	77	99	42.5428
Scaffold_1195	408	102	91	96	119	45.8333
Scaffold_1196	408	98	93	93	124	45.5882
Scaffold_1197	408	116	94	96	102	46.5686
Scaffold_1198	407	131	64	71	141	33.1695
Scaffold_1199	406	120	109	67	110	43.3498
Scaffold_1200	406	137	79	110	80	46.5517
Scaffold_1201	405	111	100	87	107	46.1728
Scaffold_1202	405	95	91	110	109	49.6296
Scaffold_1203	405	173	97	77	58	42.963
Scaffold_1204	405	99	92	106	108	48.8889
Scaffold_1205	405	110	65	110	120	43.2099
Scaffold_1206	405	69	116	122	98	58.7654
Scaffold_1207	404	137	39	28	200	16.5842
Scaffold_1208	404	101	98	91	114	46.7822
Scaffold_1209	404	100	92	93	119	45.7921
Scaffold_1210	403	140	90	93	80	45.4094
Scaffold_1211	403	100	74	103	126	43.9206
Scaffold_1212	403	92	90	100	121	47.1464
Scaffold_1213	403	65	110	107	121	53.8462
Scaffold_1214	402	93	117	85	107	50.2488
Scaffold_1215	402	171	39	48	144	21.6418
Scaffold_1216	401	105	100	86	110	46.384
Scaffold_1217	401	119	85	88	109	43.1421
Scaffold_1218	401	97	92	111	101	50.6234
Scaffold_1219	401	116	73	108	104	45.1372
Scaffold_1220	401	106	86	109	100	48.6284
Scaffold_1221	401	118	93	65	125	39.4015
Scaffold_1222	400	114	95	83	108	44.5
Scaffold_1223	399	104	97	104	94	50.3759
Scaffold_1224	399	71	115	123	90	59.6491
Scaffold_1225	399	162	29	30	178	14.787
Scaffold_1226	399	93	103	97	106	50.1253
Scaffold_1227	398	100	80	115	103	48.995
Scaffold_1228	398	89	85	109	115	48.7437
Scaffold_1229	398	85	106	98	109	51.2563
Scaffold_1230	397	103	108	104	82	53.4005
Scaffold_1231	397	100	100	104	93	51.3854
Scaffold_1232	396	99	95	105	97	50.5051
Scaffold_1233	396	100	87	102	107	47.7273
Scaffold_1234	396	120	93	86	97	45.202
Scaffold_1235	396	76	111	110	99	55.8081
Scaffold_1236	395	104	116	84	91	50.6329
Scaffold_1237	395	150	74	74	97	37.4684
Scaffold_1238	395	117	69	99	110	42.5316
Scaffold_1239	395	161	34	31	169	16.4557
Scaffold_1240	394	105	111	87	91	50.2538
Scaffold_1241	394	101	85	78	130	41.3706
Scaffold_1242	394	97	82	105	110	47.4619
Scaffold_1243	394	123	71	88	112	40.3553
Scaffold_1244	394	150	56	37	151	23.6041
Scaffold_1245	394	181	39	36	138	19.0355
Scaffold_1246	393	113	98	97	85	49.6183
Scaffold_1247	393	111	98	100	84	50.3817
Scaffold_1248	393	114	59	41	179	25.4453
Scaffold_1249	393	145	84	69	95	38.9313
Scaffold_1250	393	111	108	67	107	44.5293
Scaffold_1251	392	120	46	88	138	34.1837
Scaffold_1252	392	115	44	43	190	22.1939
Scaffold_1253	392	83	86	122	101	53.0612
Scaffold_1254	391	99	108	78	106	47.5703
Scaffold_1255	391	100	101	88	102	48.3376
Scaffold_1256	391	94	109	121	67	58.8235
Scaffold_1257	391	182	35	65	109	25.5754
Scaffold_1258	391	116	97	92	86	48.3376
Scaffold_1259	391	89	84	104	114	48.0818
Scaffold_1260	391	94	87	93	117	46.0358
Scaffold_1261	391	92	78	110	111	48.0818
Scaffold_1262	391	90	91	91	119	46.5473
Scaffold_1263	390	101	97	88	104	47.4359
Scaffold_1264	390	97	77	98	118	44.8718
Scaffold_1265	390	96	90	117	87	53.0769
Scaffold_1266	390	100	91	76	123	42.8205
Scaffold_1267	390	130	88	94	78	46.6667
Scaffold_1268	390	131	71	69	119	35.8974
Scaffold_1269	389	110	88	61	130	38.3033
Scaffold_1270	389	89	104	86	110	48.8432
Scaffold_1271	389	110	88	101	90	48.5861
Scaffold_1272	389	92	83	100	114	47.0437
Scaffold_1273	389	94	104	95	96	51.1568
Scaffold_1274	389	87	98	119	85	55.7841
Scaffold_1275	388	133	37	25	193	15.9794
Scaffold_1276	388	115	84	88	101	44.3299
Scaffold_1277	388	100	101	104	83	52.8351
Scaffold_1278	388	84	104	101	99	52.8351
Scaffold_1279	388	104	88	99	97	48.1959
Scaffold_1280	388	104	61	49	174	28.3505
Scaffold_1281	387	106	96	89	96	47.8036
Scaffold_1282	387	120	96	105	66	51.938
Scaffold_1283	387	94	91	89	113	46.5116
Scaffold_1284	387	104	81	95	107	45.478
Scaffold_1285	387	125	69	56	137	32.2997
Scaffold_1286	387	91	111	93	92	52.7132
Scaffold_1287	386	95	72	129	90	52.0725
Scaffold_1288	386	102	102	101	81	52.5907
Scaffold_1289	386	85	83	110	108	50
Scaffold_1290	386	115	81	74	116	40.1554
Scaffold_1291	385	59	131	88	107	56.8831
Scaffold_1292	385	97	112	77	99	49.0909
Scaffold_1293	385	111	107	82	85	49.0909
Scaffold_1294	385	110	97	98	80	50.6494
Scaffold_1295	385	93	97	76	119	44.9351
Scaffold_1296	385	91	92	83	119	45.4545
Scaffold_1297	385	109	97	98	81	50.6494
Scaffold_1298	384	96	97	93	98	49.4792
Scaffold_1299	383	130	60	82	111	37.0757
Scaffold_1300	383	106	83	89	105	44.9086
Scaffold_1301	383	109	80	91	103	44.6475
Scaffold_1302	383	103	77	96	107	45.1697
Scaffold_1303	383	99	87	105	92	50.1305
Scaffold_1304	382	178	55	67	82	31.9372
Scaffold_1305	382	98	88	103	93	50
Scaffold_1306	382	180	20	28	154	12.5654
Scaffold_1307	382	91	93	110	88	53.1414
Scaffold_1308	382	99	90	111	82	52.6178
Scaffold_1309	382	72	81	106	123	48.9529
Scaffold_1310	382	101	83	119	79	52.8796
Scaffold_1311	382	194	35	56	97	23.822
Scaffold_1312	382	93	92	100	97	50.2618
Scaffold_1313	382	132	45	41	164	22.5131
Scaffold_1314	382	128	109	74	71	47.9058
Scaffold_1315	381	80	107	102	92	54.8556
Scaffold_1316	381	67	142	84	88	59.3176
Scaffold_1317	381	79	103	107	92	55.1181
Scaffold_1318	381	103	83	89	106	45.1444
Scaffold_1319	381	105	91	85	100	46.1942
Scaffold_1320	381	119	73	73	116	38.3202
Scaffold_1321	381	117	90	90	84	47.2441
Scaffold_1322	380	97	112	78	93	50
Scaffold_1323	380	106	78	91	105	44.4737
Scaffold_1324	380	126	89	90	75	47.1053
Scaffold_1325	380	118	104	92	66	51.5789
Scaffold_1326	380	97	71	41	171	29.4737
Scaffold_1327	379	126	80	77	96	41.4248
Scaffold_1328	379	110	81	87	101	44.3272
Scaffold_1329	379	121	68	94	96	42.7441
Scaffold_1330	379	124	73	89	93	42.7441
Scaffold_1331	379	99	83	82	115	43.5356
Scaffold_1332	379	85	109	81	104	50.1319
Scaffold_1333	378	129	53	96	100	39.418
Scaffold_1334	378	119	97	80	82	46.8254
Scaffold_1335	378	93	96	131	58	60.0529
Scaffold_1336	378	67	128	85	98	56.3492
Scaffold_1337	378	98	101	79	100	47.619
Scaffold_1338	378	90	77	84	127	42.5926
Scaffold_1339	377	127	86	70	94	41.3793
Scaffold_1340	377	124	47	31	175	20.6897
Scaffold_1341	376	180	32	46	118	20.7447
Scaffold_1342	376	150	32	24	170	14.8936
Scaffold_1343	376	74	144	79	79	59.3085
Scaffold_1344	376	92	100	76	108	46.8085
Scaffold_1345	376	103	82	76	115	42.0213
Scaffold_1346	376	92	81	104	99	49.2021
Scaffold_1347	375	92	86	94	103	48
Scaffold_1348	375	116	110	98	51	55.4667
Scaffold_1349	374	110	88	95	81	48.9305
Scaffold_1350	374	180	44	31	119	20.0535
Scaffold_1351	374	94	101	83	96	49.1979
Scaffold_1352	374	66	100	89	119	50.5348
Scaffold_1353	373	125	69	106	73	46.9169
Scaffold_1354	373	113	71	76	113	39.4102
Scaffold_1355	373	70	110	89	104	53.3512
Scaffold_1356	373	95	82	89	107	45.8445
Scaffold_1357	372	101	96	95	80	51.3441
Scaffold_1358	372	106	83	84	99	44.8925
Scaffold_1359	372	78	90	97	107	50.2688
Scaffold_1360	372	89	75	102	106	47.5806
Scaffold_1361	372	69	106	74	123	48.3871
Scaffold_1362	371	102	87	97	85	49.5957
Scaffold_1363	370	113	69	87	101	42.1622
Scaffold_1364	370	108	86	92	84	48.1081
Scaffold_1365	370	108	95	102	65	53.2432
Scaffold_1366	370	92	88	101	89	51.0811
Scaffold_1367	370	97	83	92	98	47.2973
Scaffold_1368	369	114	80	82	93	43.9024
Scaffold_1369	369	118	88	80	83	45.5285
Scaffold_1370	369	101	107	78	83	50.1355
Scaffold_1371	368	71	76	103	118	48.6413
Scaffold_1372	368	102	95	61	110	42.3913
Scaffold_1373	368	83	104	95	86	54.0761
Scaffold_1374	368	107	84	60	117	39.1304
Scaffold_1375	368	122	84	62	100	39.6739
Scaffold_1376	368	71	79	104	114	49.7283
Scaffold_1377	367	105	71	98	93	46.049
Scaffold_1378	367	208	17	29	113	12.5341
Scaffold_1379	367	110	93	83	81	47.9564
Scaffold_1380	367	109	72	88	98	43.5967
Scaffold_1381	367	99	90	73	105	44.4142
Scaffold_1382	367	107	82	91	87	47.139
Scaffold_1383	367	78	117	79	93	53.406
Scaffold_1384	367	145	37	21	164	15.8038
Scaffold_1385	366	96	80	101	89	49.4536
Scaffold_1386	366	107	91	95	73	50.8197
Scaffold_1387	366	96	99	89	82	51.3661
Scaffold_1388	366	100	84	98	84	49.7268
Scaffold_1389	365	83	102	87	93	51.7808
Scaffold_1390	365	91	91	91	92	49.863
Scaffold_1391	364	73	85	104	102	51.9231
Scaffold_1392	364	95	83	79	107	44.5055
Scaffold_1393	364	100	94	84	86	48.9011
Scaffold_1394	364	108	83	72	101	42.5824
Scaffold_1395	364	81	79	98	106	48.6264
Scaffold_1396	363	89	92	85	97	48.7603
Scaffold_1397	363	104	101	81	77	50.1377
Scaffold_1398	363	93	77	82	111	43.8017
Scaffold_1399	363	92	79	84	108	44.9036
Scaffold_1400	362	103	95	71	93	45.8564
Scaffold_1401	362	61	108	90	103	54.6961
Scaffold_1402	362	90	101	84	87	51.105
Scaffold_1403	362	117	77	80	88	43.3702
Scaffold_1404	361	132	55	89	85	39.8892
Scaffold_1405	361	77	88	118	78	57.0637
Scaffold_1406	361	143	34	20	164	14.9584
Scaffold_1407	361	91	91	67	112	43.7673
Scaffold_1408	361	96	88	82	95	47.0914
Scaffold_1409	361	115	89	83	74	47.6454
Scaffold_1410	360	97	95	74	94	46.9444
Scaffold_1411	360	103	84	101	72	51.3889
Scaffold_1412	360	99	86	96	79	50.5556
Scaffold_1413	360	66	102	107	85	58.0556
Scaffold_1414	360	105	79	84	92	45.2778
Scaffold_1415	360	96	98	88	78	51.6667
Scaffold_1416	360	99	88	96	77	51.1111
Scaffold_1417	359	80	110	92	77	56.2674
Scaffold_1418	359	134	33	23	169	15.5989
Scaffold_1419	359	90	96	98	75	54.039
Scaffold_1420	359	77	84	94	104	49.5822
Scaffold_1421	359	115	71	77	96	41.2256
Scaffold_1422	358	86	86	86	100	48.0447
Scaffold_1423	358	92	80	89	97	47.2067
Scaffold_1424	358	102	102	79	75	50.5587
Scaffold_1425	357	86	87	99	85	52.1008
Scaffold_1426	357	97	76	74	110	42.0168
Scaffold_1427	357	82	101	85	89	52.1008
Scaffold_1428	357	128	67	69	93	38.0952
Scaffold_1429	357	85	102	85	85	52.381
Scaffold_1430	357	86	99	72	100	47.8992
Scaffold_1431	356	101	68	89	98	44.1011
Scaffold_1432	356	109	44	30	173	20.7865
Scaffold_1433	356	77	75	92	112	46.9101
Scaffold_1434	356	102	76	78	100	43.2584
Scaffold_1435	356	82	98	82	94	50.5618
Scaffold_1436	356	80	101	83	92	51.6854
Scaffold_1437	355	133	44	54	124	27.6056
Scaffold_1438	355	76	112	90	77	56.9014
Scaffold_1439	355	177	40	51	87	25.6338
Scaffold_1440	355	88	84	90	93	49.0141
Scaffold_1441	355	87	86	89	93	49.2958
Scaffold_1442	354	156	48	56	94	29.3785
Scaffold_1443	354	92	83	87	92	48.0226
Scaffold_1444	354	92	82	98	82	50.8475
Scaffold_1445	353	115	87	65	86	43.0595
Scaffold_1446	353	70	123	87	73	59.4901
Scaffold_1447	353	101	70	83	99	43.3428
Scaffold_1448	353	95	91	81	86	48.7252
Scaffold_1449	353	115	82	66	90	41.9263
Scaffold_1450	353	106	74	79	94	43.3428
Scaffold_1451	353	116	86	69	82	43.9093
Scaffold_1452	353	83	71	82	117	43.3428
Scaffold_1453	353	185	17	24	127	11.6147
Scaffold_1454	352	120	83	97	52	51.1364
Scaffold_1455	352	83	68	103	98	48.5795
Scaffold_1456	352	146	24	25	157	13.9205
Scaffold_1457	352	102	98	88	64	52.8409
Scaffold_1458	352	85	78	97	92	49.7159
Scaffold_1459	351	64	88	105	94	54.9858
Scaffold_1460	351	96	103	85	67	53.5613
Scaffold_1461	351	87	98	82	84	51.2821
Scaffold_1462	351	83	84	98	86	51.8519
Scaffold_1463	350	92	74	94	90	48
Scaffold_1464	350	90	117	78	65	55.7143
Scaffold_1465	350	90	81	120	59	57.4286
Scaffold_1466	350	90	112	77	71	54
Scaffold_1467	350	88	69	93	100	46.2857
Scaffold_1468	350	91	83	77	99	45.7143
Scaffold_1469	350	77	76	100	97	50.2857
Scaffold_1470	349	96	74	69	110	40.9742
Scaffold_1471	349	162	35	36	116	20.3438
Scaffold_1472	349	108	76	76	89	43.553
Scaffold_1473	349	69	107	77	96	52.7221
Scaffold_1474	349	93	77	110	69	53.5817
Scaffold_1475	348	75	77	99	97	50.5747
Scaffold_1476	348	81	81	128	58	60.0575
Scaffold_1477	348	74	83	88	103	49.1379
Scaffold_1478	348	76	86	87	99	49.7126
Scaffold_1479	348	62	80	94	112	50
Scaffold_1480	346	111	71	78	86	43.0636
Scaffold_1481	346	90	95	73	88	48.5549
Scaffold_1482	346	73	87	100	86	54.0462
Scaffold_1483	346	88	105	66	87	49.422
Scaffold_1484	346	115	67	85	79	43.9306
Scaffold_1485	346	90	87	70	99	45.3757
Scaffold_1486	346	82	76	98	90	50.289
Scaffold_1487	346	98	92	75	81	48.2659
Scaffold_1488	345	98	64	78	105	41.1594
Scaffold_1489	345	100	66	83	96	43.1884
Scaffold_1490	344	74	93	79	98	50
Scaffold_1491	344	102	88	63	91	43.8953
Scaffold_1492	344	103	85	63	93	43.0233
Scaffold_1493	343	146	20	36	141	16.3265
Scaffold_1494	343	92	84	62	105	42.5656
Scaffold_1495	343	90	80	79	94	46.3557
Scaffold_1496	343	94	108	85	56	56.2682
Scaffold_1497	343	158	61	53	71	33.2362
Scaffold_1498	343	65	98	78	102	51.312
Scaffold_1499	342	97	88	93	64	52.924
Scaffold_1500	342	110	78	91	63	49.4152
Scaffold_1501	342	84	86	77	95	47.6608
Scaffold_1502	342	66	100	96	80	57.3099
Scaffold_1503	342	111	78	89	64	48.8304
Scaffold_1504	342	98	63	90	91	44.7368
Scaffold_1505	341	156	29	44	112	21.4076
Scaffold_1506	341	98	68	81	94	43.695
Scaffold_1507	340	61	122	82	75	60
Scaffold_1508	340	126	49	33	132	24.1176
Scaffold_1509	340	94	73	85	88	46.4706
Scaffold_1510	340	142	67	73	58	41.1765
Scaffold_1511	340	82	82	74	102	45.8824
Scaffold_1512	340	166	29	25	120	15.8824
Scaffold_1513	340	86	91	70	93	47.3529
Scaffold_1514	340	86	108	47	99	45.5882
Scaffold_1515	340	58	121	82	79	59.7059
Scaffold_1516	339	91	74	97	77	50.4425
Scaffold_1517	339	90	79	86	84	48.6726
Scaffold_1518	339	103	67	72	97	41.0029
Scaffold_1519	339	94	73	62	110	39.823
Scaffold_1520	339	92	70	97	80	49.2625
Scaffold_1521	339	88	98	73	80	50.4425
Scaffold_1522	339	86	93	77	83	50.1475
Scaffold_1523	339	105	85	68	81	45.1327
Scaffold_1524	339	74	91	85	89	51.9174
Scaffold_1525	339	96	72	62	109	39.528
Scaffold_1526	339	82	86	81	90	49.2625
Scaffold_1527	338	84	70	88	96	46.7456
Scaffold_1528	338	94	64	89	91	45.2663
Scaffold_1529	338	92	62	90	94	44.9704
Scaffold_1530	337	71	97	81	88	52.819
Scaffold_1531	337	104	81	68	84	44.2136
Scaffold_1532	337	80	69	106	82	51.9288
Scaffold_1533	337	96	65	92	84	46.5875
Scaffold_1534	336	98	77	79	82	46.4286
Scaffold_1535	336	101	79	65	91	42.8571
Scaffold_1536	336	83	58	96	99	45.8333
Scaffold_1537	335	73	114	59	89	51.6418
Scaffold_1538	335	87	68	81	99	44.4776
Scaffold_1539	335	162	33	44	96	22.9851
Scaffold_1540	335	96	62	85	92	43.8806
Scaffold_1541	335	99	60	85	91	43.2836
Scaffold_1542	334	103	71	84	76	46.4072
Scaffold_1543	334	81	78	87	88	49.4012
Scaffold_1544	334	127	30	18	159	14.3713
Scaffold_1545	333	93	92	82	66	52.2523
Scaffold_1546	333	68	93	89	83	54.6547
Scaffold_1547	333	93	83	83	74	49.8498
Scaffold_1548	332	91	66	88	87	46.3855
Scaffold_1549	332	93	77	77	85	46.3855
Scaffold_1550	332	157	14	22	139	10.8434
Scaffold_1551	332	85	73	85	89	47.5904
Scaffold_1552	332	92	90	76	74	50
Scaffold_1553	332	88	94	71	79	49.6988
Scaffold_1554	332	98	63	79	92	42.7711
Scaffold_1555	332	94	82	75	81	47.2892
Scaffold_1556	332	104	58	21	149	23.7952
Scaffold_1557	332	122	66	52	92	35.5422
Scaffold_1558	331	100	83	85	63	50.7553
Scaffold_1559	331	73	92	78	88	51.3595
Scaffold_1560	331	75	74	74	108	44.713
Scaffold_1561	331	98	52	42	139	28.3988
Scaffold_1562	331	76	88	74	93	48.9426
Scaffold_1563	331	59	111	101	60	64.0483
Scaffold_1564	331	91	87	66	87	46.2236
Scaffold_1565	331	73	89	84	85	52.2659
Scaffold_1566	330	82	64	104	80	50.9091
Scaffold_1567	330	97	68	90	75	47.8788
Scaffold_1568	330	126	67	79	58	44.2424
Scaffold_1569	330	97	67	77	89	43.6364
Scaffold_1570	330	92	76	64	98	42.4242
Scaffold_1571	330	81	81	89	79	51.5152
Scaffold_1572	330	84	82	69	95	45.7576
Scaffold_1573	329	95	84	82	68	50.4559
Scaffold_1574	329	65	103	79	82	55.3191
Scaffold_1575	329	82	106	72	69	54.1033
Scaffold_1576	329	62	100	75	92	53.1915
Scaffold_1577	329	87	75	89	78	49.848
Scaffold_1578	329	101	75	61	92	41.3374
Scaffold_1579	329	64	104	79	82	55.6231
Scaffold_1580	329	127	35	18	149	16.1094
Scaffold_1581	329	78	89	74	88	49.5441
Scaffold_1582	328	86	84	70	88	46.9512
Scaffold_1583	328	96	94	64	74	48.1707
Scaffold_1584	328	97	96	64	71	48.7805
Scaffold_1585	327	97	72	69	89	43.1193
Scaffold_1586	327	73	66	104	84	51.9878
Scaffold_1587	327	82	97	63	85	48.9297
Scaffold_1588	327	73	76	94	84	51.9878
Scaffold_1589	326	69	88	86	83	53.3742
Scaffold_1590	326	81	37	41	167	23.9264
Scaffold_1591	326	55	112	76	83	57.6687
Scaffold_1592	326	92	80	68	86	45.3988
Scaffold_1593	325	90	96	59	80	47.6923
Scaffold_1594	325	94	84	72	75	48
Scaffold_1595	325	99	74	60	92	41.2308
Scaffold_1596	324	112	54	70	88	38.2716
Scaffold_1597	324	62	74	88	100	50
Scaffold_1598	324	89	92	87	56	55.2469
Scaffold_1599	323	90	68	68	97	42.1053
Scaffold_1600	323	83	95	83	62	55.1084
Scaffold_1601	323	99	79	75	70	47.678
Scaffold_1602	323	77	74	70	102	44.582
Scaffold_1603	323	87	71	65	100	42.1053
Scaffold_1604	323	102	73	72	76	44.8916
Scaffold_1605	323	82	88	79	74	51.7028
Scaffold_1606	323	75	81	87	80	52.0124
Scaffold_1607	323	83	99	82	59	56.0372
Scaffold_1608	323	99	61	74	89	41.7957
Scaffold_1609	322	81	71	68	102	43.1677
Scaffold_1610	322	89	93	59	81	47.205
Scaffold_1611	322	68	67	72	115	43.1677
Scaffold_1612	322	75	90	82	75	53.4161
Scaffold_1613	322	76	74	87	85	50
Scaffold_1614	322	81	83	59	99	44.0994
Scaffold_1615	321	77	64	101	79	51.4019
Scaffold_1616	321	82	58	105	76	50.7788
Scaffold_1617	321	135	16	37	133	16.5109
Scaffold_1618	321	86	80	74	81	47.9751
Scaffold_1619	321	92	67	76	86	44.5483
Scaffold_1620	321	73	92	73	83	51.4019
Scaffold_1621	321	152	35	25	109	18.6916
Scaffold_1622	321	68	76	74	103	46.729
Scaffold_1623	320	112	26	24	158	15.625
Scaffold_1624	320	88	81	77	74	49.375
Scaffold_1625	320	84	74	71	91	45.3125
Scaffold_1626	320	87	75	71	87	45.625
Scaffold_1627	320	96	61	81	82	44.375
Scaffold_1628	320	77	77	90	76	52.1875
Scaffold_1629	319	83	79	82	75	50.4702
Scaffold_1630	319	98	63	70	88	41.6928
Scaffold_1631	319	64	81	89	85	53.2915
Scaffold_1632	319	54	78	96	91	54.5455
Scaffold_1633	319	79	73	75	92	46.395
Scaffold_1634	319	66	82	88	83	53.2915
Scaffold_1635	319	85	76	81	77	49.2163
Scaffold_1636	319	58	93	75	93	52.6646
Scaffold_1637	319	77	74	75	93	46.7085
Scaffold_1638	319	138	23	27	131	15.674
Scaffold_1639	319	98	65	70	86	42.3197
Scaffold_1640	319	79	77	66	97	44.8276
Scaffold_1641	319	74	47	68	130	36.0502
Scaffold_1642	319	53	75	96	95	53.605
Scaffold_1643	319	135	24	27	133	15.9875
Scaffold_1644	318	59	72	90	97	50.9434
Scaffold_1645	318	85	70	83	80	48.1132
Scaffold_1646	318	60	31	51	176	25.7862
Scaffold_1647	318	117	29	21	151	15.7233
Scaffold_1648	318	130	28	25	135	16.6667
Scaffold_1649	318	122	35	42	119	24.2138
Scaffold_1650	318	86	62	90	80	47.7987
Scaffold_1651	318	62	104	71	81	55.0314
Scaffold_1652	317	147	8	96	66	32.8076
Scaffold_1653	317	72	80	82	83	51.1041
Scaffold_1654	317	83	78	74	82	47.9495
Scaffold_1655	317	71	83	84	79	52.6814
Scaffold_1656	317	95	74	69	79	45.1104
Scaffold_1657	317	91	70	75	81	45.7413
Scaffold_1658	317	128	27	22	140	15.4574
Scaffold_1659	316	58	89	92	77	57.2785
Scaffold_1660	316	75	103	60	78	51.5823
Scaffold_1661	316	73	75	66	102	44.6203
Scaffold_1662	316	143	17	13	143	9.49367
Scaffold_1663	316	78	66	81	91	46.519
Scaffold_1664	316	78	64	80	94	45.5696
Scaffold_1665	315	111	36	35	133	22.5397
Scaffold_1666	315	89	67	72	87	44.127
Scaffold_1667	315	87	66	87	75	48.5714
Scaffold_1668	315	72	74	72	97	46.3492
Scaffold_1669	315	89	72	80	74	48.254
Scaffold_1670	315	89	94	71	61	52.381
Scaffold_1671	315	75	59	76	105	42.8571
Scaffold_1672	315	68	74	88	85	51.4286
Scaffold_1673	314	84	68	65	97	42.3567
Scaffold_1674	314	91	50	82	91	42.0382
Scaffold_1675	314	90	62	101	61	51.9108
Scaffold_1676	314	97	80	69	68	47.4522
Scaffold_1677	314	91	85	60	78	46.1783
Scaffold_1678	314	86	81	76	71	50
Scaffold_1679	314	68	117	62	67	57.0064
Scaffold_1680	313	88	94	73	58	53.3546
Scaffold_1681	313	92	84	52	85	43.4505
Scaffold_1682	313	76	60	106	71	53.0351
Scaffold_1683	313	88	96	71	58	53.3546
Scaffold_1684	313	71	88	70	84	50.4792
Scaffold_1685	313	75	77	79	82	49.8403
Scaffold_1686	313	80	56	106	71	51.7572
Scaffold_1687	313	149	57	37	70	30.0319
Scaffold_1688	313	76	98	64	75	51.7572
Scaffold_1689	313	92	67	73	81	44.7284
Scaffold_1690	313	102	55	52	104	34.1853
Scaffold_1691	313	75	73	40	125	36.1022
Scaffold_1692	313	89	63	102	59	52.7157
Scaffold_1693	312	91	85	75	61	51.2821
Scaffold_1694	312	92	86	74	60	51.2821
Scaffold_1695	312	64	100	82	66	58.3333
Scaffold_1696	312	89	70	78	75	47.4359
Scaffold_1697	312	93	56	86	77	45.5128
Scaffold_1698	312	88	80	66	78	46.7949
Scaffold_1699	311	73	78	97	63	56.2701
Scaffold_1700	311	104	76	62	69	44.373
Scaffold_1701	311	76	70	76	89	46.9453
Scaffold_1702	311	108	63	50	90	36.3344
Scaffold_1703	311	65	77	101	68	57.2347
Scaffold_1704	311	136	35	32	108	21.5434
Scaffold_1705	311	64	93	74	80	53.6977
Scaffold_1706	311	95	72	68	76	45.0161
Scaffold_1707	311	77	82	76	76	50.8039
Scaffold_1708	311	98	59	61	93	38.5852
Scaffold_1709	310	112	22	18	158	12.9032
Scaffold_1710	310	80	95	67	68	52.2581
Scaffold_1711	310	72	75	70	93	46.7742
Scaffold_1712	310	71	82	81	76	52.5806
Scaffold_1713	310	88	71	68	83	44.8387
Scaffold_1714	310	65	74	90	81	52.9032
Scaffold_1715	310	143	10	13	144	7.41935
Scaffold_1716	310	87	69	66	88	43.5484
Scaffold_1717	310	74	65	80	91	46.7742
Scaffold_1718	310	63	69	77	101	47.0968
Scaffold_1719	309	80	69	52	108	39.1586
Scaffold_1720	309	73	81	88	67	54.6926
Scaffold_1721	309	135	13	23	138	11.6505
Scaffold_1722	309	109	64	29	107	30.0971
Scaffold_1723	309	72	79	70	88	48.2201
Scaffold_1724	308	54	102	80	72	59.0909
Scaffold_1725	308	60	63	96	89	51.6234
Scaffold_1726	308	81	75	66	86	45.7792
Scaffold_1727	308	71	72	83	82	50.3247
Scaffold_1728	308	73	81	99	55	58.4416
Scaffold_1729	308	102	58	57	91	37.3377
Scaffold_1730	307	95	81	64	67	47.2313
Scaffold_1731	307	87	69	54	97	40.0651
Scaffold_1732	307	80	84	62	81	47.557
Scaffold_1733	307	118	59	37	93	31.2704
Scaffold_1734	307	78	66	81	82	47.8827
Scaffold_1735	307	90	67	76	74	46.5798
Scaffold_1736	306	110	45	75	76	39.2157
Scaffold_1737	306	103	55	80	68	44.1176
Scaffold_1738	305	94	75	73	63	48.5246
Scaffold_1739	305	75	77	80	73	51.4754
Scaffold_1740	305	108	36	23	138	19.3443
Scaffold_1741	305	89	63	81	72	47.2131
Scaffold_1742	305	80	90	75	60	54.0984
Scaffold_1743	305	56	68	91	90	52.1311
Scaffold_1744	305	155	19	28	103	15.4098
Scaffold_1745	305	68	84	74	79	51.8033
Scaffold_1746	305	70	78	94	63	56.3934
Scaffold_1747	305	79	77	62	87	45.5738
Scaffold_1748	305	70	79	59	97	45.2459
Scaffold_1749	304	82	75	93	54	55.2632
Scaffold_1750	304	73	73	96	62	55.5921
Scaffold_1751	304	146	17	23	118	13.1579
Scaffold_1752	304	86	80	73	65	50.3289
Scaffold_1753	304	80	53	45	126	32.2368
Scaffold_1754	304	94	59	59	92	38.8158
Scaffold_1755	304	75	76	77	76	50.3289
Scaffold_1756	304	72	100	56	76	51.3158
Scaffold_1757	303	109	59	69	66	42.2442
Scaffold_1758	303	73	77	86	67	53.7954
Scaffold_1759	303	83	51	67	102	38.9439
Scaffold_1760	303	76	58	93	76	49.835
Scaffold_1761	303	71	82	63	87	47.8548
Scaffold_1762	302	82	60	69	91	42.7152
Scaffold_1763	302	89	66	57	90	40.7285
Scaffold_1764	301	94	58	80	69	45.8472
Scaffold_1765	301	94	66	65	76	43.5216
Scaffold_1766	301	90	73	64	74	45.515
Scaffold_1767	301	66	75	71	89	48.505
Scaffold_1768	301	105	58	66	72	41.196
Scaffold_1769	301	94	62	63	82	41.5282
Scaffold_1770	301	127	46	23	105	22.9236
Scaffold_1771	301	146	27	21	107	15.9468
Scaffold_1772	301	69	61	73	98	44.5183
Scaffold_1773	301	93	63	62	83	41.5282
Scaffold_1774	300	66	60	56	118	38.6667
Scaffold_1775	300	125	20	30	125	16.6667
Scaffold_1776	300	143	40	44	73	28
Scaffold_1777	300	103	60	88	49	49.3333
Scaffold_1778	300	73	66	86	75	50.6667
Scaffold_1779	300	126	33	35	106	22.6667
Scaffold_1780	300	76	69	81	74	50
Scaffold_1781	300	67	29	56	148	28.3333
Scaffold_1782	300	130	26	15	129	13.6667
Scaffold_1783	300	81	88	74	57	54
Scaffold_1784	299	69	66	97	67	54.5151
Scaffold_1785	299	73	76	77	73	51.1706
Scaffold_1786	299	89	52	74	84	42.1405
Scaffold_1787	299	94	74	50	81	41.4716
Scaffold_1788	299	74	86	69	70	51.8395
Scaffold_1789	299	87	55	76	81	43.8127
Scaffold_1790	299	119	50	26	104	25.4181
Scaffold_1791	299	86	67	58	88	41.806
Scaffold_1792	299	68	64	73	94	45.8194
Scaffold_1793	299	92	56	40	111	32.107
Scaffold_1794	299	90	57	66	86	41.1371
Scaffold_1795	299	69	60	86	84	48.8294
Scaffold_1796	299	64	93	72	70	55.1839
Scaffold_1797	299	93	61	56	89	39.1304
Scaffold_1798	299	95	83	55	66	46.1538
Scaffold_1799	299	72	88	67	72	51.8395
Scaffold_1800	299	77	72	68	82	46.8227
Scaffold_1801	299	87	56	77	79	44.4816
Scaffold_1802	298	71	74	64	89	46.3087
Scaffold_1803	298	106	83	32	77	38.5906
Scaffold_1804	298	84	68	62	84	43.6242
Scaffold_1805	298	81	78	79	60	52.6846
Scaffold_1806	298	92	57	57	92	38.255
Scaffold_1807	298	67	83	58	90	47.3154
Scaffold_1808	298	50	83	75	90	53.0201
Scaffold_1809	298	68	76	45	109	40.604
Scaffold_1810	298	94	64	51	89	38.5906
Scaffold_1811	298	114	46	31	107	25.8389
Scaffold_1812	297	148	29	20	100	16.4983
Scaffold_1813	297	79	64	80	74	48.4848
Scaffold_1814	297	85	66	81	65	49.4949
Scaffold_1815	297	73	70	62	92	44.4444
Scaffold_1816	297	117	29	26	125	18.5185
Scaffold_1817	297	109	67	53	68	40.404
Scaffold_1818	297	83	58	67	89	42.0875
Scaffold_1819	297	118	56	73	50	43.4343
Scaffold_1820	296	81	62	68	85	43.9189
Scaffold_1821	296	95	64	60	77	41.8919
Scaffold_1822	296	111	35	45	105	27.027
Scaffold_1823	296	115	28	39	114	22.6351
Scaffold_1824	296	76	79	69	72	50
Scaffold_1825	296	126	24	25	121	16.5541
Scaffold_1826	296	65	68	50	113	39.8649
Scaffold_1827	296	82	94	73	47	56.4189
Scaffold_1828	296	89	62	84	61	49.3243
Scaffold_1829	296	76	74	83	63	53.0405
Scaffold_1830	296	79	57	68	92	42.2297
Scaffold_1831	296	81	60	81	74	47.6351
Scaffold_1832	296	100	74	37	85	37.5
Scaffold_1833	295	141	31	36	87	22.7119
Scaffold_1834	295	74	75	81	65	52.8814
Scaffold_1835	295	65	78	93	59	57.9661
Scaffold_1836	295	75	71	81	68	51.5254
Scaffold_1837	295	67	73	71	84	48.8136
Scaffold_1838	295	97	64	70	64	45.4237
Scaffold_1839	295	98	70	74	53	48.8136
Scaffold_1840	295	94	63	43	95	35.9322
Scaffold_1841	295	86	64	88	57	51.5254
Scaffold_1842	295	74	72	82	67	52.2034
Scaffold_1843	295	93	19	31	152	16.9492
Scaffold_1844	295	82	65	69	79	45.4237
Scaffold_1845	295	83	88	53	71	47.7966
Scaffold_1846	295	59	60	88	88	50.1695
Scaffold_1847	295	60	77	52	106	43.7288
Scaffold_1848	295	97	59	43	96	34.5763
Scaffold_1849	295	82	64	60	89	42.0339
Scaffold_1850	294	79	60	97	58	53.4014
Scaffold_1851	294	41	92	92	69	62.585
Scaffold_1852	294	83	58	84	69	48.2993
Scaffold_1853	294	69	37	44	144	27.551
Scaffold_1854	294	68	53	84	89	46.5986
Scaffold_1855	294	90	20	28	156	16.3265
Scaffold_1856	294	60	78	90	66	57.1429
Scaffold_1857	294	73	73	77	71	51.0204
Scaffold_1858	294	60	80	77	77	53.4014
Scaffold_1859	294	90	73	62	69	45.9184
Scaffold_1860	293	74	58	60	101	40.273
Scaffold_1861	293	87	81	75	50	53.2423
Scaffold_1862	293	70	66	76	81	48.4642
Scaffold_1863	293	74	74	70	75	49.1468
Scaffold_1864	293	76	65	64	88	44.0273
Scaffold_1865	293	94	76	40	83	39.5904
Scaffold_1866	293	74	72	76	71	50.5119
Scaffold_1867	293	82	69	64	78	45.3925
Scaffold_1868	293	69	84	60	80	49.1468
Scaffold_1869	292	78	45	55	114	34.2466
Scaffold_1870	292	58	77	89	68	56.8493
Scaffold_1871	292	70	85	51	86	46.5753
Scaffold_1872	292	92	69	60	71	44.1781
Scaffold_1873	292	88	53	78	73	44.863
Scaffold_1874	292	61	83	72	76	53.0822
Scaffold_1875	292	111	19	9	153	9.58904
Scaffold_1876	292	86	55	72	79	43.4932
Scaffold_1877	292	62	56	80	94	46.5753
Scaffold_1878	292	113	55	46	78	34.589
Scaffold_1879	292	82	60	66	84	43.1507
Scaffold_1880	292	53	88	81	70	57.8767
Scaffold_1881	292	82	69	64	77	45.5479
Scaffold_1882	292	36	104	83	69	64.0411
Scaffold_1883	292	73	59	68	92	43.4932
Scaffold_1884	291	74	70	64	83	46.0481
Scaffold_1885	291	71	74	79	67	52.5773
Scaffold_1886	291	78	68	63	82	45.0172
Scaffold_1887	291	89	74	50	78	42.6117
Scaffold_1888	291	95	54	95	47	51.2027
Scaffold_1889	291	102	70	56	63	43.299
Scaffold_1890	291	72	69	66	84	46.3918
Scaffold_1891	291	114	31	41	105	24.7423
Scaffold_1892	290	119	36	21	114	19.6552
Scaffold_1893	290	88	77	62	63	47.931
Scaffold_1894	290	74	90	54	72	49.6552
Scaffold_1895	290	72	73	65	80	47.5862
Scaffold_1896	290	84	62	62	82	42.7586
Scaffold_1897	290	78	74	68	70	48.9655
Scaffold_1898	289	88	64	63	74	43.9446
Scaffold_1899	289	68	69	65	87	46.3668
Scaffold_1900	289	71	73	57	88	44.9827
Scaffold_1901	289	78	66	75	70	48.7889
Scaffold_1902	289	77	78	60	74	47.7509
Scaffold_1903	289	95	72	71	51	49.481
Scaffold_1904	289	115	24	24	126	16.609
Scaffold_1905	289	90	64	62	73	43.5986
Scaffold_1906	289	88	72	54	75	43.5986
Scaffold_1907	289	69	71	99	50	58.8235
Scaffold_1908	289	90	63	53	83	40.1384
Scaffold_1909	289	70	80	64	75	49.827
Scaffold_1910	289	66	79	70	74	51.5571
Scaffold_1911	288	81	74	43	90	40.625
Scaffold_1912	288	75	58	107	48	57.2917
Scaffold_1913	288	89	62	59	78	42.0139
Scaffold_1914	288	74	67	92	55	55.2083
Scaffold_1915	288	113	46	52	77	34.0278
Scaffold_1916	288	90	43	93	62	47.2222
Scaffold_1917	288	102	58	45	83	35.7639
Scaffold_1918	288	66	81	82	59	56.5972
Scaffold_1919	288	91	31	33	133	22.2222
Scaffold_1920	288	104	34	14	136	16.6667
Scaffold_1921	288	74	70	77	67	51.0417
Scaffold_1922	288	79	55	82	72	47.5694
Scaffold_1923	288	60	82	80	66	56.25
Scaffold_1924	288	142	11	11	124	7.63889
Scaffold_1925	288	152	21	28	87	17.0139
Scaffold_1926	287	150	18	26	93	15.331
Scaffold_1927	287	86	70	74	57	50.1742
Scaffold_1928	287	99	54	73	61	44.2509
Scaffold_1929	287	71	69	78	69	51.2195
Scaffold_1930	287	69	70	75	73	50.5226
Scaffold_1931	287	72	64	93	58	54.7038
Scaffold_1932	287	59	81	60	87	49.1289
Scaffold_1933	287	134	24	12	117	12.5436
Scaffold_1934	287	59	82	62	84	50.1742
Scaffold_1935	287	88	46	63	90	37.9791
Scaffold_1936	286	82	61	63	80	43.3566
Scaffold_1937	286	84	63	61	78	43.3566
Scaffold_1938	286	67	57	84	78	49.3007
Scaffold_1939	286	68	85	67	66	53.1469
Scaffold_1940	286	57	89	70	70	55.5944
Scaffold_1941	286	106	27	21	132	16.7832
Scaffold_1942	286	87	42	73	84	40.2098
Scaffold_1943	286	91	61	67	67	44.7552
Scaffold_1944	286	87	88	55	56	50
Scaffold_1945	286	57	91	70	68	56.2937
Scaffold_1946	286	71	66	73	76	48.6014
Scaffold_1947	286	79	76	63	68	48.6014
Scaffold_1948	286	73	58	83	72	49.3007
Scaffold_1949	286	64	55	73	94	44.7552
Scaffold_1950	286	71	47	75	93	42.6573
Scaffold_1951	285	108	21	19	137	14.0351
Scaffold_1952	285	78	63	75	69	48.4211
Scaffold_1953	285	77	61	76	71	48.0702
Scaffold_1954	285	68	67	77	73	50.5263
Scaffold_1955	285	73	61	83	68	50.5263
Scaffold_1956	285	83	66	58	78	43.5088
Scaffold_1957	285	84	67	59	75	44.2105
Scaffold_1958	285	77	63	70	75	46.6667
Scaffold_1959	285	74	61	83	67	50.5263
Scaffold_1960	284	105	39	87	53	44.3662
Scaffold_1961	284	86	46	33	119	27.8169
Scaffold_1962	284	77	68	69	70	48.2394
Scaffold_1963	284	122	40	31	91	25
Scaffold_1964	284	94	57	53	80	38.7324
Scaffold_1965	284	62	79	64	79	50.3521
Scaffold_1966	284	53	77	81	73	55.6338
Scaffold_1967	284	89	20	22	153	14.7887
Scaffold_1968	284	89	67	64	64	46.1268
Scaffold_1969	284	120	21	33	110	19.0141
Scaffold_1970	284	72	67	65	80	46.4789
Scaffold_1971	283	124	16	17	126	11.6608
Scaffold_1972	283	79	66	64	74	45.9364
Scaffold_1973	283	65	85	69	64	54.417
Scaffold_1974	283	81	51	80	71	46.2898
Scaffold_1975	283	59	66	80	78	51.5901
Scaffold_1976	283	77	61	56	89	41.3428
Scaffold_1977	283	101	24	39	119	22.2615
Scaffold_1978	283	67	76	77	63	54.0636
Scaffold_1979	283	156	19	33	75	18.3746
Scaffold_1980	283	63	87	61	72	52.2968
Scaffold_1981	283	64	84	71	64	54.7703
Scaffold_1982	282	122	48	42	70	31.9149
Scaffold_1983	282	108	64	29	81	32.9787
Scaffold_1984	282	82	73	67	60	49.6454
Scaffold_1985	282	74	75	75	58	53.1915
Scaffold_1986	282	74	73	60	75	47.1631
Scaffold_1987	282	68	70	63	81	47.1631
Scaffold_1988	282	64	59	89	70	52.4823
Scaffold_1989	282	78	76	71	57	52.1277
Scaffold_1990	282	51	78	83	70	57.0922
Scaffold_1991	282	53	78	80	71	56.0284
Scaffold_1992	282	73	72	78	59	53.1915
Scaffold_1993	282	83	61	67	71	45.3901
Scaffold_1994	282	81	68	85	48	54.2553
Scaffold_1995	282	83	64	69	66	47.1631
Scaffold_1996	282	87	75	58	62	47.1631
Scaffold_1997	282	64	60	89	69	52.8369
Scaffold_1998	282	77	73	71	61	51.0638
Scaffold_1999	282	100	57	60	65	41.4894
[truncated: 2,035 more rows]

## Sheet: Foc
Foc-38-1 scaffold	Foc scaffold length including N's	a	c	g	t	%G:C
Scaffold_0001	2918844	736287	714078	708569	741140	49.0555
Scaffold_0002	2062861	521837	501644	502215	523945	48.9773
Scaffold_0003	1608767	407733	393569	391730	405160	49.1367
Scaffold_0004	911750	230320	218089	219015	230619	48.6729
Scaffold_0005	887396	223397	217153	217433	223271	49.3145
Scaffold_0006	853533	215886	208691	207878	216412	49.0735
Scaffold_0007	789118	200369	189678	189420	199499	48.6668
Scaffold_0008	738849	187956	180696	181483	188358	49.043
Scaffold_0009	696774	177923	170111	168594	177706	48.7813
Scaffold_0010	642896	162146	157509	155234	164459	48.9159
Scaffold_0011	541017	137143	131263	132094	137157	48.9823
Scaffold_0012	525198	132694	127695	127622	132761	49.0266
Scaffold_0013	521145	132149	127032	126102	131928	48.9421
Scaffold_0014	516016	129731	125749	126056	128558	49.3644
Scaffold_0015	511706	128721	124561	125064	128119	49.2877
Scaffold_0016	506411	127513	123644	123783	129204	49.0786
Scaffold_0017	496871	126086	121143	120789	127510	48.8231
Scaffold_0018	454832	113956	110591	111096	115093	49.1833
Scaffold_0019	422683	108322	102493	102544	107069	48.7686
Scaffold_0020	422476	106974	103275	102170	107118	48.9695
Scaffold_0021	421556	105989	102278	103140	107027	49.0921
Scaffold_0022	417227	104529	97562	99618	104169	48.5811
Scaffold_0023	414812	105063	100136	100847	105638	48.8197
Scaffold_0024	398367	101179	96472	96652	100025	48.9755
Scaffold_0025	391211	96496	92212	94172	97526	48.9961
Scaffold_0026	390076	99595	95943	95016	98757	49.0505
Scaffold_0027	368167	92435	89303	88144	95078	48.6209
Scaffold_0028	354548	90344	87105	86006	89862	48.9959
Scaffold_0029	348088	87724	85936	84366	87686	49.2612
Scaffold_0030	342735	87652	83020	82659	86392	48.7688
Scaffold_0031	313465	79893	75367	74155	80300	48.2773
Scaffold_0032	309993	77419	76515	75989	78065	49.5162
Scaffold_0033	302620	75427	74003	74377	76201	49.4587
Scaffold_0034	298311	76743	71835	71003	77426	48.0925
Scaffold_0035	293380	73552	68424	68886	72356	48.4821
Scaffold_0036	289998	74364	71134	71099	73373	49.0509
Scaffold_0037	288628	71743	69306	68340	70832	49.1205
Scaffold_0038	277660	71127	65376	65412	70550	48.0018
Scaffold_0039	276723	70686	66726	67020	70893	48.5775
Scaffold_0040	270552	68584	66589	65950	68359	49.1829
Scaffold_0041	253944	63566	61594	62131	61975	49.6357
Scaffold_0042	227329	57182	56260	55349	57885	49.2372
Scaffold_0043	227198	58149	52223	51047	56582	47.3713
Scaffold_0044	223186	56423	53885	53362	56954	48.6108
Scaffold_0045	218134	56420	53158	53650	54905	48.9646
Scaffold_0046	217741	54796	53305	52184	55677	48.8461
Scaffold_0047	212834	54212	50795	52019	53236	48.898
Scaffold_0048	212438	53476	51685	52661	53237	49.4393
Scaffold_0049	211958	53035	52255	52226	54248	49.3384
Scaffold_0050	209330	52808	49550	50975	53978	48.4899
Scaffold_0051	204601	51317	49032	48662	52246	48.5419
Scaffold_0052	202706	50520	49244	50165	52061	49.2148
Scaffold_0053	198929	51589	48348	47749	51228	48.3108
Scaffold_0054	196654	50015	49416	46716	48751	49.3243
Scaffold_0055	192774	48427	45295	45129	48230	48.3341
Scaffold_0056	190938	49227	46724	46325	48662	48.7326
Scaffold_0057	188902	46854	45687	46303	48725	49.0433
Scaffold_0058	182371	45816	45105	45357	46074	49.6084
Scaffold_0059	179139	45284	42403	42152	44938	48.3788
Scaffold_0060	178838	44050	40873	40363	44055	47.9718
Scaffold_0061	173469	44390	41685	42723	44668	48.6597
Scaffold_0062	173195	43277	39022	38923	43437	47.3372
Scaffold_0063	171713	41566	34909	34175	42425	45.1308
Scaffold_0064	171562	42737	39041	39796	42478	48.0561
Scaffold_0065	170680	44047	41505	40945	44180	48.3076
Scaffold_0066	162888	41606	39825	39332	41991	48.636
Scaffold_0067	161240	41897	37413	38992	41031	47.953
Scaffold_0068	157506	40369	38107	38658	40360	48.7415
Scaffold_0069	157082	40216	36116	36311	39862	47.4916
Scaffold_0070	152268	39667	35702	35850	39940	47.3356
Scaffold_0071	148721	38474	35649	35010	38941	47.7187
Scaffold_0072	147199	37662	34702	34018	38345	47.4825
Scaffold_0073	142091	35226	33061	32676	36516	47.816
Scaffold_0074	141299	36042	30891	31294	36261	46.2383
Scaffold_0075	129936	33462	31782	31526	33164	48.7232
Scaffold_0076	127406	32530	29273	29133	33082	47.0948
Scaffold_0077	123487	30959	28267	28713	31338	47.7712
Scaffold_0078	121766	30029	27518	28120	29634	48.2546
Scaffold_0079	120581	28552	27167	26970	28928	48.5025
Scaffold_0080	118465	30760	25808	25326	31773	44.9858
Scaffold_0081	117781	30047	28500	28679	30554	48.5473
Scaffold_0082	117583	30673	27958	27401	30047	47.6908
Scaffold_0083	117175	30529	27239	27746	29928	47.63
Scaffold_0084	115736	30210	27340	27697	29970	47.7681
Scaffold_0085	113438	28523	26134	27039	28542	48.2347
Scaffold_0086	113392	27637	23412	23669	27680	45.9784
Scaffold_0087	111677	27293	24154	23897	27517	46.7145
Scaffold_0088	110148	27523	24290	23981	27900	46.5514
Scaffold_0089	108226	27610	25461	25425	26898	48.2817
Scaffold_0090	107805	25795	23875	24382	26162	48.154
Scaffold_0091	100987	27098	23237	23635	27014	46.4153
Scaffold_0092	100235	25624	24315	24432	25583	48.7694
Scaffold_0093	100223	24772	24991	24138	25814	49.2694
Scaffold_0094	99180	25091	23507	24925	25539	48.8906
Scaffold_0095	97262	23566	22492	22039	24784	47.9441
Scaffold_0096	96156	23086	21860	21882	23266	48.5515
Scaffold_0097	95672	24054	22954	23014	24886	48.4343
Scaffold_0098	95206	24170	22154	22103	24233	47.7628
Scaffold_0099	92025	22710	20350	20417	22547	47.3903
Scaffold_0100	91815	24434	20985	20131	25068	45.3729
Scaffold_0101	91639	23340	22978	22083	23236	49.1734
Scaffold_0102	90823	22452	20194	20452	22953	47.2348
Scaffold_0103	89461	22694	20657	21355	21872	48.525
Scaffold_0104	88598	21991	20440	19943	22467	47.5984
Scaffold_0105	88374	24615	19402	19381	23390	44.6871
Scaffold_0106	87741	22794	20714	20749	23019	47.5079
Scaffold_0107	87515	21380	19829	21117	21320	48.9515
Scaffold_0108	86857	22314	21460	21248	21833	49.1716
Scaffold_0109	86330	22166	20289	20274	22110	47.8117
Scaffold_0110	85993	22003	21203	20389	22381	48.3763
Scaffold_0111	84983	21740	21249	20587	21406	49.2292
Scaffold_0112	83823	20827	21057	20448	21488	49.5168
Scaffold_0113	83251	21528	20302	20194	21225	48.6444
Scaffold_0114	83086	19204	18002	17842	19504	48.0792
Scaffold_0115	82008	20441	20521	19986	20952	49.4591
Scaffold_0116	81680	16847	15957	15662	15983	49.0605
Scaffold_0117	81405	20813	19803	19706	20885	48.6522
Scaffold_0118	80112	19658	18713	18042	20161	47.9993
Scaffold_0119	79443	18433	17354	17530	19113	48.1624
Scaffold_0120	79099	19594	19744	19258	20061	49.5849
Scaffold_0121	79065	19475	17639	17733	19917	47.3115
Scaffold_0122	78847	20606	17695	17963	20770	46.2887
Scaffold_0123	78793	20078	18452	18628	19924	48.1046
Scaffold_0124	78608	20181	18301	18110	19501	47.8507
Scaffold_0125	78285	18073	18264	17218	19116	48.8255
Scaffold_0126	78229	16814	14833	15641	16603	47.6969
Scaffold_0127	77976	19458	19549	18914	20053	49.328
Scaffold_0128	77566	20320	18580	18701	19907	48.0996
Scaffold_0129	76733	20387	18082	18572	19667	47.7838
Scaffold_0130	76688	19345	18467	17505	20259	47.5971
Scaffold_0131	76085	18966	19185	17991	19248	49.3116
Scaffold_0132	75825	19523	18721	17840	19740	48.2182
Scaffold_0133	75569	19567	18072	18090	19627	47.9882
Scaffold_0134	75431	19664	18560	18183	19023	48.7114
Scaffold_0135	75360	18306	17089	17235	18511	48.2478
Scaffold_0136	75043	22238	14402	15552	22725	39.9829
Scaffold_0137	74781	17901	15951	16195	16490	48.313
Scaffold_0138	74540	19021	17667	16986	19673	47.2453
Scaffold_0139	74301	17917	16169	16125	17843	47.4535
Scaffold_0140	73980	17267	17380	17806	18319	49.7174
Scaffold_0141	73104	19323	17024	16942	19112	46.9137
Scaffold_0142	72971	17932	16686	16937	17623	48.6036
Scaffold_0143	72491	18558	17260	17360	18587	48.2408
Scaffold_0144	72164	18528	17176	17277	18221	48.3877
Scaffold_0145	71880	18516	17512	16752	18780	47.8815
Scaffold_0146	71249	17903	15046	15071	17581	45.9094
Scaffold_0147	70511	18418	16664	17031	18398	47.7869
Scaffold_0148	70226	18044	17249	16888	18045	48.6102
Scaffold_0149	69462	17514	15576	16056	17719	47.3073
Scaffold_0150	68735	18281	16762	16468	17224	48.3451
Scaffold_0151	68627	15117	13718	13847	15624	47.2764
Scaffold_0152	68303	18140	16081	16390	17691	47.5403
Scaffold_0153	68045	17526	16264	16748	17503	48.5178
Scaffold_0154	67493	17433	15977	16242	17840	47.7375
Scaffold_0155	66822	16443	14317	14539	16058	47.0297
Scaffold_0156	66751	14834	15297	15099	15087	50.3938
Scaffold_0157	65349	16577	15141	14958	16979	47.2846
Scaffold_0158	64470	16565	15532	15641	16731	48.3535
Scaffold_0159	64320	15423	13366	13326	15002	46.7321
Scaffold_0160	64291	16483	14377	14766	16201	47.1364
Scaffold_0161	63860	15285	14221	14251	15770	47.8304
Scaffold_0162	63774	15348	14326	14384	15564	48.1534
Scaffold_0163	63769	16487	14723	14849	16775	47.0637
Scaffold_0164	62384	11147	10891	10873	11437	49.0755
Scaffold_0165	62120	15678	15281	14976	16184	48.7081
Scaffold_0166	62066	14933	14296	13768	14537	48.7781
Scaffold_0167	61195	15327	13752	13797	15298	47.3562
Scaffold_0168	61140	15238	14177	14090	15370	48.0119
Scaffold_0169	60668	15686	14706	14875	15400	48.7596
Scaffold_0170	59585	15073	12674	12631	15321	45.4317
Scaffold_0171	59569	15382	15336	13060	14804	48.4722
Scaffold_0172	59372	14020	11824	11956	14233	45.7018
Scaffold_0173	59246	14398	13639	13493	14196	48.6882
Scaffold_0174	59091	15426	13160	12565	15487	45.42
Scaffold_0175	58561	14649	13226	14033	14681	48.1701
Scaffold_0176	58479	14368	13611	12912	14458	47.9196
Scaffold_0177	58020	15311	13352	13452	15146	46.8102
Scaffold_0178	58003	14067	13328	13407	13862	48.9079
Scaffold_0179	57725	15052	13806	14331	14534	48.7449
Scaffold_0180	56846	14521	13672	13556	14487	48.4174
Scaffold_0181	56418	14729	13265	12943	14601	47.1893
Scaffold_0182	55728	13656	12307	12660	13717	47.7016
Scaffold_0183	55563	13842	12305	12250	14078	46.7937
Scaffold_0184	55186	14902	9454	9232	15653	37.9481
Scaffold_0185	55139	13729	12472	12559	13545	47.8558
Scaffold_0186	55114	13113	12810	12261	13231	48.762
Scaffold_0187	54639	13644	12132	12220	13592	47.2048
Scaffold_0188	54301	12978	11313	11282	13408	46.1301
Scaffold_0189	53881	13498	12420	12599	13979	47.6589
Scaffold_0190	53467	12300	10370	10132	12159	45.5995
Scaffold_0191	53287	12028	11146	10989	12005	47.9445
Scaffold_0192	53212	12775	11599	12064	12713	48.1435
Scaffold_0193	53212	12655	11499	11687	12058	48.406
Scaffold_0194	53166	12791	11329	10870	12761	46.4891
Scaffold_0195	52795	13857	12614	12761	13563	48.0633
Scaffold_0196	52008	12673	11858	11757	12353	48.5496
Scaffold_0197	51182	13049	12059	12178	12759	48.4304
Scaffold_0198	50451	12450	11210	11793	12111	48.3622
Scaffold_0199	50375	11542	10039	10333	11034	47.4341
Scaffold_0200	50011	11615	11364	11388	11654	49.4383
Scaffold_0201	49978	11969	11227	10880	12087	47.889
Scaffold_0202	49931	11130	10117	12785	11453	50.3507
Scaffold_0203	49756	11535	10232	10108	11457	46.9399
Scaffold_0204	49756	12642	11825	11784	12272	48.6553
Scaffold_0205	49658	12592	12267	12020	12540	49.1451
Scaffold_0206	49318	12800	10701	10978	12490	46.156
Scaffold_0207	49316	12377	11262	11676	12040	48.4384
Scaffold_0208	49301	12328	11208	11172	12269	47.6403
Scaffold_0209	49053	10950	10183	10112	10799	48.2709
Scaffold_0210	49004	12751	11633	11720	12431	48.1158
Scaffold_0211	48817	11662	11720	11042	11957	49.0761
Scaffold_0212	48733	12108	11315	11803	12079	48.8701
Scaffold_0213	48062	12331	10723	10907	11952	47.1108
Scaffold_0214	47351	11995	11159	11585	12089	48.5692
Scaffold_0215	47000	11271	10572	10708	11722	48.0654
Scaffold_0216	46289	11302	11255	11769	11962	49.7408
Scaffold_0217	46069	11081	11249	10885	11804	49.1659
Scaffold_0218	46033	11846	9095	8692	11975	42.749
Scaffold_0219	45538	12016	10737	10882	11903	47.4746
Scaffold_0220	45537	11102	11043	10615	10897	49.6095
Scaffold_0221	45470	11614	10651	11208	11996	48.0745
Scaffold_0222	45423	10888	10195	10084	10896	48.211
Scaffold_0223	45333	9492	8293	8656	9338	47.3714
Scaffold_0224	45283	12216	10288	10306	11149	46.8482
Scaffold_0225	44220	11520	10295	10410	10978	47.9249
Scaffold_0226	43147	9722	8607	8912	9218	48.0512
Scaffold_0227	43093	10670	9231	9430	10265	47.1285
Scaffold_0228	43042	11163	10079	10391	10400	48.6998
Scaffold_0229	43018	11212	10253	10393	11158	47.9961
Scaffold_0230	42985	10756	10299	10484	10659	49.2511
Scaffold_0231	42938	11338	2187	2077	10166	16.5477
Scaffold_0232	42658	10699	10651	10666	10641	49.973
Scaffold_0233	42547	11124	9427	8923	11001	45.3366
Scaffold_0234	42523	10806	10215	10389	11112	48.4549
Scaffold_0235	42501	10621	10462	10295	11122	48.84
Scaffold_0236	42466	10808	10285	10026	10503	48.7987
Scaffold_0237	42224	10837	10399	9919	11065	48.1241
Scaffold_0238	42154	10115	10448	8228	12060	45.7174
Scaffold_0239	42133	10510	10021	10100	10531	48.8825
Scaffold_0240	42117	10425	10153	9820	10742	48.5489
Scaffold_0241	41989	10868	9776	9505	10651	47.2574
Scaffold_0242	41742	10629	9666	9712	10771	47.5207
Scaffold_0243	41669	9905	9164	8999	10139	47.5384
Scaffold_0244	41526	10723	10044	10019	10740	48.3143
Scaffold_0245	41443	8239	7227	7176	8122	46.8177
Scaffold_0246	41285	10083	9592	9369	9701	48.9379
Scaffold_0247	41185	8416	7243	7300	8417	46.3507
Scaffold_0248	41073	8324	7782	7724	8456	48.027
Scaffold_0249	40876	10437	10214	9840	10385	49.0606
Scaffold_0250	40604	8785	8026	8197	8719	48.1009
Scaffold_0251	40601	10024	9255	9315	9444	48.8196
Scaffold_0252	40123	9686	8700	8940	9075	48.4602
Scaffold_0253	40095	10003	8315	8776	9297	46.9649
Scaffold_0254	40018	10109	9093	8831	9649	47.5665
Scaffold_0255	39897	9533	8063	8318	10005	45.6054
Scaffold_0256	39674	9696	8790	9107	10336	47.1855
Scaffold_0257	39584	7916	7390	6499	9127	44.9017
Scaffold_0258	39422	9411	8622	8793	9616	47.7883
Scaffold_0259	39300	10359	9303	9308	10330	47.3562
Scaffold_0260	39253	10180	9331	9150	10591	47.083
Scaffold_0261	39240	8701	8973	9016	8428	51.2244
Scaffold_0262	39227	9594	9477	9788	9500	50.2229
Scaffold_0263	39218	10355	9379	9178	10269	47.3622
Scaffold_0264	39199	10073	9421	9715	9990	48.8176
Scaffold_0265	39018	8152	7812	7493	8182	48.3738
Scaffold_0266	39016	8878	8417	8300	9196	48.0498
Scaffold_0267	38815	8914	8471	8346	9276	48.039
Scaffold_0268	38710	8667	7152	7160	8526	45.4277
Scaffold_0269	38582	10153	9053	9343	10033	47.6803
Scaffold_0270	38573	8716	7950	7903	8881	47.3931
Scaffold_0271	38418	6768	6819	6638	7403	48.7078
Scaffold_0272	38391	8319	7962	7691	8266	48.5545
Scaffold_0273	38187	9043	8485	8198	9265	47.678
Scaffold_0274	38014	10117	8997	9241	9658	47.9783
Scaffold_0275	37629	7987	7572	7118	8245	47.5066
Scaffold_0276	37593	9067	8882	8562	9713	48.1559
Scaffold_0277	37573	9684	9107	9123	9658	48.5202
Scaffold_0278	37452	8665	7565	7817	8510	47.2464
Scaffold_0279	36892	8305	7499	7636	7700	48.6031
Scaffold_0280	36694	7699	6601	6668	7976	45.8437
Scaffold_0281	36574	7226	6470	6865	7161	48.1026
Scaffold_0282	36387	11964	3354	3230	10473	22.687
Scaffold_0283	36017	9525	8400	8277	9339	46.9233
Scaffold_0284	35838	9345	7953	8161	9337	46.3099
Scaffold_0285	35797	8737	7993	7525	8954	46.7283
Scaffold_0286	35396	9312	8335	8308	9440	47.0208
Scaffold_0287	34845	8820	8512	8214	8750	48.7695
Scaffold_0288	34682	7381	7302	7376	7508	49.6432
Scaffold_0289	34567	8764	7917	7800	8125	48.2028
Scaffold_0290	34467	8669	7819	7627	9172	46.4025
Scaffold_0291	34065	8533	8348	8279	8903	48.8125
Scaffold_0292	33791	7694	7066	6853	7648	47.5684
Scaffold_0293	33464	7656	6320	6610	7440	46.1357
Scaffold_0294	33429	5376	4699	4712	5649	46.0511
Scaffold_0295	33057	6678	5518	5600	6353	46.0392
Scaffold_0296	32968	8814	7658	7875	8621	47.1154
Scaffold_0297	32906	8513	7671	7584	8415	47.4008
Scaffold_0298	32579	8262	6893	8397	7301	49.5576
Scaffold_0299	32561	7556	6806	6849	7601	47.3934
Scaffold_0300	32366	8201	7773	7570	8198	48.3366
Scaffold_0301	32314	8481	7787	7548	8498	47.4562
Scaffold_0302	32275	7440	6387	6571	7508	46.4345
Scaffold_0303	32199	7213	6883	7107	7587	48.5933
Scaffold_0304	32194	8154	7331	7337	8113	47.4155
Scaffold_0305	32034	9686	5968	5978	8563	39.5628
Scaffold_0306	31839	7061	6211	6287	6724	47.5516
Scaffold_0307	31618	7164	5725	5514	7084	44.097
Scaffold_0308	31588	8501	7463	7265	8357	46.6283
Scaffold_0309	31503	7887	7303	7245	8032	47.75
Scaffold_0310	31489	8336	7554	7737	7861	48.5614
Scaffold_0311	31479	6055	5315	5163	5825	46.8647
Scaffold_0312	31370	7967	6756	6649	7993	45.6496
Scaffold_0313	31314	8460	7077	7358	8363	46.1802
Scaffold_0314	31313	8013	7454	7511	8329	47.8008
Scaffold_0315	31306	8058	7367	7737	8137	48.2571
Scaffold_0316	31284	6924	6380	6276	6754	48.0595
Scaffold_0317	31100	8201	7228	7298	7823	47.5483
Scaffold_0318	31066	8236	7488	7476	7866	48.1684
Scaffold_0319	30989	8122	7231	7468	8167	47.4345
Scaffold_0320	30812	6430	5758	5934	6498	47.4898
Scaffold_0321	30595	7053	6235	6426	6981	47.4284
Scaffold_0322	30570	7797	7341	7072	7587	48.3706
Scaffold_0323	30521	7848	7635	7421	7201	50.0116
Scaffold_0324	30406	6825	6073	6081	6817	47.1158
Scaffold_0325	30296	7643	7120	7491	7443	49.2003
Scaffold_0326	30171	6475	5770	5701	6563	46.8032
Scaffold_0327	29995	7910	7148	7111	7825	47.5395
Scaffold_0328	29844	6957	5333	5456	6815	43.9274
Scaffold_0329	29692	6070	5553	5648	5976	48.1826
Scaffold_0330	29615	7750	6909	7433	7522	48.4298
Scaffold_0331	29481	7097	6617	6348	7066	47.7919
Scaffold_0332	29414	5855	5744	5760	5723	49.8397
Scaffold_0333	29392	6033	5277	5281	6008	46.7189
Scaffold_0334	29200	7210	6215	6121	6953	46.5527
Scaffold_0335	29153	4784	4627	4532	4696	49.1389
Scaffold_0336	29106	6922	5675	5774	6614	45.8235
Scaffold_0337	28997	6729	5791	5969	6396	47.2574
Scaffold_0338	28814	5284	4791	4374	4828	47.5437
Scaffold_0339	28511	4983	4457	4437	4778	47.6762
Scaffold_0340	28349	6380	6443	6664	6573	50.2955
Scaffold_0341	28340	7516	6588	6639	7317	47.1383
Scaffold_0342	28315	6730	5973	5980	6864	46.7883
Scaffold_0343	28226	6759	6781	6800	6882	49.8898
Scaffold_0344	28190	4925	3867	4094	4639	45.4265
Scaffold_0345	28124	6770	6662	6701	7118	49.0367
Scaffold_0346	28028	5489	5633	5493	5481	50.353
Scaffold_0347	28008	7559	6643	6605	7200	47.3025
Scaffold_0348	27873	7251	6518	6865	6841	48.7097
Scaffold_0349	27819	6814	6628	6627	7068	48.8448
Scaffold_0350	27796	6158	5950	5881	6171	48.9694
Scaffold_0351	27762	5386	5129	5185	5145	49.4795
Scaffold_0352	27626	6320	5525	5656	6108	47.3591
Scaffold_0353	27619	6767	6484	6118	7397	47.0821
Scaffold_0354	27346	5309	4198	4289	5013	45.122
Scaffold_0355	27343	5991	5332	5286	5977	47.0114
Scaffold_0356	27177	6478	4139	4170	6102	39.7769
Scaffold_0357	27161	4417	3852	3890	4468	46.5628
Scaffold_0358	27058	6500	5251	5575	6815	44.8449
Scaffold_0359	26784	5729	4971	4849	5780	46.0406
Scaffold_0360	26760	5633	5546	5679	5858	49.4145
Scaffold_0361	26705	6782	6614	6447	6862	48.9084
Scaffold_0362	26681	7028	6072	6237	6326	47.964
Scaffold_0363	26641	6642	6132	5763	6733	47.0716
Scaffold_0364	26568	6068	6106	5869	6266	49.2616
Scaffold_0365	26529	6063	5461	5412	6194	47.0082
Scaffold_0366	26479	6838	6294	6540	6806	48.4704
Scaffold_0367	26218	6760	6152	6560	6745	48.4876
Scaffold_0368	26089	5677	5532	5430	6123	48.1592
Scaffold_0369	25897	6910	5874	5778	7332	44.9988
Scaffold_0370	25878	6251	6018	6052	5983	49.6626
Scaffold_0371	25841	8122	2786	2923	7716	26.4956
Scaffold_0372	25789	4920	4483	4053	4630	47.1967
Scaffold_0373	25774	6556	5846	6081	6609	47.5331
Scaffold_0374	25719	6090	5288	5354	5970	46.8769
Scaffold_0375	25647	6705	6130	6264	6548	48.3253
Scaffold_0376	25534	5854	5486	5313	5337	49.1087
Scaffold_0377	25502	5297	5276	5634	5863	49.4336
Scaffold_0378	25449	6215	5594	5332	5937	47.3438
Scaffold_0379	25274	5803	4853	5011	5943	45.6455
Scaffold_0380	25211	6184	5878	6053	6111	49.2487
Scaffold_0381	25027	6327	6011	5995	6477	48.3918
Scaffold_0382	24954	5625	4629	4613	5419	45.5585
Scaffold_0383	24927	5863	5224	5227	5845	47.1637
Scaffold_0384	24900	4505	3866	3780	4457	46.0381
Scaffold_0385	24863	5423	4855	5050	5391	47.8064
Scaffold_0386	24767	5063	5010	4649	4926	49.1602
Scaffold_0387	24642	6346	6023	5935	6335	48.5328
Scaffold_0388	24545	6484	5962	5851	6248	48.1279
Scaffold_0389	24467	3741	3419	3354	3631	47.8826
Scaffold_0390	24367	5189	4511	4545	5278	46.3863
Scaffold_0391	24361	3957	3223	3346	3805	45.8377
Scaffold_0392	24357	3931	3841	3710	4145	48.3202
Scaffold_0393	24330	4888	4585	4586	4951	48.243
Scaffold_0394	24320	6227	5872	5759	6461	47.8268
Scaffold_0395	24247	6492	2756	2626	5980	30.1445
Scaffold_0396	24221	3938	4088	4067	3731	51.5356
Scaffold_0397	24034	5565	5666	5622	6020	49.3508
Scaffold_0398	24021	4692	4201	4261	4625	47.5955
Scaffold_0399	24013	5589	5228	5747	5491	49.762
Scaffold_0400	23823	5356	4953	4959	5196	48.4363
Scaffold_0401	23802	5873	5680	5835	6354	48.5005
Scaffold_0402	23693	6479	5489	5695	6030	47.2038
Scaffold_0403	23642	4630	4258	4861	4528	49.8933
Scaffold_0404	23607	5034	4391	4444	5127	46.5098
Scaffold_0405	23564	5436	5874	5695	5614	51.1473
Scaffold_0406	23420	6189	5341	5435	6009	46.9052
Scaffold_0407	23413	4794	4260	4166	4698	47.0253
Scaffold_0408	23368	5368	4834	4828	5324	47.4698
Scaffold_0409	23332	5729	5756	5540	6209	48.6184
Scaffold_0410	23301	5893	5801	5524	6048	48.6762
Scaffold_0411	23299	5496	4818	4908	5466	47.0128
Scaffold_0412	23259	5933	4873	4931	5765	45.5958
Scaffold_0413	23187	5087	5134	5019	5150	49.794
Scaffold_0414	23122	5873	5712	5602	5935	48.9318
Scaffold_0415	23055	5361	4904	5273	5331	48.7661
Scaffold_0416	23046	4364	3714	3739	4307	46.223
Scaffold_0417	23032	5871	5827	5472	5859	49.0642
Scaffold_0418	22974	5957	5418	5638	5960	48.1261
Scaffold_0419	22942	7312	3189	3069	6695	30.8808
Scaffold_0420	22909	4738	4076	4024	4515	46.6778
Scaffold_0421	22904	5704	5779	5524	5896	49.3516
Scaffold_0422	22779	5913	5074	5027	5732	46.4499
Scaffold_0423	22659	6145	5341	5235	5937	46.6767
Scaffold_0424	22622	5583	5282	5127	5297	48.8938
Scaffold_0425	22609	5852	5515	5364	5878	48.118
Scaffold_0426	22591	5328	4604	4594	5414	46.1284
Scaffold_0427	22584	5214	4762	4937	5182	48.2657
Scaffold_0428	22505	5605	5151	5483	5585	48.7262
Scaffold_0429	22344	5693	5487	5493	5670	49.1429
Scaffold_0430	22333	4830	4213	3778	4631	45.7884
Scaffold_0431	22051	4543	4214	4285	4730	47.8224
Scaffold_0432	22028	5401	5097	5022	5424	48.3146
Scaffold_0433	22012	8092	2142	2049	8764	19.9126
Scaffold_0434	21953	4335	4145	4221	4157	49.6263
Scaffold_0435	21860	5216	4220	4334	4945	45.7067
Scaffold_0436	21704	5297	5167	4976	6263	46.7355
Scaffold_0437	21700	4382	6380	6498	4440	59.3456
Scaffold_0438	21675	5316	5169	4975	5342	48.7645
Scaffold_0439	21634	5428	5339	5211	5409	49.329
Scaffold_0440	21621	5618	5148	5028	5827	47.0654
Scaffold_0441	21613	5524	5171	5293	5503	48.6901
Scaffold_0442	21609	3856	3584	3781	3787	49.0738
Scaffold_0443	21539	4783	4497	4317	5070	47.217
Scaffold_0444	21504	4620	4583	4205	4698	48.5364
Scaffold_0445	21454	5288	3609	3568	5282	40.4406
Scaffold_0446	21394	5456	5124	5016	5267	48.6028
Scaffold_0447	21073	3785	3428	3354	3663	47.6599
Scaffold_0448	20994	5572	3462	3542	5619	38.4941
Scaffold_0449	20898	4153	4236	4200	4159	50.3702
Scaffold_0450	20863	3512	3084	3185	3514	47.1531
Scaffold_0451	20839	4647	4519	4526	4832	48.8285
Scaffold_0452	20802	5208	3744	3751	4767	42.9021
Scaffold_0453	20789	4297	4038	4233	4455	48.5872
Scaffold_0454	20662	3462	3213	3285	3514	48.2262
Scaffold_0455	20590	5672	4792	4692	5434	46.0612
Scaffold_0456	20527	4937	4691	4887	4964	49.1709
Scaffold_0457	20387	4535	4136	4297	4438	48.4488
Scaffold_0458	20334	5431	4853	4990	5060	48.4066
Scaffold_0459	20235	5237	4944	4645	5408	47.3905
Scaffold_0460	20105	5322	4952	4736	5093	48.1918
Scaffold_0461	20061	4094	3729	3692	4062	47.6408
Scaffold_0462	20016	3462	3166	3320	3689	47.5618
Scaffold_0463	20002	6951	1495	1513	6534	18.238
Scaffold_0464	19975	4952	4631	4700	5016	48.3497
Scaffold_0465	19962	3580	3664	3481	3895	48.8714
Scaffold_0466	19834	4241	3782	3720	4173	47.135
Scaffold_0467	19675	4439	4543	4632	4303	51.2083
Scaffold_0468	19612	4795	4401	4553	4724	48.4707
Scaffold_0469	19456	4647	4881	5096	4831	51.2824
Scaffold_0470	19264	4276	4075	3949	4292	48.3607
Scaffold_0471	19206	5044	4219	4386	5103	45.8884
Scaffold_0472	19160	4019	3773	4031	3888	49.6722
Scaffold_0473	19127	3691	3105	3237	3611	46.482
Scaffold_0474	19122	2635	2104	2135	2490	45.2691
Scaffold_0475	19081	2652	2240	2341	2686	46.1841
Scaffold_0476	18933	4935	4349	4279	5370	45.5712
Scaffold_0477	18901	3730	3595	3713	3706	49.5659
Scaffold_0478	18899	2985	2774	2847	3098	48.0263
Scaffold_0479	18896	3137	3032	3066	3201	49.0351
Scaffold_0480	18874	3715	3588	3555	3592	49.4325
Scaffold_0481	18813	5215	3156	3323	5124	38.5242
Scaffold_0482	18803	3202	3047	2986	3322	48.0449
Scaffold_0483	18793	3746	3529	3278	3793	47.4488
Scaffold_0484	18733	3986	3510	3509	4081	46.5266
Scaffold_0485	18601	4946	4312	4345	4997	46.543
Scaffold_0486	18543	3833	3318	3379	3944	46.2692
Scaffold_0487	18362	4858	4402	4221	4878	46.9688
Scaffold_0488	18255	5164	3861	4007	5222	43.1029
Scaffold_0489	18243	4548	4154	4233	4671	47.6372
Scaffold_0490	18209	4552	4432	5021	4202	51.9196
Scaffold_0491	18155	4600	4225	4029	4389	47.8687
Scaffold_0492	18090	3720	3307	3446	3600	47.9855
Scaffold_0493	18079	4658	3842	3647	4876	43.9934
Scaffold_0494	18002	4093	3826	3707	3685	49.1999
Scaffold_0495	17969	4771	4381	4173	4644	47.6042
Scaffold_0496	17955	5017	3875	3916	4976	43.809
Scaffold_0497	17938	3231	2990	3105	2900	49.8528
Scaffold_0498	17849	3817	4179	4198	4269	50.8838
Scaffold_0499	17836	3596	2895	2966	3649	44.72
Scaffold_0500	17757	4237	4087	4214	4414	48.9677
Scaffold_0501	17673	4367	3890	3833	4484	46.5971
Scaffold_0502	17614	3923	3213	3339	3403	47.2114
Scaffold_0503	17582	4752	3398	3725	4817	42.6731
Scaffold_0504	17567	4616	4168	4272	4509	48.0501
Scaffold_0505	17560	4543	3943	3910	4389	46.7858
Scaffold_0506	17397	5008	3694	4000	4695	44.226
Scaffold_0507	17383	3100	2896	2702	2773	48.8013
Scaffold_0508	17374	3401	3141	3145	3589	47.3486
Scaffold_0509	17315	3742	3185	3182	3551	46.6105
Scaffold_0510	17303	4132	4190	4125	4425	49.2828
Scaffold_0511	17185	4355	4162	4194	4473	48.6266
Scaffold_0512	17140	4412	4141	4051	4458	48.0131
Scaffold_0513	17094	2667	2437	2713	2955	47.8091
Scaffold_0514	17053	3995	4062	3869	4276	48.9507
Scaffold_0515	17050	3255	3092	3505	2848	51.9449
Scaffold_0516	17035	4382	4250	4035	4368	48.6352
Scaffold_0517	17026	4298	4069	4115	4397	48.4863
Scaffold_0518	16996	3131	2900	2808	3354	46.8137
Scaffold_0519	16966	4674	4140	4149	4003	48.8565
Scaffold_0520	16938	3362	3159	3074	3608	47.209
Scaffold_0521	16923	4426	3894	3833	4487	46.4363
Scaffold_0522	16869	4487	3944	3785	4652	45.8205
Scaffold_0523	16835	2646	2357	2437	2477	48.3412
Scaffold_0524	16746	3325	3234	3390	3505	49.2344
Scaffold_0525	16727	4529	3790	3830	4577	45.5578
Scaffold_0526	16708	4393	3909	4084	4322	47.8394
Scaffold_0527	16678	4534	3814	3758	4572	45.4011
Scaffold_0528	16637	3764	3354	3263	3575	47.4133
Scaffold_0529	16587	2570	2367	2310	2633	47.3381
Scaffold_0530	16579	3203	3261	3160	3307	49.6559
Scaffold_0531	16561	3683	3034	3283	3713	46.0658
Scaffold_0532	16538	3968	3745	3715	3780	49.0531
Scaffold_0533	16500	4587	3775	4271	3865	48.7695
Scaffold_0534	16445	4039	3594	3478	4115	46.4469
Scaffold_0535	16417	4312	3949	3920	4235	47.9349
Scaffold_0536	16414	4195	3338	3521	4242	44.8418
Scaffold_0537	16395	3501	3303	3332	3592	48.3319
Scaffold_0538	16317	3053	2822	2916	3320	47.3784
Scaffold_0539	16242	4254	3762	4070	4155	48.2236
Scaffold_0540	16032	4155	3752	3810	4311	47.1799
Scaffold_0541	16013	3213	2817	3011	3336	47.0873
Scaffold_0542	15975	2815	2526	2446	2786	47.0254
Scaffold_0543	15944	3868	3852	3876	4309	48.5885
Scaffold_0544	15892	3048	2717	2667	3214	46.2305
Scaffold_0545	15851	4212	3512	3465	3923	46.1686
Scaffold_0546	15705	4074	3826	3978	3802	49.7704
Scaffold_0547	15700	3638	3048	2899	4196	43.1536
Scaffold_0548	15621	4393	3305	3492	4368	43.6881
Scaffold_0549	15570	2448	2347	2344	2341	49.4831
Scaffold_0550	15547	4023	3572	3556	4396	45.8481
Scaffold_0551	15518	3604	2296	2447	3522	39.9612
Scaffold_0552	15500	2689	2443	2296	2689	46.8419
Scaffold_0553	15442	3736	3452	3190	3819	46.7845
Scaffold_0554	15404	3683	3128	3497	3513	47.9343
Scaffold_0555	15367	4050	3739	3661	3913	48.1677
Scaffold_0556	15362	3763	3774	3515	3863	48.8703
Scaffold_0557	15349	3340	2114	2998	2641	46.0831
Scaffold_0558	15318	2920	2749	2835	3069	48.2502
Scaffold_0559	15313	3265	3017	2949	3383	47.2967
Scaffold_0560	15303	2076	1964	2055	2149	48.7506
Scaffold_0561	15255	3795	3703	3500	4194	47.4131
Scaffold_0562	15219	4055	3464	3781	3918	47.6081
Scaffold_0563	15118	2867	2587	2764	2642	49.2726
Scaffold_0564	15039	2950	2745	2855	3103	48.0563
Scaffold_0565	15034	3094	2671	2546	3208	45.2904
Scaffold_0566	14913	4066	3413	3457	3973	46.0795
Scaffold_0567	14896	3842	3629	3727	3697	49.3857
Scaffold_0568	14886	3993	3545	3671	3674	48.4848
Scaffold_0569	14865	3861	3532	3491	3981	47.2452
Scaffold_0570	14779	3769	3587	3431	3941	47.6507
Scaffold_0571	14775	3824	3599	3614	3738	48.819
Scaffold_0572	14770	2475	2428	2570	2285	51.2195
Scaffold_0573	14758	3525	3572	3117	3512	48.7323
Scaffold_0574	14738	2775	2711	2603	2872	48.481
Scaffold_0575	14738	2821	2754	2878	2997	49.1878
Scaffold_0576	14694	3529	3060	3115	3672	46.1648
Scaffold_0577	14671	2070	1972	2025	2056	49.206
Scaffold_0578	14627	3444	2930	3015	3465	46.2502
Scaffold_0579	14611	3693	3005	3139	3610	45.6905
Scaffold_0580	14604	3881	3508	3421	3791	47.4557
Scaffold_0581	14595	2427	2514	2360	2451	49.9795
Scaffold_0582	14590	3526	3142	3331	3469	48.0621
Scaffold_0583	14517	3473	3205	3356	3401	48.8351
Scaffold_0584	14452	3489	3212	3082	3691	46.7122
Scaffold_0585	14417	3978	3397	3292	3748	46.4031
Scaffold_0586	14371	2993	2789	2689	3138	47.1875
Scaffold_0587	14338	3710	3410	3380	3654	47.9723
Scaffold_0588	14318	3524	3123	3490	3477	48.575
Scaffold_0589	14296	3016	2477	2428	2871	45.4503
Scaffold_0590	14291	3141	2674	2712	3016	46.6603
Scaffold_0591	14284	2899	2295	2394	2777	45.2388
Scaffold_0592	14253	3016	2880	2697	3093	47.7238
Scaffold_0593	14205	3646	3160	3240	3542	47.1004
Scaffold_0594	14193	2708	2473	2467	2720	47.6466
Scaffold_0595	14149	3495	3125	3142	3554	47.0637
Scaffold_0596	14110	2858	2388	2466	2550	47.3007
Scaffold_0597	13993	4148	820	891	4076	17.2219
Scaffold_0598	13991	3620	3272	3408	3691	47.745
Scaffold_0599	13984	4008	2557	2075	2784	40.5462
Scaffold_0600	13968	3539	2542	2216	2894	42.5163
Scaffold_0601	13946	3214	2694	2759	3087	46.3927
Scaffold_0602	13919	2502	2261	2365	2496	48.0673
Scaffold_0603	13879	3613	3294	3246	3726	47.1216
Scaffold_0604	13813	2868	2515	2627	3059	46.4541
Scaffold_0605	13757	3546	3374	3415	3421	49.353
Scaffold_0606	13756	2854	2534	2698	2665	48.6652
Scaffold_0607	13739	3088	2831	3033	2829	49.7751
Scaffold_0608	13734	3243	2245	2267	3109	41.5317
Scaffold_0609	13710	2977	3153	3047	3163	50.2431
Scaffold_0610	13626	3759	3266	3240	3361	47.747
Scaffold_0611	13573	2664	2420	2063	2557	46.1974
Scaffold_0612	13492	3848	2739	2899	3583	43.1403
Scaffold_0613	13410	2602	2418	2695	2658	49.2914
Scaffold_0614	13352	3387	2935	3131	3342	47.4091
Scaffold_0615	13341	3686	2456	2588	3367	41.6963
Scaffold_0616	13271	3399	3287	2912	3165	48.5701
Scaffold_0617	13268	3355	2988	3299	3306	48.5558
Scaffold_0618	13152	2640	2339	2566	2761	47.5936
Scaffold_0619	13135	2623	2240	2440	2754	46.5348
Scaffold_0620	13081	2588	2292	2367	2412	48.2348
Scaffold_0621	13068	2012	2884	2023	2894	50.0051
Scaffold_0622	12980	3487	3025	3044	3424	46.7565
Scaffold_0623	12822	3388	3014	2974	3445	46.7046
Scaffold_0624	12773	2710	2911	3041	2729	52.2518
Scaffold_0625	12771	3218	2709	2657	2978	46.4107
Scaffold_0626	12770	3204	3097	3081	3388	48.379
Scaffold_0627	12706	2250	2056	1955	2418	46.215
Scaffold_0628	12679	2355	2635	2550	2374	52.2998
Scaffold_0629	12679	3089	3048	3122	3384	48.8017
Scaffold_0630	12678	3121	2900	2967	3184	48.2008
Scaffold_0631	12669	3560	2911	2741	3455	44.6199
Scaffold_0632	12629	3599	2642	2690	3696	42.227
Scaffold_0633	12600	1909	1652	1709	1782	47.6602
Scaffold_0634	12559	2365	2188	2213	2539	47.2972
Scaffold_0635	12501	2471	2869	2732	3401	48.819
Scaffold_0636	12441	3124	2829	3008	3418	47.1524
Scaffold_0637	12414	3323	3012	2777	3302	46.6328
Scaffold_0638	12322	1497	1400	1330	1506	47.619
Scaffold_0639	12303	3420	3102	2957	2823	49.2522
Scaffold_0640	12294	3256	2944	2916	3130	47.8524
Scaffold_0641	12252	1852	1593	1498	1778	45.9902
Scaffold_0642	12216	3116	2411	2540	2910	45.1034
Scaffold_0643	12126	2427	2021	1956	2470	44.8163
Scaffold_0644	12101	3175	2685	2736	3211	45.9134
Scaffold_0645	12085	3158	2955	2754	3171	47.4248
Scaffold_0646	12065	2919	2750	2844	3029	48.4665
Scaffold_0647	11987	1535	1253	1381	1342	47.7953
Scaffold_0648	11983	2936	2589	2642	2943	47.0837
Scaffold_0649	11960	3585	1378	1494	3100	30.0513
Scaffold_0650	11902	3559	777	814	3628	18.1249
Scaffold_0651	11893	3012	2798	2856	3146	47.8666
Scaffold_0652	11834	2175	1796	1924	2456	44.5456
Scaffold_0653	11821	2252	1845	2003	2188	46.4286
Scaffold_0654	11799	2852	2576	2632	2940	47.3455
Scaffold_0655	11766	2482	2385	2297	2548	48.2084
Scaffold_0656	11757	3125	2720	2761	3151	46.619
Scaffold_0657	11740	2914	2861	2851	3112	48.6625
Scaffold_0658	11674	3054	2754	2829	3036	47.8283
Scaffold_0659	11665	2970	2736	2747	2997	47.8865
Scaffold_0660	11604	2760	2851	2995	2707	51.6751
Scaffold_0661	11559	2013	1784	1883	2112	47.0611
Scaffold_0662	11542	2527	1973	1854	2475	43.3458
Scaffold_0663	11471	2427	3118	2268	3364	48.1882
Scaffold_0664	11465	3199	1746	1647	2726	36.4134
Scaffold_0665	11448	2264	3509	2873	2800	55.7575
Scaffold_0666	11431	3919	1176	1090	5243	19.8285
Scaffold_0667	11431	1976	1809	2048	1902	49.8643
Scaffold_0668	11419	2322	2031	1971	2332	46.2338
Scaffold_0669	11393	1354	1225	1232	1387	47.2682
Scaffold_0670	11377	2975	2768	2562	3020	47.064
Scaffold_0671	11371	2862	2567	2617	2794	47.8229
Scaffold_0672	11367	3044	2546	2734	3043	46.4503
Scaffold_0673	11357	3011	2650	2703	2993	47.1339
Scaffold_0674	11331	2931	2727	2693	2974	47.8587
Scaffold_0675	11297	1121	873	914	958	46.2235
Scaffold_0676	11135	2255	2270	2259	2331	49.6873
Scaffold_0677	11115	2942	2721	2655	2779	48.4455
Scaffold_0678	11093	2292	2211	2228	2639	47.3746
Scaffold_0679	11074	2733	2646	2772	2746	49.7201
Scaffold_0680	11049	1907	1912	1716	2076	47.6678
Scaffold_0681	11008	3146	885	804	3682	19.8309
Scaffold_0682	11004	2266	1117	1126	1618	36.6085
Scaffold_0683	10973	2977	2603	2587	2805	47.3022
Scaffold_0684	10957	2207	2050	1966	2339	46.9049
Scaffold_0685	10859	2217	2242	2087	2452	48.1107
Scaffold_0686	10853	2990	2455	2529	2744	46.5012
Scaffold_0687	10827	1906	1679	1763	1828	47.9654
Scaffold_0688	10808	1177	987	1005	1070	46.9922
Scaffold_0689	10804	3339	1995	1985	3385	37.1824
Scaffold_0690	10799	3049	2385	2611	2754	46.2635
Scaffold_0691	10772	2705	2122	2403	2535	46.339
Scaffold_0692	10761	2251	1652	1797	1952	45.0732
Scaffold_0693	10750	2973	2476	2435	2857	45.722
Scaffold_0694	10727	2701	2155	2230	2801	44.3512
Scaffold_0695	10697	2818	2574	2599	2703	48.3729
Scaffold_0696	10696	2197	2113	2106	2156	49.2184
Scaffold_0697	10665	2694	2626	2698	2646	49.925
Scaffold_0698	10597	2892	2516	2588	2599	48.1737
Scaffold_0699	10552	4567	1004	1025	3954	19.2322
Scaffold_0700	10546	2692	2563	2506	2785	48.0656
Scaffold_0701	10482	2741	2159	2292	3289	42.4673
Scaffold_0702	10473	2725	1529	1612	3756	32.6439
Scaffold_0703	10443	2499	2415	2383	2426	49.3469
Scaffold_0704	10419	1804	2001	1709	1889	50.1148
Scaffold_0705	10386	2854	2245	2281	2884	44.0959
Scaffold_0706	10374	2333	1902	1942	2200	45.8875
Scaffold_0707	10352	2682	2570	2513	2587	49.1016
Scaffold_0708	10261	1871	1662	1821	1980	47.4911
Scaffold_0709	10199	2602	2402	2484	2710	47.9114
Scaffold_0710	10198	2807	2299	2318	2773	45.278
Scaffold_0711	10192	1690	1658	1639	1788	48.6642
Scaffold_0712	10176	2222	2092	2011	2443	46.7952
Scaffold_0713	10161	2594	2336	2404	2443	48.4811
Scaffold_0714	10161	2660	2527	2577	2394	50.2461
Scaffold_0715	10140	2394	2228	2162	2400	47.8005
Scaffold_0716	10129	2312	2599	2791	2426	53.2188
Scaffold_0717	10114	2475	2260	2323	2305	48.948
Scaffold_0718	10101	1614	1386	1610	1656	47.8136
Scaffold_0719	10063	1566	1525	1476	1509	49.391
Scaffold_0720	10030	1849	1556	1571	1926	45.3057
Scaffold_0721	9995	2459	2579	2618	2339	51.996
Scaffold_0722	9932	2015	1803	1770	2042	46.8283
Scaffold_0723	9924	1621	1459	1514	1546	48.4202
Scaffold_0724	9917	2539	2318	2606	2453	49.6571
Scaffold_0725	9890	1954	2006	2288	2577	48.6572
Scaffold_0726	9881	2464	2390	2359	2668	48.0619
Scaffold_0727	9815	1868	1671	1613	2073	45.4533
Scaffold_0728	9806	1469	1579	1655	1750	50.1162
Scaffold_0729	9795	1519	1378	1345	1500	47.4225
Scaffold_0730	9760	3119	2007	1866	2729	39.8416
Scaffold_0731	9745	2273	1949	2069	2144	47.6349
Scaffold_0732	9720	2580	2213	2295	2631	46.3834
Scaffold_0733	9698	2572	2328	2152	2605	46.3912
Scaffold_0734	9670	1718	1693	1686	1721	49.56
Scaffold_0735	9656	3710	839	846	4175	17.6071
Scaffold_0736	9632	1637	1601	1451	1712	47.68
Scaffold_0737	9609	2444	2266	2207	2588	47.0594
Scaffold_0738	9590	2153	2592	2144	2282	51.641
Scaffold_0739	9490	2472	2329	2302	2386	48.8039
Scaffold_0740	9468	2010	1867	1812	2039	47.6061
Scaffold_0741	9466	2457	2076	1947	2770	43.4919
Scaffold_0742	9460	1660	1289	1425	1616	45.3088
Scaffold_0743	9443	1768	1758	1768	1831	49.4877
Scaffold_0744	9397	1688	1448	1590	1886	45.9468
Scaffold_0745	9354	1738	1557	1365	1980	44.006
Scaffold_0746	9324	2447	2233	2191	2452	47.4525
Scaffold_0747	9296	1528	1681	1279	1612	48.5246
Scaffold_0748	9246	2473	2169	2320	2101	49.5311
Scaffold_0749	9234	1901	1709	1752	1845	48.0228
Scaffold_0750	9231	2032	1912	1910	2159	47.6975
Scaffold_0751	9221	1362	1450	1304	1294	50.9057
Scaffold_0752	9172	2835	579	635	2376	18.8949
Scaffold_0753	9132	3635	897	913	3623	19.9603
Scaffold_0754	9129	2189	2292	2305	2339	50.3781
Scaffold_0755	9123	2569	1837	1910	2351	43.233
Scaffold_0756	9116	2159	2020	2046	2027	49.2729
Scaffold_0757	9077	1962	1786	1800	1856	48.4333
Scaffold_0758	9029	1942	1648	1489	1871	45.1367
Scaffold_0759	8951	2348	2025	2069	2506	45.7532
Scaffold_0760	8949	1370	1307	1365	1516	48.0748
Scaffold_0761	8905	1481	1369	1429	1444	48.8904
Scaffold_0762	8905	1471	568	605	2156	24.4375
Scaffold_0763	8900	1305	1079	1087	1356	44.8726
Scaffold_0764	8877	2083	1945	1980	2013	48.934
Scaffold_0765	8856	1596	1609	1549	1766	48.4356
Scaffold_0766	8851	1409	1227	1112	1427	45.1981
Scaffold_0767	8807	2096	1746	1766	2131	45.3805
Scaffold_0768	8801	1348	1190	1121	1602	43.927
Scaffold_0769	8794	1972	1755	1678	1919	46.8733
Scaffold_0770	8782	2010	1813	1728	1905	47.492
Scaffold_0771	8761	1923	2330	2197	2241	52.0884
Scaffold_0772	8752	2130	1735	1645	2151	44.1196
Scaffold_0773	8673	2500	1502	1248	1508	40.6925
Scaffold_0774	8665	2186	2189	1920	2370	47.4207
Scaffold_0775	8655	1650	2443	1660	2058	52.5285
Scaffold_0776	8632	1755	1663	1780	1568	50.8868
Scaffold_0777	8609	1438	1243	1258	1540	45.647
Scaffold_0778	8591	2365	2070	1946	2210	46.7466
Scaffold_0779	8480	2135	1666	1663	2164	43.6418
Scaffold_0780	8471	2009	2187	1833	1746	51.7042
Scaffold_0781	8461	1826	1702	1656	1646	49.1654
Scaffold_0782	8364	3069	712	698	3044	18.7425
Scaffold_0783	8317	1565	1517	1448	1686	47.6995
Scaffold_0784	8306	1728	1453	1425	1486	47.2423
Scaffold_0785	8277	1092	1086	1058	1152	48.8605
Scaffold_0786	8273	2094	1946	1917	2198	47.3697
Scaffold_0787	8272	1221	1132	1066	1181	47.7826
Scaffold_0788	8221	2241	1915	2018	2046	47.8467
Scaffold_0789	8215	3308	636	711	2904	17.8198
Scaffold_0790	8168	2151	1975	1941	2018	48.4354
Scaffold_0791	8134	2157	2017	1999	1959	49.3851
Scaffold_0792	8123	2166	1822	1987	2054	47.4405
Scaffold_0793	8114	1162	1047	1030	1244	46.3306
Scaffold_0794	8091	2065	1864	1897	2264	46.4895
Scaffold_0795	8070	1935	1548	1539	2011	43.8931
Scaffold_0796	8068	1924	1812	1724	2058	47.0338
Scaffold_0797	8004	1956	2006	2005	2037	50.1124
Scaffold_0798	7958	3368	661	717	3164	17.421
Scaffold_0799	7944	3174	1373	1300	2035	33.9127
Scaffold_0800	7935	1994	1927	1913	2100	48.3993
Scaffold_0801	7882	1716	1586	1672	1636	49.289
Scaffold_0802	7849	2336	1633	1574	1925	42.9432
Scaffold_0803	7806	2073	1238	1340	2644	35.3393
Scaffold_0804	7798	1192	1022	1145	1037	49.2948
Scaffold_0805	7787	2035	1879	1828	2044	47.6111
Scaffold_0806	7763	957	838	826	999	45.9669
Scaffold_0807	7721	2032	1828	1778	2082	46.7098
Scaffold_0808	7715	1808	1921	2001	1902	51.3889
Scaffold_0809	7680	1789	1817	1816	1767	50.5355
Scaffold_0810	7667	2402	460	482	2297	16.6992
Scaffold_0811	7625	1894	1037	1438	1063	45.5633
Scaffold_0812	7571	2240	888	775	2736	25.049
Scaffold_0813	7533	2048	1638	1770	2077	45.2409
Scaffold_0814	7486	1847	1572	1714	1787	47.4855
Scaffold_0815	7484	2016	1787	1750	1924	47.3051
Scaffold_0816	7477	1116	1039	926	992	48.2445
Scaffold_0817	7463	1909	1668	1862	2024	47.3
Scaffold_0818	7447	1921	1428	1486	1789	43.9915
Scaffold_0819	7441	1945	1675	2038	1783	49.8992
Scaffold_0820	7428	1655	1444	1502	1725	46.5697
Scaffold_0821	7422	1582	1515	1613	1904	47.2936
Scaffold_0822	7411	2101	1799	1684	1826	47.004
Scaffold_0823	7411	1689	1621	1674	1570	50.2746
Scaffold_0824	7404	1828	1823	1746	1894	48.9508
Scaffold_0825	7386	1768	1750	1612	2255	45.5247
Scaffold_0826	7340	1712	1412	1353	1608	45.4396
Scaffold_0827	7314	1984	1720	1707	1903	46.8553
Scaffold_0828	7309	1576	1376	1416	1544	47.226
Scaffold_0829	7255	2224	1511	1615	1893	43.1589
Scaffold_0830	7254	2776	799	745	2843	21.5552
Scaffold_0831	7243	1823	1794	1621	1954	47.4833
Scaffold_0832	7232	1088	1147	1017	1082	49.9308
Scaffold_0833	7231	1957	1730	1697	1846	47.3997
Scaffold_0834	7223	1968	1615	1751	1886	46.6205
Scaffold_0835	7190	2032	1513	1579	2066	43.0042
Scaffold_0836	7186	1889	1660	1767	1870	47.69
Scaffold_0837	7174	1825	1747	1753	1849	48.7873
Scaffold_0838	7172	1568	1405	1452	1512	48.1219
Scaffold_0839	7165	1286	1166	1166	1057	49.8824
Scaffold_0840	7152	1599	1972	1864	1715	53.6503
Scaffold_0841	7148	1660	1420	1474	1645	46.6849
Scaffold_0842	7120	2610	491	591	2536	17.3732
Scaffold_0843	7108	1666	1443	1512	1708	46.6898
Scaffold_0844	7100	1516	1485	1404	1578	48.2868
Scaffold_0845	7098	1497	1428	1523	1650	48.3929
Scaffold_0846	7077	1785	1692	1654	1945	47.2866
Scaffold_0847	7040	841	823	778	918	47.6488
Scaffold_0848	6994	1940	1556	1665	1833	46.0538
Scaffold_0849	6968	1416	1235	1364	1388	48.1029
Scaffold_0850	6968	1710	1693	1679	1877	48.4552
Scaffold_0851	6954	1811	1635	1641	1866	47.1164
Scaffold_0852	6946	1818	1660	1614	1818	47.3806
Scaffold_0853	6933	1965	1584	1651	1721	46.7418
Scaffold_0854	6927	1450	1695	1571	1626	51.498
Scaffold_0855	6911	1960	1570	1607	1749	46.1371
Scaffold_0856	6910	1746	1672	1736	1756	49.3198
Scaffold_0857	6877	1542	317	313	1462	17.3363
Scaffold_0858	6858	1791	1557	1572	1610	47.9173
Scaffold_0859	6856	1010	843	949	956	47.6849
Scaffold_0860	6843	1750	1668	1693	1732	49.1159
Scaffold_0861	6821	1790	1627	1528	1875	46.261
Scaffold_0862	6820	1858	1700	1627	1634	48.7901
Scaffold_0863	6805	879	756	683	928	44.3315
Scaffold_0864	6798	882	811	670	777	47.1656
Scaffold_0865	6785	2817	787	802	2332	23.5827
Scaffold_0866	6773	1807	1603	1742	1621	49.3873
Scaffold_0867	6742	1360	1263	1268	1194	49.7738
Scaffold_0868	6742	1786	1584	1619	1750	47.5293
Scaffold_0869	6683	1701	1493	1697	1791	47.7402
Scaffold_0870	6672	1720	1604	1630	1717	48.4785
Scaffold_0871	6667	1759	1677	1717	1455	51.362
Scaffold_0872	6665	1758	1597	1497	1811	46.4355
Scaffold_0873	6623	1675	1482	1680	1785	47.7499
Scaffold_0874	6576	1871	1544	1481	1679	46.0076
Scaffold_0875	6573	1607	1323	1364	1582	45.7284
Scaffold_0876	6561	2817	571	522	2648	16.6667
Scaffold_0877	6517	1542	1358	1341	1484	47.1441
Scaffold_0878	6517	1657	1577	1562	1720	48.1737
Scaffold_0879	6482	1364	1346	1329	1280	50.2914
Scaffold_0880	6481	1458	997	913	1549	38.8448
Scaffold_0881	6475	1561	1435	1429	1603	47.5116
Scaffold_0882	6471	854	716	758	866	46.149
Scaffold_0883	6410	1519	1365	1285	1463	47.0526
Scaffold_0884	6404	1557	1491	1359	1515	48.1256
Scaffold_0885	6398	1785	1577	1343	1692	45.6464
Scaffold_0886	6390	1236	1171	1183	1351	47.6422
Scaffold_0887	6386	1552	1297	1399	1496	46.9359
Scaffold_0888	6376	1701	1519	1462	1694	46.7535
Scaffold_0889	6371	1541	1753	1515	1561	51.303
Scaffold_0890	6370	1374	1100	1285	1329	46.875
Scaffold_0891	6363	1534	1355	1346	1505	47.0557
Scaffold_0892	6355	2311	717	698	2627	22.2729
Scaffold_0893	6354	1527	1641	1690	1495	52.4319
Scaffold_0894	6348	1645	1477	1555	1671	47.7631
Scaffold_0895	6307	1612	1511	1394	1789	46.0672
Scaffold_0896	6303	1540	1579	1488	1695	48.6671
Scaffold_0897	6280	1667	1481	1474	1658	47.0541
Scaffold_0898	6277	723	633	711	750	47.7103
Scaffold_0899	6254	1664	1448	1590	1552	48.5769
Scaffold_0900	6228	1719	1494	1460	1459	48.1735
Scaffold_0901	6223	1615	1422	1324	1491	46.9241
Scaffold_0902	6213	966	886	896	960	48.0583
Scaffold_0903	6194	1580	1345	1436	1596	46.6846
Scaffold_0904	6188	1520	1398	1511	1758	47.0179
Scaffold_0905	6179	1550	1349	1418	1361	48.7319
Scaffold_0906	6165	917	811	903	1012	47.0491
Scaffold_0907	6142	1419	1422	1359	1365	49.973
Scaffold_0908	6105	1792	1254	1273	1782	41.4194
Scaffold_0909	6102	1741	1305	1326	1730	43.117
Scaffold_0910	6083	1613	1403	1461	1606	47.082
Scaffold_0911	6073	1550	1551	1494	1477	50.1482
Scaffold_0912	6019	1359	1321	1417	1515	48.7883
Scaffold_0913	6015	1926	1063	1110	1916	36.1264
Scaffold_0914	5957	1600	1407	1341	1609	46.1306
Scaffold_0915	5933	1489	1474	1368	1601	47.9096
Scaffold_0916	5913	1743	1286	1101	1783	40.3687
Scaffold_0917	5889	1498	1606	1311	1473	49.5414
Scaffold_0918	5845	634	555	465	606	45.1327
Scaffold_0919	5795	1460	1104	1439	1421	46.8842
Scaffold_0920	5790	1584	1327	1404	1473	47.1838
Scaffold_0921	5697	1198	1031	1104	1225	46.8407
Scaffold_0922	5689	1217	1117	1102	1209	47.7718
Scaffold_0923	5680	1159	1121	1086	1353	46.7684
Scaffold_0924	5625	1485	1295	1317	1497	46.6929
Scaffold_0925	5603	1471	1272	1236	1624	44.7617
Scaffold_0926	5574	1548	1199	1368	1459	46.0531
Scaffold_0927	5572	1428	1239	1377	1420	47.877
Scaffold_0928	5543	2074	505	470	1996	19.3261
Scaffold_0929	5516	1410	1451	1306	1348	49.9909
Scaffold_0930	5509	1244	1181	1204	1320	48.1916
Scaffold_0931	5479	1438	1338	1359	1343	49.2333
Scaffold_0932	5474	1448	1187	1193	1645	43.4862
Scaffold_0933	5471	1422	1196	1221	1546	44.8839
Scaffold_0934	5458	1464	1215	1327	1452	46.5738
Scaffold_0935	5452	1398	1099	1207	1197	47.0516
Scaffold_0936	5445	1505	1371	1274	1294	48.5856
Scaffold_0937	5428	1176	1273	1526	1401	52.0647
Scaffold_0938	5420	1389	1249	1360	1422	48.1365
Scaffold_0939	5400	1336	1370	1363	1331	50.6111
Scaffold_0940	5393	1422	1254	1284	1433	47.061
Scaffold_0941	5385	1532	1343	1272	1238	48.5608
Scaffold_0942	5376	1242	1357	1401	1375	51.3116
Scaffold_0943	5369	1272	1107	1110	1341	45.9006
Scaffold_0944	5356	1462	1199	1195	1430	45.2894
Scaffold_0945	5356	1343	1446	1326	1241	51.755
Scaffold_0946	5347	1214	1200	1128	1360	47.4908
Scaffold_0947	5342	1235	1489	1369	1249	53.5006
Scaffold_0948	5315	1446	1164	1293	1412	46.2277
Scaffold_0949	5309	1435	1248	1345	1281	48.8416
Scaffold_0950	5247	1462	1249	1124	1412	45.2258
Scaffold_0951	5197	1160	1125	1009	1334	46.1106
Scaffold_0952	5196	1335	1159	938	1133	45.9365
Scaffold_0953	5181	1396	1149	1155	1480	44.4788
Scaffold_0954	5149	1229	1183	1297	1344	49.0798
Scaffold_0955	5097	1542	939	940	1548	37.8144
Scaffold_0956	5086	1304	1238	1293	1250	49.7738
Scaffold_0957	5076	1242	1088	1269	1298	48.1315
Scaffold_0958	5075	1273	1222	1152	1252	48.4589
Scaffold_0959	5013	1243	1109	1050	1241	46.5001
Scaffold_0960	5001	1013	1031	1098	1120	49.9531
Scaffold_0961	4985	1217	987	1150	1112	47.8504
Scaffold_0962	4984	1052	1096	1039	1172	48.9791
Scaffold_0963	4974	1318	1184	1165	1306	47.2351
Scaffold_0964	4956	1145	1088	1169	1175	49.3118
Scaffold_0965	4945	1080	1325	1311	1226	53.3387
Scaffold_0966	4934	1236	1194	1272	1229	50.0101
Scaffold_0967	4927	1256	1199	1205	1267	48.7924
Scaffold_0968	4888	885	852	829	897	48.5417
Scaffold_0969	4877	959	829	877	984	46.7525
Scaffold_0970	4865	1367	1100	1075	1323	44.7071
Scaffold_0971	4849	2096	328	420	2000	15.4418
Scaffold_0972	4848	1245	1087	1154	1360	46.2443
Scaffold_0973	4833	1186	1225	1191	1231	49.9897
Scaffold_0974	4786	1082	1263	1289	1151	53.3333
Scaffold_0975	4783	1265	1150	1195	1171	49.0483
Scaffold_0976	4757	1141	1158	1142	1265	48.8738
Scaffold_0977	4704	1307	1134	987	1275	45.0989
Scaffold_0978	4689	1382	1053	1112	1141	46.1817
Scaffold_0979	4646	2029	368	353	1896	15.5187
Scaffold_0980	4620	1125	1165	1113	1161	49.9124
Scaffold_0981	4599	1081	1128	1216	1173	50.9787
Scaffold_0982	4584	1216	988	1085	1294	45.2324
Scaffold_0983	4580	1125	1078	1021	1239	47.0311
Scaffold_0984	4540	1153	1062	1150	1173	48.7439
Scaffold_0985	4531	1168	594	560	1115	33.5758
Scaffold_0986	4528	1207	1075	995	1251	45.7155
Scaffold_0987	4504	1182	1187	1129	1005	51.4324
Scaffold_0988	4473	1218	1001	1028	1094	46.7404
Scaffold_0989	4425	1063	1024	1080	1114	49.1474
Scaffold_0990	4415	920	802	924	769	50.5417
Scaffold_0991	4407	1971	381	467	1567	19.3342
Scaffold_0992	4405	942	1149	1101	1213	51.0783
Scaffold_0993	4378	1976	299	376	1725	15.425
Scaffold_0994	4377	1109	1020	1056	1192	47.4297
Scaffold_0995	4368	1107	1007	1055	1198	47.2178
Scaffold_0996	4348	1079	1065	1050	1153	48.6542
Scaffold_0997	4332	1063	1035	1016	1217	47.3563
Scaffold_0998	4328	1006	1109	1040	1173	49.6534
Scaffold_0999	4321	1059	1174	1044	1043	51.3426
Scaffold_1000	4316	1608	699	649	1256	32.0038
Scaffold_1001	4314	1063	1056	1048	1146	48.7827
Scaffold_1002	4303	1190	1022	936	1155	45.5031
Scaffold_1003	4245	868	860	808	826	49.6133
Scaffold_1004	4229	1126	1036	943	1124	46.7959
Scaffold_1005	4221	1045	888	1031	1077	47.4882
Scaffold_1006	4215	1141	938	940	1195	44.5657
Scaffold_1007	4209	1072	1060	965	1112	48.1112
Scaffold_1008	4204	1202	904	873	1224	42.2793
Scaffold_1009	4200	1176	961	946	1116	45.4156
Scaffold_1010	4184	1232	831	867	1253	40.5929
Scaffold_1011	4162	1202	964	942	1051	45.8283
Scaffold_1012	4145	1156	963	1013	1012	47.6834
Scaffold_1013	4131	1092	931	1032	1076	47.5188
Scaffold_1014	4115	989	929	949	946	49.2526
Scaffold_1015	4108	1151	985	943	1029	46.9328
Scaffold_1016	4100	1082	932	1032	1052	47.9258
Scaffold_1017	4099	1062	998	987	1052	48.4264
Scaffold_1018	4097	1124	924	913	1136	44.8377
Scaffold_1019	4076	1081	990	993	1012	48.6506
Scaffold_1020	4075	1048	1021	843	1123	46.1958
Scaffold_1021	4042	1014	1038	990	999	50.1856
Scaffold_1022	4041	953	1061	932	1095	49.3195
Scaffold_1023	4040	949	1038	1048	1005	51.6337
Scaffold_1024	4030	1471	366	353	1664	18.6559
Scaffold_1025	4017	1019	1035	1018	945	51.1078
Scaffold_1026	4003	1148	850	807	1154	41.854
Scaffold_1027	4001	1041	975	1008	977	49.5626
Scaffold_1028	3955	928	989	966	1072	49.4311
Scaffold_1029	3948	1042	932	943	1031	47.4924
Scaffold_1030	3932	1118	827	842	1144	42.4574
Scaffold_1031	3929	732	608	564	696	45.0769
Scaffold_1032	3923	973	979	868	1102	47.0933
Scaffold_1033	3914	1272	766	642	1233	35.9826
Scaffold_1034	3913	1091	912	846	1062	44.9501
Scaffold_1035	3897	1064	905	882	1045	45.8676
Scaffold_1036	3894	1109	862	849	1073	43.9507
Scaffold_1037	3892	1551	292	301	1748	15.2364
Scaffold_1038	3890	994	944	959	993	48.9203
Scaffold_1039	3883	994	947	923	1018	48.171
Scaffold_1040	3862	848	695	781	803	47.2018
Scaffold_1041	3848	983	861	1004	984	48.6691
Scaffold_1042	3848	1044	861	925	1018	46.4137
Scaffold_1043	3841	1036	938	856	1010	46.7188
Scaffold_1044	3837	867	977	931	1062	49.7263
Scaffold_1045	3833	920	992	962	959	50.9783
Scaffold_1046	3742	1064	798	739	1140	41.0853
Scaffold_1047	3734	769	761	802	642	52.5555
Scaffold_1048	3688	985	861	841	1001	46.1497
Scaffold_1049	3677	1035	816	862	964	45.635
Scaffold_1050	3671	930	886	887	968	48.2975
Scaffold_1051	3671	997	814	885	974	46.2943
Scaffold_1052	3664	1458	391	440	1374	22.6863
Scaffold_1053	3634	1024	829	756	1024	43.6279
Scaffold_1054	3595	971	677	745	884	43.3933
Scaffold_1055	3591	1001	778	756	936	44.1948
Scaffold_1056	3567	1470	372	395	1327	21.5208
Scaffold_1057	3561	954	716	856	1034	44.1573
Scaffold_1058	3544	1003	816	857	867	47.2199
Scaffold_1059	3536	1002	779	879	873	46.929
Scaffold_1060	3517	849	832	1007	828	52.3038
Scaffold_1061	3512	968	817	802	924	46.1122
Scaffold_1062	3512	1030	808	774	900	45.0456
Scaffold_1063	3502	972	815	794	921	45.9452
Scaffold_1064	3484	918	812	802	951	46.3394
Scaffold_1065	3481	927	816	762	953	45.6333
Scaffold_1066	3461	753	502	621	662	44.2474
Scaffold_1067	3458	859	922	737	940	47.9757
Scaffold_1068	3451	884	843	715	858	47.2121
Scaffold_1069	3443	945	886	771	840	48.1406
Scaffold_1070	3424	785	977	859	803	53.6215
Scaffold_1071	3419	1227	491	479	1172	28.7919
Scaffold_1072	3409	897	752	835	924	46.5669
Scaffold_1073	3402	734	771	794	1049	46.7443
Scaffold_1074	3402	809	800	913	879	50.3675
Scaffold_1075	3386	929	785	747	924	45.2585
Scaffold_1076	3374	1511	462	414	934	26.3776
Scaffold_1077	3366	953	791	738	883	45.4383
Scaffold_1078	3353	875	797	879	801	50
Scaffold_1079	3340	858	870	798	814	49.9401
Scaffold_1080	3338	879	763	868	827	48.8762
Scaffold_1081	3333	872	835	865	761	51.0051
Scaffold_1082	3319	1027	736	746	810	44.652
Scaffold_1083	3317	858	758	747	944	45.5095
Scaffold_1084	3300	1017	705	738	836	43.7803
Scaffold_1085	3273	878	811	759	813	48.1447
Scaffold_1086	3272	909	744	761	858	45.9963
Scaffold_1087	3234	856	802	695	800	47.4786
Scaffold_1088	3220	802	775	826	816	49.7359
Scaffold_1089	3218	844	655	710	1009	42.4177
Scaffold_1090	3210	733	752	894	829	51.3092
Scaffold_1091	3190	797	736	741	916	46.3009
Scaffold_1092	3166	819	840	781	726	51.2003
Scaffold_1093	3138	704	786	658	989	46.0312
Scaffold_1094	3131	839	709	638	945	43.0214
Scaffold_1095	3115	726	726	798	865	48.9246
Scaffold_1096	3086	680	468	513	704	41.4799
Scaffold_1097	3079	771	561	614	738	43.7779
Scaffold_1098	3076	663	526	563	692	44.5581
Scaffold_1099	3069	736	702	722	749	48.9515
Scaffold_1100	3057	708	703	807	761	50.6882
Scaffold_1101	3053	862	666	754	770	46.5269
Scaffold_1102	3026	808	669	750	752	47.6334
Scaffold_1103	3025	851	676	693	805	45.2562
Scaffold_1104	3010	754	685	863	707	51.4457
Scaffold_1105	2975	779	699	677	819	46.2677
Scaffold_1106	2975	765	778	624	718	48.5962
Scaffold_1107	2968	1161	264	315	1226	19.5212
Scaffold_1108	2967	744	695	692	835	46.7633
Scaffold_1109	2960	850	710	591	807	43.9824
Scaffold_1110	2943	1313	300	316	1014	20.931
Scaffold_1111	2936	772	636	707	820	45.7581
Scaffold_1112	2935	758	760	648	768	47.9891
Scaffold_1113	2920	861	574	665	820	42.4315
Scaffold_1114	2878	743	641	655	839	45.0313
Scaffold_1115	2876	1278	231	247	1083	16.8369
Scaffold_1116	2863	796	683	643	741	46.3151
Scaffold_1117	2858	775	672	636	775	45.7663
Scaffold_1118	2840	621	714	732	773	50.9155
Scaffold_1119	2832	753	589	694	796	45.3037
Scaffold_1120	2829	704	736	658	731	49.2754
Scaffold_1121	2827	710	705	648	763	47.8769
Scaffold_1122	2819	700	658	571	889	43.6125
Scaffold_1123	2809	781	657	621	750	45.4966
Scaffold_1124	2802	679	631	661	731	47.8164
Scaffold_1125	2782	586	650	587	747	48.1323
Scaffold_1126	2776	764	649	585	778	44.4524
Scaffold_1127	2769	739	636	676	718	47.3817
Scaffold_1128	2769	680	639	630	819	45.8454
Scaffold_1129	2754	755	622	648	728	46.1315
Scaffold_1130	2745	726	612	558	835	42.8415
Scaffold_1131	2738	793	663	630	652	47.2243
Scaffold_1132	2725	685	626	668	746	47.4862
Scaffold_1133	2724	756	617	576	774	43.812
Scaffold_1134	2716	1064	333	312	987	23.9243
Scaffold_1135	2694	1163	202	242	1026	16.8629
Scaffold_1136	2676	1245	227	238	964	17.3897
Scaffold_1137	2675	675	675	637	688	49.0467
Scaffold_1138	2672	309	557	635	854	50.6157
Scaffold_1139	2665	713	583	631	736	45.5877
Scaffold_1140	2656	709	629	628	690	47.3268
Scaffold_1141	2608	648	623	630	706	48.0629
Scaffold_1142	2584	656	622	705	565	52.0801
Scaffold_1143	2569	684	585	536	764	43.6357
Scaffold_1144	2563	711	591	624	637	47.4054
Scaffold_1145	2549	747	517	494	784	39.7718
Scaffold_1146	2543	682	583	557	721	44.8289
Scaffold_1147	2537	709	580	536	711	44.0063
Scaffold_1148	2534	651	663	585	635	49.2502
Scaffold_1149	2506	731	576	567	631	45.6287
Scaffold_1150	2501	671	649	542	638	47.64
Scaffold_1151	2481	1038	194	145	1103	13.6694
Scaffold_1152	2472	661	551	631	629	47.8155
Scaffold_1153	2470	746	517	487	719	40.6642
Scaffold_1154	2469	823	412	370	817	32.2874
Scaffold_1155	2469	601	610	586	669	48.4996
Scaffold_1156	2459	663	588	621	586	49.1863
Scaffold_1157	2457	606	714	608	529	53.8055
Scaffold_1158	2453	587	613	574	678	48.4095
Scaffold_1159	2448	624	543	612	668	47.2007
Scaffold_1160	2442	634	642	528	637	47.9312
Scaffold_1161	2441	692	563	500	685	43.5656
Scaffold_1162	2435	678	591	587	579	48.3778
Scaffold_1163	2427	955	293	222	914	21.6023
Scaffold_1164	2413	629	563	645	575	50.0829
Scaffold_1165	2412	605	583	566	657	47.6566
Scaffold_1166	2410	642	552	609	606	48.1943
Scaffold_1167	2409	624	567	514	704	44.8734
Scaffold_1168	2403	612	543	664	583	50.2498
Scaffold_1169	2401	625	613	600	561	50.5627
Scaffold_1170	2399	635	548	564	652	46.3526
Scaffold_1171	2395	655	514	556	669	44.6951
Scaffold_1172	2394	654	532	637	571	48.8304
Scaffold_1173	2390	549	649	559	632	50.5651
Scaffold_1174	2371	750	519	509	592	43.3755
Scaffold_1175	2353	557	509	560	625	47.49
Scaffold_1176	2337	629	534	540	633	45.976
Scaffold_1177	2328	596	515	565	590	47.6611
Scaffold_1178	2325	660	526	574	563	47.3526
Scaffold_1179	2317	519	587	570	640	49.9568
Scaffold_1180	2278	651	517	518	592	45.4346
Scaffold_1181	2277	646	520	547	563	46.8805
Scaffold_1182	2277	567	497	546	539	48.5342
Scaffold_1183	2267	545	541	583	597	49.6028
Scaffold_1184	2263	707	403	412	740	36.0301
Scaffold_1185	2263	519	614	625	504	54.7745
Scaffold_1186	2260	609	493	575	582	47.2776
Scaffold_1187	2257	556	532	494	674	45.4787
Scaffold_1188	2256	579	528	546	559	48.5533
Scaffold_1189	2255	1072	178	190	808	16.3701
Scaffold_1190	2247	608	481	499	562	45.5814
Scaffold_1191	2240	470	585	566	536	53.3611
Scaffold_1192	2237	562	481	559	611	46.995
Scaffold_1193	2233	548	542	591	552	50.7389
Scaffold_1194	2231	589	521	474	646	44.6188
Scaffold_1195	2225	703	435	477	609	41.0072
Scaffold_1196	2223	595	510	584	534	49.2128
Scaffold_1197	2212	589	545	523	555	48.2821
Scaffold_1198	2208	731	229	289	958	23.4708
Scaffold_1199	2206	551	543	528	582	48.5935
Scaffold_1200	2202	483	683	464	571	52.1127
Scaffold_1201	2186	585	486	448	667	42.7264
Scaffold_1202	2176	399	601	552	624	52.9871
Scaffold_1203	2174	557	515	552	548	49.1252
Scaffold_1204	2173	534	535	523	581	48.6884
Scaffold_1205	2157	540	530	513	573	48.3766
Scaffold_1206	2149	621	473	466	589	43.6947
Scaffold_1207	2148	610	473	483	581	44.5272
Scaffold_1208	2142	828	387	430	497	38.1419
Scaffold_1209	2139	696	301	346	750	30.9126
Scaffold_1210	2138	571	493	490	583	45.9991
Scaffold_1211	2131	634	457	364	675	38.5446
Scaffold_1212	2102	531	513	469	589	46.7174
Scaffold_1213	2090	747	214	180	948	18.8607
Scaffold_1214	2086	704	283	247	852	25.4075
Scaffold_1215	2083	567	463	457	595	44.1883
Scaffold_1216	2082	455	552	485	589	49.8318
Scaffold_1217	2069	522	493	428	594	45.2135
Scaffold_1218	2066	461	579	504	521	52.4455
Scaffold_1219	2063	567	386	551	558	45.4413
Scaffold_1220	2053	693	373	343	644	34.8758
Scaffold_1221	2044	575	460	501	508	47.0157
Scaffold_1222	2041	420	551	485	555	51.5167
Scaffold_1223	2028	702	162	110	1054	13.4122
Scaffold_1224	2025	608	469	418	528	43.8458
Scaffold_1225	2024	604	424	419	576	41.6708
Scaffold_1226	2020	540	437	463	569	44.7984
Scaffold_1227	2011	534	436	492	549	46.1462
Scaffold_1228	1995	574	484	456	481	47.1178
Scaffold_1229	1995	986	152	121	734	13.6979
Scaffold_1230	1990	534	462	508	486	48.7437
Scaffold_1231	1988	557	484	435	511	46.2506
Scaffold_1232	1978	528	485	434	531	46.4611
Scaffold_1233	1974	453	504	448	568	48.2514
Scaffold_1234	1964	488	414	512	549	47.1727
Scaffold_1235	1961	521	409	461	570	44.3651
Scaffold_1236	1959	614	438	387	520	42.1133
Scaffold_1237	1957	511	450	511	484	49.1309
Scaffold_1238	1955	527	508	448	472	48.9003
Scaffold_1239	1954	494	492	414	554	46.3664
Scaffold_1240	1943	747	149	139	907	14.8301
Scaffold_1241	1940	445	461	476	528	49.0576
Scaffold_1242	1938	453	479	484	522	49.6904
Scaffold_1243	1920	423	484	567	445	54.7681
Scaffold_1244	1919	1007	125	155	631	14.5985
Scaffold_1245	1906	824	133	163	698	16.2816
Scaffold_1246	1902	523	465	454	460	48.3176
Scaffold_1247	1902	489	458	399	554	45.1053
Scaffold_1248	1901	839	232	202	619	22.9387
Scaffold_1249	1898	926	191	236	543	22.5211
Scaffold_1250	1897	729	164	172	760	18.411
Scaffold_1251	1894	565	464	433	432	47.3601
Scaffold_1252	1893	887	115	169	721	15.0106
Scaffold_1253	1885	483	431	456	515	47.0557
Scaffold_1254	1879	840	87	124	827	11.2354
Scaffold_1255	1877	516	429	429	503	45.7112
Scaffold_1256	1870	411	490	460	507	50.8565
Scaffold_1257	1867	561	367	352	559	39.0973
Scaffold_1258	1850	462	350	350	616	39.3701
Scaffold_1259	1846	442	542	482	380	55.4713
Scaffold_1260	1841	469	414	472	486	48.126
Scaffold_1261	1840	500	450	461	429	49.5109
Scaffold_1262	1826	342	446	423	490	51.0876
Scaffold_1263	1822	424	481	389	417	50.8475
Scaffold_1264	1813	565	209	248	790	25.2208
Scaffold_1265	1812	522	450	397	443	46.7439
Scaffold_1266	1809	607	335	297	570	34.9364
Scaffold_1267	1808	504	405	474	425	48.6173
Scaffold_1268	1802	430	481	392	498	48.4731
Scaffold_1269	1801	442	463	466	430	51.5825
Scaffold_1270	1798	540	409	378	420	45.0487
Scaffold_1271	1798	350	490	430	528	51.168
Scaffold_1272	1789	465	402	380	541	43.736
Scaffold_1273	1770	427	390	482	471	49.2655
Scaffold_1274	1768	431	400	400	536	45.2745
Scaffold_1275	1752	473	382	424	472	46.0308
Scaffold_1276	1730	525	139	173	891	18.0556
Scaffold_1277	1730	520	390	405	415	45.9538
Scaffold_1278	1729	455	466	395	408	49.942
Scaffold_1279	1729	462	383	356	528	42.7415
Scaffold_1280	1727	494	362	350	521	41.2276
Scaffold_1281	1716	359	369	501	487	50.6993
Scaffold_1282	1712	477	339	363	532	41.0286
Scaffold_1283	1711	411	422	456	422	51.315
Scaffold_1284	1708	459	417	430	402	49.5902
Scaffold_1285	1697	484	396	387	428	46.1947
Scaffold_1286	1688	516	323	437	412	45.0237
Scaffold_1287	1684	427	394	456	406	50.5051
Scaffold_1288	1673	425	407	385	455	47.3684
Scaffold_1289	1672	441	403	331	474	44.5118
Scaffold_1290	1669	427	354	354	534	42.4206
Scaffold_1291	1668	473	427	327	440	45.231
Scaffold_1292	1667	490	371	338	397	44.4236
Scaffold_1293	1661	374	414	380	492	47.8313
Scaffold_1294	1661	425	404	415	416	49.3373
Scaffold_1295	1650	481	367	338	464	42.7273
Scaffold_1296	1650	463	365	338	483	42.6319
Scaffold_1297	1649	467	368	325	488	42.051
Scaffold_1298	1646	439	417	366	423	47.5988
Scaffold_1299	1644	407	394	412	430	49.0566
Scaffold_1300	1640	380	405	404	451	49.3293
Scaffold_1301	1629	382	409	420	418	50.8901
Scaffold_1302	1619	372	473	407	366	54.3881
Scaffold_1303	1607	474	402	323	407	45.1432
Scaffold_1304	1605	553	269	308	472	36.0175
Scaffold_1305	1603	428	411	345	418	47.191
Scaffold_1306	1597	716	148	191	540	21.2539
Scaffold_1307	1592	611	112	155	714	16.7714
Scaffold_1308	1589	315	410	441	422	53.5894
Scaffold_1309	1588	575	213	223	576	27.4732
Scaffold_1310	1585	422	403	350	409	47.5379
Scaffold_1311	1582	414	394	401	373	50.2528
Scaffold_1312	1582	422	386	365	409	47.4716
Scaffold_1313	1576	424	334	400	418	46.5736
Scaffold_1314	1574	471	326	339	438	42.249
Scaffold_1315	1571	457	326	293	494	39.4268
Scaffold_1316	1568	497	159	122	778	18.0591
Scaffold_1317	1561	412	348	390	411	47.2774
Scaffold_1318	1545	419	322	456	347	50.3886
Scaffold_1319	1539	413	386	341	399	47.2385
Scaffold_1320	1537	404	369	400	364	50.0325
Scaffold_1321	1536	588	148	223	551	24.5695
Scaffold_1322	1535	467	329	338	400	43.4811
Scaffold_1323	1531	363	353	460	355	53.1025
Scaffold_1324	1531	343	344	359	485	45.9177
Scaffold_1325	1529	443	327	392	367	47.0242
Scaffold_1326	1523	408	363	305	447	43.8608
Scaffold_1327	1522	351	327	294	490	42.4761
Scaffold_1328	1516	468	268	240	539	33.5314
Scaffold_1329	1513	612	201	167	533	24.3225
Scaffold_1330	1508	394	356	381	376	48.9051
Scaffold_1331	1502	384	374	351	393	48.269
Scaffold_1332	1498	302	294	286	348	47.1545
Scaffold_1333	1479	386	355	293	444	43.843
Scaffold_1334	1468	409	338	325	396	45.1635
Scaffold_1335	1465	429	305	325	405	43.0328
Scaffold_1336	1457	408	321	335	392	45.0549
Scaffold_1337	1455	383	346	377	349	49.6907
Scaffold_1338	1453	389	383	299	381	46.9697
Scaffold_1339	1453	383	358	341	370	48.1405
Scaffold_1340	1452	430	340	280	401	42.7292
Scaffold_1341	1448	469	154	83	644	17.5556
Scaffold_1342	1435	374	371	349	341	50.1742
Scaffold_1343	1430	444	250	371	364	43.457
Scaffold_1344	1429	627	162	145	494	21.4986
Scaffold_1345	1422	386	326	328	381	46.0239
Scaffold_1346	1422	374	343	334	370	47.6425
Scaffold_1347	1417	380	329	321	387	45.8716
Scaffold_1348	1412	416	240	203	440	34.1032
Scaffold_1349	1411	362	294	319	353	46.1596
Scaffold_1350	1411	376	290	375	369	47.1631
Scaffold_1351	1410	371	366	314	358	48.2612
Scaffold_1352	1406	368	259	403	375	47.1174
Scaffold_1353	1401	384	308	353	355	47.2143
Scaffold_1354	1399	500	250	369	279	44.2775
Scaffold_1355	1398	368	339	331	360	47.9256
Scaffold_1356	1397	370	339	345	343	48.9621
Scaffold_1357	1396	396	296	339	364	45.5197
Scaffold_1358	1391	480	206	214	490	30.2158
Scaffold_1359	1389	476	192	123	597	22.6945
Scaffold_1360	1388	335	333	297	393	46.3918
Scaffold_1361	1382	373	345	293	371	46.165
Scaffold_1362	1381	325	324	336	396	47.7915
Scaffold_1363	1378	362	311	361	343	48.8017
Scaffold_1364	1372	370	293	372	336	48.5047
Scaffold_1365	1361	353	339	314	355	47.9794
Scaffold_1366	1356	323	320	363	269	53.5686
Scaffold_1367	1354	368	237	357	390	43.9349
Scaffold_1368	1354	553	188	145	467	24.612
Scaffold_1369	1353	378	352	329	294	50.3326
Scaffold_1370	1352	405	294	271	381	41.8209
Scaffold_1371	1350	317	380	310	245	55.1118
Scaffold_1372	1350	657	77	89	526	12.3054
Scaffold_1373	1346	365	320	303	357	46.3197
Scaffold_1374	1342	386	297	318	341	45.8271
Scaffold_1375	1331	567	137	175	450	23.4763
Scaffold_1376	1322	399	340	304	277	48.7879
Scaffold_1377	1321	346	322	318	334	48.4848
Scaffold_1378	1317	391	286	344	293	47.9452
Scaffold_1379	1317	291	255	295	308	47.8677
Scaffold_1380	1314	330	333	266	384	45.6207
Scaffold_1381	1313	343	270	361	339	48.0579
Scaffold_1382	1313	343	295	319	356	46.7631
Scaffold_1383	1308	321	316	297	374	46.8654
Scaffold_1384	1308	630	102	123	453	17.2018
Scaffold_1385	1306	406	286	275	339	42.9556
Scaffold_1386	1305	509	74	79	597	12.1525
Scaffold_1387	1301	370	254	269	283	44.4728
Scaffold_1388	1301	366	288	268	378	42.7692
Scaffold_1389	1299	402	173	182	415	30.2901
Scaffold_1390	1294	239	467	188	313	54.2668
Scaffold_1391	1293	379	272	304	338	44.5476
Scaffold_1392	1292	304	293	368	327	51.161
Scaffold_1393	1290	346	302	328	313	48.8751
Scaffold_1394	1284	481	169	137	495	23.869
Scaffold_1395	1284	393	257	286	348	42.2897
Scaffold_1396	1282	441	231	205	404	34.0359
Scaffold_1397	1273	310	353	321	289	52.9458
Scaffold_1398	1272	315	283	286	328	46.9472
Scaffold_1399	1271	337	285	299	349	45.9843
Scaffold_1400	1269	594	69	157	449	17.8093
Scaffold_1401	1266	585	124	110	446	18.498
Scaffold_1402	1263	579	122	110	405	19.0789
Scaffold_1403	1257	351	283	264	358	43.551
Scaffold_1404	1257	296	338	304	319	51.074
Scaffold_1405	1255	339	325	278	313	48.0478
Scaffold_1406	1252	355	243	264	389	40.5276
Scaffold_1407	1251	356	292	273	329	45.2
Scaffold_1408	1250	344	334	308	263	51.4011
Scaffold_1409	1250	208	308	341	393	51.92
Scaffold_1410	1249	441	168	134	416	26.0569
Scaffold_1411	1249	317	270	292	369	45.0321
Scaffold_1412	1245	359	254	309	322	45.2572
Scaffold_1413	1243	321	299	295	280	49.7071
Scaffold_1414	1243	332	250	368	293	49.7184
Scaffold_1415	1243	263	342	295	342	51.2882
Scaffold_1416	1239	310	280	269	372	44.5979
Scaffold_1417	1238	214	368	325	330	56.0226
Scaffold_1418	1221	318	248	286	368	43.7705
Scaffold_1419	1221	550	83	133	455	17.6904
Scaffold_1420	1214	340	281	275	316	45.8746
Scaffold_1421	1214	344	227	329	314	45.799
Scaffold_1422	1213	323	282	309	298	48.7624
Scaffold_1423	1211	301	281	329	300	50.3716
Scaffold_1424	1210	303	306	279	321	48.3871
Scaffold_1425	1207	285	272	295	355	46.976
Scaffold_1426	1195	325	264	284	321	45.8961
Scaffold_1427	1193	339	282	312	260	49.7904
Scaffold_1428	1193	438	109	81	513	16.6521
Scaffold_1429	1174	326	263	292	293	47.2743
Scaffold_1430	1172	527	108	110	426	18.6166
Scaffold_1431	1170	485	128	83	472	18.0651
Scaffold_1432	1164	252	269	230	271	48.8258
Scaffold_1433	1155	256	247	313	338	48.5269
Scaffold_1434	1149	318	287	246	296	46.469
Scaffold_1435	1149	316	245	280	305	45.8115
Scaffold_1436	1147	286	292	253	316	47.5153
Scaffold_1437	1144	336	246	245	316	42.9571
Scaffold_1438	1143	317	313	257	255	49.9124
Scaffold_1439	1137	335	320	238	243	49.1197
Scaffold_1440	1137	508	65	77	475	12.6222
Scaffold_1441	1135	281	283	260	311	47.8414
Scaffold_1442	1134	254	272	313	295	51.5873
Scaffold_1443	1121	247	331	241	302	51.0259
Scaffold_1444	1120	274	267	261	317	47.185
Scaffold_1445	1119	489	87	107	421	17.5725
Scaffold_1446	1116	258	275	264	318	48.3408
Scaffold_1447	1113	253	243	337	280	52.1114
Scaffold_1448	1104	302	253	247	302	45.2899
Scaffold_1449	1102	275	273	262	291	48.5922
Scaffold_1450	1102	244	291	248	319	48.9111
Scaffold_1451	1101	302	262	243	293	45.9091
Scaffold_1452	1093	309	260	236	286	45.4629
Scaffold_1453	1093	410	81	76	525	14.3773
Scaffold_1454	1093	303	260	270	259	48.5348
Scaffold_1455	1092	255	267	292	278	51.1905
Scaffold_1456	1091	445	120	78	447	18.1651
Scaffold_1457	1091	298	242	257	293	45.7798
Scaffold_1458	1081	283	273	229	296	46.4385
Scaffold_1459	1077	292	272	267	246	50.0464
Scaffold_1460	1076	327	229	255	264	45.0233
Scaffold_1461	1072	270	300	239	262	50.3268
Scaffold_1462	1067	320	295	254	197	51.5009
Scaffold_1463	1064	273	259	276	255	50.3293
Scaffold_1464	1060	261	273	218	308	46.3208
Scaffold_1465	1054	300	226	259	268	46.0589
Scaffold_1466	1053	284	235	234	300	44.5394
Scaffold_1467	1052	292	244	256	260	47.5285
Scaffold_1468	1050	515	69	106	307	17.5527
Scaffold_1469	1048	251	248	250	298	47.5645
Scaffold_1470	1046	271	270	225	280	47.3231
Scaffold_1471	1042	284	180	225	245	43.3619
Scaffold_1472	1036	235	237	220	253	48.3598
Scaffold_1473	1036	258	270	234	274	48.6486
Scaffold_1474	1036	487	96	111	342	19.9807
Scaffold_1475	1029	306	218	246	259	45.0923
Scaffold_1476	1024	304	231	205	284	42.5781
Scaffold_1477	1023	275	145	128	475	26.6862
Scaffold_1478	1016	275	220	291	230	50.2953
Scaffold_1479	1016	292	236	184	224	44.8718
Scaffold_1480	1014	356	168	142	348	30.572
Scaffold_1481	1009	292	61	56	455	13.5417
Scaffold_1482	1000	307	220	240	233	46

## Sheet: Fop
Fop-36722 Supercontig	Sequence length including Ns	a	c	g	t	%G:C
Supercontig_1.1	5895957	1500482	1432035	1428641	1506497	48.7533
Supercontig_1.2	4495944	1155874	1093639	1087699	1151224	48.5991
Supercontig_1.3	4453580	1139702	1078706	1085311	1146121	48.6313
Supercontig_1.4	4391783	1127280	1054067	1056692	1133203	48.2874
Supercontig_1.5	4200850	1080902	1013472	1014435	1080366	48.4083
Supercontig_1.6	3655337	941894	879632	880120	940032	48.3226
Supercontig_1.7	2838763	729907	685895	686006	732311	48.4066
Supercontig_1.8	2432262	625034	583922	583890	629965	48.2007
Supercontig_1.9	1382620	361050	325878	324003	364134	47.2618
Supercontig_1.10	1238599	319519	295671	296379	321784	48.0033
Supercontig_1.11	783892	203504	185121	183501	203163	47.5464
Supercontig_1.12	766477	199936	180159	179828	200644	47.3314
Supercontig_1.13	702540	188727	160482	162075	187468	46.1619
Supercontig_1.14	632576	167802	146837	144364	171129	46.2127
Supercontig_1.15	517306	139399	116852	115045	138484	45.4896
Supercontig_1.16	500217	133412	112339	111477	131766	45.7707
Supercontig_1.17	492561	130031	116419	116270	129448	47.2784
Supercontig_1.18	451963	119899	106208	107611	118145	47.3194
Supercontig_1.19	400251	108401	90544	90836	109313	45.4479
Supercontig_1.20	277357	73800	65679	64491	72856	47.0223
Supercontig_1.21	271583	71036	63531	63595	71022	47.2264
Supercontig_1.22	266151	72587	53739	53928	74865	42.2027
Supercontig_1.23	248665	72155	49933	49327	73162	40.5844
Supercontig_1.24	232420	61174	51840	51639	60338	45.9925
Supercontig_1.25	225735	59877	49101	48785	60360	44.8765
Supercontig_1.26	222343	57873	51865	50926	58121	46.9827
Supercontig_1.27	221950	56916	50345	50654	57534	46.8784
Supercontig_1.28	199691	55540	42659	41995	57129	42.9012
Supercontig_1.29	190758	55310	37351	37951	53486	40.9032
Supercontig_1.30	181943	47231	42956	43207	48549	47.3571
Supercontig_1.31	186101	54022	37155	37605	55922	40.4756
Supercontig_1.32	180268	50610	36373	36411	50256	41.9142
Supercontig_1.33	184076	43225	42260	43940	41703	50.3717
Supercontig_1.34	166896	45280	36843	36731	45579	44.7441
Supercontig_1.35	166915	41256	39885	39566	42377	48.7178
Supercontig_1.36	158523	44281	34822	35430	43358	44.494
Supercontig_1.37	155726	43592	34323	34057	43148	44.082
Supercontig_1.38	155427	40184	37013	36999	41031	47.6798
Supercontig_1.39	153499	43828	30476	30989	43095	41.4218
Supercontig_1.40	143780	36076	33792	34218	36603	48.3407
Supercontig_1.41	140678	38005	32221	32820	37332	46.3328
Supercontig_1.42	141254	43133	27238	26526	40609	39.0994
Supercontig_1.43	140074	41729	26199	25953	41500	38.5224
Supercontig_1.44	139457	35672	34015	33061	36509	48.1671
Supercontig_1.45	141446	34665	32739	33766	35210	48.7645
Supercontig_1.46	127147	32421	30470	29675	31410	48.5134
Supercontig_1.47	122492	29794	27883	28371	28942	48.9208
Supercontig_1.48	121191	30524	26554	26721	31032	46.3943
Supercontig_1.49	112760	34989	20597	20695	35598	36.9077
Supercontig_1.50	113017	31206	24442	24551	31162	43.9948
Supercontig_1.51	109094	28639	24672	25216	28222	46.7339
Supercontig_1.52	103151	27453	24017	24489	27092	47.0699
Supercontig_1.53	108782	25580	23853	24050	26833	47.7521
Supercontig_1.54	99552	24221	22630	23041	24594	48.3363
Supercontig_1.55	102722	25470	23784	23547	25109	48.3413
Supercontig_1.56	101250	26017	24111	24072	26300	47.9433
Supercontig_1.57	90386	23323	22387	21392	23284	48.4356
Supercontig_1.58	100085	23682	22871	23127	23607	49.308
Supercontig_1.59	92145	29584	14847	15185	29225	33.8042
Supercontig_1.60	87194	20758	19658	19600	20237	48.9178
Supercontig_1.61	90893	25222	16620	16544	25273	39.6419
Supercontig_1.62	80533	20292	19454	19543	20944	48.6047
Supercontig_1.63	78053	23026	15427	15422	22983	40.1377
Supercontig_1.64	84390	21796	19046	19846	22128	46.9619
Supercontig_1.65	77493	20339	18534	18209	19601	47.9154
Supercontig_1.66	87825	21644	19605	19302	21120	47.6387
Supercontig_1.67	82034	20957	18603	19330	20971	47.4988
Supercontig_1.68	77432	20778	16585	17830	19692	45.9571
Supercontig_1.69	76442	17565	15560	15963	17790	47.1351
Supercontig_1.70	73444	18947	17415	18504	18578	48.9066
Supercontig_1.71	74734	18984	17062	16656	18430	47.402
Supercontig_1.72	81461	21043	18653	18750	20422	47.4248
Supercontig_1.73	76061	19555	18368	17797	19333	48.1859
Supercontig_1.74	71446	18642	17089	17307	18208	48.2778
Supercontig_1.75	72739	22956	13362	12643	22717	36.2803
Supercontig_1.76	69766	18212	16662	16525	18167	47.7058
Supercontig_1.77	70150	17054	15911	16247	16372	49.0333
Supercontig_1.78	71105	23673	11380	11233	23055	32.6113
Supercontig_1.79	74194	18885	17443	17809	19273	48.0207
Supercontig_1.80	71429	17563	16609	16470	17371	48.6363
Supercontig_1.81	69673	17473	15176	14451	17911	45.5723
Supercontig_1.82	67264	18217	14925	14838	18779	44.5828
Supercontig_1.83	63422	15018	14266	13753	14862	48.3929
Supercontig_1.84	59935	18189	11787	12279	17680	40.1535
Supercontig_1.85	60362	15224	14631	14078	15258	48.5023
Supercontig_1.86	59825	19520	9732	9572	18910	33.4361
Supercontig_1.87	58237	16761	12363	12633	16380	42.995
Supercontig_1.88	60191	15467	14285	14739	14504	49.1974
Supercontig_1.89	63564	16145	15677	15036	16044	48.8267
Supercontig_1.90	59903	12331	12009	11079	12021	48.6678
Supercontig_1.91	56989	16411	11042	11079	17597	39.411
Supercontig_1.92	66390	16049	16886	16660	15776	51.3163
Supercontig_1.93	60415	18243	9539	9487	19599	33.4564
Supercontig_1.94	63520	14830	14121	15059	15539	49.0017
Supercontig_1.95	55387	14383	12335	12488	14354	46.3462
Supercontig_1.96	56972	14707	13871	14143	13732	49.6236
Supercontig_1.97	56676	18083	9693	9780	18329	34.8448
Supercontig_1.98	61061	13965	13355	13019	14045	48.4959
Supercontig_1.99	54900	13315	13666	13416	13180	50.5478
Supercontig_1.100	56217	12819	12061	12382	13247	48.3934
Supercontig_1.101	58622	14361	12146	12447	13811	46.6085
Supercontig_1.102	52707	15923	10624	10309	15651	39.8671
Supercontig_1.103	51807	12829	12582	12196	12738	49.2164
Supercontig_1.104	51561	13270	12492	12241	13558	47.9684
Supercontig_1.105	57552	13005	11962	12234	12946	48.2501
Supercontig_1.106	54384	13990	13004	13134	13856	48.418
Supercontig_1.107	52791	13676	12656	12787	13152	48.6752
Supercontig_1.108	54402	14146	12751	13080	13530	48.2759
Supercontig_1.109	53299	13598	12875	12868	13758	48.4811
Supercontig_1.110	49564	12642	11879	11417	12487	48.1074
Supercontig_1.111	51946	12660	12350	12293	12445	49.5357
Supercontig_1.112	50875	12658	11543	11435	12675	47.5627
Supercontig_1.113	50570	12352	11766	12010	12217	49.1799
Supercontig_1.114	59443	16108	13443	13749	15643	46.1327
Supercontig_1.115	50563	12731	11391	11005	13209	46.334
Supercontig_1.116	47639	13312	9333	9529	15465	39.5936
Supercontig_1.117	47451	13306	10634	10270	13241	44.0539
Supercontig_1.118	47786	12230	11131	11126	11729	48.1586
Supercontig_1.119	57943	14673	12171	12757	14268	46.2752
Supercontig_1.120	46472	10721	10098	9571	10943	47.5867
Supercontig_1.121	50302	12616	11751	12747	12064	49.815
Supercontig_1.122	47272	12171	11415	11025	12089	48.0514
Supercontig_1.123	49631	12766	11161	11526	12530	47.2813
Supercontig_1.124	44878	11845	10537	10941	11555	47.8586
Supercontig_1.125	49420	11393	11039	11158	11628	49.0889
Supercontig_1.126	43334	11178	10275	10495	11386	47.93
Supercontig_1.127	44659	10423	10558	10225	10883	49.3787
Supercontig_1.128	43840	10805	10567	10478	11017	49.0937
Supercontig_1.129	47899	12899	10300	10848	12910	45.0369
Supercontig_1.130	49775	11695	11194	11010	11223	49.2088
Supercontig_1.131	43053	11200	10366	10411	10876	48.4844
Supercontig_1.132	46491	12390	9741	9892	12134	44.4618
Supercontig_1.133	49557	10719	10977	10467	11096	49.5712
Supercontig_1.134	43540	10720	9986	10349	10173	49.3233
Supercontig_1.135	41044	10192	10067	9857	10504	49.0497
Supercontig_1.136	41819	12970	8590	8347	11812	40.5978
Supercontig_1.137	41861	10609	10446	10135	10271	49.6394
Supercontig_1.138	39655	10471	9047	8876	10902	45.6102
Supercontig_1.139	41553	10674	10217	9817	10442	48.6853
Supercontig_1.140	48231	10440	10406	9631	10286	49.1549
Supercontig_1.141	40922	8996	8689	8871	9089	49.2636
Supercontig_1.142	46820	14265	6603	6233	15393	30.2066
Supercontig_1.143	40361	9425	9578	9428	9574	50.0092
Supercontig_1.144	40807	10756	9321	9494	10737	46.6781
Supercontig_1.145	38522	9116	8308	8534	8766	48.5025
Supercontig_1.146	40145	10064	9668	9367	10198	48.4388
Supercontig_1.147	38653	9284	9439	8925	9506	49.4267
Supercontig_1.148	37628	9704	9135	9072	9342	48.8739
Supercontig_1.149	36039	9417	7923	8136	9268	46.2209
Supercontig_1.150	38576	9830	9402	9175	9380	49.1624
Supercontig_1.151	35352	8967	8015	8253	8553	48.1473
Supercontig_1.152	36728	9378	8841	8497	9912	47.3354
Supercontig_1.153	35352	7924	7571	7557	8053	48.6353
Supercontig_1.154	35982	8839	8212	7861	8843	47.6166
Supercontig_1.155	35551	8967	8526	8589	9369	48.2779
Supercontig_1.156	32963	8500	7257	7441	8850	45.8625
Supercontig_1.157	32931	8277	8156	8068	8330	49.4167
Supercontig_1.158	31868	7415	6441	6340	7153	46.733
Supercontig_1.159	38434	9599	9390	9367	9578	49.4464
Supercontig_1.160	30950	7944	7674	7440	7620	49.2666
Supercontig_1.161	37547	11721	5738	5563	14071	30.4667
Supercontig_1.162	32533	8582	7652	7859	8340	47.8247
Supercontig_1.163	29136	7170	6002	6217	7102	46.1251
Supercontig_1.164	31955	6927	6209	6116	6550	47.7676
Supercontig_1.165	35739	8938	8407	8182	9000	48.0465
Supercontig_1.166	30804	7452	7214	7338	7798	48.8289
Supercontig_1.167	28702	6758	5861	6745	8610	45.0633
Supercontig_1.168	29805	10065	3984	3905	9357	28.8858
Supercontig_1.169	35428	8863	7983	7705	9371	46.2473
Supercontig_1.170	38696	11905	7293	7445	11583	38.5549
Supercontig_1.171	29377	7911	6941	6812	7513	47.1364
Supercontig_1.172	28032	7003	6119	6108	6988	46.6359
Supercontig_1.173	28879	6535	5968	5812	6404	47.6556
Supercontig_1.174	30308	6095	5416	5396	5887	47.4335
Supercontig_1.175	26418	6588	6086	6173	5994	49.3499
Supercontig_1.176	32650	7748	6774	6603	7553	46.6455
Supercontig_1.177	25022	6563	5915	6007	6537	47.6461
Supercontig_1.178	26297	6874	6195	6170	6658	47.7468
Supercontig_1.179	25624	6359	5887	6088	6440	48.337
Supercontig_1.180	26022	6585	5972	5753	7612	45.2318
Supercontig_1.181	24562	6117	6057	6220	6168	49.9837
Supercontig_1.182	27187	6931	6719	6632	6805	49.2893
Supercontig_1.183	26904	7158	6590	6213	6743	47.9441
Supercontig_1.184	24829	5237	4773	5094	4893	49.3424
Supercontig_1.185	27703	7835	6060	5911	7697	43.5262
Supercontig_1.186	23807	7707	3697	3739	8664	31.2345
Supercontig_1.187	23783	5756	5879	5851	5548	50.9247
Supercontig_1.188	23978	6152	5625	5722	6279	47.7206
Supercontig_1.189	27508	6569	7230	6644	6765	50.9924
Supercontig_1.190	25293	6012	5549	5390	6348	46.9505
Supercontig_1.191	22978	5885	5121	4859	5377	46.9824
Supercontig_1.192	25090	5588	5454	5170	5577	48.7585
Supercontig_1.193	22711	5640	5566	5311	5774	48.7955
Supercontig_1.194	23469	6196	5665	5544	5864	48.1714
Supercontig_1.195	27345	6208	6091	6286	6103	50.1337
Supercontig_1.196	20831	5455	4952	5051	5373	48.0198
Supercontig_1.197	20554	4697	4421	4350	4730	48.1976
Supercontig_1.198	20065	4811	4225	4068	4998	45.8126
Supercontig_1.199	25113	6586	5430	5562	6229	46.1713
Supercontig_1.200	19823	5054	4942	4588	5239	48.0755
Supercontig_1.201	18988	4457	4377	4566	4494	49.9776
Supercontig_1.202	18751	4837	4466	4680	4668	49.0376
Supercontig_1.203	17993	4218	3816	3723	4389	46.6927
Supercontig_1.204	19779	4902	4309	4235	4591	47.3693
Supercontig_1.205	17873	4116	4187	4257	4328	50
Supercontig_1.206	27062	6808	5820	5959	6872	46.2665
Supercontig_1.207	19320	4339	3645	3615	4002	46.5355
Supercontig_1.208	17235	4688	4053	3823	4671	45.6977
Supercontig_1.209	18157	3834	3432	3158	3887	46.0485
Supercontig_1.210	16953	4270	4135	4278	4270	49.6254
Supercontig_1.211	18887	4436	3930	3762	4303	46.8139
Supercontig_1.212	17014	4613	3928	4159	4214	47.8125
Supercontig_1.213	20150	4943	5217	4624	5266	49.0823
Supercontig_1.214	18912	5057	4040	4275	4848	45.6367
Supercontig_1.215	16295	4420	3871	4016	3888	48.7002
Supercontig_1.216	16683	4002	4045	4319	3304	53.3759
Supercontig_1.217	18222	4302	3040	3507	3359	46.0797
Supercontig_1.218	18054	4659	4151	4453	4691	47.9225
Supercontig_1.219	14872	3962	3555	3557	3798	47.8214
Supercontig_1.220	14869	3639	3329	3314	3841	47.0367
Supercontig_1.221	17754	3690	3380	3119	3805	46.4413
Supercontig_1.222	14726	3831	3581	3614	3700	48.8592
Supercontig_1.223	16713	4335	3830	4093	4255	47.9804
Supercontig_1.224	14242	3007	3330	3065	3443	49.7859
Supercontig_1.225	14183	3532	3537	3305	3709	48.5834
Supercontig_1.226	14078	3611	3532	3533	3402	50.1847
Supercontig_1.227	15884	4117	3683	3870	4014	48.1574
Supercontig_1.228	14021	3654	3385	3338	3644	47.9495
Supercontig_1.229	16803	4185	4270	3875	4373	48.7637
Supercontig_1.230	13897	3705	3410	3348	3434	48.6292
Supercontig_1.231	15268	3612	3954	3608	3894	50.1858
Supercontig_1.232	13704	3532	3606	3294	3272	50.3503
Supercontig_1.233	14746	2932	2353	2341	2771	45.1476
Supercontig_1.234	13486	2498	2628	2544	2733	49.7164
Supercontig_1.235	13324	3313	3044	2986	3152	48.2593
Supercontig_1.236	13278	3354	3298	3218	3408	49.0737
Supercontig_1.237	13532	3383	3123	3197	3359	48.3846
Supercontig_1.238	13259	2934	3835	2135	4355	45.026
Supercontig_1.239	13253	3207	3285	3346	3415	50.034
Supercontig_1.240	13446	3378	3143	3141	3206	48.8343
Supercontig_1.241	13130	3419	3119	3128	3464	47.5781
Supercontig_1.242	17412	4605	3951	3860	4796	45.3811
Supercontig_1.243	13304	3447	3177	3173	3407	48.0915
Supercontig_1.244	13425	3596	3064	3089	3576	46.1764
Supercontig_1.245	12737	3231	3191	3044	3271	48.9519
Supercontig_1.246	12657	3441	3029	3100	3087	48.4238
Supercontig_1.247	12602	3106	3127	3077	3292	49.2303
Supercontig_1.248	12544	3472	2763	2968	3341	45.6872
Supercontig_1.249	12427	3303	2884	2867	3373	46.2783
Supercontig_1.250	13467	3657	2966	2856	3788	43.8833
Supercontig_1.251	12876	3363	3048	3068	3297	47.871
Supercontig_1.252	11917	2864	3110	2944	2999	50.8014
Supercontig_1.253	11853	2959	2864	3017	3013	49.6161
Supercontig_1.254	11845	3126	2868	2678	3173	46.8214
Supercontig_1.255	11691	2929	2815	2675	3272	46.9592
Supercontig_1.256	11418	2967	2662	2737	2915	47.8592
Supercontig_1.257	11091	2994	2624	2547	2926	46.6234
Supercontig_1.258	11079	2892	2558	2492	3137	45.5817
Supercontig_1.259	11051	2647	2826	2718	2860	50.1674
Supercontig_1.260	10832	2897	2563	2521	2851	46.935
Supercontig_1.261	10732	2479	2763	2563	2927	49.6273
Supercontig_1.262	11713	2844	2688	2836	3245	47.5674
Supercontig_1.263	10632	2739	2663	2483	2647	48.8606
Supercontig_1.264	10364	2430	2594	2414	2926	48.3211
Supercontig_1.265	10703	2804	2431	2404	2964	45.6003
Supercontig_1.266	11551	2941	2632	2927	2951	48.546
Supercontig_1.267	10099	1606	1353	1470	1294	49.3273
Supercontig_1.268	9928	2553	2450	2336	2589	48.2071
Supercontig_1.269	9860	2594	2265	2386	2615	47.1704
Supercontig_1.270	9893	2650	2309	2378	2556	47.3769
Supercontig_1.271	9562	2546	2309	2173	2534	46.873
Supercontig_1.272	9956	2538	2415	2411	2492	48.9651
Supercontig_1.273	9372	2446	2219	2342	2365	48.6662
Supercontig_1.274	9345	2042	1804	1748	2074	46.3224
Supercontig_1.275	10219	2494	2481	2549	2363	50.8749
Supercontig_1.276	9258	2444	2144	2265	2405	47.6237
Supercontig_1.277	9135	2553	2192	2043	2347	46.3602
Supercontig_1.278	9460	1709	1939	1990	1671	53.7556
Supercontig_1.279	9091	1909	1513	1560	1921	44.5169
Supercontig_1.280	11828	2977	2879	2747	3125	47.9707
Supercontig_1.281	8737	2192	2200	2105	2240	49.2732
Supercontig_1.282	8780	2428	2145	2072	2135	48.0296
Supercontig_1.283	8753	2805	1665	1773	2510	39.278
Supercontig_1.284	8607	2333	2083	1720	2471	44.185
Supercontig_1.285	8533	1809	1817	1795	1938	49.0828
Supercontig_1.286	8423	2013	2131	2144	2135	50.7539
Supercontig_1.287	8332	1962	2247	2209	1914	53.4806
Supercontig_1.288	8266	2147	1862	2005	2252	46.782
Supercontig_1.289	8197	1917	1755	1913	2051	48.0356
Supercontig_1.290	8148	2399	1729	1771	2249	42.9553
Supercontig_1.291	8263	2260	1816	1917	2170	45.7307
Supercontig_1.292	8090	2002	1923	1962	2203	48.0222
Supercontig_1.293	7938	1944	1848	1756	2390	45.4019
Supercontig_1.294	7844	2016	1874	1865	2089	47.667
Supercontig_1.295	7819	2117	1906	1828	1968	47.7555
Supercontig_1.296	8019	2030	1891	1898	2200	47.2503
Supercontig_1.297	7535	1914	1877	1796	1948	48.7459
Supercontig_1.298	7251	1940	1688	1697	1926	46.6832
Supercontig_1.299	7215	1601	1824	2101	1689	54.4006
Supercontig_1.300	7190	1585	1797	1739	2069	49.1794
Supercontig_1.301	7116	1649	1846	1794	1827	51.1523
Supercontig_1.302	7165	1942	1620	1613	1990	45.1221
Supercontig_1.303	8336	2080	1908	2040	2208	47.9359
Supercontig_1.304	7044	1167	1153	1315	1151	51.5671
Supercontig_1.305	7028	1624	1768	1939	1697	52.7462
Supercontig_1.306	6952	1017	980	934	997	48.7271
Supercontig_1.307	9293	2383	2161	2181	2468	47.2316
Supercontig_1.308	7291	1866	1761	1878	1686	50.6049
Supercontig_1.309	6720	1617	1510	1607	1287	51.7688
Supercontig_1.310	7524	1952	1866	1814	1892	48.9102
Supercontig_1.311	6743	1737	1591	1611	1804	47.4863
Supercontig_1.312	8402	2093	2099	2015	2095	49.5543
Supercontig_1.313	6593	1934	1430	1517	1712	44.6989
Supercontig_1.314	9059	2255	2123	2128	2353	47.9851
Supercontig_1.315	6533	1172	1410	1102	996	53.6752
Supercontig_1.316	6326	1680	1481	1295	1870	43.8824
Supercontig_1.317	11107	2748	2481	2842	2836	48.8035
Supercontig_1.318	6557	1753	1466	1521	1717	46.2599
Supercontig_1.319	6641	1720	1530	1497	1794	46.2773
Supercontig_1.320	6279	1718	1512	1447	1602	47.1253
Supercontig_1.321	6211	1639	1411	1448	1713	46.0312
Supercontig_1.322	6192	1597	1509	1551	1535	49.4186
Supercontig_1.323	6086	1456	1611	1515	1504	51.3638
Supercontig_1.324	6082	1671	1348	1571	1492	47.9941
Supercontig_1.325	5954	1459	1258	1182	1352	46.4673
Supercontig_1.326	6811	1768	1589	1592	1862	46.7039
Supercontig_1.327	5916	1531	1431	1486	1468	49.307
Supercontig_1.328	5896	1636	1381	1352	1527	46.3535
Supercontig_1.329	5773	1471	1416	1479	1407	50.1472
Supercontig_1.330	5745	1548	1315	1511	1371	49.1906
Supercontig_1.331	7308	1935	1573	1720	1980	45.6853
Supercontig_1.332	5688	1574	1268	1336	1510	45.7806
Supercontig_1.333	5666	805	823	782	746	50.8555
Supercontig_1.334	5655	1281	976	997	1271	43.6022
Supercontig_1.335	5578	1558	1285	1274	1461	45.8767
Supercontig_1.336	5528	1582	1309	1279	1358	46.8162
Supercontig_1.337	5519	1387	1331	1285	1516	47.3999
Supercontig_1.338	5449	1561	1159	1271	1458	44.5953
Supercontig_1.339	5308	1342	1262	1277	1427	47.8335
Supercontig_1.340	5251	1374	1253	1327	1297	49.1335
Supercontig_1.341	5196	1356	1271	1298	1271	49.4419
Supercontig_1.342	5167	1378	1267	1140	1382	46.5841
Supercontig_1.343	5160	1309	1242	1239	1370	48.0814
Supercontig_1.344	5555	1473	1419	1226	1337	48.4876
Supercontig_1.345	5097	1367	1213	1194	1323	47.2239
Supercontig_1.346	5095	1308	1211	1240	1336	48.106
Supercontig_1.347	5338	1414	1286	1197	1341	47.4036
Supercontig_1.348	5032	1343	1094	1151	1444	44.6145
Supercontig_1.349	5009	1250	1231	1308	1220	50.6888
Supercontig_1.350	4971	1222	1323	1160	1266	49.9497
Supercontig_1.351	4969	1309	1194	1282	1184	49.8289
Supercontig_1.352	4921	1101	1324	1145	1351	50.1727
Supercontig_1.353	4871	1384	1099	1343	1045	50.1334
Supercontig_1.354	4758	1176	1178	1183	1221	49.6217
Supercontig_1.355	4748	1137	1214	1235	1162	51.5796
Supercontig_1.356	4730	1315	1079	1139	1197	46.8922
Supercontig_1.357	5915	1475	1417	1397	1526	48.3921
Supercontig_1.358	4590	1188	1111	1091	1200	47.9739
Supercontig_1.359	4590	1294	1038	1089	1169	46.3399
Supercontig_1.360	4429	1155	1033	1079	1162	47.6857
Supercontig_1.361	4428	840	1329	1130	1129	55.533
Supercontig_1.362	4337	1059	1170	1090	1018	52.1098
Supercontig_1.363	4244	1087	975	1054	1128	47.8087
Supercontig_1.364	4230	1164	990	1001	1075	47.0686
Supercontig_1.365	4220	1043	981	1026	1170	47.5592
Supercontig_1.366	4143	1080	964	961	1138	46.4639
Supercontig_1.367	4117	1045	976	906	1190	45.7129
Supercontig_1.368	4069	1068	1137	1103	761	55.0504
Supercontig_1.369	3970	1076	1066	871	957	48.7909
Supercontig_1.370	3958	725	1019	1037	1177	51.9454
Supercontig_1.371	3956	1033	955	1004	964	49.5197
Supercontig_1.372	3858	1042	896	910	1010	46.8118
Supercontig_1.373	3631	926	886	907	912	49.3803
Supercontig_1.374	3636	1030	818	788	1000	44.1694
Supercontig_1.375	3615	832	999	893	891	52.3375
Supercontig_1.376	3589	939	903	837	910	48.4815
Supercontig_1.377	3572	1015	822	885	850	47.7884
Supercontig_1.378	3569	862	910	852	945	49.3696
Supercontig_1.379	3543	899	853	858	933	48.2924
Supercontig_1.380	3523	983	797	839	904	46.4377
Supercontig_1.381	3492	905	876	798	913	47.9381
Supercontig_1.382	3460	888	800	840	932	47.3988
Supercontig_1.383	6199	1798	1356	1325	1620	43.958
Supercontig_1.384	3406	715	1077	748	866	53.5819
Supercontig_1.385	3387	818	800	806	963	47.4166
Supercontig_1.386	3335	926	800	729	880	45.8471
Supercontig_1.387	3291	1124	313	304	1550	18.7481
Supercontig_1.388	3281	903	829	807	742	49.8628
Supercontig_1.389	3278	897	688	798	895	45.3325
Supercontig_1.390	3229	938	635	705	951	41.4989
Supercontig_1.391	3219	885	728	755	851	46.0702
Supercontig_1.392	3200	862	786	686	866	46
Supercontig_1.393	3192	865	761	702	864	45.8333
Supercontig_1.394	3097	697	766	880	754	53.1482
Supercontig_1.395	3044	776	820	739	709	51.2155
Supercontig_1.396	3039	695	806	724	814	50.3455
Supercontig_1.397	3000	702	734	749	815	49.4333
Supercontig_1.398	3021	721	795	758	747	51.4068
Supercontig_1.399	3018	809	745	687	777	47.4486
Supercontig_1.400	2992	746	736	741	769	49.365
Supercontig_1.401	2968	718	843	684	723	51.4488
Supercontig_1.402	2926	703	704	723	796	48.7697
Supercontig_1.403	2908	731	769	672	736	49.553
Supercontig_1.404	2892	723	744	731	694	51.0028
Supercontig_1.405	2870	868	709	733	560	50.2439
Supercontig_1.406	2759	678	715	673	693	50.3081
Supercontig_1.407	2734	717	699	658	660	49.6342
Supercontig_1.408	2732	766	679	801	486	54.1728
Supercontig_1.409	2682	699	637	677	669	48.9933
Supercontig_1.410	2683	752	581	632	718	45.2106
Supercontig_1.411	2673	731	591	675	676	47.3625
Supercontig_1.412	2620	662	709	634	615	51.2595
Supercontig_1.413	2634	787	593	177	1077	29.2331
Supercontig_1.414	2581	666	645	669	601	50.9105
Supercontig_1.415	2574	642	688	608	636	50.3497
Supercontig_1.416	3389	819	867	853	850	50.7524
Supercontig_1.417	2482	683	554	556	689	44.722
Supercontig_1.418	2471	586	692	641	552	53.9458
Supercontig_1.419	2397	638	551	531	677	45.1398
Supercontig_1.420	2384	594	538	572	680	46.5604
Supercontig_1.421	2340	947	187	171	1035	15.2991
Supercontig_1.422	2336	499	684	598	555	54.8801
Supercontig_1.423	2296	537	572	593	594	50.7404
Supercontig_1.424	2258	631	504	528	595	45.7042
Supercontig_1.425	2269	465	645	609	550	55.2666
Supercontig_1.426	2264	554	498	571	641	47.2173
Supercontig_1.427	2217	531	550	520	616	48.2634
Supercontig_1.428	2130	623	438	548	521	46.2911
Supercontig_1.429	2158	604	509	507	538	47.0806
Supercontig_1.430	2134	442	568	630	494	56.1387
Supercontig_1.431	2068	529	524	526	489	50.7737
Supercontig_1.432	2114	543	521	515	535	49.0066
Supercontig_1.433	2074	564	462	474	574	45.1302
Supercontig_1.434	1960	518	506	448	488	48.6735
Supercontig_1.435	1935	450	466	466	553	48.1654
Supercontig_1.436	1924	440	476	530	478	52.2869
Supercontig_1.437	1904	367	633	391	513	53.7815
Supercontig_1.438	2604	606	617	567	714	47.2843
Supercontig_1.439	1863	504	449	444	466	47.9334
Supercontig_1.440	3314	790	794	753	877	48.1332
Supercontig_1.441	1834	438	445	459	492	49.2912
Supercontig_1.442	1844	498	427	440	479	47.0174
Supercontig_1.443	1781	403	434	439	505	49.0174
Supercontig_1.444	1774	492	399	464	419	48.6471
Supercontig_1.445	1764	494	395	425	450	46.4853
Supercontig_1.446	1743	498	366	441	438	46.2995
Supercontig_1.447	1672	448	390	398	436	47.1292
Supercontig_1.448	1664	398	464	421	381	53.1851
Supercontig_1.449	1581	301	480	94	706	36.3061
Supercontig_1.450	1616	303	519	422	372	58.2302
Supercontig_1.451	1598	447	382	366	403	46.8085
Supercontig_1.452	1558	418	350	340	450	44.2875
Supercontig_1.453	1588	415	358	382	433	46.5995
Supercontig_1.454	1585	355	401	383	446	49.4637
Supercontig_1.455	1579	425	367	368	419	46.5484
Supercontig_1.456	1451	357	361	346	387	48.725
Supercontig_1.457	1444	410	351	350	333	48.5457
Supercontig_1.458	1434	397	329	335	373	46.304
Supercontig_1.459	1364	285	375	406	298	57.2581
Supercontig_1.460	1361	314	359	382	306	54.4453
Supercontig_1.461	1395	327	380	328	360	50.7527
Supercontig_1.462	1370	369	328	345	328	49.1241
Supercontig_1.463	1311	350	332	336	293	50.9535
Supercontig_1.464	1211	268	311	314	318	51.6102
Supercontig_1.465	1130	269	307	257	297	49.9115
Supercontig_1.466	1160	300	260	329	271	50.7759
Supercontig_1.467	1158	217	439	188	314	54.1451
Supercontig_1.468	1096	215	253	332	296	53.3759
Supercontig_1.469	1063	283	286	262	232	51.5522
Supercontig_1.470	1041	254	290	299	198	56.5802
Supercontig_1.471	1023	221	290	250	262	52.7859
Supercontig_1.472	1012	366	269	197	180	46.0474

## Sheet: Fol
Fol chromosome	Chromosome length including Ns	a	c	g	t	%G:C
gi|213958560|gb|CM000589.1| Fusarium oxysporum f. sp. lycopersici 4287 chromosome 1, whole genome shotgun sequence	6854980	1720782	1639407	1643661	1717809	48.8431
gi|213958552|gb|CM000597.1| Fusarium oxysporum f. sp. lycopersici 4287 chromosome 9, whole genome shotgun sequence	3304701	838177	798511	801835	842442	48.7767
gi|213958547|gb|CM000602.1| Fusarium oxysporum f. sp. lycopersici 4287 chromosome 14, whole genome shotgun sequence	1646460	379799	361456	361125	380240	48.7368
gi|213958554|gb|CM000595.1| Fusarium oxysporum f. sp. lycopersici 4287 chromosome 7, whole genome shotgun sequence	4347182	1102998	1045941	1047824	1104783	48.6747
gi|213958556|gb|CM000593.1| Fusarium oxysporum f. sp. lycopersici 4287 chromosome 5, whole genome shotgun sequence	4914260	1250340	1182482	1189071	1251231	48.666
gi|213958553|gb|CM000596.1| Fusarium oxysporum f. sp. lycopersici 4287 chromosome 8, whole genome shotgun sequence	3984410	1009873	959369	955689	1012896	48.6324
gi|213958557|gb|CM000592.1| Fusarium oxysporum f. sp. lycopersici 4287 chromosome 4, whole genome shotgun sequence	5212762	1326133	1250230	1250152	1325600	48.5312
gi|213958559|gb|CM000590.1| Fusarium oxysporum f. sp. lycopersici 4287 chromosome 2, whole genome shotgun sequence	5577357	1374611	1297521	1298575	1380935	48.5103
gi|213958551|gb|CM000598.1| Fusarium oxysporum f. sp. lycopersici 4287 chromosome 10, whole genome shotgun sequence	2896840	735518	694284	695292	739416	48.5101
gi|213958548|gb|CM000601.1| Fusarium oxysporum f. sp. lycopersici 4287 chromosome 13, whole genome shotgun sequence	1751499	446422	416436	417945	446687	48.3002
gi|213958550|gb|CM000599.1| Fusarium oxysporum f. sp. lycopersici 4287 chromosome 11, whole genome shotgun sequence	2337134	597974	557176	557657	597002	48.2652
gi|213958555|gb|CM000594.1| Fusarium oxysporum f. sp. lycopersici 4287 chromosome 6, whole genome shotgun sequence	4589937	1141266	1055849	1065493	1150031	48.0742
gi|213958546|gb|CM000603.1| Fusarium oxysporum f. sp. lycopersici 4287 chromosome 15, whole genome shotgun sequence	2434640	615267	567740	563500	607024	48.0657
gi|213958558|gb|CM000591.1| Fusarium oxysporum f. sp. lycopersici 4287 chromosome 3, whole genome shotgun sequence	1646460	1431340	1321767	1317135	1420645	48.0597
gi|213958549|gb|CM000600.1| Fusarium oxysporum f. sp. lycopersici 4287 chromosome 12, whole genome shotgun sequence	2233407	581338	530931	531144	578353	47.8032

## Sheet: F_solani
F. solani chromosome	Chromosome length including Ns	a	c	g	t	%G:C
1	6369736	1501199	1686404	1685645	1496488	52.9386
2	4350874	1035240	1142664	1140487	1032483	52.4757
4	4374731	1040541	1141237	1148037	1044916	52.3295
5	3973246	950246	1036201	1037717	949082	52.1971
9	3013008	722687	786377	781316	722628	52.0308
8	3391797	813927	882079	880865	814926	51.9767
3	4591139	1103953	1190690	1191627	1104869	51.8895
6	3621789	879228	929483	935090	877988	51.4821
10	2731896	662733	703937	701562	663664	51.4477
12	2325368	581404	580632	582679	580653	50.027
7	2948412	741840	731075	734075	741422	49.6929
11	2284780	575827	563169	568938	576846	49.5499
13	1297573	327442	320544	321839	327748	49.5065
16	215166	54694	53407	52350	54715	49.1514
14	1260466	321878	310106	304255	324227	48.7408
17	230521	59536	55593	56037	59355	48.4251
15	345642	93235	78826	80700	92881	46.1535

## Sheet: Summary
GC content
There were small local variations on CDCs around transposons and other repeated sequences, resulting in a marginally lower chromosome average G:C%of 48.1% for the wholly dispensable chromosomes in Fol (excluding 1 and 2 which are partially dispensable) compared to 48.5% in core chromosomes . In F. solani average CDC G:C% was also lower than that observed on core chromosomes (47.8% vs. 51.2%). Ave…
