# Supplementary material for: Comparative genomics and prediction of conditionally dispensable sequences in legume–infecting Fusarium oxysporum formae speciales facilitates identification of candidate effectors
Source: BMC Genomics. 2016 Mar 5;17:191. doi: 10.1186/s12864-016-2486-8 (PMC4779268; doi:10.1186/s12864-016-2486-8)
Supplement: Additional file 8: — Repeat analysis. (XLSX 20 kb) [file 12864_2016_2486_MOESM8_ESM.xlsx]

## Sheet: a-De novo repeat analysis
Species/ f.sp	Lifestyle	Host	Monocot/Dicot pathogen	Isolate/Strain	assembly length (bp)	masked (bp)	Percentage of assembly classified as repetitive
Fusarium acuminatum	plant pathogen	wheat	monocot	CS5907	44160735	1500139	3.4		Dicot average	7.48462
Fusarium circinatum	plant pathogen	Pine trees	Gymnosperm	FSP 34	44138050	1384060	3.1		Monocot average	2.17273
Fusarium culmorum	plant pathogen	wheat	both	CS7071	37831114	911961	2.4
Fusarium fujikuroi	plant pathogen	Rice	monocot	IMI 58289	43832314	1885993	4.3
Fusarium graminearum	plant pathogen	wheat/barley	monocot	ph-1	36346967	548800	1.5
Fusarium incarnartum-Fusarium equiseti species complex	plant pathogen	wheat	monocot	CS3069	38169404	556933	1.5
Fusarium oxysporum	plant pathogen	Arabidopsis	dicot	AT5176 (Fo5176)	54767602	5153538	9.4
Fusarium oxysporum	biocontrol	soil	-	Fo47	49664628	2634288	5.3
Fusarium oxysporum f. sp. medicaginis	plant pathogen	Medicago	dicot	5190a	51139932	779640	1.5
Fusarium oxysporum f. sp. vasinfectum	plant pathogen	cotton-Gossypium	dicot	NRRL 25433	52914414	4265331	8.1
Fusarium oxysporum f. sp. ciceris	plant pathogen	chickpea	dicot	FOC_38	54813009	2964734	5.4
Fusarium oxysporum f. sp. conglutinans	plant pathogen	Brassica/Arabidopsis causes cabbage yellows disease	dicot	PHW808/NRRL 54008 race 2 VCG 0101	53575352	3362357	6.3
Fusarium oxysporum f. sp. cubense	plant pathogen	Musa (banana)	monocot	Foc1 II5 NRRL 54006 VCG 01213	46553780	2365771	5.1
Fusarium oxysporum f. sp. lycopersici	plant pathogen	Lycopersicum	dicot	4287 (NRRL 34936) race2 VCG 0030	57720560	12640328	21.9
Fusarium oxysporum f. sp. lycopersici	plant pathogen	Lycopersicum	dicot	NRRL 54003 MN25 race 3	48637398	2133090	4.4
Fusarium oxysporum f. sp. melonis	plant pathogen	Cucurbita	dicot	NRRL 26406	54034280	3692112	6.8
Fusarium oxysporum f. sp. pisi	plant pathogen	Pisum	dicot	NRRL 37622 HDV247	55188216	4526956	8.2
Fusarium oxysporum f. sp. radicis lycopersici	plant pathogen	Lycopersicum	dicot	CL57 NRRL 26381	49359289	2263005	4.6
Fusarium oxysporum f. sp. raphani	plant pathogen	Radish wilt Raphanus (radish/Arabidopsis)	dicot	PHW815 (NRRL54005)	53499362	3755224	7
Fusarium pseudograminearum	plant pathogen	wheat	monocot	CS3487	39186194	591008	1.5
Fusarium pseudograminearum	plant pathogen	wheat	monocot	CS5834	38908452	801567	2.1
Fusarium pseudograminearum	plant pathogen	wheat	monocot	CS3220	38297290	607520	1.6
Fusarium pseudograminearum	plant pathogen	wheat	monocot	CS3427	38246465	611699	1.6
Fusarium solani (Nectria haematococca)	plant pathogen	pea	dicot	MPVI 77-13-4	47328059	1479814	3.1
Fusarium verticilliodes (Gibberella fujikuroi)	plant pathogen	maize/cereals	monocot	7600	41104290	544774	1.3
Fusarium virguliforme	plant pathogen	Soybean	dicot	Mont-1	50944238	5422159	10.6

## Sheet: b-Repeat analysis vs. Repbase
Species/ f.sp	Lifestyle	Host	Monocot/Dicot pathogen	Isolate/Strain	#seq	length	GC	masked	%Total repeats	Retroelements	SINEs:	Penelope	LINEs:	CRE/SLACS	L2/CR1/Rex	R1/LOA/Jockey	R2/R4/NeSL	RTE/Bov-B	L1/CIN4	LTR elements	BEL/Pao	Ty1/Copia	Gypsy/DIRS1	Retroviral	DNA transposons	hobo-Activator	Tc1-IS630-Pogo	En-Spm	MuDR-IS905	PiggyBac	Tourist/Harbinger	Other (Mirage, P-element, Transib)	Rolling-circles	Unclassified	Total interspersed repeats	Small RNA	Satellites	Simple repeats	Low complexity	Scaffolds_file_analysed
Fusarium acuminatum	plant pathogen	wheat	monocot	CS5907	752	44160735	47.81	852216	1.93	151885	0	131	38461	0	0	0	0	0	0	113424	0	9044	104380	0	343050	5759	303491	0	0	14717	192	35	0	850	495785	3045	8310	301259	43911	F_acuminatum_CS5907_scaf_ordered.fasta
Fusarium incarnartum-Fusarium equiseti species complex	plant pathogen	wheat	monocot	CS3069	3609	38169404	48.46	300495	0.79	15983	0	0	193	0	0	0	0	0	0	15790	0	806	14984	0	6006	268	4004	0	0	354	338	0	0	169	22158	6596	6160	234346	31292	F_FIESC5_CS3069_scaf_ordered.fasta
Fusarium pseudograminearum	plant pathogen	wheat	monocot	CS3487	6	39186194	47.67	327218	0.84	17163	0	0	1027	0	0	149	0	0	0	16136	0	1302	14751	0	18713	121	18110	0	0	192	245	0	0	380	36256	1991	4418	249048	35600	F_pseudograminearum_CS3487_pschrom.fasta
Fusarium pseudograminearum	plant pathogen	wheat	monocot	CS5834	6	38908452	47.51	428465	1.1	58194	0	0	458	0	0	0	0	0	0	57736	0	837	56856	0	65644	1012	62404	0	0	1566	197	0	0	173	124011	2658	5788	259014	37089	F_pseudograminearum_CS5834_pschrom.fasta
Fusarium pseudograminearum	plant pathogen	wheat	monocot	CS3220	6	38297290	47.57	338148	0.88	20462	0	0	129	0	0	0	0	0	0	20333	0	2832	17418	0	25234	40	24889	0	0	125	135	0	0	221	45917	3758	6329	246730	35539	F_psuedograminearum_CS3220_pschrom.fasta
Fusarium pseudograminearum	plant pathogen	wheat	monocot	CS3427	6	38246465	47.6	346501	0.91	17133	0	0	131	0	0	0	0	0	0	17002	0	1243	15716	0	37918	124	36847	0	0	767	135	0	0	274	55325	1608	5127	248935	35601	F_psuedograminearum_CS3427_pschrom.fasta
Fusarium culmorum	plant pathogen	wheat	both	CS7071	201	37831114	47.36	552773	1.46	70770	0	0	14867	0	0	0	0	0	0	55903	0	1560	54343	0	174020	771	152825	0	0	12606	107	0	0	238	245028	1894	5619	262977	37255	FculmorumCS7071_supercontigs.fasta
Fusarium graminearum	plant pathogen	wheat/barley	monocot	ph-1	4	36346967	48.34	310028	0.85	7499	0	0	118	0	0	0	0	0	0	7381	0	1701	5680	0	8016	30	5974	0	0	1838	166	0	0	193	15708	37964	7831	218447	30127	fgram1-4.fasta
Fusarium oxysporum	plant pathogen	Arabidopsis	dicot	AT5176 (Fo5176)	7858	54767602	47.81	1312481	2.4	336112	0	40	134684	0	0	32	0	0	0	201428	0	37394	163975	0	632644	56058	392316	0	0	127876	318	0	0	5218	973974	1210	7659	287733	42008	Fo5176_genomeNCBI.fasta
Fusarium oxysporum f. sp. ciceris	plant pathogen	chickpea	dicot	FOC_38	1482	54813009	48.1	1288265	2.35	167673	0	40	39103	0	0	0	0	0	0	128570	0	32444	96126	0	748629	199791	431060	0	0	59685	449	0	0	47353	963655	6190	7290	273296	37880	FOC38_1_scaffolds140426.fasta
Fusarium oxysporum f. sp. medicaginis	plant pathogen	Medicago	dicot	5190a	4034	51139932	48.18	525632	1.03	79126	0	40	31064	0	0	0	0	0	0	48062	0	9820	38242	0	156082	15811	85270	0	0	30855	338	0	0	1632	236840	1209	7420	247493	32764	FOM_UQ19911_scaffolds_140226.fa
Fusarium oxysporum f. sp. lycopersici	plant pathogen	Lycopersicum	dicot	4287 (NRRL 34936) race2 VCG 0030	15	57720560	48.47	2545528	4.41	690322	0	40	303861	0	0	53	0	0	0	386461	0	210828	175633	0	1332291	128481	803811	0	0	170161	224	0	0	100431	2123044	92851	7533	282793	39482	Foxy_ly_chromosomesNCBI.fasta
Fusarium circinatum	plant pathogen	Pine trees	Gymnosperm	FSP 34	4145	44138050	47.32	503660	1.14	109630	0	157	882	0	0	0	0	0	0	108748	0	1537	107211	0	6035	298	4207	0	0	632	341	0	0	240	115905	5497	5977	327457	49055	Fusarium_circinata_FSP34_scaffolds.fasta
Fusarium oxysporum f. sp. radicis lycopersici	plant pathogen	Lycopersicum	dicot	CL57 NRRL 26381	418	49359289	47.62	984832	2	375834	0	40	50392	0	0	0	0	0	0	325442	0	5444	319998	0	285607	14839	199180	0	0	42531	276	0	0	2551	663992	1047	7513	274717	37749	fusarium_oxysporum_cl57_1_supercontigs.fasta
Fusarium oxysporum f. sp. vasinfectum	plant pathogen	cotton-Gossypium	dicot	NRRL 25433	985	52914414	47.67	1509318	2.85	397637	0	40	89955	0	0	32	0	0	0	307682	0	23080	284602	0	753236	36894	524143	0	0	119252	408	0	0	10246	1161119	718	7844	294658	45088	fusarium_oxysporum_cotton_1_supercontigs.fasta
Fusarium oxysporum f. sp. melonis	plant pathogen	Cucurbita	dicot	NRRL 26406	1146	54034280	47.51	1415664	2.62	496924	0	40	63628	0	0	0	0	0	0	433296	0	15095	418201	0	557146	28959	382592	0	0	90993	237	0	0	6761	1060831	1060	7868	299887	46138	fusarium_oxysporum_f._sp._melonis_26406_1_supercontigs.fasta
Fusarium oxysporum	biocontrol	soil	-	Fo47	124	49664628	47.68	1146765	2.31	386060	0	40	68564	0	0	0	0	0	0	317496	0	27480	290016	0	437837	25098	295550	0	0	75446	268	0	0	3476	827373	654	7784	271999	39125	fusarium_oxysporum_fo47_1_supercontigs.fasta
Fusarium oxysporum f. sp. pisi	plant pathogen	Pisum	dicot	NRRL 37622 HDV247	472	55188216	47.61	1528763	2.77	309764	0	40	101146	0	0	0	0	0	0	208618	0	38083	170535	0	842353	47287	581251	0	0	125874	190	0	0	13423	1165540	975	7561	310053	44831	fusarium_oxysporum_hdv247_1_supercontigs.fasta
Fusarium oxysporum f. sp. cubense	plant pathogen	Musa (banana)	both	Foc1 II5 NRRL 54006 VCG 01213	418	46553780	47.51	1111062	2.39	572665	0	40	20061	0	0	0	0	0	0	552604	0	15010	537594	0	218000	14026	169887	0	0	15165	300	0	0	9428	800093	721	7485	263226	39647	fusarium_oxysporum_ii5_1_supercontigs.fasta
Fusarium oxysporum f. sp. lycopersici	plant pathogen	Lycopersicum	dicot	NRRL 54003 MN25 race 3	388	48637398	47.75	894638	1.84	358401	0	92	52257	0	0	32	0	0	0	306144	0	15465	290679	0	215490	22847	150370	0	0	19190	162	0	0	6003	579894	706	7746	269615	36785	fusarium_oxysporum_mn25_1_supercontigs.fasta
Fusarium oxysporum f. sp. conglutinans	plant pathogen	Brassica/Arabidopsis causes cabbage yellows disease	dicot	PHW808/NRRL 54008 race 2 VCG 0101	2552	53575352	47.73	1076963	2.01	290386	0	40	85220	0	0	32	0	0	0	205166	0	12193	192973	0	440620	35186	275253	0	0	94507	335	0	0	5396	736402	1125	8609	288800	42287	fusarium_oxysporum_phw808_1_supercontigs.fasta
Fusarium oxysporum f. sp. raphani	plant pathogen	Radish wilt Raphanus (radish/Arabidopsis)	dicot	PHW815 (NRRL54005)	1218	53499362	47.83	1142040	2.13	216887	0	40	77679	0	0	32	0	0	0	139208	0	31856	107234	0	564053	46905	358557	0	0	91896	331	0	0	13120	794060	727	7615	295290	44459	fusarium_oxysporum_phw815_1_supercontigs.fasta
Fusarium virguliforme	plant pathogen	Soybean	dicot	Mont-1	1386	50944238	49.38	1558589	3.06	220274	0	207	22948	0	0	0	0	0	0	197326	0	17223	180103	0	516294	23398	416647	0	0	42268	0	0	0	1584	738152	59893	8542	675233	76839	Fusarium_virguliforme_Mont-1_scaffolds.fasta
Fusarium fujikuroi	plant pathogen	Rice	monocot	IMI 58289	12	43832314	47.47	590696	1.35	148436	0	88	469	0	0	0	0	0	0	147967	0	14723	133244	0	79887	87	77223	0	0	2237	123	0	0	54	228377	5670	7132	305700	44048	Fusfu1_AssemblyScaffolds.fasta
Fusarium verticilliodes (Gibberella fujikuroi)	plant pathogen	maize/cereals	monocot	7600	11	41104290	48.75	330698	0.8	27698	0	0	100	0	0	0	0	0	0	27598	0	933	26665	0	2674	225	1960	0	0	144	39	72	0	77	30449	11788	6761	249628	32408	f_verticillioides_ordered.fasta
Fusarium solani (Nectria haematococca)	plant pathogen	pea	dicot	MPVI 77-13-4	17	47328059	51.55	665224	1.41	88447	0	0	21624	0	0	0	0	0	0	66823	0	31114	35709	0	202754	7972	128476	0	0	8248	140	0	0	612	291813	1127	8271	318654	45387	nectria_chrs_ordered.fasta
