# Supplementary material for: Comparative genomics and prediction of conditionally dispensable sequences in legume–infecting Fusarium oxysporum formae speciales facilitates identification of candidate effectors
Source: BMC Genomics. 2016 Mar 5;17:191. doi: 10.1186/s12864-016-2486-8 (PMC4779268; doi:10.1186/s12864-016-2486-8)
Supplement: Additional file 10: — Fusarium sequences conserved with core and dispensable chromosomes of Fol and F_solani. (XLSX 40 kb) [file 12864_2016_2486_MOESM10_ESM.xlsx]

## Sheet: Fol_conserved
Number of base pairs and percentage of length of translated, non-repetitive sequences of F. oxysporum f. sp. lycopersici core and accessory chromosomes, conserved across Fusarium spp. genomes.
Shading intensity in grey indicates the proportion of a chromosome that was predicted to contain repetitive DNA via RepeatMasker and RepBase (taxon: fungi). Colour intensity in red indicates the proportion of sequence conserved with Fol CDCs (bold font), determined via MUMmer (PROmer), within individual species relative to their respective conservation percentage minima and maxima.
Species	Chromosome	Length	Masked(repetitive)	Non-masked	%masked	nectria_chrs	FOM_masked_nucmer.coords	FOC2_140409_masked_nucmer.coords	Fo5176_genomeNCBI_masked_nucmer.coords	fusarium_oxysporum_f._sp._melonis_26406_1	fusarium_oxysporum_cl57_1	fusarium_oxysporum_cotton_1	fusarium_oxysporum_fo47_1	fusarium_oxysporum_hdv247_1	fusarium_oxysporum_ii5_1	fusarium_oxysporum_mn25_1	fusarium_oxysporum_phw808_1	fusarium_oxysporum_phw815_1	Fusfu1	Fusarium_circinata_FSP34	f_verticillioides	F_acuminatum_CS5907	FculmorumCS7071	F_FIESC5_CS3069	fgram1-4_masked_nucmer.coords	F_pseudograminearum_CS3487	F_pseudograminearum_CS5834	F_psuedograminearum_CS3220	F_psuedograminearum_CS3427	Fusarium_virguliforme_Mont-1
Foxy	1	6854980	806280	6048700	0.11762	2536767	5658908	5551986	5497494	5741871	5607891	5376036	5692528	5543565	5522433	5591803	5546484	5593584	4941644	4881438	4865489	2947005	2758825	2809908	2754238	2752804	2771210	2760704	2756724	2516914
Foxy	2	5577357	883212	4694145	0.158357	2001973	4428374	4365061	4407943	4696946	4433624	4404091	4463373	4432842	4388395	4389731	4421479	4362984	3949194	3886679	3888377	2382724	2193588	2190473	2175130	2172437	2181573	2179365	2178706	1920213
Foxy	3	5634991	4609312	1025679	0.81798	30687	240086	272187	278898	295410	173729	274659	164243	212613	91345	271183	227301	208428	36886	29488	33313	73271	26559	39526	23993	23344	22898	19841	18479	33947
Foxy	4	5212762	248177	4964585	0.0476095	2005239	4789270	4591900	4616523	4961776	4812336	4712076	4822912	4693728	4658775	4830000	4687389	4535183	3950982	4016209	3963271	2406478	2203388	2231727	2189518	2192601	2195100	2193383	2189555	1908533
Foxy	5	4914260	189456	4724804	0.0385523	1930169	4576853	4378868	4483617	4680480	4579213	4569983	4587318	4566735	4530024	4576785	4553984	4489377	4001011	3881493	3797585	2316465	2145829	2207644	2131929	2136991	2138926	2137761	2138753	1848198
Foxy	6	4589937	3511765	1078172	0.765101	32318	207895	269466	216652	230858	82647	200246	99879	150520	117060	247778	216813	245057	20938	28640	28277	49047	35096	29954	26934	35674	39850	35404	36236	43270
Foxy	7	4347182	185424	4161758	0.0426538	1624026	4061383	3963512	3811904	4170987	4095533	4036196	4077489	4030420	3980236	4064197	3836853	3926457	3448856	3396004	3368187	1937396	1813393	1842478	1794133	1803318	1800965	1801784	1800921	1574323
Foxy	8	3984410	178066	3806344	0.0446907	1403210	3733427	3556277	3554463	3783097	3731569	3646885	3709018	3675897	3655490	3511520	3678133	3668281	3122202	3048980	3010837	1720820	1541056	1594744	1527460	1528487	1549645	1538896	1536323	1355485
Foxy	9	3304701	190630	3114071	0.0576845	1327830	3050951	2839931	2703135	3106138	3027797	2933536	3023754	2955366	2911379	3017023	2881580	2932948	2522569	2455019	2445512	1538146	1403322	1429747	1397463	1400723	1409863	1403874	1405930	1229742
Foxy	10	2896840	142393	2754447	0.0491546	957598	2612201	2504238	2476850	2724538	2627905	2519887	2646464	2537828	2563799	2624462	2532716	2482895	2145907	2080063	2060408	1190860	1090196	1097280	1064523	1082557	1084471	1073690	1074639	898463
Foxy	11	2337134	125010	2212124	0.0534886	585398	2138792	1974664	2006799	2207007	2148289	2063690	2154645	2031518	2059093	2146757	2008036	2012582	1586529	1510454	1444696	739583	634761	688196	632175	622835	621648	622641	618521	479095
Foxy	12	2233407	121908	2111499	0.0545839	359784	2005120	1686404	1885473	2014398	1931990	1965714	1937574	1898555	1846977	1941702	1948364	1928862	876296	1265301	1240563	646848	464526	489992	462946	449637	448965	451298	452188	252710
Foxy	13	1751499	99518	1651981	0.0568188	426217	1598721	1234063	1492986	1624183	1603747	1544903	1599953	1557063	1531695	1596226	1554209	1553155	1220912	1132165	1133815	587675	451989	501763	461742	457356	456384	456205	458821	374660
Foxy	14	1646460	1087728	558732	0.660646	38710	236279	284833	274277	243279	75194	265715	52663	114379	91518	489482	260310	280256	48594	40828	30604	68548	36835	31832	33658	34060	33942	33933	34988	39667
Foxy	15	2434640	1499579	935061	0.615935	11935	178405	198607	275536	254232	105591	105912	273841	184859	25002	75353	178282	240635	19259	8498	15284	37329	15052	16874	16221	16668	10007	16672	11244	19156
Species	Chromosome	Length	Masked(repetitive)	Non-masked	%masked	F. solani	F. oxysporum f. sp. medicaginis 5190a	F. oxysporum f. sp. ciceris FOC-38	F. oxysporum f. sp. brassicae Fo5176	F. oxysporum f. sp. melonis NRRL26406	F. oxysporum f. sp. radicis lycopersici CL57	F. oxysporum f. sp. vasinfectum NRRL25433	F. oxysporum f. sp. Fo47 (biocontrol)	F. oxysporum f. sp. pisi 37622	F. oxysporum f. sp. cubense II5	F. oxysporum f. sp. lycopersici MN25	F. oxysporum f. sp. conglutinans PHW808	F. oxysporum f. sp. raphani PHW815	F. fujikuroi	F. circinata FSP34	F. verticillioides	F. acuminatum CS5907	F. culmorum CS7071	F. incarnartum/equiseti species complex FIESC5 CS3069	F. graminearum	F. pseudograminearum CS3487	F. pseudograminearum CS5834	F. psuedograminearum CS3220	F. psuedograminearum CS3427	F. virguliforme
Foxy	1	6854980	806280	6048700	0.11762	0.41939	0.935558	0.917881	0.908872	0.949274	0.927123	0.888792	0.941116	0.916489	0.912995	0.924464	0.916971	0.924758	0.816976	0.807023	0.804386	0.487213	0.456102	0.464547	0.455344	0.455107	0.45815	0.456413	0.455755	0.416108
Foxy	2	5577357	883212	4694145	0.158357	0.426483	0.943382	0.929895	0.93903	1.0006	0.944501	0.938209	0.950838	0.944334	0.934866	0.93515	0.941914	0.929452	0.841302	0.827984	0.828346	0.507595	0.467303	0.466639	0.463371	0.462797	0.464743	0.464273	0.464133	0.409066
Foxy	3	5634991	4609312	1025679	0.81798	0.0299187	0.234075	0.265372	0.271915	0.288014	0.16938	0.267783	0.160131	0.20729	0.0890581	0.264394	0.22161	0.20321	0.0359625	0.0287497	0.032479	0.0714366	0.0258941	0.0385364	0.0233923	0.0227596	0.0223247	0.0193443	0.0180164	0.0330971
Foxy	4	5212762	248177	4964585	0.0476095	0.403909	0.964687	0.924931	0.929891	0.999434	0.969333	0.949138	0.971463	0.945442	0.938402	0.972891	0.944165	0.913507	0.795833	0.808972	0.798309	0.484729	0.443821	0.449529	0.441027	0.441648	0.442152	0.441806	0.441035	0.38443
Foxy	5	4914260	189456	4724804	0.0385523	0.408518	0.968686	0.926783	0.948953	0.990619	0.969186	0.967232	0.970901	0.966545	0.958775	0.968672	0.963846	0.950172	0.84681	0.821514	0.803755	0.490277	0.454163	0.467246	0.451221	0.452292	0.452702	0.452455	0.452665	0.391169
Foxy	6	4589937	3511765	1078172	0.765101	0.0299748	0.192822	0.249929	0.200944	0.21412	0.0766547	0.185727	0.0926374	0.139607	0.108573	0.229813	0.201093	0.227289	0.0194199	0.0265635	0.0262268	0.0454909	0.0325514	0.0277822	0.0249812	0.0330875	0.0369607	0.0328371	0.0336087	0.0401327
Foxy	7	4347182	185424	4161758	0.0426538	0.390226	0.975882	0.952365	0.915936	1.00222	0.984087	0.96983	0.979752	0.968442	0.956383	0.976558	0.921931	0.943461	0.828702	0.816002	0.809318	0.465523	0.435728	0.442716	0.4311	0.433307	0.432741	0.432938	0.432731	0.378283
Foxy	8	3984410	178066	3806344	0.0446907	0.36865	0.980843	0.934303	0.933826	0.993893	0.980355	0.958107	0.974431	0.965729	0.960368	0.922544	0.966316	0.963728	0.820263	0.801026	0.791005	0.452093	0.404865	0.41897	0.401293	0.401563	0.407122	0.404298	0.403622	0.356112
Foxy	9	3304701	190630	3114071	0.0576845	0.426397	0.979731	0.911967	0.868039	0.997453	0.972295	0.942026	0.970997	0.949036	0.934911	0.968836	0.925342	0.941837	0.810055	0.788363	0.78531	0.493934	0.450639	0.459125	0.448758	0.449804	0.45274	0.450816	0.451477	0.394899
Foxy	10	2896840	142393	2754447	0.0491546	0.347655	0.948358	0.909162	0.899219	0.989142	0.954059	0.914843	0.960797	0.921357	0.930785	0.952809	0.919501	0.901413	0.77907	0.755165	0.74803	0.432341	0.395795	0.398367	0.386474	0.393022	0.393716	0.389802	0.390147	0.326186
Foxy	11	2337134	125010	2212124	0.0534886	0.264632	0.96685	0.892655	0.907182	0.997687	0.971143	0.9329	0.974016	0.918356	0.930822	0.970451	0.907741	0.909796	0.717197	0.682807	0.653081	0.334332	0.286946	0.311102	0.285777	0.281555	0.281019	0.281467	0.279605	0.216577
Foxy	12	2233407	121908	2111499	0.0545839	0.170393	0.949619	0.798676	0.892955	0.954013	0.914985	0.930957	0.91763	0.89915	0.874723	0.919585	0.92274	0.913504	0.415011	0.599243	0.587527	0.306345	0.219998	0.232059	0.21925	0.212947	0.212629	0.213733	0.214155	0.119683
Foxy	13	1751499	99518	1651981	0.0568188	0.258004	0.96776	0.74702	0.903755	0.983173	0.970802	0.935182	0.968506	0.942543	0.927187	0.96625	0.940815	0.940177	0.739059	0.685338	0.686337	0.35574	0.273604	0.303734	0.279508	0.276853	0.276265	0.276156	0.27774	0.226794
Foxy	14	1646460	1087728	558732	0.660646	0.0692819	0.422884	0.509785	0.490892	0.435413	0.13458	0.475568	0.0942545	0.204712	0.163796	0.876059	0.465894	0.501593	0.0869719	0.0730726	0.054774	0.122685	0.0659261	0.0569719	0.06024	0.0609595	0.0607483	0.0607322	0.0626204	0.0709947
Foxy	15	2434640	1499579	935061	0.615935	0.0127639	0.190795	0.2124	0.294672	0.271888	0.112924	0.113267	0.292859	0.197697	0.0267384	0.0805862	0.190663	0.257347	0.0205965	0.00908818	0.0163455	0.0399215	0.0160973	0.0180459	0.0173475	0.0178256	0.010702	0.0178299	0.0120249	0.0204864
					AVERAGE	0.268413	0.774795	0.738875	0.753739	0.804462	0.736761	0.757971	0.748022	0.739115	0.709892	0.795271	0.756703	0.761416	0.571549	0.568727	0.561682	0.33931	0.295296	0.303691	0.292606	0.293035	0.293648	0.292993	0.292622	0.252268

## Sheet: Fsol_conserved
Number of base pairs and percentage of length of translated, non-repetitive sequences of F. solani (syn Nectria haematococca) core and accessory chromosomes, conserved across Fusarium spp. genomes.
Accessory chromosomes are highlighted in bold. Shading intensity in grey indicates the proportion of a chromosome that was predicted to contain repetitive DNA via RepeatMasker and RepBase (taxon: fungi). Colour intensity in red indicates the proportion of sequence conserved with F. solani CDCs (bold font), determined via MUMmer (PROmer), within individual species relative to their respective cons…
Species	Chromosome	Length	Masked(repetitive)	Non-masked	%rep	Foxy_ly_chromosomesNCBI	FOM	FOC2_140409	fusarium_oxysporum_hdv247_1	Fo5176_genomeNCBI	fusarium_oxysporum_f._sp._melonis_26406_1	F_acuminatum_CS5907	Fusfu1	Fusarium_circinata_FSP34	f_verticillioides	FculmorumCS7071	F_FIESC5_CS3069	fgram1-4	F_pseudograminearum_CS3487	F_pseudograminearum_CS5834	F_psuedograminearum_CS3220	F_psuedograminearum_CS3427	Fusarium_virguliforme_Mont-1	fusarium_oxysporum_cl57_1	fusarium_oxysporum_cotton_1	fusarium_oxysporum_fo47_1	fusarium_oxysporum_ii5_1	fusarium_oxysporum_mn25_1	fusarium_oxysporum_phw808_1	fusarium_oxysporum_phw815_1
Fsol	1	6369736	105577	6264159	0.0165748	2664383	2773303	2753302	2766321	2753723	2762955	2723249	2724114	2661604	2694197	2592318	2643212	2577989	2596572	2594662	2602826	2598565	4482783	2760783	2766077	2763320	2771171	2764171	2770254	2760411
Fsol	2	4350924	92773	4258151	0.0213226	1686787	1765727	1756731	1763005	1734493	1752681	1680925	1708495	1696522	1719795	1606234	1643446	1590044	1609298	1604167	1613433	1608483	2854995	1767327	1759001	1767745	1747834	1757860	1748636	1745839
Fsol	3	4591189	115593	4475596	0.0251771	1466669	1545414	1505178	1539577	1534592	1532991	1464119	1465917	1433251	1444981	1367867	1378021	1361204	1371973	1378068	1369670	1369387	2577972	1550381	1528895	1547116	1516748	1526603	1548804	1513206
Fsol	4	4374781	131330	4243451	0.0300198	1793495	1864640	1862790	1850416	1845620	1867656	1828870	1828059	1803797	1767651	1767072	1776494	1756018	1773393	1766716	1772728	1770713	3050842	1862103	1853170	1855944	1852143	1852199	1850846	1846602
Fsol	5	3973246	81597	3891649	0.0205366	1430629	1494827	1492593	1505375	1486405	1495890	1467690	1467218	1449134	1450695	1389904	1398036	1386540	1383348	1379251	1385670	1378201	2577190	1483035	1491763	1492984	1497581	1488931	1508206	1494674
Fsol	6	3621839	126179	3495660	0.0348384	1165971	1237017	1217700	1219850	1216908	1230082	1183051	1178312	1172990	1178030	1106740	1142442	1099929	1098306	1096719	1101809	1101953	2078601	1237599	1213203	1242964	1216159	1232688	1230513	1216804
Fsol	7	2948412	85016	2863396	0.0288345	487404	555507	506522	551724	505489	554186	501833	499539	502509	527152	384500	375025	366874	365454	367329	360942	365328	969558	545418	535093	550221	541601	533796	556743	548347
Fsol	8	3391797	66485	3325312	0.0196017	1226552	1311464	1285683	1309765	1297219	1296645	1259684	1257591	1221540	1241501	1188604	1202998	1187130	1190660	1191806	1191509	1193462	2133505	1290784	1292168	1294401	1298356	1286872	1305271	1290968
Fsol	9	3013008	50847	2962161	0.0168758	1163637	1208991	1183766	1201303	1181333	1204819	1148276	1148644	1143638	1137381	1095194	1105782	1080898	1099898	1103556	1103817	1103009	1867034	1200490	1200795	1196582	1202385	1184826	1199763	1189627
Fsol	10	2731896	69944	2661952	0.0256027	910390	972596	934455	967282	927633	966127	902009	907854	901581	902263	808483	822028	809355	802705	794978	801485	801016	1477639	962704	957212	970673	951843	952457	952350	951186
Fsol	11	2284780	82281	2202499	0.0360127	456537	564538	460663	552168	484000	558892	448922	447913	443870	460270	395726	407297	376393	381944	378044	382635	372481	961443	542561	564809	560527	550711	522616	527764	524513
Fsol	12	2325368	59345	2266023	0.0255207	490524	557493	500577	540213	526599	554080	504324	478961	489457	490028	390751	401322	396560	394952	392049	395072	395448	1008778	545693	525558	549744	529918	537003	542762	526134
Fsol	13	1298360	59416	1238944	0.0457623	254364	284464	260499	285591	273521	293334	258922	257719	254994	259267	211393	226526	211962	204535	203063	205527	203535	467985	276822	271063	271785	273871	269419	271288	262570
Fsol	14	1260466	269145	991321	0.213528	80702	156258	205958	163818	166486	166973	131605	38096	38153	29314	38841	37380	30227	32457	35301	31881	31561	300844	155219	141905	122024	89152	136296	167390	155688
Fsol	15	346570	55293	291277	0.159544	6692	31757	15405	20806	22279	20644	25317	15192	8170	14755	6393	8965	5865	14742	8665	14742	14742	34975	23047	33805	21702	11418	22983	27126	30847
Fsol	16	215166	11746	203420	0.0545904	31901	34404	34872	42005	28120	37107	20395	32982	30995	32073	23136	17289	20820	21622	22862	21426	21112	4191	34149	32286	36234	34043	25900	43960	30331
Fsol	17	230521	19162	211359	0.0831247	816	6375	8900	4785	5199	3215	6916	596	450	372	3390	1692	704	600	600	600	536	10630	666	7948	384	234	2046	3784	7774
Species	Chromosome	Length	Masked (repetitive)	Non-masked	%Masked	F. oxysporum f. sp. lycopersici	F. oxysporum f. sp. medicaginis 5190a	F. oxysporum f. sp. ciceris Foc-38-1	F. oxysporum f. sp. pisi 37622	F. oxysporum f. sp. brassicae Fo5176	F. oxysporum f. sp. melonis NRRL26406	F. acuminatum CS5907	F. fujikuroi	F. circinata FSP34	F. verticillioides	F. culmorum CS7071	F. incarnartum/equiseti species complex FIESC CS3069	F. graminearum	F. pseudograminearum CS3487	F. pseudograminearum CS5834	F. psuedograminearum CS3220	F. psuedograminearum CS3427	F. virguliforme	F. oxysporum f. sp. radicis lycopersici CL57	F. oxysporum f. sp. vasinfectum NRRL25433	F. oxysporum f. sp. Fo47 (biocontrol)	F. oxysporum f. sp. cubense II5	F. oxysporum f. sp. lycopersici MN25	F. oxysporum f. sp. conglutinans PHW808	F. oxysporum f. sp. raphani PHW815
Fsol	1	6369736	105577	6264159	0.0165748	0.425338	0.442726	0.439533	0.441611	0.4396	0.441074	0.434735	0.434873	0.424894	0.430097	0.413833	0.421958	0.411546	0.414512	0.414208	0.415511	0.414831	0.715624	0.440727	0.441572	0.441132	0.442385	0.441268	0.442239	0.440667
Fsol	2	4350924	92773	4258151	0.0213226	0.396131	0.41467	0.412557	0.414031	0.407335	0.411606	0.394755	0.401229	0.398418	0.403883	0.377214	0.385953	0.373412	0.377934	0.376729	0.378905	0.377742	0.670478	0.415046	0.41309	0.415144	0.410468	0.412822	0.410656	0.409999
Fsol	3	4591189	115593	4475596	0.0251771	0.327704	0.345298	0.336308	0.343994	0.34288	0.342522	0.327134	0.327536	0.320237	0.322858	0.305628	0.307897	0.304139	0.306545	0.307907	0.306031	0.305968	0.576006	0.346408	0.341607	0.345678	0.338893	0.341095	0.346055	0.338102
Fsol	4	4374781	131330	4243451	0.0300198	0.42265	0.439416	0.43898	0.436064	0.434934	0.440127	0.430986	0.430795	0.425078	0.41656	0.416423	0.418644	0.413818	0.417913	0.416339	0.417756	0.417281	0.718953	0.438818	0.436713	0.437367	0.436471	0.436484	0.436165	0.435165
Fsol	5	3973246	81597	3891649	0.0205366	0.367615	0.384111	0.383537	0.386822	0.381947	0.384385	0.377138	0.377017	0.37237	0.372771	0.35715	0.35924	0.356286	0.355466	0.354413	0.356062	0.354143	0.662236	0.381081	0.383324	0.383638	0.384819	0.382596	0.387549	0.384072
Fsol	6	3621839	126179	3495660	0.0348384	0.333548	0.353872	0.348346	0.348961	0.34812	0.351888	0.338434	0.337079	0.335556	0.336998	0.316604	0.326817	0.314656	0.314191	0.313737	0.315193	0.315235	0.594623	0.354039	0.34706	0.355573	0.347905	0.352634	0.352012	0.34809
Fsol	7	2948412	85016	2863396	0.0288345	0.170219	0.194003	0.176896	0.192682	0.176535	0.193542	0.175258	0.174457	0.175494	0.1841	0.134281	0.130972	0.128125	0.12763	0.128284	0.126054	0.127586	0.338604	0.190479	0.186874	0.192157	0.189146	0.186421	0.194435	0.191502
Fsol	8	3391797	66485	3325312	0.0196017	0.368853	0.394388	0.386635	0.393877	0.390104	0.389932	0.378817	0.378187	0.367346	0.373349	0.357441	0.36177	0.356998	0.35806	0.358404	0.358315	0.358902	0.641595	0.388169	0.388585	0.389257	0.390446	0.386993	0.392526	0.388225
Fsol	9	3013008	50847	2962161	0.0168758	0.392834	0.408145	0.399629	0.40555	0.398808	0.406737	0.387648	0.387772	0.386082	0.38397	0.369728	0.373302	0.364902	0.371316	0.372551	0.372639	0.372366	0.630295	0.405275	0.405378	0.403956	0.405915	0.399987	0.40503	0.401608
Fsol	10	2731896	69944	2661952	0.0256027	0.342001	0.365369	0.351041	0.363373	0.348478	0.362939	0.338852	0.341048	0.338692	0.338948	0.303718	0.308806	0.304046	0.301548	0.298645	0.301089	0.300913	0.555096	0.361653	0.35959	0.364647	0.357573	0.357804	0.357764	0.357327
Fsol	11	2284780	82281	2202499	0.0360127	0.207281	0.256317	0.209155	0.250701	0.21975	0.253754	0.203824	0.203366	0.20153	0.208976	0.179671	0.184925	0.170894	0.173414	0.171643	0.173728	0.169117	0.436524	0.246339	0.25644	0.254496	0.250039	0.237283	0.239621	0.238144
Fsol	12	2325368	59345	2266023	0.0255207	0.216469	0.246023	0.220906	0.238397	0.232389	0.244516	0.222559	0.211366	0.215998	0.21625	0.172439	0.177104	0.175003	0.174293	0.173012	0.174346	0.174512	0.445176	0.240815	0.23193	0.242603	0.233854	0.23698	0.239522	0.232184
Fsol	13	1298360	59416	1238944	0.0457623	0.205307	0.229602	0.210259	0.230512	0.220769	0.236761	0.208986	0.208015	0.205816	0.209265	0.170624	0.182838	0.171083	0.165088	0.1639	0.165889	0.164281	0.377729	0.223434	0.218786	0.219368	0.221052	0.217459	0.218967	0.21193
Fsol	14	1260466	269145	991321	0.213528	0.0814085	0.157626	0.207761	0.165252	0.167944	0.168435	0.132757	0.0384295	0.038487	0.0295706	0.0391811	0.0377073	0.0304916	0.0327412	0.0356101	0.0321601	0.0318373	0.303478	0.156578	0.143147	0.123092	0.0899325	0.137489	0.168855	0.157051
Fsol	15	346570	55293	291277	0.159544	0.0229747	0.109027	0.0528878	0.0714303	0.0764873	0.0708741	0.0869173	0.0521565	0.0280489	0.0506562	0.0219482	0.0307783	0.0201355	0.0506116	0.0297483	0.0506116	0.0506116	0.120075	0.079124	0.116058	0.0745064	0.0391998	0.0789043	0.0931278	0.105903
Fsol	16	215166	11746	203420	0.0545904	0.156823	0.169128	0.171429	0.206494	0.138236	0.182416	0.100261	0.162137	0.152369	0.157669	0.113735	0.0849916	0.10235	0.106292	0.112388	0.105329	0.103785	0.0206027	0.167874	0.158716	0.178124	0.167353	0.127323	0.216105	0.149105
Fsol	17	230521	19162	211359	0.0831247	0.00386073	0.030162	0.0421085	0.0226392	0.024598	0.0152111	0.0327216	0.00281985	0.00212908	0.00176004	0.0160391	0.00800534	0.00333083	0.00283877	0.00283877	0.00283877	0.00253597	0.0502936	0.00315104	0.0376043	0.00181681	0.00110712	0.00968021	0.0179032	0.036781
					AVERAGE	0.261236	0.290581	0.281645	0.288964	0.279348	0.288042	0.268928	0.26284	0.25815	0.26104	0.239156	0.241277	0.235366	0.238258	0.23708	0.23838	0.237744	0.462199	0.284648	0.286263	0.28368	0.276856	0.279013	0.289325	0.283874
