# Supplementary material for: Comparative genomics and prediction of conditionally dispensable sequences in legume–infecting Fusarium oxysporum formae speciales facilitates identification of candidate effectors
Source: BMC Genomics. 2016 Mar 5;17:191. doi: 10.1186/s12864-016-2486-8 (PMC4779268; doi:10.1186/s12864-016-2486-8)
Supplement: Additional file 13: — Dispensable scaffold predictions in Fom -5190, Foc -38-1 and Fop -37622. (XLS 2255 kb) [file 12864_2016_2486_MOESM13_ESM.xls]

## Sheet: a-FOM
FOM5190a_scaffold	FOL_CHR	FOM_conserved_match_total_length	FOM_scaffold_length	%len_conserved	Conserved_vs_FOL	Disp_vs_FOL	FOM_scaffoldd	FSO_CHR	FOM_conserved_match_total_length	FOM_scaffold_length	%len_conserved	Conserved_vs_FSO	Disp_vs_FSO	OVERALL_dispensable_prediction
Scaffold_1	1	4064930	4225797	96.1932	conserved	core	Scaffold_1	1	1774021	4225797	41.9807	conserved	core	core
Scaffold_2	8	3113986	3355363	92.8062	conserved	core	Scaffold_2	3	1135381	3355363	33.8378	conserved	dispensable	core
Scaffold_3	5	3035750	3240520	93.681	conserved	core	Scaffold_3	4	1092757	3240520	33.7217	conserved	dispensable	core
Scaffold_4	2	2410081	2615791	92.1358	conserved	core	Scaffold_4	2	630580	2615791	24.1067	not_conserved	dispensable	core
Scaffold_5	7	2350828	2461093	95.5197	conserved	core	Scaffold_5	5	734838	2461093	29.8582	not_conserved	dispensable	core
Scaffold_6	4	2207276	2458131	89.7949	conserved	core	Scaffold_6	4	537910	2458131	21.8829	not_conserved	dispensable	core
Scaffold_7	4	2253325	2443976	92.1991	conserved	core	Scaffold_7	10	473881	2443976	19.3898	not_conserved	dispensable	core
Scaffold_8	2	1919451	1998100	96.0638	conserved	core	Scaffold_8	2	822131	1998100	41.1456	conserved	dispensable	core
Scaffold_9	9	1604981	1754756	91.4646	conserved	core	Scaffold_9	8	753888	1754756	42.9626	conserved	dispensable	core
Scaffold_10	7	1493586	1632076	91.5145	conserved	core	Scaffold_10	6	590279	1632076	36.1674	conserved	dispensable	core
Scaffold_11	10	1434967	1582411	90.6823	conserved	core	Scaffold_11	6	452140	1582411	28.5729	not_conserved	dispensable	core
Scaffold_12	11	1463549	1576647	92.8267	conserved	core	Scaffold_12	12	203494	1576647	12.9068	not_conserved	dispensable	core
Scaffold_13	1	1363834	1484580	91.8667	conserved	core	Scaffold_13	1	533841	1484580	35.9591	conserved	dispensable	core
Scaffold_14	12	1199791	1441852	83.2118	conserved	core	Scaffold_14	7	61891	1441852	4.29247	not_conserved	dispensable	core
Scaffold_15	13	1255709	1380946	90.9311	conserved	core	Scaffold_15	11	166614	1380946	12.0652	not_conserved	dispensable	core
Scaffold_16	9	1167453	1290153	90.4895	conserved	core	Scaffold_16	5	420089	1290153	32.5612	conserved	dispensable	core
Scaffold_17	10	1082072	1137123	95.1587	conserved	core	Scaffold_17	8	358013	1137123	31.4841	conserved	dispensable	core
Scaffold_18	12	724152	942204	76.8572	conserved	core	Scaffold_18	7	34119	942204	3.62119	not_conserved	dispensable	core
Scaffold_19	5	480346	580065	82.809	conserved	core	Scaffold_19	9	32324	580065	5.57248	not_conserved	dispensable	core
Scaffold_20	13	322863	545703	59.1646	conserved	core	Scaffold_20	11	36983	545703	6.77713	not_conserved	dispensable	core
Scaffold_21	11	420585	502643	83.6747	conserved	core	Scaffold_21	7	36607	502643	7.2829	not_conserved	dispensable	core
Scaffold_22	8	378494	441007	85.8249	conserved	core	Scaffold_22	3	109147	441007	24.7495	not_conserved	dispensable	core
Scaffold_23	5	383231	396760	96.5901	conserved	core	Scaffold_23	9	160083	396760	40.3476	conserved	dispensable	core
Scaffold_24	1	14044	380134	3.69449	not_conserved	dispensable	Scaffold_24	10	11377	380134	2.99289	not_conserved	dispensable	dispensable
Scaffold_25	5	318794	334259	95.3733	conserved	core	Scaffold_25	9	115281	334259	34.4885	conserved	core	core
Scaffold_26	5	304441	318837	95.4848	conserved	core	Scaffold_26	9	132681	318837	41.6141	conserved	dispensable	core
Scaffold_27	11	221388	313741	70.5639	conserved	core	Scaffold_27	11	24802	313741	7.90525	not_conserved	dispensable	core
Scaffold_28	11	5223	256653	2.03504	not_conserved	dispensable	Scaffold_28	13	7769	256653	3.02704	not_conserved	dispensable	dispensable
Scaffold_29	8	5695	251170	2.26739	not_conserved	dispensable	Scaffold_29	4	14777	251170	5.88327	not_conserved	dispensable	dispensable
Scaffold_30	8	149430	226212	66.0575	conserved	core	Scaffold_30	16	8773	226212	3.87822	not_conserved	dispensable	core
Scaffold_31	10	6236	206313	3.02259	not_conserved	dispensable	Scaffold_31	12	14849	206313	7.19732	not_conserved	dispensable	dispensable
Scaffold_32	7	147260	194579	75.6813	conserved	core	Scaffold_32	7	16153	194579	8.30151	not_conserved	dispensable	core
Scaffold_33	4	167291	182779	91.5264	conserved	core	Scaffold_33	7	10391	182779	5.68501	not_conserved	dispensable	core
Scaffold_34	6	7940	178254	4.45432	not_conserved	dispensable	Scaffold_34	6	12057	178254	6.76394	not_conserved	dispensable	dispensable
Scaffold_35	5	5379	175818	3.05941	not_conserved	dispensable	Scaffold_35	10	7345	175818	4.17762	not_conserved	dispensable	dispensable
Scaffold_36	9	144111	173940	82.851	conserved	core	Scaffold_36	8	17581	173940	10.1075	not_conserved	dispensable	core
Scaffold_37	15	85947	154897	55.4865	conserved	dispensable	Scaffold_37	4	3059	154897	1.97486	not_conserved	dispensable	dispensable
Scaffold_38	8	4463	150249	2.9704	not_conserved	dispensable	Scaffold_38	11	5014	150249	3.33713	not_conserved	dispensable	dispensable
Scaffold_39	1	88815	143054	62.0849	conserved	core	Scaffold_39	7	7013	143054	4.90234	not_conserved	dispensable	core
Scaffold_40	5	2591	142343	1.82025	not_conserved	dispensable	Scaffold_40	11	14246	142343	10.0082	not_conserved	dispensable	dispensable
Scaffold_41	4	73896	138761	53.2542	conserved	core	Scaffold_41	10	9560	138761	6.88954	not_conserved	dispensable	core
Scaffold_42	3	9681	132458	7.30873	not_conserved	dispensable	Scaffold_42	15	4660	132458	3.5181	not_conserved	dispensable	dispensable
Scaffold_43	2	6473	132329	4.8916	not_conserved	dispensable	Scaffold_43	12	12117	132329	9.15672	not_conserved	dispensable	dispensable
Scaffold_44	15	31420	121241	25.9153	not_conserved	dispensable	Scaffold_44	13	2911	121241	2.401	not_conserved	dispensable	dispensable
Scaffold_45	14	19319	112274	17.207	not_conserved	dispensable	Scaffold_45	14	2563	112274	2.28281	not_conserved	dispensable	dispensable
Scaffold_46	10	51386	110728	46.4074	conserved	core	Scaffold_46	3	6518	110728	5.8865	not_conserved	dispensable	core
Scaffold_47	15	2807	108719	2.58189	not_conserved	dispensable	Scaffold_47	3	2232	108719	2.053	not_conserved	dispensable	dispensable
Scaffold_48	14	17496	108132	16.1802	not_conserved	dispensable	Scaffold_48	9	3965	108132	3.66681	not_conserved	dispensable	dispensable
Scaffold_49	9	68448	105365	64.9627	conserved	core	Scaffold_49	3	5478	105365	5.19907	not_conserved	dispensable	core
Scaffold_50	8	4131	89370	4.62236	not_conserved	dispensable	Scaffold_50	5	2646	89370	2.96073	not_conserved	dispensable	dispensable
Scaffold_51	5	6157	86518	7.11644	not_conserved	dispensable	Scaffold_51	14	4903	86518	5.66703	not_conserved	dispensable	dispensable
Scaffold_52	4	35897	85120	42.1722	conserved	core	Scaffold_52	8	5501	85120	6.46264	not_conserved	dispensable	core
Scaffold_53	12	2886	76269	3.78398	not_conserved	dispensable	Scaffold_53	3	2848	76269	3.73415	not_conserved	dispensable	dispensable
Scaffold_54	3	3124	75880	4.11703	not_conserved	dispensable	Scaffold_54	14	5344	75880	7.0427	not_conserved	dispensable	dispensable
Scaffold_55	8	1684	73028	2.30596	not_conserved	dispensable	Scaffold_55	11	3311	73028	4.53388	not_conserved	dispensable	dispensable
Scaffold_56	6	2784	72583	3.83561	not_conserved	dispensable	Scaffold_56	14	3895	72583	5.36627	not_conserved	dispensable	dispensable
Scaffold_57	6	11729	71518	16.4001	not_conserved	dispensable	Scaffold_57	1	6901	71518	9.64932	not_conserved	dispensable	dispensable
Scaffold_58	6	6604	69899	9.44792	not_conserved	dispensable	Scaffold_58	9	2310	69899	3.30477	not_conserved	dispensable	dispensable
Scaffold_59	3	1965	69756	2.81696	not_conserved	dispensable	Scaffold_59	2	1791	69756	2.56752	not_conserved	dispensable	dispensable
Scaffold_60	15	3892	68175	5.70884	not_conserved	dispensable	Scaffold_60	13	2100	68175	3.08031	not_conserved	dispensable	dispensable
Scaffold_61	14	4549	67667	6.72263	not_conserved	dispensable	Scaffold_61	1	1927	67667	2.84777	not_conserved	dispensable	dispensable
Scaffold_62	7	900	65987	1.36391	not_conserved	dispensable	Scaffold_62	3	2235	65987	3.38703	not_conserved	dispensable	dispensable
Scaffold_63	10	1792	65395	2.74027	not_conserved	dispensable	Scaffold_63	6	3840	65395	5.87201	not_conserved	dispensable	dispensable
Scaffold_64	1	12157	64873	18.7397	not_conserved	dispensable	Scaffold_64	4	2349	64873	3.62092	not_conserved	dispensable	dispensable
Scaffold_65	6	4041	63318	6.38207	not_conserved	dispensable	Scaffold_65	14	3560	63318	5.62241	not_conserved	dispensable	dispensable
Scaffold_66	14	12582	62908	20.0006	not_conserved	dispensable	Scaffold_66	4	2659	62908	4.22681	not_conserved	dispensable	dispensable
Scaffold_67	10	7580	61499	12.3254	not_conserved	dispensable	Scaffold_67	9	3704	61499	6.02286	not_conserved	dispensable	dispensable
Scaffold_68	14	10325	60780	16.9875	not_conserved	dispensable	Scaffold_68	10	1856	60780	3.05364	not_conserved	dispensable	dispensable
Scaffold_69	8	852	59933	1.42159	not_conserved	dispensable	Scaffold_69			59933	0	not_conserved	dispensable	dispensable
Scaffold_70	3	2203	59722	3.68876	not_conserved	dispensable	Scaffold_70	9	9685	59722	16.2168	not_conserved	dispensable	dispensable
Scaffold_71	6	19818	59005	33.587	conserved	dispensable	Scaffold_71	7	1365	59005	2.31336	not_conserved	dispensable	dispensable
Scaffold_72	14	3389	56060	6.04531	not_conserved	dispensable	Scaffold_72	4	2524	56060	4.50232	not_conserved	dispensable	dispensable
Scaffold_73	8	1750	55458	3.15554	not_conserved	dispensable	Scaffold_73	3	1886	55458	3.40077	not_conserved	dispensable	dispensable
Scaffold_74	6	3043	54421	5.59159	not_conserved	dispensable	Scaffold_74	12	1635	54421	3.00435	not_conserved	dispensable	dispensable
Scaffold_75	9	2463	53340	4.61755	not_conserved	dispensable	Scaffold_75	15	8938	53340	16.7567	not_conserved	dispensable	dispensable
Scaffold_76	9	2028	51494	3.93832	not_conserved	dispensable	Scaffold_76	14	365	51494	0.70882	not_conserved	core	core
Scaffold_77	14	90	50500	0.178218	not_conserved	dispensable	Scaffold_77	5	2188	50500	4.33267	not_conserved	dispensable	dispensable
Scaffold_78	14	1384	49394	2.80196	not_conserved	dispensable	Scaffold_78	2	546	49394	1.1054	not_conserved	dispensable	dispensable
Scaffold_79	6	4813	48245	9.97616	not_conserved	dispensable	Scaffold_79	1	1931	48245	4.00249	not_conserved	dispensable	dispensable
Scaffold_80	7	35562	46786	76.0099	conserved	core	Scaffold_80	2	2913	46786	6.22622	not_conserved	dispensable	core
Scaffold_81	8	43602	46065	94.6532	conserved	core	Scaffold_81	4	974	46065	2.1144	not_conserved	dispensable	core
Scaffold_82	15	2978	44907	6.63148	not_conserved	dispensable	Scaffold_82	11	11159	44907	24.8491	not_conserved	dispensable	dispensable
Scaffold_83	6	3170	43604	7.26998	not_conserved	dispensable	Scaffold_83	4	1135	43604	2.60297	not_conserved	dispensable	dispensable
Scaffold_84	3	2477	42975	5.76382	not_conserved	dispensable	Scaffold_84	14	2748	42975	6.39442	not_conserved	core	core
Scaffold_85	3	2495	42669	5.84734	not_conserved	dispensable	Scaffold_85	5	973	42669	2.28034	not_conserved	dispensable	dispensable
Scaffold_86	9	2037	42465	4.79689	not_conserved	dispensable	Scaffold_86	9	1965	42465	4.62734	not_conserved	dispensable	dispensable
Scaffold_87	5	392	41505	0.944465	not_conserved	dispensable	Scaffold_87	6	719	41505	1.73232	not_conserved	dispensable	dispensable
Scaffold_88	14	9314	41386	22.5052	not_conserved	dispensable	Scaffold_88	10	1835	41386	4.43387	not_conserved	dispensable	dispensable
Scaffold_89	6	1218	41186	2.95732	not_conserved	dispensable	Scaffold_89	14	3542	41186	8.60001	not_conserved	dispensable	dispensable
Scaffold_90	4	754	41176	1.83116	not_conserved	dispensable	Scaffold_90	12	1527	41176	3.70847	not_conserved	dispensable	dispensable
Scaffold_91	10	1548	40552	3.81732	not_conserved	dispensable	Scaffold_91	10	1774	40552	4.37463	not_conserved	dispensable	dispensable
Scaffold_92	3	21500	40490	53.0995	conserved	dispensable	Scaffold_92	14	3389	40490	8.36997	not_conserved	dispensable	dispensable
Scaffold_93	6	2974	39038	7.61822	not_conserved	dispensable	Scaffold_93	11	1566	39038	4.01148	not_conserved	dispensable	dispensable
Scaffold_94	6	2445	37281	6.5583	not_conserved	dispensable	Scaffold_94	3	3094	37281	8.29913	not_conserved	dispensable	dispensable
Scaffold_95	1	4316	36503	11.8237	not_conserved	dispensable	Scaffold_95	4	1141	36503	3.12577	not_conserved	dispensable	dispensable
Scaffold_96	3	2408	36253	6.64221	not_conserved	dispensable	Scaffold_96	14	1546	36253	4.26447	not_conserved	dispensable	dispensable
Scaffold_97	2	4480	36034	12.4327	not_conserved	dispensable	Scaffold_97	2	2977	36034	8.26164	not_conserved	dispensable	dispensable
Scaffold_98	15	3640	35900	10.1393	not_conserved	dispensable	Scaffold_98	14	4442	35900	12.3733	not_conserved	dispensable	dispensable
Scaffold_99	6	6583	35374	18.6097	not_conserved	dispensable	Scaffold_99	3	966	35374	2.73082	not_conserved	dispensable	dispensable
Scaffold_100	15	312	35180	0.886868	not_conserved	dispensable	Scaffold_100	11	1137	35180	3.23195	not_conserved	dispensable	dispensable
Scaffold_101	5	1329	34606	3.84037	not_conserved	dispensable	Scaffold_101	14	2058	34606	5.94695	not_conserved	dispensable	dispensable
Scaffold_102	4	1374	33970	4.04475	not_conserved	dispensable	Scaffold_102	9	1338	33970	3.93877	not_conserved	dispensable	dispensable
Scaffold_103	10	317	33743	0.939454	not_conserved	dispensable	Scaffold_103	15	2985	33743	8.84628	not_conserved	core	core
Scaffold_104	2	2154	33130	6.50166	not_conserved	dispensable	Scaffold_104	6	2287	33130	6.90311	not_conserved	dispensable	dispensable
Scaffold_105	13	5778	33008	17.5048	not_conserved	dispensable	Scaffold_105	10	3920	33008	11.8759	not_conserved	dispensable	dispensable
Scaffold_106	3	6894	32608	21.1421	not_conserved	dispensable	Scaffold_106	1	3374	32608	10.3472	not_conserved	dispensable	dispensable
Scaffold_107	13	297	32304	0.919391	not_conserved	dispensable	Scaffold_107	12	738	32304	2.28455	not_conserved	dispensable	dispensable
Scaffold_108	6	330	32096	1.02817	not_conserved	dispensable	Scaffold_108			32096	0	not_conserved	dispensable	dispensable
Scaffold_109	3	11027	31923	34.5425	conserved	dispensable	Scaffold_109	4	2568	31923	8.04436	not_conserved	dispensable	dispensable
Scaffold_110	14	17298	31138	55.5527	conserved	dispensable	Scaffold_110	7	1293	31138	4.15248	not_conserved	dispensable	dispensable
Scaffold_111	15	11681	30652	38.1084	conserved	dispensable	Scaffold_111			30652	0	not_conserved	dispensable	dispensable
Scaffold_112	8	3109	30596	10.1615	not_conserved	dispensable	Scaffold_112	11	1184	30596	3.86979	not_conserved	dispensable	dispensable
Scaffold_113	8	6000	30495	19.6754	not_conserved	dispensable	Scaffold_113	3	4776	30495	15.6616	not_conserved	dispensable	dispensable
Scaffold_114	3	3307	29953	11.0406	not_conserved	dispensable	Scaffold_114	14	1003	29953	3.34858	not_conserved	dispensable	dispensable
Scaffold_115	9	2390	29836	8.01046	not_conserved	dispensable	Scaffold_115	8	1644	29836	5.51012	not_conserved	dispensable	dispensable
Scaffold_116	2	442	29682	1.48912	not_conserved	dispensable	Scaffold_116	14	1141	29682	3.84408	not_conserved	dispensable	dispensable
Scaffold_117	15	4681	29421	15.9104	not_conserved	dispensable	Scaffold_117	12	2591	29421	8.80663	not_conserved	dispensable	dispensable
Scaffold_118	10	1785	29277	6.09694	not_conserved	dispensable	Scaffold_118	2	2205	29277	7.53151	not_conserved	dispensable	dispensable
Scaffold_119	1	2610	29245	8.9246	not_conserved	dispensable	Scaffold_119	1	3092	29245	10.5727	not_conserved	dispensable	dispensable
Scaffold_120	8	558	28826	1.93575	not_conserved	dispensable	Scaffold_120	6	1107	28826	3.84028	not_conserved	dispensable	dispensable
Scaffold_121	13	1417	28481	4.97525	not_conserved	dispensable	Scaffold_121	12	1638	28481	5.7512	not_conserved	dispensable	dispensable
Scaffold_122	12	3392	28293	11.9888	not_conserved	dispensable	Scaffold_122	6	2053	28293	7.25621	not_conserved	dispensable	dispensable
Scaffold_123	3	2309	28105	8.21562	not_conserved	dispensable	Scaffold_123	1	1859	28105	6.61448	not_conserved	dispensable	dispensable
Scaffold_124	6	2470	27420	9.00802	not_conserved	dispensable	Scaffold_124	10	1155	27420	4.21225	not_conserved	dispensable	dispensable
Scaffold_125	3	9032	27116	33.3087	conserved	dispensable	Scaffold_125			27116	0	not_conserved	dispensable	dispensable
Scaffold_126	2	1490	26187	5.68985	not_conserved	dispensable	Scaffold_126	7	1556	26187	5.94188	not_conserved	dispensable	dispensable
Scaffold_127	2	3111	25947	11.9898	not_conserved	dispensable	Scaffold_127	4	2255	25947	8.69079	not_conserved	dispensable	dispensable
Scaffold_128	14	10504	25817	40.6864	conserved	dispensable	Scaffold_128	5	1897	25817	7.34787	not_conserved	dispensable	dispensable
Scaffold_129	12	2776	25758	10.7772	not_conserved	dispensable	Scaffold_129	14	5533	25758	21.4807	not_conserved	dispensable	dispensable
Scaffold_130	5	1543	25589	6.02993	not_conserved	dispensable	Scaffold_130	9	1382	25589	5.40076	not_conserved	dispensable	dispensable
Scaffold_131	1	15260	25550	59.726	conserved	core	Scaffold_131	14	11401	25550	44.6223	conserved	dispensable	core
Scaffold_132	6	929	25428	3.65345	not_conserved	dispensable	Scaffold_132	14	111	25428	0.436527	not_conserved	dispensable	dispensable
Scaffold_133	3	3377	25419	13.2853	not_conserved	dispensable	Scaffold_133	8	3388	25419	13.3286	not_conserved	dispensable	dispensable
Scaffold_134	11	3107	25358	12.2525	not_conserved	dispensable	Scaffold_134	1	5076	25358	20.0174	not_conserved	dispensable	dispensable
Scaffold_135	6	1156	24794	4.66242	not_conserved	dispensable	Scaffold_135			24794	0	not_conserved	dispensable	dispensable
Scaffold_136	6	939	24536	3.82703	not_conserved	dispensable	Scaffold_136	1	2346	24536	9.56146	not_conserved	dispensable	dispensable
Scaffold_137	4	742	24374	3.04423	not_conserved	dispensable	Scaffold_137	7	912	24374	3.74169	not_conserved	dispensable	dispensable
Scaffold_138			24356	0	not_conserved	dispensable	Scaffold_138	4	384	24356	1.57661	not_conserved	dispensable	dispensable
Scaffold_139	3	156	23129	0.674478	not_conserved	dispensable	Scaffold_139	3	915	23129	3.95607	not_conserved	dispensable	dispensable
Scaffold_140			22776	0	not_conserved	dispensable	Scaffold_140	7	1860	22776	8.16649	not_conserved	dispensable	dispensable
Scaffold_141	14	7196	22639	31.7859	conserved	dispensable	Scaffold_141	10	279	22639	1.23239	not_conserved	dispensable	dispensable
Scaffold_142	9	1651	22486	7.34235	not_conserved	dispensable	Scaffold_142	1	1393	22486	6.19497	not_conserved	dispensable	dispensable
Scaffold_143	14	636	20453	3.10957	not_conserved	dispensable	Scaffold_143	15	3404	20453	16.643	not_conserved	dispensable	dispensable
Scaffold_144	3	734	20442	3.59065	not_conserved	dispensable	Scaffold_144	4	869	20442	4.25105	not_conserved	dispensable	dispensable
Scaffold_145	2	1074	20070	5.35127	not_conserved	dispensable	Scaffold_145	7	2475	20070	12.3318	not_conserved	dispensable	dispensable
Scaffold_146	9	822	19958	4.11865	not_conserved	dispensable	Scaffold_146	3	1614	19958	8.08698	not_conserved	core	core
Scaffold_147	14	1250	19949	6.26598	not_conserved	dispensable	Scaffold_147	4	186	19949	0.932378	not_conserved	dispensable	dispensable
Scaffold_148	12	246	18931	1.29946	not_conserved	dispensable	Scaffold_148	8	499	18931	2.63589	not_conserved	dispensable	dispensable
Scaffold_149	14	7324	18832	38.8912	conserved	dispensable	Scaffold_149	12	1989	18832	10.5618	not_conserved	dispensable	dispensable
Scaffold_150	13	2550	18764	13.5899	not_conserved	dispensable	Scaffold_150	4	843	18764	4.49265	not_conserved	dispensable	dispensable
Scaffold_151	6	6962	18519	37.5938	conserved	dispensable	Scaffold_151	11	1576	18519	8.51018	not_conserved	dispensable	dispensable
Scaffold_152	15	2953	18116	16.3005	not_conserved	dispensable	Scaffold_152			18116	0	not_conserved	dispensable	dispensable
Scaffold_153	4	1794	17912	10.0156	not_conserved	dispensable	Scaffold_153	4	2280	17912	12.7289	not_conserved	dispensable	dispensable
Scaffold_154	14	4612	17562	26.2612	not_conserved	dispensable	Scaffold_154			17562	0	not_conserved	dispensable	dispensable
Scaffold_155			17178	0	not_conserved	dispensable	Scaffold_155	14	360	17178	2.0957	not_conserved	dispensable	dispensable
Scaffold_156	15	2767	16753	16.5164	not_conserved	dispensable	Scaffold_156	13	777	16753	4.63798	not_conserved	dispensable	dispensable
Scaffold_157	4	3987	16545	24.0979	not_conserved	dispensable	Scaffold_157	1	1512	16545	9.13871	not_conserved	dispensable	dispensable
Scaffold_158	6	1554	16060	9.67621	not_conserved	dispensable	Scaffold_158			16060	0	not_conserved	dispensable	dispensable
Scaffold_159			15271	0	not_conserved	dispensable	Scaffold_159			15271	0	not_conserved	dispensable	dispensable
Scaffold_160	6	877	15041	5.83073	not_conserved	dispensable	Scaffold_160	11	1191	15041	7.91836	not_conserved	dispensable	dispensable
Scaffold_161	6	1777	14726	12.0671	not_conserved	dispensable	Scaffold_161			14726	0	not_conserved	dispensable	dispensable
Scaffold_162	3	2256	14711	15.3355	not_conserved	dispensable	Scaffold_162	6	903	14711	6.13826	not_conserved	dispensable	dispensable
Scaffold_163	1	2525	14704	17.1722	not_conserved	dispensable	Scaffold_163	1	1686	14704	11.4663	not_conserved	dispensable	dispensable
Scaffold_164	12	359	14661	2.44867	not_conserved	dispensable	Scaffold_164	6	477	14661	3.25353	not_conserved	core	core
Scaffold_165			14622	0	not_conserved	dispensable	Scaffold_165	11	1137	14622	7.77595	not_conserved	dispensable	dispensable
Scaffold_166			14370	0	not_conserved	dispensable	Scaffold_166	14	1008	14370	7.01461	not_conserved	dispensable	dispensable
Scaffold_167	6	789	14298	5.51825	not_conserved	dispensable	Scaffold_167			14298	0	not_conserved	dispensable	dispensable
Scaffold_168	14	563	14222	3.95866	not_conserved	dispensable	Scaffold_168			14222	0	not_conserved	dispensable	dispensable
Scaffold_169	7	570	14170	4.02258	not_conserved	dispensable	Scaffold_169	8	1475	14170	10.4093	not_conserved	dispensable	dispensable
Scaffold_170			13909	0	not_conserved	dispensable	Scaffold_170	13	627	13909	4.50787	not_conserved	dispensable	dispensable
Scaffold_171	15	3498	13794	25.3589	not_conserved	dispensable	Scaffold_171			13794	0	not_conserved	core	core
Scaffold_172	6	2070	13767	15.036	not_conserved	dispensable	Scaffold_172	7	2617	13767	19.0092	not_conserved	dispensable	dispensable
Scaffold_173			13616	0	not_conserved	dispensable	Scaffold_173	1	1520	13616	11.1633	not_conserved	dispensable	dispensable
Scaffold_174	14	514	13570	3.78777	not_conserved	dispensable	Scaffold_174	14	1462	13570	10.7738	not_conserved	dispensable	dispensable
Scaffold_175	14	1690	13568	12.4558	not_conserved	dispensable	Scaffold_175	16	651	13568	4.79805	not_conserved	dispensable	dispensable
Scaffold_176	1	1278	13493	9.47158	not_conserved	dispensable	Scaffold_176	14	1174	13493	8.70081	not_conserved	dispensable	dispensable
Scaffold_177	2	842	13414	6.27702	not_conserved	dispensable	Scaffold_177	3	1303	13414	9.71373	not_conserved	dispensable	dispensable
Scaffold_178	14	1991	13312	14.9564	not_conserved	dispensable	Scaffold_178	3	1047	13312	7.86508	not_conserved	dispensable	dispensable
Scaffold_179	13	4112	13148	31.2747	conserved	core	Scaffold_179	1	4064	13148	30.9096	conserved	dispensable	core
Scaffold_180	6	8074	13109	61.5913	conserved	dispensable	Scaffold_180			13109	0	not_conserved	dispensable	dispensable
Scaffold_181	14	7982	12256	65.1273	conserved	dispensable	Scaffold_181	6	2201	12256	17.9586	not_conserved	dispensable	dispensable
Scaffold_182	14	1294	12255	10.559	not_conserved	dispensable	Scaffold_182	15	2555	12255	20.8486	not_conserved	dispensable	dispensable
Scaffold_183	6	2671	12215	21.8666	not_conserved	dispensable	Scaffold_183			12215	0	not_conserved	dispensable	dispensable
Scaffold_184	5	1599	12198	13.1087	not_conserved	dispensable	Scaffold_184	14	2079	12198	17.0438	not_conserved	dispensable	dispensable
Scaffold_185			12141	0	not_conserved	dispensable	Scaffold_185	6	715	12141	5.88914	not_conserved	dispensable	dispensable
Scaffold_186	14	242	11714	2.0659	not_conserved	dispensable	Scaffold_186	11	4422	11714	37.7497	conserved	dispensable	dispensable
Scaffold_187			11675	0	not_conserved	dispensable	Scaffold_187	5	597	11675	5.11349	not_conserved	dispensable	dispensable
Scaffold_188	7	582	11552	5.03809	not_conserved	dispensable	Scaffold_188	8	3813	11552	33.0073	conserved	dispensable	dispensable
Scaffold_189	14	1612	11395	14.1466	not_conserved	dispensable	Scaffold_189			11395	0	not_conserved	dispensable	dispensable
Scaffold_190	1	827	11143	7.4217	not_conserved	dispensable	Scaffold_190	14	1953	11143	17.5267	not_conserved	dispensable	dispensable
Scaffold_191	14	177	11047	1.60224	not_conserved	dispensable	Scaffold_191	5	1873	11047	16.9548	not_conserved	dispensable	dispensable
Scaffold_192	6	102	10924	0.933724	not_conserved	dispensable	Scaffold_192			10924	0	not_conserved	dispensable	dispensable
Scaffold_193	14	433	10774	4.01893	not_conserved	dispensable	Scaffold_193			10774	0	not_conserved	dispensable	dispensable
Scaffold_194			10751	0	not_conserved	dispensable	Scaffold_194	9	396	10751	3.68338	not_conserved	dispensable	dispensable
Scaffold_195			10643	0	not_conserved	dispensable	Scaffold_195			10643	0	not_conserved	dispensable	dispensable
Scaffold_196	9	1059	10266	10.3156	not_conserved	dispensable	Scaffold_196	6	357	10266	3.4775	not_conserved	dispensable	dispensable
Scaffold_197			10250	0	not_conserved	dispensable	Scaffold_197			10250	0	not_conserved	dispensable	dispensable
Scaffold_198	11	1448	10210	14.1822	not_conserved	dispensable	Scaffold_198	12	1422	10210	13.9275	not_conserved	core	core
Scaffold_199			10101	0	not_conserved	dispensable	Scaffold_199			10101	0	not_conserved	dispensable	dispensable
Scaffold_200	4	1076	10089	10.6651	not_conserved	dispensable	Scaffold_200	10	282	10089	2.79512	not_conserved	dispensable	dispensable
Scaffold_201	3	612	10032	6.10048	not_conserved	dispensable	Scaffold_201			10032	0	not_conserved	dispensable	dispensable
Scaffold_202	3	5904	10005	59.0105	conserved	dispensable	Scaffold_202	7	966	10005	9.65517	not_conserved	dispensable	dispensable
Scaffold_203	3	854	9919	8.60974	not_conserved	dispensable	Scaffold_203	13	782	9919	7.88386	not_conserved	dispensable	dispensable
Scaffold_204	7	336	9814	3.42368	not_conserved	dispensable	Scaffold_204	11	765	9814	7.79499	not_conserved	dispensable	dispensable
Scaffold_205			9792	0	not_conserved	dispensable	Scaffold_205	5	1247	9792	12.7349	not_conserved	dispensable	dispensable
Scaffold_206			9787	0	not_conserved	dispensable	Scaffold_206			9787	0	not_conserved	dispensable	dispensable
Scaffold_207	6	3825	9679	39.5185	conserved	dispensable	Scaffold_207	10	141	9679	1.45676	not_conserved	dispensable	dispensable
Scaffold_208	15	2958	9602	30.8061	conserved	dispensable	Scaffold_208	1	648	9602	6.74859	not_conserved	dispensable	dispensable
Scaffold_209			9396	0	not_conserved	dispensable	Scaffold_209	4	1745	9396	18.5717	not_conserved	dispensable	dispensable
Scaffold_210			9299	0	not_conserved	dispensable	Scaffold_210			9299	0	not_conserved	dispensable	dispensable
Scaffold_211	3	326	9147	3.56401	not_conserved	dispensable	Scaffold_211			9147	0	not_conserved	dispensable	dispensable
Scaffold_212			9118	0	not_conserved	dispensable	Scaffold_212			9118	0	not_conserved	dispensable	dispensable
Scaffold_213	5	439	8974	4.89191	not_conserved	dispensable	Scaffold_213	6	1080	8974	12.0348	not_conserved	dispensable	dispensable
Scaffold_214			8889	0	not_conserved	dispensable	Scaffold_214	14	725	8889	8.15615	not_conserved	dispensable	dispensable
Scaffold_215			8886	0	not_conserved	dispensable	Scaffold_215	13	1554	8886	17.4882	not_conserved	core	core
Scaffold_216	9	755	8382	9.0074	not_conserved	dispensable	Scaffold_216			8382	0	not_conserved	core	core
Scaffold_217	5	1355	8210	16.5043	not_conserved	dispensable	Scaffold_217			8210	0	not_conserved	core	core
Scaffold_218	4	1526	8096	18.8488	not_conserved	dispensable	Scaffold_218	10	1379	8096	17.0331	not_conserved	dispensable	dispensable
Scaffold_219			8059	0	not_conserved	dispensable	Scaffold_219	14	941	8059	11.6764	not_conserved	dispensable	dispensable
Scaffold_220			8049	0	not_conserved	dispensable	Scaffold_220			8049	0	not_conserved	dispensable	dispensable
Scaffold_221	2	77	7090	1.08604	not_conserved	dispensable	Scaffold_221			7090	0	not_conserved	dispensable	dispensable
Scaffold_222	6	3129	7007	44.6553	conserved	dispensable	Scaffold_222			7007	0	not_conserved	core	core
Scaffold_223			6995	0	not_conserved	dispensable	Scaffold_223	8	1283	6995	18.3417	not_conserved	dispensable	dispensable
Scaffold_224			6947	0	not_conserved	dispensable	Scaffold_224			6947	0	not_conserved	dispensable	dispensable
Scaffold_225	14	868	6639	13.0743	not_conserved	dispensable	Scaffold_225	1	951	6639	14.3244	not_conserved	dispensable	dispensable
Scaffold_226			6411	0	not_conserved	dispensable	Scaffold_226	1	180	6411	2.80767	not_conserved	dispensable	dispensable
Scaffold_227	4	2095	6404	32.7139	conserved	core	Scaffold_227	9	1905	6404	29.747	not_conserved	dispensable	core
Scaffold_228			6398	0	not_conserved	dispensable	Scaffold_228			6398	0	not_conserved	dispensable	dispensable
Scaffold_229	14	1753	6333	27.6804	not_conserved	dispensable	Scaffold_229	4	1067	6333	16.8483	not_conserved	dispensable	dispensable
Scaffold_230			6274	0	not_conserved	dispensable	Scaffold_230			6274	0	not_conserved	dispensable	dispensable
Scaffold_231	3	1386	5996	23.1154	not_conserved	dispensable	Scaffold_231			5996	0	not_conserved	dispensable	dispensable
Scaffold_232			5984	0	not_conserved	dispensable	Scaffold_232	3	1849	5984	30.8991	conserved	dispensable	dispensable
Scaffold_233	1	954	5867	16.2604	not_conserved	dispensable	Scaffold_233			5867	0	not_conserved	dispensable	dispensable
Scaffold_234	3	2978	5793	51.4069	conserved	dispensable	Scaffold_234			5793	0	not_conserved	dispensable	dispensable
Scaffold_235			5778	0	not_conserved	dispensable	Scaffold_235			5778	0	not_conserved	dispensable	dispensable
Scaffold_236			5776	0	not_conserved	dispensable	Scaffold_236	2	1408	5776	24.3767	not_conserved	dispensable	dispensable
Scaffold_237			5736	0	not_conserved	dispensable	Scaffold_237			5736	0	not_conserved	dispensable	dispensable
Scaffold_238	14	2551	5634	45.2787	conserved	dispensable	Scaffold_238	12	1390	5634	24.6716	not_conserved	dispensable	dispensable
Scaffold_239			5550	0	not_conserved	dispensable	Scaffold_239	14	3511	5550	63.2613	conserved	dispensable	dispensable
Scaffold_240	6	573	5421	10.57	not_conserved	dispensable	Scaffold_240			5421	0	not_conserved	dispensable	dispensable
Scaffold_241	14	684	5420	12.6199	not_conserved	dispensable	Scaffold_241			5420	0	not_conserved	dispensable	dispensable
Scaffold_242			5389	0	not_conserved	dispensable	Scaffold_242			5389	0	not_conserved	dispensable	dispensable
Scaffold_243			5330	0	not_conserved	dispensable	Scaffold_243			5330	0	not_conserved	dispensable	dispensable
Scaffold_244	3	654	5230	12.5048	not_conserved	dispensable	Scaffold_244			5230	0	not_conserved	dispensable	dispensable
Scaffold_245	3	315	5120	6.15234	not_conserved	dispensable	Scaffold_245			5120	0	not_conserved	dispensable	dispensable
Scaffold_246			5031	0	not_conserved	dispensable	Scaffold_246	14	2128	5031	42.2978	conserved	dispensable	dispensable
Scaffold_247			5017	0	not_conserved	dispensable	Scaffold_247	14	455	5017	9.06916	not_conserved	dispensable	dispensable
Scaffold_248			4989	0	not_conserved	dispensable	Scaffold_248	2	1230	4989	24.6542	not_conserved	dispensable	dispensable
Scaffold_249			4978	0	not_conserved	dispensable	Scaffold_249			4978	0	not_conserved	dispensable	dispensable
Scaffold_250	14	573	4834	11.8535	not_conserved	dispensable	Scaffold_250			4834	0	not_conserved	core	core
Scaffold_251	6	895	4654	19.2308	not_conserved	dispensable	Scaffold_251	7	927	4654	19.9183	not_conserved	dispensable	dispensable
Scaffold_252	8	581	4653	12.4866	not_conserved	dispensable	Scaffold_252			4653	0	not_conserved	dispensable	dispensable
Scaffold_253	12	249	4621	5.38844	not_conserved	dispensable	Scaffold_253	10	271	4621	5.86453	not_conserved	dispensable	dispensable
Scaffold_254			4602	0	not_conserved	dispensable	Scaffold_254			4602	0	not_conserved	dispensable	dispensable
Scaffold_255	4	1096	4520	24.2478	not_conserved	dispensable	Scaffold_255	9	1273	4520	28.1637	not_conserved	dispensable	dispensable
Scaffold_256			4514	0	not_conserved	dispensable	Scaffold_256			4514	0	not_conserved	dispensable	dispensable
Scaffold_257			4418	0	not_conserved	dispensable	Scaffold_257			4418	0	not_conserved	dispensable	dispensable
Scaffold_258	11	568	4417	12.8594	not_conserved	dispensable	Scaffold_258	6	816	4417	18.4741	not_conserved	dispensable	dispensable
Scaffold_259	12	1865	4391	42.4732	conserved	core	Scaffold_259	8	765	4391	17.422	not_conserved	dispensable	core
Scaffold_260	11	589	4354	13.5278	not_conserved	dispensable	Scaffold_260			4354	0	not_conserved	dispensable	dispensable
Scaffold_261			4340	0	not_conserved	dispensable	Scaffold_261			4340	0	not_conserved	dispensable	dispensable
Scaffold_262	4	2293	4339	52.8463	conserved	core	Scaffold_262	13	1575	4339	36.2987	conserved	dispensable	core
Scaffold_263			4186	0	not_conserved	dispensable	Scaffold_263			4186	0	not_conserved	dispensable	dispensable
Scaffold_264	6	703	4149	16.9438	not_conserved	dispensable	Scaffold_264			4149	0	not_conserved	dispensable	dispensable
Scaffold_265	6	546	4141	13.1852	not_conserved	dispensable	Scaffold_265	9	856	4141	20.6713	not_conserved	dispensable	dispensable
Scaffold_266	8	291	4129	7.04771	not_conserved	dispensable	Scaffold_266	7	300	4129	7.26568	not_conserved	dispensable	dispensable
Scaffold_267	14	860	4122	20.8637	not_conserved	dispensable	Scaffold_267	11	630	4122	15.2838	not_conserved	dispensable	dispensable
Scaffold_268	6	1571	4121	38.1218	conserved	dispensable	Scaffold_268	7	1487	4121	36.0835	conserved	dispensable	dispensable
Scaffold_269			4111	0	not_conserved	dispensable	Scaffold_269			4111	0	not_conserved	dispensable	dispensable
Scaffold_270	6	72	4106	1.75353	not_conserved	dispensable	Scaffold_270			4106	0	not_conserved	dispensable	dispensable
Scaffold_271	14	1628	4102	39.688	conserved	dispensable	Scaffold_271	12	489	4102	11.921	not_conserved	dispensable	dispensable
Scaffold_272			4081	0	not_conserved	dispensable	Scaffold_272			4081	0	not_conserved	dispensable	dispensable
Scaffold_273	6	307	4071	7.54114	not_conserved	dispensable	Scaffold_273			4071	0	not_conserved	dispensable	dispensable
Scaffold_274			4040	0	not_conserved	dispensable	Scaffold_274			4040	0	not_conserved	dispensable	dispensable
Scaffold_275	3	415	4038	10.2774	not_conserved	dispensable	Scaffold_275	14	144	4038	3.56612	not_conserved	dispensable	dispensable
Scaffold_276			4014	0	not_conserved	dispensable	Scaffold_276	10	1591	4014	39.6363	conserved	dispensable	dispensable
Scaffold_277			4010	0	not_conserved	dispensable	Scaffold_277	4	538	4010	13.4165	not_conserved	dispensable	dispensable
Scaffold_278			3967	0	not_conserved	dispensable	Scaffold_278	14	482	3967	12.1502	not_conserved	dispensable	dispensable
Scaffold_279			3954	0	not_conserved	dispensable	Scaffold_279			3954	0	not_conserved	dispensable	dispensable
Scaffold_280			3889	0	not_conserved	dispensable	Scaffold_280	6	1016	3889	26.125	not_conserved	dispensable	dispensable
Scaffold_281	3	808	3869	20.8839	not_conserved	dispensable	Scaffold_281			3869	0	not_conserved	dispensable	dispensable
Scaffold_282	6	991	3868	25.6205	not_conserved	dispensable	Scaffold_282			3868	0	not_conserved	dispensable	dispensable
Scaffold_283			3834	0	not_conserved	dispensable	Scaffold_283			3834	0	not_conserved	dispensable	dispensable
Scaffold_284			3817	0	not_conserved	dispensable	Scaffold_284			3817	0	not_conserved	dispensable	dispensable
Scaffold_285	15	1027	3811	26.9483	not_conserved	dispensable	Scaffold_285	11	637	3811	16.7148	not_conserved	dispensable	dispensable
Scaffold_286	12	1368	3793	36.0664	conserved	core	Scaffold_286	4	594	3793	15.6604	not_conserved	dispensable	core
Scaffold_287	12	273	3766	7.24907	not_conserved	dispensable	Scaffold_287	3	282	3766	7.48805	not_conserved	dispensable	dispensable
Scaffold_288			3763	0	not_conserved	dispensable	Scaffold_288			3763	0	not_conserved	dispensable	dispensable
Scaffold_289	6	1748	3754	46.5637	conserved	dispensable	Scaffold_289			3754	0	not_conserved	dispensable	dispensable
Scaffold_290			3750	0	not_conserved	dispensable	Scaffold_290			3750	0	not_conserved	core	core
Scaffold_291	6	1406	3718	37.816	conserved	dispensable	Scaffold_291			3718	0	not_conserved	core	core
Scaffold_292	12	1367	3662	37.3293	conserved	core	Scaffold_292	4	787	3662	21.491	not_conserved	dispensable	core
Scaffold_293			3642	0	not_conserved	dispensable	Scaffold_293	14	297	3642	8.15486	not_conserved	dispensable	dispensable
Scaffold_294			3629	0	not_conserved	dispensable	Scaffold_294	7	598	3629	16.4784	not_conserved	dispensable	dispensable
Scaffold_295			3598	0	not_conserved	dispensable	Scaffold_295	14	842	3598	23.4019	not_conserved	dispensable	dispensable
Scaffold_296	3	99	3593	2.75536	not_conserved	dispensable	Scaffold_296			3593	0	not_conserved	dispensable	dispensable
Scaffold_297	2	443	3582	12.3674	not_conserved	dispensable	Scaffold_297	4	604	3582	16.8621	not_conserved	dispensable	dispensable
Scaffold_298	3	1432	3570	40.112	conserved	dispensable	Scaffold_298			3570	0	not_conserved	dispensable	dispensable
Scaffold_299			3559	0	not_conserved	dispensable	Scaffold_299	4	403	3559	11.3234	not_conserved	dispensable	dispensable
Scaffold_300			3519	0	not_conserved	dispensable	Scaffold_300			3519	0	not_conserved	dispensable	dispensable
Scaffold_301			3518	0	not_conserved	dispensable	Scaffold_301	12	334	3518	9.49403	not_conserved	dispensable	dispensable
Scaffold_302			3515	0	not_conserved	dispensable	Scaffold_302			3515	0	not_conserved	dispensable	dispensable
Scaffold_303			3510	0	not_conserved	dispensable	Scaffold_303			3510	0	not_conserved	dispensable	dispensable
Scaffold_304			3502	0	not_conserved	dispensable	Scaffold_304			3502	0	not_conserved	dispensable	dispensable
Scaffold_305	3	470	3501	13.4247	not_conserved	dispensable	Scaffold_305			3501	0	not_conserved	dispensable	dispensable
Scaffold_306			3471	0	not_conserved	dispensable	Scaffold_306			3471	0	not_conserved	dispensable	dispensable
Scaffold_307	14	354	3410	10.3812	not_conserved	dispensable	Scaffold_307	2	1041	3410	30.5279	conserved	dispensable	dispensable
Scaffold_308			3370	0	not_conserved	dispensable	Scaffold_308			3370	0	not_conserved	dispensable	dispensable
Scaffold_309			3330	0	not_conserved	dispensable	Scaffold_309			3330	0	not_conserved	dispensable	dispensable
Scaffold_310	8	162	2935	5.51959	not_conserved	dispensable	Scaffold_310	14	788	2935	26.8484	not_conserved	dispensable	dispensable
Scaffold_311			2930	0	not_conserved	dispensable	Scaffold_311	5	1284	2930	43.8225	conserved	dispensable	dispensable
Scaffold_312			2668	0	not_conserved	dispensable	Scaffold_312			2668	0	not_conserved	dispensable	dispensable
Scaffold_313			2639	0	not_conserved	dispensable	Scaffold_313			2639	0	not_conserved	dispensable	dispensable
Scaffold_314			2616	0	not_conserved	dispensable	Scaffold_314			2616	0	not_conserved	dispensable	dispensable
Scaffold_315	5	171	2603	6.56934	not_conserved	dispensable	Scaffold_315			2603	0	not_conserved	dispensable	dispensable
Scaffold_316			2595	0	not_conserved	dispensable	Scaffold_316			2595	0	not_conserved	dispensable	dispensable
Scaffold_317			2593	0	not_conserved	dispensable	Scaffold_317			2593	0	not_conserved	dispensable	dispensable
Scaffold_318	4	1858	2552	72.8056	conserved	core	Scaffold_318	1	276	2552	10.815	not_conserved	dispensable	core
Scaffold_319	14	2433	2434	99.9589	conserved	dispensable	Scaffold_319	14	970	2434	39.8521	conserved	dispensable	dispensable
Scaffold_320	6	2116	2419	87.4742	conserved	dispensable	Scaffold_320			2419	0	not_conserved	dispensable	dispensable
Scaffold_321			2414	0	not_conserved	dispensable	Scaffold_321			2414	0	not_conserved	dispensable	dispensable
Scaffold_322	14	1406	2356	59.6774	conserved	dispensable	Scaffold_322			2356	0	not_conserved	dispensable	dispensable
Scaffold_323	12	1876	2333	80.4115	conserved	core	Scaffold_323			2333	0	not_conserved	core	core
Scaffold_324			2325	0	not_conserved	dispensable	Scaffold_324			2325	0	not_conserved	dispensable	dispensable
Scaffold_325			2322	0	not_conserved	dispensable	Scaffold_325			2322	0	not_conserved	dispensable	dispensable
Scaffold_326			2320	0	not_conserved	dispensable	Scaffold_326			2320	0	not_conserved	dispensable	dispensable
Scaffold_327			2298	0	not_conserved	dispensable	Scaffold_327			2298	0	not_conserved	dispensable	dispensable
Scaffold_328	9	1062	2241	47.3896	conserved	core	Scaffold_328	8	999	2241	44.5783	conserved	dispensable	core
Scaffold_329	14	514	2199	23.3743	not_conserved	dispensable	Scaffold_329			2199	0	not_conserved	core	core
Scaffold_330			2180	0	not_conserved	dispensable	Scaffold_330			2180	0	not_conserved	dispensable	dispensable
Scaffold_331			2176	0	not_conserved	dispensable	Scaffold_331			2176	0	not_conserved	dispensable	dispensable
Scaffold_332	3	423	2133	19.8312	not_conserved	dispensable	Scaffold_332	14	1454	2133	68.1669	conserved	dispensable	dispensable
Scaffold_333			2047	0	not_conserved	dispensable	Scaffold_333			2047	0	not_conserved	dispensable	dispensable
Scaffold_334	6	1246	2036	61.1984	conserved	dispensable	Scaffold_334			2036	0	not_conserved	dispensable	dispensable
Scaffold_335			2036	0	not_conserved	dispensable	Scaffold_335			2036	0	not_conserved	dispensable	dispensable
Scaffold_336	14	125	2014	6.20655	not_conserved	dispensable	Scaffold_336			2014	0	not_conserved	dispensable	dispensable
Scaffold_337	6	1902	2000	95.1	conserved	dispensable	Scaffold_337			2000	0	not_conserved	dispensable	dispensable
Scaffold_338			1999	0	not_conserved	dispensable	Scaffold_338			1999	0	not_conserved	dispensable	dispensable
Scaffold_339	4	144	1969	7.31336	not_conserved	dispensable	Scaffold_339			1969	0	not_conserved	dispensable	dispensable
Scaffold_340			1947	0	not_conserved	dispensable	Scaffold_340			1947	0	not_conserved	dispensable	dispensable
Scaffold_341			1929	0	not_conserved	dispensable	Scaffold_341			1929	0	not_conserved	dispensable	dispensable
Scaffold_342			1902	0	not_conserved	dispensable	Scaffold_342			1902	0	not_conserved	dispensable	dispensable
Scaffold_343			1894	0	not_conserved	dispensable	Scaffold_343			1894	0	not_conserved	dispensable	dispensable
Scaffold_344			1880	0	not_conserved	dispensable	Scaffold_344	5	236	1880	12.5532	not_conserved	dispensable	dispensable
Scaffold_345			1880	0	not_conserved	dispensable	Scaffold_345			1880	0	not_conserved	dispensable	dispensable
Scaffold_346			1874	0	not_conserved	dispensable	Scaffold_346			1874	0	not_conserved	dispensable	dispensable
Scaffold_347			1808	0	not_conserved	dispensable	Scaffold_347			1808	0	not_conserved	dispensable	dispensable
Scaffold_348			1793	0	not_conserved	dispensable	Scaffold_348			1793	0	not_conserved	dispensable	dispensable
Scaffold_349			1764	0	not_conserved	dispensable	Scaffold_349			1764	0	not_conserved	dispensable	dispensable
Scaffold_350			1747	0	not_conserved	dispensable	Scaffold_350			1747	0	not_conserved	dispensable	dispensable
Scaffold_351			1718	0	not_conserved	dispensable	Scaffold_351			1718	0	not_conserved	core	core
Scaffold_352			1706	0	not_conserved	dispensable	Scaffold_352			1706	0	not_conserved	dispensable	dispensable
Scaffold_353	14	159	1700	9.35294	not_conserved	dispensable	Scaffold_353	4	472	1700	27.7647	not_conserved	dispensable	dispensable
Scaffold_354			1678	0	not_conserved	dispensable	Scaffold_354			1678	0	not_conserved	dispensable	dispensable
Scaffold_355			1654	0	not_conserved	dispensable	Scaffold_355	14	1604	1654	96.977	conserved	dispensable	dispensable
Scaffold_356			1649	0	not_conserved	dispensable	Scaffold_356			1649	0	not_conserved	dispensable	dispensable
Scaffold_357			1636	0	not_conserved	dispensable	Scaffold_357			1636	0	not_conserved	dispensable	dispensable
Scaffold_358	14	179	1635	10.948	not_conserved	dispensable	Scaffold_358			1635	0	not_conserved	dispensable	dispensable
Scaffold_359	6	1155	1634	70.6854	conserved	dispensable	Scaffold_359			1634	0	not_conserved	core	core
Scaffold_360	6	1099	1614	68.0917	conserved	dispensable	Scaffold_360			1614	0	not_conserved	dispensable	dispensable
Scaffold_361	11	684	1600	42.75	conserved	core	Scaffold_361	7	618	1600	38.625	conserved	dispensable	core
Scaffold_362	3	1397	1522	91.7871	conserved	dispensable	Scaffold_362			1522	0	not_conserved	dispensable	dispensable
Scaffold_363			1512	0	not_conserved	dispensable	Scaffold_363			1512	0	not_conserved	dispensable	dispensable
Scaffold_364			1489	0	not_conserved	dispensable	Scaffold_364			1489	0	not_conserved	dispensable	dispensable
Scaffold_365	6	419	1483	28.2535	not_conserved	dispensable	Scaffold_365	14	1179	1483	79.501	conserved	dispensable	dispensable
Scaffold_366			1480	0	not_conserved	dispensable	Scaffold_366			1480	0	not_conserved	dispensable	dispensable
Scaffold_367			1478	0	not_conserved	dispensable	Scaffold_367			1478	0	not_conserved	dispensable	dispensable
Scaffold_368	1	255	1478	17.253	not_conserved	dispensable	Scaffold_368	1	574	1478	38.8363	conserved	dispensable	dispensable
Scaffold_369			1472	0	not_conserved	dispensable	Scaffold_369			1472	0	not_conserved	dispensable	dispensable
Scaffold_370			1470	0	not_conserved	dispensable	Scaffold_370			1470	0	not_conserved	dispensable	dispensable
Scaffold_371			1465	0	not_conserved	dispensable	Scaffold_371	14	141	1465	9.62457	not_conserved	core	core
Scaffold_372			1447	0	not_conserved	dispensable	Scaffold_372			1447	0	not_conserved	dispensable	dispensable
Scaffold_373			1438	0	not_conserved	dispensable	Scaffold_373			1438	0	not_conserved	core	core
Scaffold_374	5	1415	1436	98.5376	conserved	core	Scaffold_374	9	1057	1436	73.6072	conserved	dispensable	core
Scaffold_375	6	720	1428	50.4202	conserved	dispensable	Scaffold_375			1428	0	not_conserved	dispensable	dispensable
Scaffold_376	6	689	1420	48.5211	conserved	dispensable	Scaffold_376	5	606	1420	42.6761	conserved	dispensable	dispensable
Scaffold_377			1414	0	not_conserved	dispensable	Scaffold_377			1414	0	not_conserved	dispensable	dispensable
Scaffold_378			1413	0	not_conserved	dispensable	Scaffold_378			1413	0	not_conserved	dispensable	dispensable
Scaffold_379			1406	0	not_conserved	dispensable	Scaffold_379			1406	0	not_conserved	dispensable	dispensable
Scaffold_380			1399	0	not_conserved	dispensable	Scaffold_380			1399	0	not_conserved	dispensable	dispensable
Scaffold_381			1335	0	not_conserved	dispensable	Scaffold_381			1335	0	not_conserved	dispensable	dispensable
Scaffold_382			1331	0	not_conserved	dispensable	Scaffold_382			1331	0	not_conserved	dispensable	dispensable
Scaffold_383			1324	0	not_conserved	dispensable	Scaffold_383			1324	0	not_conserved	dispensable	dispensable
Scaffold_384			1319	0	not_conserved	dispensable	Scaffold_384			1319	0	not_conserved	dispensable	dispensable
Scaffold_385	3	667	1310	50.916	conserved	dispensable	Scaffold_385	14	420	1310	32.0611	conserved	core	core
Scaffold_386			1303	0	not_conserved	dispensable	Scaffold_386			1303	0	not_conserved	dispensable	dispensable
Scaffold_387			1296	0	not_conserved	dispensable	Scaffold_387			1296	0	not_conserved	dispensable	dispensable
Scaffold_388			1295	0	not_conserved	dispensable	Scaffold_388			1295	0	not_conserved	dispensable	dispensable
Scaffold_389	6	868	1276	68.0251	conserved	dispensable	Scaffold_389			1276	0	not_conserved	dispensable	dispensable
Scaffold_390			1274	0	not_conserved	dispensable	Scaffold_390			1274	0	not_conserved	dispensable	dispensable
Scaffold_391			1266	0	not_conserved	dispensable	Scaffold_391			1266	0	not_conserved	dispensable	dispensable
Scaffold_392			1264	0	not_conserved	dispensable	Scaffold_392			1264	0	not_conserved	dispensable	dispensable
Scaffold_393			1256	0	not_conserved	dispensable	Scaffold_393			1256	0	not_conserved	dispensable	dispensable
Scaffold_394			1254	0	not_conserved	dispensable	Scaffold_394			1254	0	not_conserved	dispensable	dispensable
Scaffold_395			1249	0	not_conserved	dispensable	Scaffold_395			1249	0	not_conserved	dispensable	dispensable
Scaffold_396			1240	0	not_conserved	dispensable	Scaffold_396			1240	0	not_conserved	dispensable	dispensable
Scaffold_397			1235	0	not_conserved	dispensable	Scaffold_397			1235	0	not_conserved	dispensable	dispensable
Scaffold_398	1	1229	1230	99.9187	conserved	core	Scaffold_398			1230	0	not_conserved	dispensable	core
Scaffold_399			1224	0	not_conserved	dispensable	Scaffold_399			1224	0	not_conserved	dispensable	dispensable
Scaffold_400			1205	0	not_conserved	dispensable	Scaffold_400			1205	0	not_conserved	dispensable	dispensable
Scaffold_401	3	680	1201	56.6195	conserved	dispensable	Scaffold_401	14	587	1201	48.8759	conserved	dispensable	dispensable
Scaffold_402			1198	0	not_conserved	dispensable	Scaffold_402			1198	0	not_conserved	dispensable	dispensable
Scaffold_403			1198	0	not_conserved	dispensable	Scaffold_403			1198	0	not_conserved	dispensable	dispensable
Scaffold_404			1189	0	not_conserved	dispensable	Scaffold_404	14	1187	1189	99.8318	conserved	dispensable	dispensable
Scaffold_405			1177	0	not_conserved	dispensable	Scaffold_405			1177	0	not_conserved	dispensable	dispensable
Scaffold_406			1174	0	not_conserved	dispensable	Scaffold_406			1174	0	not_conserved	dispensable	dispensable
Scaffold_407			1159	0	not_conserved	dispensable	Scaffold_407			1159	0	not_conserved	dispensable	dispensable
Scaffold_408			1158	0	not_conserved	dispensable	Scaffold_408	14	792	1158	68.3938	conserved	dispensable	dispensable
Scaffold_409			1157	0	not_conserved	dispensable	Scaffold_409			1157	0	not_conserved	dispensable	dispensable
Scaffold_410			1157	0	not_conserved	dispensable	Scaffold_410	5	126	1157	10.8902	not_conserved	dispensable	dispensable
Scaffold_411			1157	0	not_conserved	dispensable	Scaffold_411			1157	0	not_conserved	dispensable	dispensable
Scaffold_412			1149	0	not_conserved	dispensable	Scaffold_412			1149	0	not_conserved	dispensable	dispensable
Scaffold_413			1144	0	not_conserved	dispensable	Scaffold_413			1144	0	not_conserved	dispensable	dispensable
Scaffold_414	15	1082	1140	94.9123	conserved	dispensable	Scaffold_414			1140	0	not_conserved	dispensable	dispensable
Scaffold_415			1139	0	not_conserved	dispensable	Scaffold_415	11	1134	1139	99.561	conserved	dispensable	dispensable
Scaffold_416			1137	0	not_conserved	dispensable	Scaffold_416			1137	0	not_conserved	dispensable	dispensable
Scaffold_417			1134	0	not_conserved	dispensable	Scaffold_417			1134	0	not_conserved	dispensable	dispensable
Scaffold_418			1130	0	not_conserved	dispensable	Scaffold_418			1130	0	not_conserved	dispensable	dispensable
Scaffold_419			1129	0	not_conserved	dispensable	Scaffold_419			1129	0	not_conserved	dispensable	dispensable
Scaffold_420			1129	0	not_conserved	dispensable	Scaffold_420			1129	0	not_conserved	dispensable	dispensable
Scaffold_421	3	458	1126	40.675	conserved	dispensable	Scaffold_421			1126	0	not_conserved	dispensable	dispensable
Scaffold_422			1120	0	not_conserved	dispensable	Scaffold_422			1120	0	not_conserved	dispensable	dispensable
Scaffold_423			1118	0	not_conserved	dispensable	Scaffold_423			1118	0	not_conserved	core	core
Scaffold_424			1117	0	not_conserved	dispensable	Scaffold_424			1117	0	not_conserved	dispensable	dispensable
Scaffold_425			1115	0	not_conserved	dispensable	Scaffold_425			1115	0	not_conserved	dispensable	dispensable
Scaffold_426	14	800	1114	71.8133	conserved	dispensable	Scaffold_426			1114	0	not_conserved	dispensable	dispensable
Scaffold_427			1112	0	not_conserved	dispensable	Scaffold_427			1112	0	not_conserved	dispensable	dispensable
Scaffold_428			1112	0	not_conserved	dispensable	Scaffold_428			1112	0	not_conserved	dispensable	dispensable
Scaffold_429			1094	0	not_conserved	dispensable	Scaffold_429			1094	0	not_conserved	dispensable	dispensable
Scaffold_430			1089	0	not_conserved	dispensable	Scaffold_430	8	461	1089	42.3324	conserved	dispensable	dispensable
Scaffold_431			1082	0	not_conserved	dispensable	Scaffold_431			1082	0	not_conserved	dispensable	dispensable
Scaffold_432			1077	0	not_conserved	dispensable	Scaffold_432			1077	0	not_conserved	dispensable	dispensable
Scaffold_433	14	1075	1076	99.9071	conserved	dispensable	Scaffold_433			1076	0	not_conserved	dispensable	dispensable
Scaffold_434	14	1075	1076	99.9071	conserved	dispensable	Scaffold_434			1076	0	not_conserved	dispensable	dispensable
Scaffold_435			1075	0	not_conserved	dispensable	Scaffold_435			1075	0	not_conserved	dispensable	dispensable
Scaffold_436			1066	0	not_conserved	dispensable	Scaffold_436			1066	0	not_conserved	dispensable	dispensable
Scaffold_437	4	799	1063	75.1646	conserved	core	Scaffold_437	10	792	1063	74.5061	conserved	dispensable	core
Scaffold_438	9	686	1056	64.9621	conserved	core	Scaffold_438			1056	0	not_conserved	core	core
Scaffold_439	13	968	1055	91.7536	conserved	core	Scaffold_439	10	876	1055	83.0332	conserved	dispensable	core
Scaffold_440			1053	0	not_conserved	dispensable	Scaffold_440			1053	0	not_conserved	dispensable	dispensable
Scaffold_441			1048	0	not_conserved	dispensable	Scaffold_441			1048	0	not_conserved	dispensable	dispensable
Scaffold_442			1039	0	not_conserved	dispensable	Scaffold_442			1039	0	not_conserved	dispensable	dispensable
Scaffold_443			1034	0	not_conserved	dispensable	Scaffold_443			1034	0	not_conserved	dispensable	dispensable
Scaffold_444			1025	0	not_conserved	dispensable	Scaffold_444			1025	0	not_conserved	dispensable	dispensable
Scaffold_445	5	210	1022	20.5479	not_conserved	dispensable	Scaffold_445			1022	0	not_conserved	dispensable	dispensable
Scaffold_446			1020	0	not_conserved	dispensable	Scaffold_446			1020	0	not_conserved	dispensable	dispensable
Scaffold_447			1015	0	not_conserved	dispensable	Scaffold_447			1015	0	not_conserved	dispensable	dispensable
Scaffold_448	4	359	1012	35.4743	conserved	core	Scaffold_448			1012	0	not_conserved	dispensable	core
Scaffold_449			1010	0	not_conserved	dispensable	Scaffold_449			1010	0	not_conserved	dispensable	dispensable
Scaffold_450			998	0	not_conserved	dispensable	Scaffold_450			998	0	not_conserved	core	core
Scaffold_451			997	0	not_conserved	dispensable	Scaffold_451			997	0	not_conserved	dispensable	dispensable
Scaffold_452	6	452	997	45.336	conserved	dispensable	Scaffold_452			997	0	not_conserved	dispensable	dispensable
Scaffold_453	14	990	992	99.7984	conserved	dispensable	Scaffold_453			992	0	not_conserved	dispensable	dispensable
Scaffold_454	2	421	988	42.6113	conserved	core	Scaffold_454			988	0	not_conserved	dispensable	core
Scaffold_455	3	984	986	99.7972	conserved	dispensable	Scaffold_455			986	0	not_conserved	dispensable	dispensable
Scaffold_456			986	0	not_conserved	dispensable	Scaffold_456			986	0	not_conserved	dispensable	dispensable
Scaffold_457	4	649	984	65.9553	conserved	core	Scaffold_457	10	501	984	50.9146	conserved	dispensable	core
Scaffold_458			980	0	not_conserved	dispensable	Scaffold_458			980	0	not_conserved	core	core
Scaffold_459	10	280	979	28.6006	not_conserved	dispensable	Scaffold_459	12	162	979	16.5475	not_conserved	dispensable	dispensable
Scaffold_460			973	0	not_conserved	dispensable	Scaffold_460			973	0	not_conserved	dispensable	dispensable
Scaffold_461			971	0	not_conserved	dispensable	Scaffold_461			971	0	not_conserved	dispensable	dispensable
Scaffold_462			966	0	not_conserved	dispensable	Scaffold_462	14	566	966	58.5921	conserved	dispensable	dispensable
Scaffold_463			964	0	not_conserved	dispensable	Scaffold_463			964	0	not_conserved	dispensable	dispensable
Scaffold_464			963	0	not_conserved	dispensable	Scaffold_464			963	0	not_conserved	dispensable	dispensable
Scaffold_465	6	827	954	86.6876	conserved	dispensable	Scaffold_465			954	0	not_conserved	dispensable	dispensable
Scaffold_466	6	836	954	87.631	conserved	dispensable	Scaffold_466			954	0	not_conserved	dispensable	dispensable
Scaffold_467			953	0	not_conserved	dispensable	Scaffold_467			953	0	not_conserved	dispensable	dispensable
Scaffold_468			951	0	not_conserved	dispensable	Scaffold_468	14	471	951	49.5268	conserved	dispensable	dispensable
Scaffold_469			946	0	not_conserved	dispensable	Scaffold_469			946	0	not_conserved	dispensable	dispensable
Scaffold_470			941	0	not_conserved	dispensable	Scaffold_470			941	0	not_conserved	dispensable	dispensable
Scaffold_471			940	0	not_conserved	dispensable	Scaffold_471			940	0	not_conserved	dispensable	dispensable
Scaffold_472	2	316	940	33.617	conserved	core	Scaffold_472			940	0	not_conserved	dispensable	core
Scaffold_473			940	0	not_conserved	dispensable	Scaffold_473			940	0	not_conserved	dispensable	dispensable
Scaffold_474			938	0	not_conserved	dispensable	Scaffold_474			938	0	not_conserved	dispensable	dispensable
Scaffold_475			934	0	not_conserved	dispensable	Scaffold_475			934	0	not_conserved	dispensable	dispensable
Scaffold_476			930	0	not_conserved	dispensable	Scaffold_476			930	0	not_conserved	dispensable	dispensable
Scaffold_477			929	0	not_conserved	dispensable	Scaffold_477			929	0	not_conserved	dispensable	dispensable
Scaffold_478			929	0	not_conserved	dispensable	Scaffold_478			929	0	not_conserved	dispensable	dispensable
Scaffold_479			925	0	not_conserved	dispensable	Scaffold_479			925	0	not_conserved	dispensable	dispensable
Scaffold_480			925	0	not_conserved	dispensable	Scaffold_480			925	0	not_conserved	dispensable	dispensable
Scaffold_481	9	920	920	100	conserved	core	Scaffold_481			920	0	not_conserved	dispensable	core
Scaffold_482			919	0	not_conserved	dispensable	Scaffold_482			919	0	not_conserved	dispensable	dispensable
Scaffold_483			917	0	not_conserved	dispensable	Scaffold_483			917	0	not_conserved	dispensable	dispensable
Scaffold_484			915	0	not_conserved	dispensable	Scaffold_484			915	0	not_conserved	dispensable	dispensable
Scaffold_485			914	0	not_conserved	dispensable	Scaffold_485			914	0	not_conserved	dispensable	dispensable
Scaffold_486			914	0	not_conserved	dispensable	Scaffold_486			914	0	not_conserved	dispensable	dispensable
Scaffold_487			914	0	not_conserved	dispensable	Scaffold_487			914	0	not_conserved	dispensable	dispensable
Scaffold_488			912	0	not_conserved	dispensable	Scaffold_488			912	0	not_conserved	dispensable	dispensable
Scaffold_489			910	0	not_conserved	dispensable	Scaffold_489			910	0	not_conserved	dispensable	dispensable
Scaffold_490	3	905	906	99.8896	conserved	dispensable	Scaffold_490			906	0	not_conserved	dispensable	dispensable
Scaffold_491			906	0	not_conserved	dispensable	Scaffold_491			906	0	not_conserved	dispensable	dispensable
Scaffold_492	2	71	906	7.83664	not_conserved	dispensable	Scaffold_492	14	643	906	70.9713	conserved	dispensable	dispensable
Scaffold_493	2	276	906	30.4636	conserved	core	Scaffold_493			906	0	not_conserved	dispensable	core
Scaffold_494			905	0	not_conserved	dispensable	Scaffold_494			905	0	not_conserved	dispensable	dispensable
Scaffold_495	3	566	900	62.8889	conserved	dispensable	Scaffold_495	3	447	900	49.6667	conserved	dispensable	dispensable
Scaffold_496	6	359	897	40.0223	conserved	dispensable	Scaffold_496			897	0	not_conserved	dispensable	dispensable
Scaffold_497			896	0	not_conserved	dispensable	Scaffold_497			896	0	not_conserved	dispensable	dispensable
Scaffold_498			889	0	not_conserved	dispensable	Scaffold_498			889	0	not_conserved	dispensable	dispensable
Scaffold_499	2	159	889	17.8853	not_conserved	dispensable	Scaffold_499			889	0	not_conserved	dispensable	dispensable
Scaffold_500			889	0	not_conserved	dispensable	Scaffold_500			889	0	not_conserved	dispensable	dispensable
Scaffold_501			886	0	not_conserved	dispensable	Scaffold_501			886	0	not_conserved	dispensable	dispensable
Scaffold_502			885	0	not_conserved	dispensable	Scaffold_502			885	0	not_conserved	dispensable	dispensable
Scaffold_503	2	643	878	73.2346	conserved	core	Scaffold_503			878	0	not_conserved	dispensable	core
Scaffold_504			875	0	not_conserved	dispensable	Scaffold_504			875	0	not_conserved	dispensable	dispensable
Scaffold_505			873	0	not_conserved	dispensable	Scaffold_505			873	0	not_conserved	dispensable	dispensable
Scaffold_506			873	0	not_conserved	dispensable	Scaffold_506			873	0	not_conserved	dispensable	dispensable
Scaffold_507			870	0	not_conserved	dispensable	Scaffold_507			870	0	not_conserved	core	core
Scaffold_508	8	854	859	99.4179	conserved	core	Scaffold_508	14	249	859	28.9872	not_conserved	dispensable	core
Scaffold_509	6	857	858	99.8834	conserved	dispensable	Scaffold_509	7	576	858	67.1329	conserved	dispensable	dispensable
Scaffold_510	6	857	858	99.8834	conserved	dispensable	Scaffold_510	7	576	858	67.1329	conserved	dispensable	dispensable
Scaffold_511	3	851	852	99.8826	conserved	dispensable	Scaffold_511	14	378	852	44.3662	conserved	dispensable	dispensable
Scaffold_512			847	0	not_conserved	dispensable	Scaffold_512			847	0	not_conserved	core	core
Scaffold_513			847	0	not_conserved	dispensable	Scaffold_513			847	0	not_conserved	dispensable	dispensable
Scaffold_514			846	0	not_conserved	dispensable	Scaffold_514			846	0	not_conserved	dispensable	dispensable
Scaffold_515			844	0	not_conserved	dispensable	Scaffold_515			844	0	not_conserved	dispensable	dispensable
Scaffold_516			836	0	not_conserved	dispensable	Scaffold_516			836	0	not_conserved	dispensable	dispensable
Scaffold_517			836	0	not_conserved	dispensable	Scaffold_517			836	0	not_conserved	dispensable	dispensable
Scaffold_518	1	195	835	23.3533	not_conserved	dispensable	Scaffold_518			835	0	not_conserved	dispensable	dispensable
Scaffold_519	13	566	834	67.8657	conserved	core	Scaffold_519			834	0	not_conserved	dispensable	core
Scaffold_520			832	0	not_conserved	dispensable	Scaffold_520			832	0	not_conserved	dispensable	dispensable
Scaffold_521	14	338	832	40.625	conserved	dispensable	Scaffold_521			832	0	not_conserved	dispensable	dispensable
Scaffold_522			829	0	not_conserved	dispensable	Scaffold_522			829	0	not_conserved	dispensable	dispensable
Scaffold_523			827	0	not_conserved	dispensable	Scaffold_523			827	0	not_conserved	dispensable	dispensable
Scaffold_524	14	826	826	100	conserved	dispensable	Scaffold_524			826	0	not_conserved	dispensable	dispensable
Scaffold_525	14	826	826	100	conserved	dispensable	Scaffold_525			826	0	not_conserved	dispensable	dispensable
Scaffold_526	6	809	825	98.0606	conserved	dispensable	Scaffold_526			825	0	not_conserved	dispensable	dispensable
Scaffold_527	3	824	824	100	conserved	dispensable	Scaffold_527			824	0	not_conserved	dispensable	dispensable
Scaffold_528			824	0	not_conserved	dispensable	Scaffold_528			824	0	not_conserved	dispensable	dispensable
Scaffold_529	14	668	821	81.3642	conserved	dispensable	Scaffold_529			821	0	not_conserved	dispensable	dispensable
Scaffold_530			817	0	not_conserved	dispensable	Scaffold_530			817	0	not_conserved	dispensable	dispensable
Scaffold_531			815	0	not_conserved	dispensable	Scaffold_531			815	0	not_conserved	dispensable	dispensable
Scaffold_532	10	666	809	82.3239	conserved	core	Scaffold_532			809	0	not_conserved	dispensable	core
Scaffold_533	12	808	809	99.8764	conserved	core	Scaffold_533	7	585	809	72.3115	conserved	dispensable	core
Scaffold_534			808	0	not_conserved	dispensable	Scaffold_534	5	613	808	75.8663	conserved	dispensable	dispensable
Scaffold_535			808	0	not_conserved	dispensable	Scaffold_535	5	617	808	76.3614	conserved	dispensable	dispensable
Scaffold_536			805	0	not_conserved	dispensable	Scaffold_536			805	0	not_conserved	dispensable	dispensable
Scaffold_537			805	0	not_conserved	dispensable	Scaffold_537			805	0	not_conserved	dispensable	dispensable
Scaffold_538			805	0	not_conserved	dispensable	Scaffold_538			805	0	not_conserved	dispensable	dispensable
Scaffold_539			805	0	not_conserved	dispensable	Scaffold_539			805	0	not_conserved	dispensable	dispensable
Scaffold_540			804	0	not_conserved	dispensable	Scaffold_540			804	0	not_conserved	dispensable	dispensable
Scaffold_541			803	0	not_conserved	dispensable	Scaffold_541			803	0	not_conserved	dispensable	dispensable
Scaffold_542	6	797	799	99.7497	conserved	dispensable	Scaffold_542			799	0	not_conserved	dispensable	dispensable
Scaffold_543			798	0	not_conserved	dispensable	Scaffold_543			798	0	not_conserved	dispensable	dispensable
Scaffold_544			798	0	not_conserved	dispensable	Scaffold_544			798	0	not_conserved	dispensable	dispensable
Scaffold_545			796	0	not_conserved	dispensable	Scaffold_545			796	0	not_conserved	dispensable	dispensable
Scaffold_546			794	0	not_conserved	dispensable	Scaffold_546			794	0	not_conserved	dispensable	dispensable
Scaffold_547	6	155	794	19.5214	not_conserved	dispensable	Scaffold_547			794	0	not_conserved	dispensable	dispensable
Scaffold_548	14	200	794	25.1889	not_conserved	dispensable	Scaffold_548			794	0	not_conserved	dispensable	dispensable
Scaffold_549	6	152	793	19.1677	not_conserved	dispensable	Scaffold_549			793	0	not_conserved	dispensable	dispensable
Scaffold_550			790	0	not_conserved	dispensable	Scaffold_550	14	468	790	59.2405	conserved	dispensable	dispensable
Scaffold_551			789	0	not_conserved	dispensable	Scaffold_551			789	0	not_conserved	dispensable	dispensable
Scaffold_552			788	0	not_conserved	dispensable	Scaffold_552			788	0	not_conserved	dispensable	dispensable
Scaffold_553			788	0	not_conserved	dispensable	Scaffold_553			788	0	not_conserved	dispensable	dispensable
Scaffold_554			787	0	not_conserved	dispensable	Scaffold_554			787	0	not_conserved	dispensable	dispensable
Scaffold_555	6	317	785	40.3822	conserved	dispensable	Scaffold_555			785	0	not_conserved	dispensable	dispensable
Scaffold_556			784	0	not_conserved	dispensable	Scaffold_556			784	0	not_conserved	dispensable	dispensable
Scaffold_557	1	731	782	93.4783	conserved	core	Scaffold_557	14	668	782	85.422	conserved	dispensable	core
Scaffold_558	14	782	782	100	conserved	dispensable	Scaffold_558			782	0	not_conserved	dispensable	dispensable
Scaffold_559			778	0	not_conserved	dispensable	Scaffold_559			778	0	not_conserved	dispensable	dispensable
Scaffold_560			776	0	not_conserved	dispensable	Scaffold_560			776	0	not_conserved	dispensable	dispensable
Scaffold_561			776	0	not_conserved	dispensable	Scaffold_561			776	0	not_conserved	dispensable	dispensable
Scaffold_562	14	258	775	33.2903	conserved	dispensable	Scaffold_562			775	0	not_conserved	dispensable	dispensable
Scaffold_563	9	198	773	25.6145	not_conserved	dispensable	Scaffold_563			773	0	not_conserved	dispensable	dispensable
Scaffold_564			773	0	not_conserved	dispensable	Scaffold_564			773	0	not_conserved	dispensable	dispensable
Scaffold_565			771	0	not_conserved	dispensable	Scaffold_565			771	0	not_conserved	dispensable	dispensable
Scaffold_566			770	0	not_conserved	dispensable	Scaffold_566			770	0	not_conserved	core	core
Scaffold_567	9	198	770	25.7143	not_conserved	dispensable	Scaffold_567			770	0	not_conserved	dispensable	dispensable
Scaffold_568			764	0	not_conserved	dispensable	Scaffold_568			764	0	not_conserved	dispensable	dispensable
Scaffold_569			762	0	not_conserved	dispensable	Scaffold_569			762	0	not_conserved	dispensable	dispensable
Scaffold_570	14	412	760	54.2105	conserved	dispensable	Scaffold_570			760	0	not_conserved	dispensable	dispensable
Scaffold_571	14	412	760	54.2105	conserved	dispensable	Scaffold_571			760	0	not_conserved	dispensable	dispensable
Scaffold_572			757	0	not_conserved	dispensable	Scaffold_572			757	0	not_conserved	dispensable	dispensable
Scaffold_573	6	755	756	99.8677	conserved	dispensable	Scaffold_573			756	0	not_conserved	dispensable	dispensable
Scaffold_574	6	752	754	99.7347	conserved	dispensable	Scaffold_574			754	0	not_conserved	dispensable	dispensable
Scaffold_575			754	0	not_conserved	dispensable	Scaffold_575			754	0	not_conserved	dispensable	dispensable
Scaffold_576	3	215	752	28.5904	not_conserved	dispensable	Scaffold_576			752	0	not_conserved	dispensable	dispensable
Scaffold_577			747	0	not_conserved	dispensable	Scaffold_577			747	0	not_conserved	dispensable	dispensable
Scaffold_578			746	0	not_conserved	dispensable	Scaffold_578			746	0	not_conserved	dispensable	dispensable
Scaffold_579			743	0	not_conserved	dispensable	Scaffold_579			743	0	not_conserved	dispensable	dispensable
Scaffold_580			742	0	not_conserved	dispensable	Scaffold_580			742	0	not_conserved	dispensable	dispensable
Scaffold_581			740	0	not_conserved	dispensable	Scaffold_581	9	342	740	46.2162	conserved	dispensable	dispensable
Scaffold_582			740	0	not_conserved	dispensable	Scaffold_582			740	0	not_conserved	core	core
Scaffold_583			739	0	not_conserved	dispensable	Scaffold_583			739	0	not_conserved	dispensable	dispensable
Scaffold_584	6	722	737	97.9647	conserved	dispensable	Scaffold_584			737	0	not_conserved	dispensable	dispensable
Scaffold_585	3	656	736	89.1304	conserved	dispensable	Scaffold_585	11	153	736	20.788	not_conserved	dispensable	dispensable
Scaffold_586	14	734	736	99.7283	conserved	dispensable	Scaffold_586	14	694	736	94.2935	conserved	dispensable	dispensable
Scaffold_587			736	0	not_conserved	dispensable	Scaffold_587	5	733	736	99.5924	conserved	dispensable	dispensable
Scaffold_588			735	0	not_conserved	dispensable	Scaffold_588			735	0	not_conserved	dispensable	dispensable
Scaffold_589	1	371	733	50.6139	conserved	core	Scaffold_589			733	0	not_conserved	core	core
Scaffold_590			733	0	not_conserved	dispensable	Scaffold_590			733	0	not_conserved	dispensable	dispensable
Scaffold_591			733	0	not_conserved	dispensable	Scaffold_591			733	0	not_conserved	dispensable	dispensable
Scaffold_592			733	0	not_conserved	dispensable	Scaffold_592			733	0	not_conserved	dispensable	dispensable
Scaffold_593			730	0	not_conserved	dispensable	Scaffold_593			730	0	not_conserved	dispensable	dispensable
Scaffold_594	4	427	729	58.5734	conserved	core	Scaffold_594	9	516	729	70.7819	conserved	dispensable	core
Scaffold_595	3	728	728	100	conserved	dispensable	Scaffold_595			728	0	not_conserved	dispensable	dispensable
Scaffold_596			728	0	not_conserved	dispensable	Scaffold_596			728	0	not_conserved	dispensable	dispensable
Scaffold_597			727	0	not_conserved	dispensable	Scaffold_597			727	0	not_conserved	dispensable	dispensable
Scaffold_598			727	0	not_conserved	dispensable	Scaffold_598			727	0	not_conserved	dispensable	dispensable
Scaffold_599			727	0	not_conserved	dispensable	Scaffold_599			727	0	not_conserved	core	core
Scaffold_600			726	0	not_conserved	dispensable	Scaffold_600			726	0	not_conserved	dispensable	dispensable
Scaffold_601	3	725	726	99.8623	conserved	dispensable	Scaffold_601			726	0	not_conserved	dispensable	dispensable
Scaffold_602	3	726	726	100	conserved	dispensable	Scaffold_602			726	0	not_conserved	dispensable	dispensable
Scaffold_603			721	0	not_conserved	dispensable	Scaffold_603			721	0	not_conserved	dispensable	dispensable
Scaffold_604			720	0	not_conserved	dispensable	Scaffold_604			720	0	not_conserved	dispensable	dispensable
Scaffold_605			720	0	not_conserved	dispensable	Scaffold_605			720	0	not_conserved	core	core
Scaffold_606			719	0	not_conserved	dispensable	Scaffold_606			719	0	not_conserved	dispensable	dispensable
Scaffold_607	6	398	718	55.4318	conserved	dispensable	Scaffold_607			718	0	not_conserved	dispensable	dispensable
Scaffold_608			717	0	not_conserved	dispensable	Scaffold_608			717	0	not_conserved	core	core
Scaffold_609			717	0	not_conserved	dispensable	Scaffold_609			717	0	not_conserved	dispensable	dispensable
Scaffold_610			716	0	not_conserved	dispensable	Scaffold_610			716	0	not_conserved	dispensable	dispensable
Scaffold_611			715	0	not_conserved	dispensable	Scaffold_611	15	637	715	89.0909	conserved	dispensable	dispensable
Scaffold_612			714	0	not_conserved	dispensable	Scaffold_612			714	0	not_conserved	dispensable	dispensable
Scaffold_613			714	0	not_conserved	dispensable	Scaffold_613			714	0	not_conserved	dispensable	dispensable
Scaffold_614			714	0	not_conserved	dispensable	Scaffold_614			714	0	not_conserved	dispensable	dispensable
Scaffold_615			713	0	not_conserved	dispensable	Scaffold_615			713	0	not_conserved	dispensable	dispensable
Scaffold_616	14	106	712	14.8876	not_conserved	dispensable	Scaffold_616			712	0	not_conserved	dispensable	dispensable
Scaffold_617			708	0	not_conserved	dispensable	Scaffold_617	14	642	708	90.678	conserved	dispensable	dispensable
Scaffold_618			707	0	not_conserved	dispensable	Scaffold_618			707	0	not_conserved	dispensable	dispensable
Scaffold_619			707	0	not_conserved	dispensable	Scaffold_619			707	0	not_conserved	dispensable	dispensable
Scaffold_620			706	0	not_conserved	dispensable	Scaffold_620			706	0	not_conserved	dispensable	dispensable
Scaffold_621	1	704	705	99.8582	conserved	core	Scaffold_621	1	704	705	99.8582	conserved	dispensable	core
Scaffold_622			702	0	not_conserved	dispensable	Scaffold_622			702	0	not_conserved	dispensable	dispensable
Scaffold_623			702	0	not_conserved	dispensable	Scaffold_623			702	0	not_conserved	dispensable	dispensable
Scaffold_624	3	331	701	47.2183	conserved	dispensable	Scaffold_624			701	0	not_conserved	dispensable	dispensable
Scaffold_625			701	0	not_conserved	dispensable	Scaffold_625			701	0	not_conserved	dispensable	dispensable
Scaffold_626			700	0	not_conserved	dispensable	Scaffold_626			700	0	not_conserved	dispensable	dispensable
Scaffold_627	13	700	700	100	conserved	core	Scaffold_627	10	393	700	56.1429	conserved	dispensable	core
Scaffold_628	12	435	699	62.2318	conserved	core	Scaffold_628	3	641	699	91.7024	conserved	dispensable	core
Scaffold_629			698	0	not_conserved	dispensable	Scaffold_629			698	0	not_conserved	dispensable	dispensable
Scaffold_630			698	0	not_conserved	dispensable	Scaffold_630			698	0	not_conserved	dispensable	dispensable
Scaffold_631			697	0	not_conserved	dispensable	Scaffold_631			697	0	not_conserved	dispensable	dispensable
Scaffold_632	15	526	697	75.4663	conserved	dispensable	Scaffold_632			697	0	not_conserved	dispensable	dispensable
Scaffold_633	14	418	696	60.0575	conserved	dispensable	Scaffold_633			696	0	not_conserved	dispensable	dispensable
Scaffold_634			695	0	not_conserved	dispensable	Scaffold_634			695	0	not_conserved	dispensable	dispensable
Scaffold_635			695	0	not_conserved	dispensable	Scaffold_635			695	0	not_conserved	dispensable	dispensable
Scaffold_636			694	0	not_conserved	dispensable	Scaffold_636			694	0	not_conserved	dispensable	dispensable
Scaffold_637	6	383	694	55.1873	conserved	dispensable	Scaffold_637			694	0	not_conserved	dispensable	dispensable
Scaffold_638			693	0	not_conserved	dispensable	Scaffold_638	14	538	693	77.6335	conserved	dispensable	dispensable
Scaffold_639			692	0	not_conserved	dispensable	Scaffold_639			692	0	not_conserved	dispensable	dispensable
Scaffold_640			689	0	not_conserved	dispensable	Scaffold_640			689	0	not_conserved	dispensable	dispensable
Scaffold_641	14	85	688	12.3547	not_conserved	dispensable	Scaffold_641			688	0	not_conserved	dispensable	dispensable
Scaffold_642			687	0	not_conserved	dispensable	Scaffold_642			687	0	not_conserved	dispensable	dispensable
Scaffold_643			685	0	not_conserved	dispensable	Scaffold_643			685	0	not_conserved	dispensable	dispensable
Scaffold_644	3	155	685	22.6277	not_conserved	dispensable	Scaffold_644			685	0	not_conserved	dispensable	dispensable
Scaffold_645			685	0	not_conserved	dispensable	Scaffold_645			685	0	not_conserved	dispensable	dispensable
Scaffold_646	3	683	684	99.8538	conserved	dispensable	Scaffold_646			684	0	not_conserved	dispensable	dispensable
Scaffold_647			684	0	not_conserved	dispensable	Scaffold_647	15	119	684	17.3977	not_conserved	dispensable	dispensable
Scaffold_648	3	683	684	99.8538	conserved	dispensable	Scaffold_648			684	0	not_conserved	dispensable	dispensable
Scaffold_649			683	0	not_conserved	dispensable	Scaffold_649			683	0	not_conserved	dispensable	dispensable
Scaffold_650			680	0	not_conserved	dispensable	Scaffold_650	12	505	680	74.2647	conserved	dispensable	dispensable
Scaffold_651			679	0	not_conserved	dispensable	Scaffold_651			679	0	not_conserved	dispensable	dispensable
Scaffold_652			678	0	not_conserved	dispensable	Scaffold_652			678	0	not_conserved	dispensable	dispensable
Scaffold_653	3	594	677	87.74	conserved	dispensable	Scaffold_653			677	0	not_conserved	dispensable	dispensable
Scaffold_654	14	280	677	41.3589	conserved	dispensable	Scaffold_654	6	676	677	99.8523	conserved	dispensable	dispensable
Scaffold_655	9	674	676	99.7041	conserved	core	Scaffold_655			676	0	not_conserved	dispensable	core
Scaffold_656			676	0	not_conserved	dispensable	Scaffold_656			676	0	not_conserved	dispensable	dispensable
Scaffold_657	9	675	675	100	conserved	core	Scaffold_657			675	0	not_conserved	dispensable	core
Scaffold_658			675	0	not_conserved	dispensable	Scaffold_658			675	0	not_conserved	dispensable	dispensable
Scaffold_659	6	674	674	100	conserved	dispensable	Scaffold_659			674	0	not_conserved	dispensable	dispensable
Scaffold_660			672	0	not_conserved	dispensable	Scaffold_660	2	180	672	26.7857	not_conserved	dispensable	dispensable
Scaffold_661			672	0	not_conserved	dispensable	Scaffold_661			672	0	not_conserved	dispensable	dispensable
Scaffold_662			672	0	not_conserved	dispensable	Scaffold_662			672	0	not_conserved	dispensable	dispensable
Scaffold_663			672	0	not_conserved	dispensable	Scaffold_663			672	0	not_conserved	dispensable	dispensable
Scaffold_664			672	0	not_conserved	dispensable	Scaffold_664			672	0	not_conserved	dispensable	dispensable
Scaffold_665			671	0	not_conserved	dispensable	Scaffold_665			671	0	not_conserved	dispensable	dispensable
Scaffold_666			671	0	not_conserved	dispensable	Scaffold_666			671	0	not_conserved	dispensable	dispensable
Scaffold_667			671	0	not_conserved	dispensable	Scaffold_667			671	0	not_conserved	dispensable	dispensable
Scaffold_668	6	159	670	23.7313	not_conserved	dispensable	Scaffold_668			670	0	not_conserved	dispensable	dispensable
Scaffold_669			669	0	not_conserved	dispensable	Scaffold_669			669	0	not_conserved	dispensable	dispensable
Scaffold_670	4	668	669	99.8505	conserved	core	Scaffold_670			669	0	not_conserved	dispensable	core
Scaffold_671			669	0	not_conserved	dispensable	Scaffold_671			669	0	not_conserved	dispensable	dispensable
Scaffold_672			666	0	not_conserved	dispensable	Scaffold_672			666	0	not_conserved	dispensable	dispensable
Scaffold_673			666	0	not_conserved	dispensable	Scaffold_673	2	150	666	22.5225	not_conserved	dispensable	dispensable
Scaffold_674	14	655	663	98.7934	conserved	dispensable	Scaffold_674			663	0	not_conserved	dispensable	dispensable
Scaffold_675			663	0	not_conserved	dispensable	Scaffold_675			663	0	not_conserved	dispensable	dispensable
Scaffold_676			662	0	not_conserved	dispensable	Scaffold_676			662	0	not_conserved	dispensable	dispensable
Scaffold_677			662	0	not_conserved	dispensable	Scaffold_677			662	0	not_conserved	dispensable	dispensable
Scaffold_678			662	0	not_conserved	dispensable	Scaffold_678			662	0	not_conserved	dispensable	dispensable
Scaffold_679			661	0	not_conserved	dispensable	Scaffold_679			661	0	not_conserved	dispensable	dispensable
Scaffold_680	6	649	660	98.3333	conserved	dispensable	Scaffold_680			660	0	not_conserved	dispensable	dispensable
Scaffold_681	3	522	658	79.3313	conserved	dispensable	Scaffold_681			658	0	not_conserved	core	core
Scaffold_682	3	194	657	29.5282	not_conserved	dispensable	Scaffold_682	14	515	657	78.3866	conserved	dispensable	dispensable
Scaffold_683			654	0	not_conserved	dispensable	Scaffold_683	12	651	654	99.5413	conserved	dispensable	dispensable
Scaffold_684			654	0	not_conserved	dispensable	Scaffold_684	12	651	654	99.5413	conserved	dispensable	dispensable
Scaffold_685	6	654	654	100	conserved	dispensable	Scaffold_685			654	0	not_conserved	core	core
Scaffold_686			653	0	not_conserved	dispensable	Scaffold_686			653	0	not_conserved	dispensable	dispensable
Scaffold_687			653	0	not_conserved	dispensable	Scaffold_687			653	0	not_conserved	core	core
Scaffold_688			652	0	not_conserved	dispensable	Scaffold_688			652	0	not_conserved	dispensable	dispensable
Scaffold_689	15	650	650	100	conserved	dispensable	Scaffold_689			650	0	not_conserved	core	core
Scaffold_690			649	0	not_conserved	dispensable	Scaffold_690			649	0	not_conserved	dispensable	dispensable
Scaffold_691	13	647	649	99.6918	conserved	core	Scaffold_691	6	648	649	99.8459	conserved	dispensable	core
Scaffold_692			649	0	not_conserved	dispensable	Scaffold_692			649	0	not_conserved	dispensable	dispensable
Scaffold_693			649	0	not_conserved	dispensable	Scaffold_693			649	0	not_conserved	dispensable	dispensable
Scaffold_694	3	509	648	78.5494	conserved	dispensable	Scaffold_694			648	0	not_conserved	dispensable	dispensable
Scaffold_695			648	0	not_conserved	dispensable	Scaffold_695			648	0	not_conserved	dispensable	dispensable
Scaffold_696	14	642	647	99.2272	conserved	dispensable	Scaffold_696			647	0	not_conserved	dispensable	dispensable
Scaffold_697			646	0	not_conserved	dispensable	Scaffold_697			646	0	not_conserved	dispensable	dispensable
Scaffold_698			644	0	not_conserved	dispensable	Scaffold_698			644	0	not_conserved	dispensable	dispensable
Scaffold_699			644	0	not_conserved	dispensable	Scaffold_699			644	0	not_conserved	dispensable	dispensable
Scaffold_700			644	0	not_conserved	dispensable	Scaffold_700			644	0	not_conserved	dispensable	dispensable
Scaffold_701	15	642	643	99.8445	conserved	dispensable	Scaffold_701			643	0	not_conserved	dispensable	dispensable
Scaffold_702			641	0	not_conserved	dispensable	Scaffold_702			641	0	not_conserved	dispensable	dispensable
Scaffold_703	6	632	640	98.75	conserved	dispensable	Scaffold_703			640	0	not_conserved	core	core
Scaffold_704			640	0	not_conserved	dispensable	Scaffold_704			640	0	not_conserved	core	core
Scaffold_705			640	0	not_conserved	dispensable	Scaffold_705			640	0	not_conserved	dispensable	dispensable
Scaffold_706			638	0	not_conserved	dispensable	Scaffold_706			638	0	not_conserved	dispensable	dispensable
Scaffold_707			638	0	not_conserved	dispensable	Scaffold_707			638	0	not_conserved	dispensable	dispensable
Scaffold_708			637	0	not_conserved	dispensable	Scaffold_708	10	284	637	44.584	conserved	dispensable	dispensable
Scaffold_709	14	137	637	21.5071	not_conserved	dispensable	Scaffold_709			637	0	not_conserved	dispensable	dispensable
Scaffold_710			636	0	not_conserved	dispensable	Scaffold_710			636	0	not_conserved	dispensable	dispensable
Scaffold_711			635	0	not_conserved	dispensable	Scaffold_711			635	0	not_conserved	dispensable	dispensable
Scaffold_712			634	0	not_conserved	dispensable	Scaffold_712	14	625	634	98.5804	conserved	dispensable	dispensable
Scaffold_713			633	0	not_conserved	dispensable	Scaffold_713			633	0	not_conserved	dispensable	dispensable
Scaffold_714			631	0	not_conserved	dispensable	Scaffold_714			631	0	not_conserved	dispensable	dispensable
Scaffold_715			631	0	not_conserved	dispensable	Scaffold_715			631	0	not_conserved	dispensable	dispensable
Scaffold_716	14	626	628	99.6815	conserved	dispensable	Scaffold_716			628	0	not_conserved	dispensable	dispensable
Scaffold_717			628	0	not_conserved	dispensable	Scaffold_717			628	0	not_conserved	dispensable	dispensable
Scaffold_718			628	0	not_conserved	dispensable	Scaffold_718			628	0	not_conserved	dispensable	dispensable
Scaffold_719	3	190	628	30.2548	conserved	dispensable	Scaffold_719	1	627	628	99.8408	conserved	dispensable	dispensable
Scaffold_720			627	0	not_conserved	dispensable	Scaffold_720			627	0	not_conserved	dispensable	dispensable
Scaffold_721	14	526	625	84.16	conserved	dispensable	Scaffold_721	13	117	625	18.72	not_conserved	dispensable	dispensable
Scaffold_722	3	623	625	99.68	conserved	dispensable	Scaffold_722			625	0	not_conserved	dispensable	dispensable
Scaffold_723	2	510	623	81.862	conserved	core	Scaffold_723			623	0	not_conserved	dispensable	core
Scaffold_724	15	414	623	66.4526	conserved	dispensable	Scaffold_724			623	0	not_conserved	dispensable	dispensable
Scaffold_725	9	620	622	99.6785	conserved	core	Scaffold_725	8	246	622	39.5498	conserved	dispensable	core
Scaffold_726			622	0	not_conserved	dispensable	Scaffold_726			622	0	not_conserved	dispensable	dispensable
Scaffold_727			621	0	not_conserved	dispensable	Scaffold_727			621	0	not_conserved	dispensable	dispensable
Scaffold_728			621	0	not_conserved	dispensable	Scaffold_728			621	0	not_conserved	dispensable	dispensable
Scaffold_729	15	366	621	58.9372	conserved	dispensable	Scaffold_729			621	0	not_conserved	dispensable	dispensable
Scaffold_730	2	503	620	81.129	conserved	core	Scaffold_730			620	0	not_conserved	dispensable	core
Scaffold_731			620	0	not_conserved	dispensable	Scaffold_731			620	0	not_conserved	dispensable	dispensable
Scaffold_732			620	0	not_conserved	dispensable	Scaffold_732			620	0	not_conserved	dispensable	dispensable
Scaffold_733			619	0	not_conserved	dispensable	Scaffold_733			619	0	not_conserved	dispensable	dispensable
Scaffold_734			619	0	not_conserved	dispensable	Scaffold_734			619	0	not_conserved	dispensable	dispensable
Scaffold_735			619	0	not_conserved	dispensable	Scaffold_735	6	618	619	99.8384	conserved	dispensable	dispensable
Scaffold_736	3	459	618	74.2718	conserved	dispensable	Scaffold_736			618	0	not_conserved	dispensable	dispensable
Scaffold_737			618	0	not_conserved	dispensable	Scaffold_737			618	0	not_conserved	dispensable	dispensable
Scaffold_738			618	0	not_conserved	dispensable	Scaffold_738			618	0	not_conserved	dispensable	dispensable
Scaffold_739			617	0	not_conserved	dispensable	Scaffold_739			617	0	not_conserved	dispensable	dispensable
Scaffold_740			617	0	not_conserved	dispensable	Scaffold_740			617	0	not_conserved	dispensable	dispensable
Scaffold_741	14	167	617	27.0665	not_conserved	dispensable	Scaffold_741			617	0	not_conserved	dispensable	dispensable
Scaffold_742			616	0	not_conserved	dispensable	Scaffold_742			616	0	not_conserved	dispensable	dispensable
Scaffold_743	6	306	614	49.8371	conserved	dispensable	Scaffold_743			614	0	not_conserved	dispensable	dispensable
Scaffold_744			614	0	not_conserved	dispensable	Scaffold_744			614	0	not_conserved	core	core
Scaffold_745			614	0	not_conserved	dispensable	Scaffold_745			614	0	not_conserved	dispensable	dispensable
Scaffold_746			613	0	not_conserved	dispensable	Scaffold_746			613	0	not_conserved	dispensable	dispensable
Scaffold_747			613	0	not_conserved	dispensable	Scaffold_747			613	0	not_conserved	dispensable	dispensable
Scaffold_748			612	0	not_conserved	dispensable	Scaffold_748			612	0	not_conserved	dispensable	dispensable
Scaffold_749			612	0	not_conserved	dispensable	Scaffold_749			612	0	not_conserved	dispensable	dispensable
Scaffold_750			612	0	not_conserved	dispensable	Scaffold_750			612	0	not_conserved	dispensable	dispensable
Scaffold_751			611	0	not_conserved	dispensable	Scaffold_751			611	0	not_conserved	dispensable	dispensable
Scaffold_752			611	0	not_conserved	dispensable	Scaffold_752			611	0	not_conserved	dispensable	dispensable
Scaffold_753			610	0	not_conserved	dispensable	Scaffold_753	5	610	610	100	conserved	dispensable	dispensable
Scaffold_754	15	490	610	80.3279	conserved	dispensable	Scaffold_754			610	0	not_conserved	dispensable	dispensable
Scaffold_755			610	0	not_conserved	dispensable	Scaffold_755			610	0	not_conserved	dispensable	dispensable
Scaffold_756			609	0	not_conserved	dispensable	Scaffold_756			609	0	not_conserved	dispensable	dispensable
Scaffold_757	14	549	609	90.1478	conserved	dispensable	Scaffold_757			609	0	not_conserved	dispensable	dispensable
Scaffold_758			609	0	not_conserved	dispensable	Scaffold_758			609	0	not_conserved	dispensable	dispensable
Scaffold_759			609	0	not_conserved	dispensable	Scaffold_759			609	0	not_conserved	dispensable	dispensable
Scaffold_760	1	608	608	100	conserved	core	Scaffold_760			608	0	not_conserved	dispensable	core
Scaffold_761			607	0	not_conserved	dispensable	Scaffold_761			607	0	not_conserved	dispensable	dispensable
Scaffold_762	6	206	606	33.9934	conserved	dispensable	Scaffold_762			606	0	not_conserved	dispensable	dispensable
Scaffold_763			606	0	not_conserved	dispensable	Scaffold_763	2	498	606	82.1782	conserved	dispensable	dispensable
Scaffold_764			606	0	not_conserved	dispensable	Scaffold_764			606	0	not_conserved	dispensable	dispensable
Scaffold_765			606	0	not_conserved	dispensable	Scaffold_765			606	0	not_conserved	dispensable	dispensable
Scaffold_766	8	503	603	83.4163	conserved	core	Scaffold_766			603	0	not_conserved	dispensable	core
Scaffold_767	8	175	603	29.0216	not_conserved	dispensable	Scaffold_767			603	0	not_conserved	dispensable	dispensable
Scaffold_768	12	548	602	91.0299	conserved	core	Scaffold_768			602	0	not_conserved	dispensable	core
Scaffold_769			602	0	not_conserved	dispensable	Scaffold_769	14	592	602	98.3389	conserved	dispensable	dispensable
Scaffold_770			601	0	not_conserved	dispensable	Scaffold_770			601	0	not_conserved	dispensable	dispensable
Scaffold_771			601	0	not_conserved	dispensable	Scaffold_771			601	0	not_conserved	core	core
Scaffold_772			601	0	not_conserved	dispensable	Scaffold_772			601	0	not_conserved	dispensable	dispensable
Scaffold_773			600	0	not_conserved	dispensable	Scaffold_773	4	598	600	99.6667	conserved	dispensable	dispensable
Scaffold_774			599	0	not_conserved	dispensable	Scaffold_774			599	0	not_conserved	dispensable	dispensable
Scaffold_775			599	0	not_conserved	dispensable	Scaffold_775			599	0	not_conserved	dispensable	dispensable
Scaffold_776			597	0	not_conserved	dispensable	Scaffold_776			597	0	not_conserved	dispensable	dispensable
Scaffold_777			597	0	not_conserved	dispensable	Scaffold_777			597	0	not_conserved	dispensable	dispensable
Scaffold_778			596	0	not_conserved	dispensable	Scaffold_778			596	0	not_conserved	dispensable	dispensable
Scaffold_779	14	278	596	46.6443	conserved	dispensable	Scaffold_779			596	0	not_conserved	dispensable	dispensable
Scaffold_780			596	0	not_conserved	dispensable	Scaffold_780			596	0	not_conserved	dispensable	dispensable
Scaffold_781			593	0	not_conserved	dispensable	Scaffold_781			593	0	not_conserved	dispensable	dispensable
Scaffold_782	6	562	592	94.9324	conserved	dispensable	Scaffold_782			592	0	not_conserved	dispensable	dispensable
Scaffold_783			591	0	not_conserved	dispensable	Scaffold_783			591	0	not_conserved	dispensable	dispensable
Scaffold_784			591	0	not_conserved	dispensable	Scaffold_784			591	0	not_conserved	dispensable	dispensable
Scaffold_785			590	0	not_conserved	dispensable	Scaffold_785			590	0	not_conserved	dispensable	dispensable
Scaffold_786			590	0	not_conserved	dispensable	Scaffold_786			590	0	not_conserved	dispensable	dispensable
Scaffold_787			590	0	not_conserved	dispensable	Scaffold_787			590	0	not_conserved	dispensable	dispensable
Scaffold_788	3	449	589	76.2309	conserved	dispensable	Scaffold_788			589	0	not_conserved	dispensable	dispensable
Scaffold_789			589	0	not_conserved	dispensable	Scaffold_789			589	0	not_conserved	dispensable	dispensable
Scaffold_790	14	301	587	51.2777	conserved	dispensable	Scaffold_790			587	0	not_conserved	dispensable	dispensable
Scaffold_791			587	0	not_conserved	dispensable	Scaffold_791			587	0	not_conserved	dispensable	dispensable
Scaffold_792			587	0	not_conserved	dispensable	Scaffold_792			587	0	not_conserved	dispensable	dispensable
Scaffold_793			586	0	not_conserved	dispensable	Scaffold_793	4	584	586	99.6587	conserved	dispensable	dispensable
Scaffold_794			586	0	not_conserved	dispensable	Scaffold_794	4	583	586	99.4881	conserved	dispensable	dispensable
Scaffold_795			586	0	not_conserved	dispensable	Scaffold_795			586	0	not_conserved	dispensable	dispensable
Scaffold_796	1	333	586	56.8259	conserved	core	Scaffold_796			586	0	not_conserved	dispensable	core
Scaffold_797	3	464	585	79.3162	conserved	dispensable	Scaffold_797			585	0	not_conserved	dispensable	dispensable
Scaffold_798			585	0	not_conserved	dispensable	Scaffold_798			585	0	not_conserved	dispensable	dispensable
Scaffold_799	6	212	584	36.3014	conserved	dispensable	Scaffold_799			584	0	not_conserved	dispensable	dispensable
Scaffold_800			583	0	not_conserved	dispensable	Scaffold_800			583	0	not_conserved	dispensable	dispensable
Scaffold_801	14	149	583	25.5575	not_conserved	dispensable	Scaffold_801			583	0	not_conserved	dispensable	dispensable
Scaffold_802	14	149	583	25.5575	not_conserved	dispensable	Scaffold_802			583	0	not_conserved	dispensable	dispensable
Scaffold_803			582	0	not_conserved	dispensable	Scaffold_803			582	0	not_conserved	dispensable	dispensable
Scaffold_804			581	0	not_conserved	dispensable	Scaffold_804			581	0	not_conserved	dispensable	dispensable
Scaffold_805			580	0	not_conserved	dispensable	Scaffold_805			580	0	not_conserved	dispensable	dispensable
Scaffold_806	14	458	580	78.9655	conserved	dispensable	Scaffold_806			580	0	not_conserved	dispensable	dispensable
Scaffold_807	14	461	580	79.4828	conserved	dispensable	Scaffold_807			580	0	not_conserved	dispensable	dispensable
Scaffold_808			579	0	not_conserved	dispensable	Scaffold_808			579	0	not_conserved	dispensable	dispensable
Scaffold_809			578	0	not_conserved	dispensable	Scaffold_809			578	0	not_conserved	dispensable	dispensable
Scaffold_810			578	0	not_conserved	dispensable	Scaffold_810			578	0	not_conserved	dispensable	dispensable
Scaffold_811			577	0	not_conserved	dispensable	Scaffold_811			577	0	not_conserved	dispensable	dispensable
Scaffold_812			577	0	not_conserved	dispensable	Scaffold_812			577	0	not_conserved	dispensable	dispensable
Scaffold_813			577	0	not_conserved	dispensable	Scaffold_813	7	285	577	49.3934	conserved	dispensable	dispensable
Scaffold_814			576	0	not_conserved	dispensable	Scaffold_814			576	0	not_conserved	core	core
Scaffold_815			576	0	not_conserved	dispensable	Scaffold_815			576	0	not_conserved	dispensable	dispensable
Scaffold_816			576	0	not_conserved	dispensable	Scaffold_816			576	0	not_conserved	dispensable	dispensable
Scaffold_817	4	218	575	37.913	conserved	core	Scaffold_817			575	0	not_conserved	dispensable	core
Scaffold_818	4	518	574	90.2439	conserved	core	Scaffold_818			574	0	not_conserved	dispensable	core
Scaffold_819			574	0	not_conserved	dispensable	Scaffold_819			574	0	not_conserved	dispensable	dispensable
Scaffold_820			574	0	not_conserved	dispensable	Scaffold_820			574	0	not_conserved	dispensable	dispensable
Scaffold_821			574	0	not_conserved	dispensable	Scaffold_821			574	0	not_conserved	dispensable	dispensable
Scaffold_822	3	572	573	99.8255	conserved	dispensable	Scaffold_822			573	0	not_conserved	dispensable	dispensable
Scaffold_823	2	308	572	53.8462	conserved	core	Scaffold_823			572	0	not_conserved	dispensable	core
Scaffold_824			572	0	not_conserved	dispensable	Scaffold_824			572	0	not_conserved	dispensable	dispensable
Scaffold_825	3	572	572	100	conserved	dispensable	Scaffold_825			572	0	not_conserved	dispensable	dispensable
Scaffold_826	3	571	572	99.8252	conserved	dispensable	Scaffold_826			572	0	not_conserved	dispensable	dispensable
Scaffold_827			571	0	not_conserved	dispensable	Scaffold_827			571	0	not_conserved	dispensable	dispensable
Scaffold_828			570	0	not_conserved	dispensable	Scaffold_828			570	0	not_conserved	dispensable	dispensable
Scaffold_829			569	0	not_conserved	dispensable	Scaffold_829			569	0	not_conserved	dispensable	dispensable
Scaffold_830			569	0	not_conserved	dispensable	Scaffold_830	9	233	569	40.949	conserved	dispensable	dispensable
Scaffold_831	6	284	568	50	conserved	dispensable	Scaffold_831			568	0	not_conserved	dispensable	dispensable
Scaffold_832	2	549	568	96.6549	conserved	core	Scaffold_832	14	566	568	99.6479	conserved	dispensable	core
Scaffold_833	3	120	567	21.164	not_conserved	dispensable	Scaffold_833			567	0	not_conserved	dispensable	dispensable
Scaffold_834			567	0	not_conserved	dispensable	Scaffold_834			567	0	not_conserved	dispensable	dispensable
Scaffold_835	3	564	566	99.6466	conserved	dispensable	Scaffold_835			566	0	not_conserved	dispensable	dispensable
Scaffold_836			566	0	not_conserved	dispensable	Scaffold_836			566	0	not_conserved	dispensable	dispensable
Scaffold_837	3	566	566	100	conserved	dispensable	Scaffold_837			566	0	not_conserved	core	core
Scaffold_838			565	0	not_conserved	dispensable	Scaffold_838			565	0	not_conserved	dispensable	dispensable
Scaffold_839			564	0	not_conserved	dispensable	Scaffold_839			564	0	not_conserved	dispensable	dispensable
Scaffold_840			564	0	not_conserved	dispensable	Scaffold_840			564	0	not_conserved	dispensable	dispensable
Scaffold_841			564	0	not_conserved	dispensable	Scaffold_841			564	0	not_conserved	dispensable	dispensable
Scaffold_842			563	0	not_conserved	dispensable	Scaffold_842			563	0	not_conserved	dispensable	dispensable
Scaffold_843			563	0	not_conserved	dispensable	Scaffold_843			563	0	not_conserved	dispensable	dispensable
Scaffold_844	5	501	563	88.9876	conserved	core	Scaffold_844	7	536	563	95.2043	conserved	dispensable	core
Scaffold_845			563	0	not_conserved	dispensable	Scaffold_845			563	0	not_conserved	dispensable	dispensable
Scaffold_846			562	0	not_conserved	dispensable	Scaffold_846			562	0	not_conserved	dispensable	dispensable
Scaffold_847			561	0	not_conserved	dispensable	Scaffold_847			561	0	not_conserved	dispensable	dispensable
Scaffold_848	4	555	560	99.1071	conserved	core	Scaffold_848	10	489	560	87.3214	conserved	dispensable	core
Scaffold_849	3	560	560	100	conserved	dispensable	Scaffold_849			560	0	not_conserved	dispensable	dispensable
Scaffold_850			560	0	not_conserved	dispensable	Scaffold_850			560	0	not_conserved	dispensable	dispensable
Scaffold_851	4	555	560	99.1071	conserved	core	Scaffold_851	10	489	560	87.3214	conserved	dispensable	core
Scaffold_852			560	0	not_conserved	dispensable	Scaffold_852			560	0	not_conserved	core	core
Scaffold_853			559	0	not_conserved	dispensable	Scaffold_853			559	0	not_conserved	dispensable	dispensable
Scaffold_854			558	0	not_conserved	dispensable	Scaffold_854			558	0	not_conserved	core	core
Scaffold_855			557	0	not_conserved	dispensable	Scaffold_855			557	0	not_conserved	dispensable	dispensable
Scaffold_856	6	272	556	48.9209	conserved	dispensable	Scaffold_856			556	0	not_conserved	dispensable	dispensable
Scaffold_857			556	0	not_conserved	dispensable	Scaffold_857			556	0	not_conserved	dispensable	dispensable
Scaffold_858	6	556	556	100	conserved	dispensable	Scaffold_858			556	0	not_conserved	dispensable	dispensable
Scaffold_859			554	0	not_conserved	dispensable	Scaffold_859			554	0	not_conserved	dispensable	dispensable
Scaffold_860			554	0	not_conserved	dispensable	Scaffold_860			554	0	not_conserved	dispensable	dispensable
Scaffold_861	3	554	554	100	conserved	dispensable	Scaffold_861			554	0	not_conserved	dispensable	dispensable
Scaffold_862			552	0	not_conserved	dispensable	Scaffold_862			552	0	not_conserved	dispensable	dispensable
Scaffold_863	5	501	551	90.9256	conserved	core	Scaffold_863	7	527	551	95.6443	conserved	dispensable	core
Scaffold_864			551	0	not_conserved	dispensable	Scaffold_864			551	0	not_conserved	dispensable	dispensable
Scaffold_865			551	0	not_conserved	dispensable	Scaffold_865			551	0	not_conserved	dispensable	dispensable
Scaffold_866	1	421	550	76.5455	conserved	core	Scaffold_866			550	0	not_conserved	dispensable	core
Scaffold_867	1	548	549	99.8179	conserved	core	Scaffold_867	14	548	549	99.8179	conserved	dispensable	core
Scaffold_868			548	0	not_conserved	dispensable	Scaffold_868			548	0	not_conserved	dispensable	dispensable
Scaffold_869			548	0	not_conserved	dispensable	Scaffold_869			548	0	not_conserved	dispensable	dispensable
Scaffold_870			547	0	not_conserved	dispensable	Scaffold_870	3	382	547	69.8355	conserved	dispensable	dispensable
Scaffold_871	4	255	547	46.6179	conserved	core	Scaffold_871	9	255	547	46.6179	conserved	dispensable	core
Scaffold_872			546	0	not_conserved	dispensable	Scaffold_872			546	0	not_conserved	dispensable	dispensable
Scaffold_873			546	0	not_conserved	dispensable	Scaffold_873			546	0	not_conserved	dispensable	dispensable
Scaffold_874			546	0	not_conserved	dispensable	Scaffold_874			546	0	not_conserved	dispensable	dispensable
Scaffold_875			546	0	not_conserved	dispensable	Scaffold_875			546	0	not_conserved	dispensable	dispensable
Scaffold_876			546	0	not_conserved	dispensable	Scaffold_876	4	546	546	100	conserved	dispensable	dispensable
Scaffold_877			545	0	not_conserved	dispensable	Scaffold_877			545	0	not_conserved	dispensable	dispensable
Scaffold_878			543	0	not_conserved	dispensable	Scaffold_878			543	0	not_conserved	core	core
Scaffold_879			543	0	not_conserved	dispensable	Scaffold_879			543	0	not_conserved	dispensable	dispensable
Scaffold_880	2	398	543	73.2965	conserved	core	Scaffold_880			543	0	not_conserved	dispensable	core
Scaffold_881			542	0	not_conserved	dispensable	Scaffold_881			542	0	not_conserved	dispensable	dispensable
Scaffold_882			542	0	not_conserved	dispensable	Scaffold_882			542	0	not_conserved	dispensable	dispensable
Scaffold_883			542	0	not_conserved	dispensable	Scaffold_883			542	0	not_conserved	dispensable	dispensable
Scaffold_884	6	215	541	39.7412	conserved	dispensable	Scaffold_884			541	0	not_conserved	dispensable	dispensable
Scaffold_885			541	0	not_conserved	dispensable	Scaffold_885			541	0	not_conserved	dispensable	dispensable
Scaffold_886	3	364	540	67.4074	conserved	dispensable	Scaffold_886			540	0	not_conserved	dispensable	dispensable
Scaffold_887	4	537	539	99.6289	conserved	core	Scaffold_887			539	0	not_conserved	dispensable	core
Scaffold_888			537	0	not_conserved	dispensable	Scaffold_888			537	0	not_conserved	dispensable	dispensable
Scaffold_889			536	0	not_conserved	dispensable	Scaffold_889	13	531	536	99.0672	conserved	dispensable	dispensable
Scaffold_890	3	436	536	81.3433	conserved	dispensable	Scaffold_890			536	0	not_conserved	dispensable	dispensable
Scaffold_891			534	0	not_conserved	dispensable	Scaffold_891			534	0	not_conserved	dispensable	dispensable
Scaffold_892			534	0	not_conserved	dispensable	Scaffold_892			534	0	not_conserved	dispensable	dispensable
Scaffold_893			533	0	not_conserved	dispensable	Scaffold_893			533	0	not_conserved	dispensable	dispensable
Scaffold_894			533	0	not_conserved	dispensable	Scaffold_894			533	0	not_conserved	dispensable	dispensable
Scaffold_895			533	0	not_conserved	dispensable	Scaffold_895			533	0	not_conserved	dispensable	dispensable
Scaffold_896			533	0	not_conserved	dispensable	Scaffold_896			533	0	not_conserved	dispensable	dispensable
Scaffold_897	3	448	532	84.2105	conserved	dispensable	Scaffold_897			532	0	not_conserved	dispensable	dispensable
Scaffold_898			532	0	not_conserved	dispensable	Scaffold_898			532	0	not_conserved	dispensable	dispensable
Scaffold_899			531	0	not_conserved	dispensable	Scaffold_899	6	504	531	94.9153	conserved	dispensable	dispensable
Scaffold_900			531	0	not_conserved	dispensable	Scaffold_900	2	523	531	98.4934	conserved	core	core
Scaffold_901			531	0	not_conserved	dispensable	Scaffold_901			531	0	not_conserved	dispensable	dispensable
Scaffold_902			531	0	not_conserved	dispensable	Scaffold_902			531	0	not_conserved	dispensable	dispensable
Scaffold_903			530	0	not_conserved	dispensable	Scaffold_903			530	0	not_conserved	dispensable	dispensable
Scaffold_904			529	0	not_conserved	dispensable	Scaffold_904			529	0	not_conserved	core	core
Scaffold_905			529	0	not_conserved	dispensable	Scaffold_905			529	0	not_conserved	dispensable	dispensable
Scaffold_906	6	446	529	84.31	conserved	dispensable	Scaffold_906			529	0	not_conserved	dispensable	dispensable
Scaffold_907	6	527	528	99.8106	conserved	dispensable	Scaffold_907			528	0	not_conserved	dispensable	dispensable
Scaffold_908			528	0	not_conserved	dispensable	Scaffold_908			528	0	not_conserved	dispensable	dispensable
Scaffold_909	3	252	528	47.7273	conserved	dispensable	Scaffold_909			528	0	not_conserved	dispensable	dispensable
Scaffold_910	14	527	528	99.8106	conserved	dispensable	Scaffold_910			528	0	not_conserved	dispensable	dispensable
Scaffold_911			526	0	not_conserved	dispensable	Scaffold_911			526	0	not_conserved	dispensable	dispensable
Scaffold_912	15	425	526	80.7985	conserved	dispensable	Scaffold_912			526	0	not_conserved	dispensable	dispensable
Scaffold_913			525	0	not_conserved	dispensable	Scaffold_913			525	0	not_conserved	dispensable	dispensable
Scaffold_914			524	0	not_conserved	dispensable	Scaffold_914			524	0	not_conserved	dispensable	dispensable
Scaffold_915			524	0	not_conserved	dispensable	Scaffold_915			524	0	not_conserved	dispensable	dispensable
Scaffold_916	12	522	524	99.6183	conserved	core	Scaffold_916			524	0	not_conserved	dispensable	core
Scaffold_917			523	0	not_conserved	dispensable	Scaffold_917			523	0	not_conserved	dispensable	dispensable
Scaffold_918			523	0	not_conserved	dispensable	Scaffold_918			523	0	not_conserved	dispensable	dispensable
Scaffold_919			522	0	not_conserved	dispensable	Scaffold_919			522	0	not_conserved	core	core
Scaffold_920	1	521	522	99.8084	conserved	core	Scaffold_920	14	512	522	98.0843	conserved	dispensable	core
Scaffold_921			521	0	not_conserved	dispensable	Scaffold_921			521	0	not_conserved	dispensable	dispensable
Scaffold_922			520	0	not_conserved	dispensable	Scaffold_922			520	0	not_conserved	dispensable	dispensable
Scaffold_923			520	0	not_conserved	dispensable	Scaffold_923			520	0	not_conserved	dispensable	dispensable
Scaffold_924			519	0	not_conserved	dispensable	Scaffold_924			519	0	not_conserved	dispensable	dispensable
Scaffold_925			518	0	not_conserved	dispensable	Scaffold_925			518	0	not_conserved	dispensable	dispensable
Scaffold_926			517	0	not_conserved	dispensable	Scaffold_926			517	0	not_conserved	dispensable	dispensable
Scaffold_927	3	515	516	99.8062	conserved	dispensable	Scaffold_927			516	0	not_conserved	dispensable	dispensable
Scaffold_928	6	514	515	99.8058	conserved	dispensable	Scaffold_928			515	0	not_conserved	dispensable	dispensable
Scaffold_929			515	0	not_conserved	dispensable	Scaffold_929			515	0	not_conserved	dispensable	dispensable
Scaffold_930			515	0	not_conserved	dispensable	Scaffold_930			515	0	not_conserved	dispensable	dispensable
Scaffold_931			514	0	not_conserved	dispensable	Scaffold_931			514	0	not_conserved	dispensable	dispensable
Scaffold_932			513	0	not_conserved	dispensable	Scaffold_932			513	0	not_conserved	dispensable	dispensable
Scaffold_933			513	0	not_conserved	dispensable	Scaffold_933			513	0	not_conserved	dispensable	dispensable
Scaffold_934	1	512	513	99.8051	conserved	core	Scaffold_934	14	387	513	75.4386	conserved	dispensable	core
Scaffold_935			512	0	not_conserved	dispensable	Scaffold_935	2	424	512	82.8125	conserved	dispensable	dispensable
Scaffold_936			511	0	not_conserved	dispensable	Scaffold_936			511	0	not_conserved	dispensable	dispensable
Scaffold_937			511	0	not_conserved	dispensable	Scaffold_937			511	0	not_conserved	dispensable	dispensable
Scaffold_938			511	0	not_conserved	dispensable	Scaffold_938	10	272	511	53.229	conserved	dispensable	dispensable
Scaffold_939	14	60	510	11.7647	not_conserved	dispensable	Scaffold_939			510	0	not_conserved	dispensable	dispensable
Scaffold_940	6	509	510	99.8039	conserved	dispensable	Scaffold_940			510	0	not_conserved	dispensable	dispensable
Scaffold_941			510	0	not_conserved	dispensable	Scaffold_941			510	0	not_conserved	dispensable	dispensable
Scaffold_942	6	291	510	57.0588	conserved	dispensable	Scaffold_942			510	0	not_conserved	dispensable	dispensable
Scaffold_943	6	285	510	55.8824	conserved	dispensable	Scaffold_943			510	0	not_conserved	dispensable	dispensable
Scaffold_944			510	0	not_conserved	dispensable	Scaffold_944			510	0	not_conserved	core	core
Scaffold_945			509	0	not_conserved	dispensable	Scaffold_945			509	0	not_conserved	dispensable	dispensable
Scaffold_946	3	509	509	100	conserved	dispensable	Scaffold_946			509	0	not_conserved	dispensable	dispensable
Scaffold_947			507	0	not_conserved	dispensable	Scaffold_947			507	0	not_conserved	dispensable	dispensable
Scaffold_948			506	0	not_conserved	dispensable	Scaffold_948			506	0	not_conserved	dispensable	dispensable
Scaffold_949	2	355	505	70.297	conserved	core	Scaffold_949			505	0	not_conserved	dispensable	core
Scaffold_950			504	0	not_conserved	dispensable	Scaffold_950			504	0	not_conserved	dispensable	dispensable
Scaffold_951	3	503	504	99.8016	conserved	dispensable	Scaffold_951	14	475	504	94.246	conserved	dispensable	dispensable
Scaffold_952			504	0	not_conserved	dispensable	Scaffold_952			504	0	not_conserved	dispensable	dispensable
Scaffold_953	3	504	504	100	conserved	dispensable	Scaffold_953			504	0	not_conserved	dispensable	dispensable
Scaffold_954			503	0	not_conserved	dispensable	Scaffold_954	14	237	503	47.1173	conserved	dispensable	dispensable
Scaffold_955			502	0	not_conserved	dispensable	Scaffold_955			502	0	not_conserved	dispensable	dispensable
Scaffold_956			502	0	not_conserved	dispensable	Scaffold_956			502	0	not_conserved	dispensable	dispensable
Scaffold_957			502	0	not_conserved	dispensable	Scaffold_957			502	0	not_conserved	dispensable	dispensable
Scaffold_958			500	0	not_conserved	dispensable	Scaffold_958			500	0	not_conserved	dispensable	dispensable
Scaffold_959			499	0	not_conserved	dispensable	Scaffold_959			499	0	not_conserved	dispensable	dispensable
Scaffold_960			499	0	not_conserved	dispensable	Scaffold_960			499	0	not_conserved	dispensable	dispensable
Scaffold_961			499	0	not_conserved	dispensable	Scaffold_961	7	72	499	14.4289	not_conserved	dispensable	dispensable
Scaffold_962			498	0	not_conserved	dispensable	Scaffold_962			498	0	not_conserved	dispensable	dispensable
Scaffold_963			497	0	not_conserved	dispensable	Scaffold_963			497	0	not_conserved	dispensable	dispensable
Scaffold_964	6	150	496	30.2419	conserved	dispensable	Scaffold_964			496	0	not_conserved	dispensable	dispensable
Scaffold_965	15	494	496	99.5968	conserved	dispensable	Scaffold_965			496	0	not_conserved	dispensable	dispensable
Scaffold_966	15	494	496	99.5968	conserved	dispensable	Scaffold_966			496	0	not_conserved	dispensable	dispensable
Scaffold_967			493	0	not_conserved	dispensable	Scaffold_967			493	0	not_conserved	dispensable	dispensable
Scaffold_968			493	0	not_conserved	dispensable	Scaffold_968			493	0	not_conserved	dispensable	dispensable
Scaffold_969	3	255	493	51.7241	conserved	dispensable	Scaffold_969			493	0	not_conserved	dispensable	dispensable
Scaffold_970	14	278	492	56.5041	conserved	dispensable	Scaffold_970			492	0	not_conserved	dispensable	dispensable
Scaffold_971			492	0	not_conserved	dispensable	Scaffold_971			492	0	not_conserved	dispensable	dispensable
Scaffold_972			492	0	not_conserved	dispensable	Scaffold_972	8	491	492	99.7967	conserved	dispensable	dispensable
Scaffold_973			491	0	not_conserved	dispensable	Scaffold_973			491	0	not_conserved	dispensable	dispensable
Scaffold_974			490	0	not_conserved	dispensable	Scaffold_974			490	0	not_conserved	dispensable	dispensable
Scaffold_975			490	0	not_conserved	dispensable	Scaffold_975			490	0	not_conserved	dispensable	dispensable
Scaffold_976			490	0	not_conserved	dispensable	Scaffold_976			490	0	not_conserved	dispensable	dispensable
Scaffold_977	6	471	490	96.1224	conserved	dispensable	Scaffold_977			490	0	not_conserved	dispensable	dispensable
Scaffold_978	2	489	490	99.7959	conserved	core	Scaffold_978	14	489	490	99.7959	conserved	dispensable	core
Scaffold_979	2	489	490	99.7959	conserved	core	Scaffold_979	14	489	490	99.7959	conserved	dispensable	core
Scaffold_980			489	0	not_conserved	dispensable	Scaffold_980			489	0	not_conserved	dispensable	dispensable
Scaffold_981			489	0	not_conserved	dispensable	Scaffold_981			489	0	not_conserved	dispensable	dispensable
Scaffold_982	6	488	489	99.7955	conserved	dispensable	Scaffold_982	4	486	489	99.3865	conserved	dispensable	dispensable
Scaffold_983			489	0	not_conserved	dispensable	Scaffold_983			489	0	not_conserved	dispensable	dispensable
Scaffold_984			489	0	not_conserved	dispensable	Scaffold_984			489	0	not_conserved	dispensable	dispensable
Scaffold_985			489	0	not_conserved	dispensable	Scaffold_985			489	0	not_conserved	dispensable	dispensable
Scaffold_986			489	0	not_conserved	dispensable	Scaffold_986			489	0	not_conserved	dispensable	dispensable
Scaffold_987	6	488	489	99.7955	conserved	dispensable	Scaffold_987	4	486	489	99.3865	conserved	dispensable	dispensable
Scaffold_988			488	0	not_conserved	dispensable	Scaffold_988	10	146	488	29.918	not_conserved	dispensable	dispensable
Scaffold_989	14	488	488	100	conserved	dispensable	Scaffold_989	6	300	488	61.4754	conserved	dispensable	dispensable
Scaffold_990			487	0	not_conserved	dispensable	Scaffold_990			487	0	not_conserved	dispensable	dispensable
Scaffold_991			487	0	not_conserved	dispensable	Scaffold_991			487	0	not_conserved	dispensable	dispensable
Scaffold_992			486	0	not_conserved	dispensable	Scaffold_992			486	0	not_conserved	dispensable	dispensable
Scaffold_993			485	0	not_conserved	dispensable	Scaffold_993			485	0	not_conserved	core	core
Scaffold_994			485	0	not_conserved	dispensable	Scaffold_994			485	0	not_conserved	core	core
Scaffold_995			484	0	not_conserved	dispensable	Scaffold_995			484	0	not_conserved	dispensable	dispensable
Scaffold_996			484	0	not_conserved	dispensable	Scaffold_996			484	0	not_conserved	dispensable	dispensable
Scaffold_1000			483	0	not_conserved	dispensable	Scaffold_1000			483	0	not_conserved	dispensable	dispensable
Scaffold_1001			483	0	not_conserved	dispensable	Scaffold_1001	3	346	483	71.6356	conserved	dispensable	dispensable
Scaffold_1002	6	258	483	53.4161	conserved	dispensable	Scaffold_1002			483	0	not_conserved	dispensable	dispensable
Scaffold_997			483	0	not_conserved	dispensable	Scaffold_997	3	385	483	79.7101	conserved	dispensable	dispensable
Scaffold_998	6	481	483	99.5859	conserved	dispensable	Scaffold_998			483	0	not_conserved	dispensable	dispensable
Scaffold_999			483	0	not_conserved	dispensable	Scaffold_999			483	0	not_conserved	dispensable	dispensable
Scaffold_1003			482	0	not_conserved	dispensable	Scaffold_1003			482	0	not_conserved	dispensable	dispensable
Scaffold_1004			480	0	not_conserved	dispensable	Scaffold_1004			480	0	not_conserved	dispensable	dispensable
Scaffold_1005	2	370	479	77.2443	conserved	core	Scaffold_1005			479	0	not_conserved	dispensable	core
Scaffold_1006			479	0	not_conserved	dispensable	Scaffold_1006			479	0	not_conserved	dispensable	dispensable
Scaffold_1007			478	0	not_conserved	dispensable	Scaffold_1007	4	400	478	83.682	conserved	dispensable	dispensable
Scaffold_1008	14	256	478	53.5565	conserved	dispensable	Scaffold_1008	9	171	478	35.7741	conserved	dispensable	dispensable
Scaffold_1009			477	0	not_conserved	dispensable	Scaffold_1009			477	0	not_conserved	dispensable	dispensable
Scaffold_1010			477	0	not_conserved	dispensable	Scaffold_1010			477	0	not_conserved	dispensable	dispensable
Scaffold_1011			477	0	not_conserved	dispensable	Scaffold_1011			477	0	not_conserved	dispensable	dispensable
Scaffold_1012			477	0	not_conserved	dispensable	Scaffold_1012			477	0	not_conserved	core	core
Scaffold_1013			477	0	not_conserved	dispensable	Scaffold_1013			477	0	not_conserved	dispensable	dispensable
Scaffold_1014			476	0	not_conserved	dispensable	Scaffold_1014			476	0	not_conserved	dispensable	dispensable
Scaffold_1015			476	0	not_conserved	dispensable	Scaffold_1015			476	0	not_conserved	dispensable	dispensable
Scaffold_1016			476	0	not_conserved	dispensable	Scaffold_1016			476	0	not_conserved	dispensable	dispensable
Scaffold_1017			476	0	not_conserved	dispensable	Scaffold_1017	8	389	476	81.7227	conserved	dispensable	dispensable
Scaffold_1018			475	0	not_conserved	dispensable	Scaffold_1018			475	0	not_conserved	dispensable	dispensable
Scaffold_1019			474	0	not_conserved	dispensable	Scaffold_1019			474	0	not_conserved	dispensable	dispensable
Scaffold_1020			474	0	not_conserved	dispensable	Scaffold_1020			474	0	not_conserved	dispensable	dispensable
Scaffold_1021			473	0	not_conserved	dispensable	Scaffold_1021			473	0	not_conserved	dispensable	dispensable
Scaffold_1022			473	0	not_conserved	dispensable	Scaffold_1022			473	0	not_conserved	dispensable	dispensable
Scaffold_1023			473	0	not_conserved	dispensable	Scaffold_1023			473	0	not_conserved	dispensable	dispensable
Scaffold_1024			472	0	not_conserved	dispensable	Scaffold_1024			472	0	not_conserved	dispensable	dispensable
Scaffold_1025			472	0	not_conserved	dispensable	Scaffold_1025			472	0	not_conserved	dispensable	dispensable
Scaffold_1026	1	290	471	61.5711	conserved	core	Scaffold_1026			471	0	not_conserved	dispensable	core
Scaffold_1027			470	0	not_conserved	dispensable	Scaffold_1027			470	0	not_conserved	dispensable	dispensable
Scaffold_1028			470	0	not_conserved	dispensable	Scaffold_1028	3	458	470	97.4468	conserved	dispensable	dispensable
Scaffold_1029			470	0	not_conserved	dispensable	Scaffold_1029			470	0	not_conserved	core	core
Scaffold_1030			469	0	not_conserved	dispensable	Scaffold_1030			469	0	not_conserved	dispensable	dispensable
Scaffold_1031			469	0	not_conserved	dispensable	Scaffold_1031			469	0	not_conserved	dispensable	dispensable
Scaffold_1032			469	0	not_conserved	dispensable	Scaffold_1032			469	0	not_conserved	core	core
Scaffold_1033			466	0	not_conserved	dispensable	Scaffold_1033			466	0	not_conserved	dispensable	dispensable
Scaffold_1034			466	0	not_conserved	dispensable	Scaffold_1034	2	387	466	83.0472	conserved	dispensable	dispensable
Scaffold_1035			466	0	not_conserved	dispensable	Scaffold_1035			466	0	not_conserved	dispensable	dispensable
Scaffold_1036			465	0	not_conserved	dispensable	Scaffold_1036			465	0	not_conserved	dispensable	dispensable
Scaffold_1037			465	0	not_conserved	dispensable	Scaffold_1037			465	0	not_conserved	dispensable	dispensable
Scaffold_1038			465	0	not_conserved	dispensable	Scaffold_1038			465	0	not_conserved	dispensable	dispensable
Scaffold_1039	1	288	464	62.069	conserved	core	Scaffold_1039			464	0	not_conserved	dispensable	core
Scaffold_1040			463	0	not_conserved	dispensable	Scaffold_1040			463	0	not_conserved	dispensable	dispensable
Scaffold_1041			463	0	not_conserved	dispensable	Scaffold_1041			463	0	not_conserved	dispensable	dispensable
Scaffold_1042			462	0	not_conserved	dispensable	Scaffold_1042			462	0	not_conserved	dispensable	dispensable
Scaffold_1043			461	0	not_conserved	dispensable	Scaffold_1043			461	0	not_conserved	dispensable	dispensable
Scaffold_1044			461	0	not_conserved	dispensable	Scaffold_1044			461	0	not_conserved	dispensable	dispensable
Scaffold_1045	2	456	460	99.1304	conserved	core	Scaffold_1045			460	0	not_conserved	dispensable	core
Scaffold_1046	3	235	460	51.087	conserved	dispensable	Scaffold_1046			460	0	not_conserved	dispensable	dispensable
Scaffold_1047			460	0	not_conserved	dispensable	Scaffold_1047			460	0	not_conserved	dispensable	dispensable
Scaffold_1048			459	0	not_conserved	dispensable	Scaffold_1048			459	0	not_conserved	dispensable	dispensable
Scaffold_1049			458	0	not_conserved	dispensable	Scaffold_1049			458	0	not_conserved	dispensable	dispensable
Scaffold_1050			458	0	not_conserved	dispensable	Scaffold_1050			458	0	not_conserved	dispensable	dispensable
Scaffold_1051	3	454	457	99.3435	conserved	dispensable	Scaffold_1051			457	0	not_conserved	dispensable	dispensable
Scaffold_1052	14	455	457	99.5624	conserved	dispensable	Scaffold_1052			457	0	not_conserved	core	core
Scaffold_1053	1	333	457	72.8665	conserved	core	Scaffold_1053	14	286	457	62.5821	conserved	dispensable	core
Scaffold_1054			457	0	not_conserved	dispensable	Scaffold_1054			457	0	not_conserved	dispensable	dispensable
Scaffold_1055	4	455	457	99.5624	conserved	core	Scaffold_1055			457	0	not_conserved	dispensable	core
Scaffold_1056			456	0	not_conserved	dispensable	Scaffold_1056			456	0	not_conserved	dispensable	dispensable
Scaffold_1057	2	455	456	99.7807	conserved	core	Scaffold_1057			456	0	not_conserved	dispensable	core
Scaffold_1058			456	0	not_conserved	dispensable	Scaffold_1058			456	0	not_conserved	dispensable	dispensable
Scaffold_1059	2	455	456	99.7807	conserved	core	Scaffold_1059			456	0	not_conserved	dispensable	core
Scaffold_1060			456	0	not_conserved	dispensable	Scaffold_1060			456	0	not_conserved	dispensable	dispensable
Scaffold_1061	6	455	456	99.7807	conserved	dispensable	Scaffold_1061			456	0	not_conserved	dispensable	dispensable
Scaffold_1062			455	0	not_conserved	dispensable	Scaffold_1062			455	0	not_conserved	dispensable	dispensable
Scaffold_1063			454	0	not_conserved	dispensable	Scaffold_1063			454	0	not_conserved	dispensable	dispensable
Scaffold_1064			454	0	not_conserved	dispensable	Scaffold_1064			454	0	not_conserved	dispensable	dispensable
Scaffold_1065	14	251	454	55.2863	conserved	dispensable	Scaffold_1065			454	0	not_conserved	dispensable	dispensable
Scaffold_1066	1	451	452	99.7788	conserved	core	Scaffold_1066	14	308	452	68.1416	conserved	dispensable	core
Scaffold_1067			452	0	not_conserved	dispensable	Scaffold_1067			452	0	not_conserved	dispensable	dispensable
Scaffold_1068			452	0	not_conserved	dispensable	Scaffold_1068			452	0	not_conserved	dispensable	dispensable
Scaffold_1069	1	449	451	99.5565	conserved	core	Scaffold_1069	14	292	451	64.745	conserved	dispensable	core
Scaffold_1070			450	0	not_conserved	dispensable	Scaffold_1070			450	0	not_conserved	dispensable	dispensable
Scaffold_1071			450	0	not_conserved	dispensable	Scaffold_1071			450	0	not_conserved	dispensable	dispensable
Scaffold_1072			449	0	not_conserved	dispensable	Scaffold_1072			449	0	not_conserved	dispensable	dispensable
Scaffold_1073	1	437	449	97.3274	conserved	core	Scaffold_1073			449	0	not_conserved	dispensable	core
Scaffold_1074	3	448	449	99.7773	conserved	dispensable	Scaffold_1074			449	0	not_conserved	dispensable	dispensable
Scaffold_1075	1	437	449	97.3274	conserved	core	Scaffold_1075			449	0	not_conserved	dispensable	core
Scaffold_1076	1	446	448	99.5536	conserved	core	Scaffold_1076	14	348	448	77.6786	conserved	dispensable	core
Scaffold_1077	6	446	448	99.5536	conserved	dispensable	Scaffold_1077			448	0	not_conserved	dispensable	dispensable
Scaffold_1078	2	324	448	72.3214	conserved	core	Scaffold_1078	7	428	448	95.5357	conserved	dispensable	core
Scaffold_1079			447	0	not_conserved	dispensable	Scaffold_1079			447	0	not_conserved	dispensable	dispensable
Scaffold_1080	14	224	447	50.1119	conserved	dispensable	Scaffold_1080	14	174	447	38.9262	conserved	dispensable	dispensable
Scaffold_1081			447	0	not_conserved	dispensable	Scaffold_1081	1	441	447	98.6577	conserved	dispensable	dispensable
Scaffold_1082	14	215	446	48.2063	conserved	dispensable	Scaffold_1082			446	0	not_conserved	dispensable	dispensable
Scaffold_1083			446	0	not_conserved	dispensable	Scaffold_1083			446	0	not_conserved	dispensable	dispensable
Scaffold_1084			446	0	not_conserved	dispensable	Scaffold_1084			446	0	not_conserved	dispensable	dispensable
Scaffold_1085			446	0	not_conserved	dispensable	Scaffold_1085			446	0	not_conserved	dispensable	dispensable
Scaffold_1086			445	0	not_conserved	dispensable	Scaffold_1086			445	0	not_conserved	dispensable	dispensable
Scaffold_1087			445	0	not_conserved	dispensable	Scaffold_1087			445	0	not_conserved	dispensable	dispensable
Scaffold_1088			445	0	not_conserved	dispensable	Scaffold_1088			445	0	not_conserved	core	core
Scaffold_1089	15	393	445	88.3146	conserved	dispensable	Scaffold_1089			445	0	not_conserved	dispensable	dispensable
Scaffold_1090			444	0	not_conserved	dispensable	Scaffold_1090			444	0	not_conserved	dispensable	dispensable
Scaffold_1091			444	0	not_conserved	dispensable	Scaffold_1091			444	0	not_conserved	dispensable	dispensable
Scaffold_1092			443	0	not_conserved	dispensable	Scaffold_1092	7	240	443	54.1761	conserved	dispensable	dispensable
Scaffold_1093			443	0	not_conserved	dispensable	Scaffold_1093			443	0	not_conserved	dispensable	dispensable
Scaffold_1094			442	0	not_conserved	dispensable	Scaffold_1094			442	0	not_conserved	dispensable	dispensable
Scaffold_1095			442	0	not_conserved	dispensable	Scaffold_1095			442	0	not_conserved	dispensable	dispensable
Scaffold_1096	14	422	442	95.4751	conserved	dispensable	Scaffold_1096			442	0	not_conserved	dispensable	dispensable
Scaffold_1097	14	438	440	99.5455	conserved	dispensable	Scaffold_1097			440	0	not_conserved	dispensable	dispensable
Scaffold_1098			440	0	not_conserved	dispensable	Scaffold_1098			440	0	not_conserved	dispensable	dispensable
Scaffold_1099			440	0	not_conserved	dispensable	Scaffold_1099			440	0	not_conserved	dispensable	dispensable
Scaffold_1100	1	414	439	94.3052	conserved	core	Scaffold_1100			439	0	not_conserved	dispensable	core
Scaffold_1101			438	0	not_conserved	dispensable	Scaffold_1101			438	0	not_conserved	dispensable	dispensable
Scaffold_1102			438	0	not_conserved	dispensable	Scaffold_1102			438	0	not_conserved	dispensable	dispensable
Scaffold_1103			437	0	not_conserved	dispensable	Scaffold_1103			437	0	not_conserved	dispensable	dispensable
Scaffold_1104			437	0	not_conserved	dispensable	Scaffold_1104			437	0	not_conserved	dispensable	dispensable
Scaffold_1105			437	0	not_conserved	dispensable	Scaffold_1105			437	0	not_conserved	dispensable	dispensable
Scaffold_1106			436	0	not_conserved	dispensable	Scaffold_1106			436	0	not_conserved	dispensable	dispensable
Scaffold_1107			436	0	not_conserved	dispensable	Scaffold_1107			436	0	not_conserved	dispensable	dispensable
Scaffold_1108			436	0	not_conserved	dispensable	Scaffold_1108	14	436	436	100	conserved	dispensable	dispensable
Scaffold_1109			435	0	not_conserved	dispensable	Scaffold_1109			435	0	not_conserved	core	core
Scaffold_1110			435	0	not_conserved	dispensable	Scaffold_1110			435	0	not_conserved	dispensable	dispensable
Scaffold_1111			435	0	not_conserved	dispensable	Scaffold_1111			435	0	not_conserved	dispensable	dispensable
Scaffold_1112	12	186	435	42.7586	conserved	core	Scaffold_1112			435	0	not_conserved	dispensable	core
Scaffold_1113	14	432	434	99.5392	conserved	dispensable	Scaffold_1113			434	0	not_conserved	dispensable	dispensable
Scaffold_1114			433	0	not_conserved	dispensable	Scaffold_1114			433	0	not_conserved	dispensable	dispensable
Scaffold_1115			433	0	not_conserved	dispensable	Scaffold_1115			433	0	not_conserved	dispensable	dispensable
Scaffold_1116			432	0	not_conserved	dispensable	Scaffold_1116			432	0	not_conserved	dispensable	dispensable
Scaffold_1117			432	0	not_conserved	dispensable	Scaffold_1117			432	0	not_conserved	core	core
Scaffold_1118	6	378	431	87.703	conserved	dispensable	Scaffold_1118			431	0	not_conserved	dispensable	dispensable
Scaffold_1119			430	0	not_conserved	dispensable	Scaffold_1119			430	0	not_conserved	dispensable	dispensable
Scaffold_1120			430	0	not_conserved	dispensable	Scaffold_1120			430	0	not_conserved	dispensable	dispensable
Scaffold_1121			429	0	not_conserved	dispensable	Scaffold_1121			429	0	not_conserved	dispensable	dispensable
Scaffold_1122			429	0	not_conserved	dispensable	Scaffold_1122			429	0	not_conserved	dispensable	dispensable
Scaffold_1123			429	0	not_conserved	dispensable	Scaffold_1123			429	0	not_conserved	dispensable	dispensable
Scaffold_1124			429	0	not_conserved	dispensable	Scaffold_1124			429	0	not_conserved	dispensable	dispensable
Scaffold_1125			429	0	not_conserved	dispensable	Scaffold_1125			429	0	not_conserved	dispensable	dispensable
Scaffold_1126			428	0	not_conserved	dispensable	Scaffold_1126			428	0	not_conserved	dispensable	dispensable
Scaffold_1127	3	96	427	22.4824	not_conserved	dispensable	Scaffold_1127			427	0	not_conserved	dispensable	dispensable
Scaffold_1128			427	0	not_conserved	dispensable	Scaffold_1128			427	0	not_conserved	dispensable	dispensable
Scaffold_1129	11	417	427	97.6581	conserved	core	Scaffold_1129	12	425	427	99.5316	conserved	dispensable	core
Scaffold_1130	14	425	427	99.5316	conserved	dispensable	Scaffold_1130			427	0	not_conserved	dispensable	dispensable
Scaffold_1131			426	0	not_conserved	dispensable	Scaffold_1131			426	0	not_conserved	dispensable	dispensable
Scaffold_1132	6	425	426	99.7653	conserved	dispensable	Scaffold_1132			426	0	not_conserved	dispensable	dispensable
Scaffold_1133			426	0	not_conserved	dispensable	Scaffold_1133			426	0	not_conserved	dispensable	dispensable
Scaffold_1134			426	0	not_conserved	dispensable	Scaffold_1134			426	0	not_conserved	dispensable	dispensable
Scaffold_1135	6	384	425	90.3529	conserved	dispensable	Scaffold_1135			425	0	not_conserved	dispensable	dispensable
Scaffold_1136			425	0	not_conserved	dispensable	Scaffold_1136			425	0	not_conserved	dispensable	dispensable
Scaffold_1137			424	0	not_conserved	dispensable	Scaffold_1137			424	0	not_conserved	dispensable	dispensable
Scaffold_1138			424	0	not_conserved	dispensable	Scaffold_1138			424	0	not_conserved	dispensable	dispensable
Scaffold_1139			424	0	not_conserved	dispensable	Scaffold_1139			424	0	not_conserved	dispensable	dispensable
Scaffold_1140			424	0	not_conserved	dispensable	Scaffold_1140			424	0	not_conserved	dispensable	dispensable
Scaffold_1141			424	0	not_conserved	dispensable	Scaffold_1141			424	0	not_conserved	dispensable	dispensable
Scaffold_1142	14	422	423	99.7636	conserved	dispensable	Scaffold_1142			423	0	not_conserved	dispensable	dispensable
Scaffold_1143			422	0	not_conserved	dispensable	Scaffold_1143			422	0	not_conserved	dispensable	dispensable
Scaffold_1144			422	0	not_conserved	dispensable	Scaffold_1144			422	0	not_conserved	core	core
Scaffold_1145	15	227	422	53.7915	conserved	dispensable	Scaffold_1145			422	0	not_conserved	dispensable	dispensable
Scaffold_1146			421	0	not_conserved	dispensable	Scaffold_1146			421	0	not_conserved	dispensable	dispensable
Scaffold_1147			421	0	not_conserved	dispensable	Scaffold_1147			421	0	not_conserved	core	core
Scaffold_1148			421	0	not_conserved	dispensable	Scaffold_1148			421	0	not_conserved	dispensable	dispensable
Scaffold_1149			421	0	not_conserved	dispensable	Scaffold_1149			421	0	not_conserved	dispensable	dispensable
Scaffold_1150			421	0	not_conserved	dispensable	Scaffold_1150			421	0	not_conserved	dispensable	dispensable
Scaffold_1151			420	0	not_conserved	dispensable	Scaffold_1151			420	0	not_conserved	core	core
Scaffold_1152			420	0	not_conserved	dispensable	Scaffold_1152			420	0	not_conserved	dispensable	dispensable
Scaffold_1153			420	0	not_conserved	dispensable	Scaffold_1153			420	0	not_conserved	dispensable	dispensable
Scaffold_1154	14	419	419	100	conserved	dispensable	Scaffold_1154			419	0	not_conserved	core	core
Scaffold_1155			419	0	not_conserved	dispensable	Scaffold_1155			419	0	not_conserved	dispensable	dispensable
Scaffold_1156	4	210	419	50.1193	conserved	core	Scaffold_1156	10	171	419	40.8115	conserved	dispensable	core
Scaffold_1157	4	210	419	50.1193	conserved	core	Scaffold_1157	10	171	419	40.8115	conserved	dispensable	core
Scaffold_1158			418	0	not_conserved	dispensable	Scaffold_1158			418	0	not_conserved	dispensable	dispensable
Scaffold_1159			418	0	not_conserved	dispensable	Scaffold_1159			418	0	not_conserved	dispensable	dispensable
Scaffold_1160			417	0	not_conserved	dispensable	Scaffold_1160	1	212	417	50.8393	conserved	dispensable	dispensable
Scaffold_1161			417	0	not_conserved	dispensable	Scaffold_1161			417	0	not_conserved	dispensable	dispensable
Scaffold_1162			417	0	not_conserved	dispensable	Scaffold_1162			417	0	not_conserved	dispensable	dispensable
Scaffold_1163			417	0	not_conserved	dispensable	Scaffold_1163			417	0	not_conserved	dispensable	dispensable
Scaffold_1164			416	0	not_conserved	dispensable	Scaffold_1164			416	0	not_conserved	dispensable	dispensable
Scaffold_1165			416	0	not_conserved	dispensable	Scaffold_1165			416	0	not_conserved	dispensable	dispensable
Scaffold_1166			416	0	not_conserved	dispensable	Scaffold_1166			416	0	not_conserved	dispensable	dispensable
Scaffold_1167	14	122	416	29.3269	not_conserved	dispensable	Scaffold_1167			416	0	not_conserved	dispensable	dispensable
Scaffold_1168			416	0	not_conserved	dispensable	Scaffold_1168			416	0	not_conserved	core	core
Scaffold_1169			415	0	not_conserved	dispensable	Scaffold_1169			415	0	not_conserved	dispensable	dispensable
Scaffold_1170	3	117	415	28.1928	not_conserved	dispensable	Scaffold_1170			415	0	not_conserved	dispensable	dispensable
Scaffold_1171			415	0	not_conserved	dispensable	Scaffold_1171			415	0	not_conserved	dispensable	dispensable
Scaffold_1172			415	0	not_conserved	dispensable	Scaffold_1172			415	0	not_conserved	dispensable	dispensable
Scaffold_1173			415	0	not_conserved	dispensable	Scaffold_1173			415	0	not_conserved	dispensable	dispensable
Scaffold_1174			415	0	not_conserved	dispensable	Scaffold_1174			415	0	not_conserved	dispensable	dispensable
Scaffold_1175			414	0	not_conserved	dispensable	Scaffold_1175			414	0	not_conserved	dispensable	dispensable
Scaffold_1176			414	0	not_conserved	dispensable	Scaffold_1176			414	0	not_conserved	dispensable	dispensable
Scaffold_1177			414	0	not_conserved	dispensable	Scaffold_1177			414	0	not_conserved	dispensable	dispensable
Scaffold_1178			414	0	not_conserved	dispensable	Scaffold_1178			414	0	not_conserved	dispensable	dispensable
Scaffold_1179			414	0	not_conserved	dispensable	Scaffold_1179			414	0	not_conserved	dispensable	dispensable
Scaffold_1180	14	265	413	64.1646	conserved	dispensable	Scaffold_1180			413	0	not_conserved	dispensable	dispensable
Scaffold_1181	14	264	413	63.9225	conserved	dispensable	Scaffold_1181			413	0	not_conserved	dispensable	dispensable
Scaffold_1182			413	0	not_conserved	dispensable	Scaffold_1182			413	0	not_conserved	dispensable	dispensable
Scaffold_1183	6	209	413	50.6053	conserved	dispensable	Scaffold_1183			413	0	not_conserved	dispensable	dispensable
Scaffold_1184			412	0	not_conserved	dispensable	Scaffold_1184			412	0	not_conserved	dispensable	dispensable
Scaffold_1185			412	0	not_conserved	dispensable	Scaffold_1185			412	0	not_conserved	dispensable	dispensable
Scaffold_1186			411	0	not_conserved	dispensable	Scaffold_1186			411	0	not_conserved	dispensable	dispensable
Scaffold_1187			411	0	not_conserved	dispensable	Scaffold_1187			411	0	not_conserved	dispensable	dispensable
Scaffold_1188			411	0	not_conserved	dispensable	Scaffold_1188			411	0	not_conserved	dispensable	dispensable
Scaffold_1189	6	226	411	54.9878	conserved	dispensable	Scaffold_1189			411	0	not_conserved	core	core
Scaffold_1190			411	0	not_conserved	dispensable	Scaffold_1190			411	0	not_conserved	dispensable	dispensable
Scaffold_1191			410	0	not_conserved	dispensable	Scaffold_1191			410	0	not_conserved	dispensable	dispensable
Scaffold_1192			409	0	not_conserved	dispensable	Scaffold_1192			409	0	not_conserved	dispensable	dispensable
Scaffold_1193			409	0	not_conserved	dispensable	Scaffold_1193			409	0	not_conserved	dispensable	dispensable
Scaffold_1194			409	0	not_conserved	dispensable	Scaffold_1194			409	0	not_conserved	dispensable	dispensable
Scaffold_1195			408	0	not_conserved	dispensable	Scaffold_1195			408	0	not_conserved	dispensable	dispensable
Scaffold_1196			408	0	not_conserved	dispensable	Scaffold_1196			408	0	not_conserved	dispensable	dispensable
Scaffold_1197			408	0	not_conserved	dispensable	Scaffold_1197			408	0	not_conserved	dispensable	dispensable
Scaffold_1198			407	0	not_conserved	dispensable	Scaffold_1198			407	0	not_conserved	dispensable	dispensable
Scaffold_1199	14	344	406	84.7291	conserved	dispensable	Scaffold_1199			406	0	not_conserved	dispensable	dispensable
Scaffold_1200			406	0	not_conserved	dispensable	Scaffold_1200			406	0	not_conserved	dispensable	dispensable
Scaffold_1201	6	358	405	88.3951	conserved	dispensable	Scaffold_1201			405	0	not_conserved	dispensable	dispensable
Scaffold_1202			405	0	not_conserved	dispensable	Scaffold_1202			405	0	not_conserved	dispensable	dispensable
Scaffold_1203			405	0	not_conserved	dispensable	Scaffold_1203			405	0	not_conserved	dispensable	dispensable
Scaffold_1204			405	0	not_conserved	dispensable	Scaffold_1204			405	0	not_conserved	dispensable	dispensable
Scaffold_1205			405	0	not_conserved	dispensable	Scaffold_1205			405	0	not_conserved	dispensable	dispensable
Scaffold_1206			405	0	not_conserved	dispensable	Scaffold_1206			405	0	not_conserved	dispensable	dispensable
Scaffold_1207			404	0	not_conserved	dispensable	Scaffold_1207			404	0	not_conserved	dispensable	dispensable
Scaffold_1208			404	0	not_conserved	dispensable	Scaffold_1208			404	0	not_conserved	dispensable	dispensable
Scaffold_1209	2	404	404	100	conserved	core	Scaffold_1209			404	0	not_conserved	dispensable	core
Scaffold_1210	3	381	403	94.5409	conserved	dispensable	Scaffold_1210			403	0	not_conserved	dispensable	dispensable
Scaffold_1211			403	0	not_conserved	dispensable	Scaffold_1211			403	0	not_conserved	dispensable	dispensable
Scaffold_1212	6	320	403	79.4045	conserved	dispensable	Scaffold_1212			403	0	not_conserved	dispensable	dispensable
Scaffold_1213			403	0	not_conserved	dispensable	Scaffold_1213	14	246	403	61.0422	conserved	dispensable	dispensable
Scaffold_1214			402	0	not_conserved	dispensable	Scaffold_1214			402	0	not_conserved	dispensable	dispensable
Scaffold_1215			402	0	not_conserved	dispensable	Scaffold_1215			402	0	not_conserved	dispensable	dispensable
Scaffold_1216			401	0	not_conserved	dispensable	Scaffold_1216			401	0	not_conserved	dispensable	dispensable
Scaffold_1217			401	0	not_conserved	dispensable	Scaffold_1217			401	0	not_conserved	dispensable	dispensable
Scaffold_1218			401	0	not_conserved	dispensable	Scaffold_1218	4	291	401	72.5686	conserved	core	core
Scaffold_1219			401	0	not_conserved	dispensable	Scaffold_1219			401	0	not_conserved	dispensable	dispensable
Scaffold_1220	14	376	401	93.7656	conserved	dispensable	Scaffold_1220			401	0	not_conserved	core	core
Scaffold_1221			401	0	not_conserved	dispensable	Scaffold_1221			401	0	not_conserved	dispensable	dispensable
Scaffold_1222			400	0	not_conserved	dispensable	Scaffold_1222			400	0	not_conserved	dispensable	dispensable
Scaffold_1223			399	0	not_conserved	dispensable	Scaffold_1223			399	0	not_conserved	dispensable	dispensable
Scaffold_1224			399	0	not_conserved	dispensable	Scaffold_1224	3	267	399	66.9173	conserved	dispensable	dispensable
Scaffold_1225			399	0	not_conserved	dispensable	Scaffold_1225			399	0	not_conserved	dispensable	dispensable
Scaffold_1226			399	0	not_conserved	dispensable	Scaffold_1226			399	0	not_conserved	core	core
Scaffold_1227			398	0	not_conserved	dispensable	Scaffold_1227			398	0	not_conserved	dispensable	dispensable
Scaffold_1228			398	0	not_conserved	dispensable	Scaffold_1228			398	0	not_conserved	dispensable	dispensable
Scaffold_1229			398	0	not_conserved	dispensable	Scaffold_1229	14	105	398	26.3819	not_conserved	dispensable	dispensable
Scaffold_1230			397	0	not_conserved	dispensable	Scaffold_1230			397	0	not_conserved	dispensable	dispensable
Scaffold_1231	14	115	397	28.9673	not_conserved	dispensable	Scaffold_1231			397	0	not_conserved	dispensable	dispensable
Scaffold_1232			396	0	not_conserved	dispensable	Scaffold_1232			396	0	not_conserved	dispensable	dispensable
Scaffold_1233			396	0	not_conserved	dispensable	Scaffold_1233			396	0	not_conserved	dispensable	dispensable
Scaffold_1234	6	395	396	99.7475	conserved	dispensable	Scaffold_1234			396	0	not_conserved	dispensable	dispensable
Scaffold_1235	1	395	396	99.7475	conserved	core	Scaffold_1235	14	331	396	83.5859	conserved	dispensable	core
Scaffold_1236	2	290	395	73.4177	conserved	core	Scaffold_1236			395	0	not_conserved	dispensable	core
Scaffold_1237			395	0	not_conserved	dispensable	Scaffold_1237			395	0	not_conserved	dispensable	dispensable
Scaffold_1238	15	395	395	100	conserved	dispensable	Scaffold_1238			395	0	not_conserved	core	core
Scaffold_1239			395	0	not_conserved	dispensable	Scaffold_1239			395	0	not_conserved	dispensable	dispensable
Scaffold_1240			394	0	not_conserved	dispensable	Scaffold_1240			394	0	not_conserved	dispensable	dispensable
Scaffold_1241			394	0	not_conserved	dispensable	Scaffold_1241			394	0	not_conserved	dispensable	dispensable
Scaffold_1242	6	109	394	27.665	not_conserved	dispensable	Scaffold_1242			394	0	not_conserved	dispensable	dispensable
Scaffold_1243			394	0	not_conserved	dispensable	Scaffold_1243			394	0	not_conserved	dispensable	dispensable
Scaffold_1244			394	0	not_conserved	dispensable	Scaffold_1244			394	0	not_conserved	dispensable	dispensable
Scaffold_1245			394	0	not_conserved	dispensable	Scaffold_1245			394	0	not_conserved	dispensable	dispensable
Scaffold_1246	14	392	393	99.7455	conserved	dispensable	Scaffold_1246			393	0	not_conserved	dispensable	dispensable
Scaffold_1247			393	0	not_conserved	dispensable	Scaffold_1247	1	384	393	97.7099	conserved	dispensable	dispensable
Scaffold_1248			393	0	not_conserved	dispensable	Scaffold_1248			393	0	not_conserved	dispensable	dispensable
Scaffold_1249	6	352	393	89.5674	conserved	dispensable	Scaffold_1249			393	0	not_conserved	dispensable	dispensable
Scaffold_1250			393	0	not_conserved	dispensable	Scaffold_1250			393	0	not_conserved	dispensable	dispensable
Scaffold_1251			392	0	not_conserved	dispensable	Scaffold_1251			392	0	not_conserved	dispensable	dispensable
Scaffold_1252	4	201	392	51.2755	conserved	core	Scaffold_1252			392	0	not_conserved	dispensable	core
Scaffold_1253			392	0	not_conserved	dispensable	Scaffold_1253			392	0	not_conserved	dispensable	dispensable
Scaffold_1254			391	0	not_conserved	dispensable	Scaffold_1254			391	0	not_conserved	dispensable	dispensable
Scaffold_1255			391	0	not_conserved	dispensable	Scaffold_1255			391	0	not_conserved	dispensable	dispensable
Scaffold_1256			391	0	not_conserved	dispensable	Scaffold_1256			391	0	not_conserved	dispensable	dispensable
Scaffold_1257	4	390	391	99.7442	conserved	core	Scaffold_1257			391	0	not_conserved	dispensable	core
Scaffold_1258	6	389	391	99.4885	conserved	dispensable	Scaffold_1258			391	0	not_conserved	dispensable	dispensable
Scaffold_1259			391	0	not_conserved	dispensable	Scaffold_1259			391	0	not_conserved	dispensable	dispensable
Scaffold_1260			391	0	not_conserved	dispensable	Scaffold_1260			391	0	not_conserved	dispensable	dispensable
Scaffold_1261			391	0	not_conserved	dispensable	Scaffold_1261			391	0	not_conserved	dispensable	dispensable
Scaffold_1262	6	390	391	99.7442	conserved	dispensable	Scaffold_1262			391	0	not_conserved	dispensable	dispensable
Scaffold_1263	6	389	390	99.7436	conserved	dispensable	Scaffold_1263			390	0	not_conserved	dispensable	dispensable
Scaffold_1264			390	0	not_conserved	dispensable	Scaffold_1264			390	0	not_conserved	dispensable	dispensable
Scaffold_1265			390	0	not_conserved	dispensable	Scaffold_1265			390	0	not_conserved	dispensable	dispensable
Scaffold_1266			390	0	not_conserved	dispensable	Scaffold_1266			390	0	not_conserved	core	core
Scaffold_1267			390	0	not_conserved	dispensable	Scaffold_1267			390	0	not_conserved	dispensable	dispensable
Scaffold_1268			390	0	not_conserved	dispensable	Scaffold_1268			390	0	not_conserved	dispensable	dispensable
Scaffold_1269			389	0	not_conserved	dispensable	Scaffold_1269			389	0	not_conserved	dispensable	dispensable
Scaffold_1270	14	320	389	82.2622	conserved	dispensable	Scaffold_1270			389	0	not_conserved	dispensable	dispensable
Scaffold_1271	14	320	389	82.2622	conserved	dispensable	Scaffold_1271			389	0	not_conserved	dispensable	dispensable
Scaffold_1272			389	0	not_conserved	dispensable	Scaffold_1272			389	0	not_conserved	dispensable	dispensable
Scaffold_1273			389	0	not_conserved	dispensable	Scaffold_1273			389	0	not_conserved	dispensable	dispensable
Scaffold_1274			389	0	not_conserved	dispensable	Scaffold_1274	6	384	389	98.7147	conserved	dispensable	dispensable
Scaffold_1275			388	0	not_conserved	dispensable	Scaffold_1275			388	0	not_conserved	dispensable	dispensable
Scaffold_1276			388	0	not_conserved	dispensable	Scaffold_1276			388	0	not_conserved	dispensable	dispensable
Scaffold_1277			388	0	not_conserved	dispensable	Scaffold_1277			388	0	not_conserved	dispensable	dispensable
Scaffold_1278			388	0	not_conserved	dispensable	Scaffold_1278			388	0	not_conserved	dispensable	dispensable
Scaffold_1279	3	387	388	99.7423	conserved	dispensable	Scaffold_1279			388	0	not_conserved	dispensable	dispensable
Scaffold_1280	9	153	388	39.433	conserved	core	Scaffold_1280			388	0	not_conserved	dispensable	core
Scaffold_1281			387	0	not_conserved	dispensable	Scaffold_1281			387	0	not_conserved	dispensable	dispensable
Scaffold_1282			387	0	not_conserved	dispensable	Scaffold_1282			387	0	not_conserved	dispensable	dispensable
Scaffold_1283			387	0	not_conserved	dispensable	Scaffold_1283	14	385	387	99.4832	conserved	dispensable	dispensable
Scaffold_1284	14	344	387	88.8889	conserved	dispensable	Scaffold_1284			387	0	not_conserved	dispensable	dispensable
Scaffold_1285	14	227	387	58.6563	conserved	dispensable	Scaffold_1285			387	0	not_conserved	dispensable	dispensable
Scaffold_1286			387	0	not_conserved	dispensable	Scaffold_1286			387	0	not_conserved	dispensable	dispensable
Scaffold_1287			386	0	not_conserved	dispensable	Scaffold_1287			386	0	not_conserved	dispensable	dispensable
Scaffold_1288			386	0	not_conserved	dispensable	Scaffold_1288			386	0	not_conserved	dispensable	dispensable
Scaffold_1289			386	0	not_conserved	dispensable	Scaffold_1289			386	0	not_conserved	dispensable	dispensable
Scaffold_1290			386	0	not_conserved	dispensable	Scaffold_1290			386	0	not_conserved	dispensable	dispensable
Scaffold_1291			385	0	not_conserved	dispensable	Scaffold_1291			385	0	not_conserved	dispensable	dispensable
Scaffold_1292			385	0	not_conserved	dispensable	Scaffold_1292			385	0	not_conserved	dispensable	dispensable
Scaffold_1293			385	0	not_conserved	dispensable	Scaffold_1293			385	0	not_conserved	dispensable	dispensable
Scaffold_1294			385	0	not_conserved	dispensable	Scaffold_1294			385	0	not_conserved	dispensable	dispensable
Scaffold_1295	14	296	385	76.8831	conserved	dispensable	Scaffold_1295			385	0	not_conserved	core	core
Scaffold_1296			385	0	not_conserved	dispensable	Scaffold_1296			385	0	not_conserved	dispensable	dispensable
Scaffold_1297			385	0	not_conserved	dispensable	Scaffold_1297			385	0	not_conserved	dispensable	dispensable
Scaffold_1298			384	0	not_conserved	dispensable	Scaffold_1298			384	0	not_conserved	dispensable	dispensable
Scaffold_1299	3	383	383	100	conserved	dispensable	Scaffold_1299			383	0	not_conserved	dispensable	dispensable
Scaffold_1300			383	0	not_conserved	dispensable	Scaffold_1300			383	0	not_conserved	dispensable	dispensable
Scaffold_1301	14	143	383	37.3368	conserved	dispensable	Scaffold_1301			383	0	not_conserved	dispensable	dispensable
Scaffold_1302	14	166	383	43.342	conserved	dispensable	Scaffold_1302			383	0	not_conserved	dispensable	dispensable
Scaffold_1303	3	127	383	33.1593	conserved	dispensable	Scaffold_1303			383	0	not_conserved	dispensable	dispensable
Scaffold_1304	4	382	382	100	conserved	core	Scaffold_1304			382	0	not_conserved	dispensable	core
Scaffold_1305			382	0	not_conserved	dispensable	Scaffold_1305			382	0	not_conserved	dispensable	dispensable
Scaffold_1306			382	0	not_conserved	dispensable	Scaffold_1306			382	0	not_conserved	dispensable	dispensable
Scaffold_1307	5	348	382	91.0995	conserved	core	Scaffold_1307	7	377	382	98.6911	conserved	dispensable	core
Scaffold_1308	6	380	382	99.4764	conserved	dispensable	Scaffold_1308			382	0	not_conserved	dispensable	dispensable
Scaffold_1309			382	0	not_conserved	dispensable	Scaffold_1309			382	0	not_conserved	dispensable	dispensable
Scaffold_1310			382	0	not_conserved	dispensable	Scaffold_1310	5	381	382	99.7382	conserved	dispensable	dispensable
Scaffold_1311			382	0	not_conserved	dispensable	Scaffold_1311			382	0	not_conserved	dispensable	dispensable
Scaffold_1312			382	0	not_conserved	dispensable	Scaffold_1312			382	0	not_conserved	dispensable	dispensable
Scaffold_1313			382	0	not_conserved	dispensable	Scaffold_1313			382	0	not_conserved	dispensable	dispensable
Scaffold_1314			382	0	not_conserved	dispensable	Scaffold_1314			382	0	not_conserved	dispensable	dispensable
Scaffold_1315			381	0	not_conserved	dispensable	Scaffold_1315			381	0	not_conserved	dispensable	dispensable
Scaffold_1316			381	0	not_conserved	dispensable	Scaffold_1316			381	0	not_conserved	dispensable	dispensable
Scaffold_1317			381	0	not_conserved	dispensable	Scaffold_1317			381	0	not_conserved	dispensable	dispensable
Scaffold_1318	9	257	381	67.4541	conserved	core	Scaffold_1318			381	0	not_conserved	dispensable	core
Scaffold_1319	6	380	381	99.7375	conserved	dispensable	Scaffold_1319			381	0	not_conserved	dispensable	dispensable
Scaffold_1320			381	0	not_conserved	dispensable	Scaffold_1320			381	0	not_conserved	dispensable	dispensable
Scaffold_1321			381	0	not_conserved	dispensable	Scaffold_1321	8	308	381	80.8399	conserved	dispensable	dispensable
Scaffold_1322			380	0	not_conserved	dispensable	Scaffold_1322			380	0	not_conserved	dispensable	dispensable
Scaffold_1323	14	163	380	42.8947	conserved	dispensable	Scaffold_1323			380	0	not_conserved	dispensable	dispensable
Scaffold_1324			380	0	not_conserved	dispensable	Scaffold_1324			380	0	not_conserved	dispensable	dispensable
Scaffold_1325			380	0	not_conserved	dispensable	Scaffold_1325			380	0	not_conserved	core	core
Scaffold_1326			380	0	not_conserved	dispensable	Scaffold_1326			380	0	not_conserved	dispensable	dispensable
Scaffold_1327			379	0	not_conserved	dispensable	Scaffold_1327			379	0	not_conserved	dispensable	dispensable
Scaffold_1328	6	377	379	99.4723	conserved	dispensable	Scaffold_1328			379	0	not_conserved	core	core
Scaffold_1329	3	245	379	64.6438	conserved	dispensable	Scaffold_1329			379	0	not_conserved	dispensable	dispensable
Scaffold_1330	3	245	379	64.6438	conserved	dispensable	Scaffold_1330			379	0	not_conserved	dispensable	dispensable
Scaffold_1331	6	377	379	99.4723	conserved	dispensable	Scaffold_1331			379	0	not_conserved	dispensable	dispensable
Scaffold_1332			379	0	not_conserved	dispensable	Scaffold_1332	4	377	379	99.4723	conserved	dispensable	dispensable
Scaffold_1333			378	0	not_conserved	dispensable	Scaffold_1333			378	0	not_conserved	dispensable	dispensable
Scaffold_1334			378	0	not_conserved	dispensable	Scaffold_1334			378	0	not_conserved	core	core
Scaffold_1335			378	0	not_conserved	dispensable	Scaffold_1335			378	0	not_conserved	dispensable	dispensable
Scaffold_1336			378	0	not_conserved	dispensable	Scaffold_1336			378	0	not_conserved	dispensable	dispensable
Scaffold_1337			378	0	not_conserved	dispensable	Scaffold_1337			378	0	not_conserved	dispensable	dispensable
Scaffold_1338			378	0	not_conserved	dispensable	Scaffold_1338			378	0	not_conserved	dispensable	dispensable
Scaffold_1339	6	375	377	99.4695	conserved	dispensable	Scaffold_1339			377	0	not_conserved	dispensable	dispensable
Scaffold_1340			377	0	not_conserved	dispensable	Scaffold_1340			377	0	not_conserved	dispensable	dispensable
Scaffold_1341			376	0	not_conserved	dispensable	Scaffold_1341			376	0	not_conserved	dispensable	dispensable
Scaffold_1342			376	0	not_conserved	dispensable	Scaffold_1342			376	0	not_conserved	dispensable	dispensable
Scaffold_1343			376	0	not_conserved	dispensable	Scaffold_1343			376	0	not_conserved	dispensable	dispensable
Scaffold_1344			376	0	not_conserved	dispensable	Scaffold_1344			376	0	not_conserved	dispensable	dispensable
Scaffold_1345			376	0	not_conserved	dispensable	Scaffold_1345			376	0	not_conserved	dispensable	dispensable
Scaffold_1346			376	0	not_conserved	dispensable	Scaffold_1346			376	0	not_conserved	dispensable	dispensable
Scaffold_1347	6	374	375	99.7333	conserved	dispensable	Scaffold_1347			375	0	not_conserved	dispensable	dispensable
Scaffold_1348			375	0	not_conserved	dispensable	Scaffold_1348			375	0	not_conserved	dispensable	dispensable
Scaffold_1349			374	0	not_conserved	dispensable	Scaffold_1349			374	0	not_conserved	dispensable	dispensable
Scaffold_1350			374	0	not_conserved	dispensable	Scaffold_1350			374	0	not_conserved	dispensable	dispensable
Scaffold_1351			374	0	not_conserved	dispensable	Scaffold_1351			374	0	not_conserved	dispensable	dispensable
Scaffold_1352			374	0	not_conserved	dispensable	Scaffold_1352			374	0	not_conserved	dispensable	dispensable
Scaffold_1353			373	0	not_conserved	dispensable	Scaffold_1353			373	0	not_conserved	dispensable	dispensable
Scaffold_1354			373	0	not_conserved	dispensable	Scaffold_1354			373	0	not_conserved	dispensable	dispensable
Scaffold_1355			373	0	not_conserved	dispensable	Scaffold_1355			373	0	not_conserved	dispensable	dispensable
Scaffold_1356			373	0	not_conserved	dispensable	Scaffold_1356			373	0	not_conserved	dispensable	dispensable
Scaffold_1357			372	0	not_conserved	dispensable	Scaffold_1357			372	0	not_conserved	dispensable	dispensable
Scaffold_1358			372	0	not_conserved	dispensable	Scaffold_1358			372	0	not_conserved	dispensable	dispensable
Scaffold_1359			372	0	not_conserved	dispensable	Scaffold_1359			372	0	not_conserved	dispensable	dispensable
Scaffold_1360			372	0	not_conserved	dispensable	Scaffold_1360			372	0	not_conserved	dispensable	dispensable
Scaffold_1361			372	0	not_conserved	dispensable	Scaffold_1361			372	0	not_conserved	dispensable	dispensable
Scaffold_1362			371	0	not_conserved	dispensable	Scaffold_1362			371	0	not_conserved	dispensable	dispensable
Scaffold_1363	15	219	370	59.1892	conserved	dispensable	Scaffold_1363			370	0	not_conserved	dispensable	dispensable
Scaffold_1364			370	0	not_conserved	dispensable	Scaffold_1364			370	0	not_conserved	dispensable	dispensable
Scaffold_1365			370	0	not_conserved	dispensable	Scaffold_1365			370	0	not_conserved	dispensable	dispensable
Scaffold_1366			370	0	not_conserved	dispensable	Scaffold_1366			370	0	not_conserved	dispensable	dispensable
Scaffold_1367			370	0	not_conserved	dispensable	Scaffold_1367			370	0	not_conserved	dispensable	dispensable
Scaffold_1368			369	0	not_conserved	dispensable	Scaffold_1368			369	0	not_conserved	dispensable	dispensable
Scaffold_1369			369	0	not_conserved	dispensable	Scaffold_1369			369	0	not_conserved	core	core
Scaffold_1370	14	368	369	99.729	conserved	dispensable	Scaffold_1370			369	0	not_conserved	dispensable	dispensable
Scaffold_1371	3	154	368	41.8478	conserved	dispensable	Scaffold_1371			368	0	not_conserved	dispensable	dispensable
Scaffold_1372			368	0	not_conserved	dispensable	Scaffold_1372			368	0	not_conserved	dispensable	dispensable
Scaffold_1373	1	368	368	100	conserved	core	Scaffold_1373			368	0	not_conserved	dispensable	core
Scaffold_1374			368	0	not_conserved	dispensable	Scaffold_1374			368	0	not_conserved	dispensable	dispensable
Scaffold_1375			368	0	not_conserved	dispensable	Scaffold_1375			368	0	not_conserved	core	core
Scaffold_1376	2	154	368	41.8478	conserved	core	Scaffold_1376			368	0	not_conserved	core	core
Scaffold_1377			367	0	not_conserved	dispensable	Scaffold_1377			367	0	not_conserved	dispensable	dispensable
Scaffold_1378			367	0	not_conserved	dispensable	Scaffold_1378			367	0	not_conserved	dispensable	dispensable
Scaffold_1379			367	0	not_conserved	dispensable	Scaffold_1379			367	0	not_conserved	dispensable	dispensable
Scaffold_1380	3	353	367	96.1853	conserved	dispensable	Scaffold_1380			367	0	not_conserved	dispensable	dispensable
Scaffold_1381	3	352	367	95.9128	conserved	dispensable	Scaffold_1381			367	0	not_conserved	dispensable	dispensable
Scaffold_1382			367	0	not_conserved	dispensable	Scaffold_1382			367	0	not_conserved	dispensable	dispensable
Scaffold_1383			367	0	not_conserved	dispensable	Scaffold_1383	14	135	367	36.7847	conserved	dispensable	dispensable
Scaffold_1384			367	0	not_conserved	dispensable	Scaffold_1384			367	0	not_conserved	dispensable	dispensable
Scaffold_1385			366	0	not_conserved	dispensable	Scaffold_1385			366	0	not_conserved	dispensable	dispensable
Scaffold_1386			366	0	not_conserved	dispensable	Scaffold_1386			366	0	not_conserved	dispensable	dispensable
Scaffold_1387			366	0	not_conserved	dispensable	Scaffold_1387			366	0	not_conserved	dispensable	dispensable
Scaffold_1388			366	0	not_conserved	dispensable	Scaffold_1388			366	0	not_conserved	dispensable	dispensable
Scaffold_1389			365	0	not_conserved	dispensable	Scaffold_1389			365	0	not_conserved	dispensable	dispensable
Scaffold_1390			365	0	not_conserved	dispensable	Scaffold_1390	5	363	365	99.4521	conserved	dispensable	dispensable
Scaffold_1391			364	0	not_conserved	dispensable	Scaffold_1391			364	0	not_conserved	core	core
Scaffold_1392			364	0	not_conserved	dispensable	Scaffold_1392			364	0	not_conserved	dispensable	dispensable
Scaffold_1393			364	0	not_conserved	dispensable	Scaffold_1393	14	359	364	98.6264	conserved	dispensable	dispensable
Scaffold_1394			364	0	not_conserved	dispensable	Scaffold_1394			364	0	not_conserved	core	core
Scaffold_1395			364	0	not_conserved	dispensable	Scaffold_1395			364	0	not_conserved	dispensable	dispensable
Scaffold_1396			363	0	not_conserved	dispensable	Scaffold_1396			363	0	not_conserved	dispensable	dispensable
Scaffold_1397			363	0	not_conserved	dispensable	Scaffold_1397			363	0	not_conserved	dispensable	dispensable
Scaffold_1398			363	0	not_conserved	dispensable	Scaffold_1398			363	0	not_conserved	dispensable	dispensable
Scaffold_1399			363	0	not_conserved	dispensable	Scaffold_1399			363	0	not_conserved	dispensable	dispensable
Scaffold_1400			362	0	not_conserved	dispensable	Scaffold_1400			362	0	not_conserved	dispensable	dispensable
Scaffold_1401			362	0	not_conserved	dispensable	Scaffold_1401			362	0	not_conserved	core	core
Scaffold_1402			362	0	not_conserved	dispensable	Scaffold_1402			362	0	not_conserved	dispensable	dispensable
Scaffold_1403			362	0	not_conserved	dispensable	Scaffold_1403			362	0	not_conserved	dispensable	dispensable
Scaffold_1404			361	0	not_conserved	dispensable	Scaffold_1404			361	0	not_conserved	dispensable	dispensable
Scaffold_1405			361	0	not_conserved	dispensable	Scaffold_1405	14	361	361	100	conserved	dispensable	dispensable
Scaffold_1406			361	0	not_conserved	dispensable	Scaffold_1406			361	0	not_conserved	dispensable	dispensable
Scaffold_1407			361	0	not_conserved	dispensable	Scaffold_1407			361	0	not_conserved	dispensable	dispensable
Scaffold_1408			361	0	not_conserved	dispensable	Scaffold_1408			361	0	not_conserved	dispensable	dispensable
Scaffold_1409	14	356	361	98.615	conserved	dispensable	Scaffold_1409			361	0	not_conserved	dispensable	dispensable
Scaffold_1410			360	0	not_conserved	dispensable	Scaffold_1410			360	0	not_conserved	dispensable	dispensable
Scaffold_1411	3	113	360	31.3889	conserved	dispensable	Scaffold_1411	14	359	360	99.7222	conserved	dispensable	dispensable
Scaffold_1412			360	0	not_conserved	dispensable	Scaffold_1412			360	0	not_conserved	dispensable	dispensable
Scaffold_1413			360	0	not_conserved	dispensable	Scaffold_1413			360	0	not_conserved	core	core
Scaffold_1414			360	0	not_conserved	dispensable	Scaffold_1414			360	0	not_conserved	dispensable	dispensable
Scaffold_1415			360	0	not_conserved	dispensable	Scaffold_1415			360	0	not_conserved	dispensable	dispensable
Scaffold_1416			360	0	not_conserved	dispensable	Scaffold_1416			360	0	not_conserved	dispensable	dispensable
Scaffold_1417			359	0	not_conserved	dispensable	Scaffold_1417			359	0	not_conserved	dispensable	dispensable
Scaffold_1418			359	0	not_conserved	dispensable	Scaffold_1418			359	0	not_conserved	dispensable	dispensable
Scaffold_1419			359	0	not_conserved	dispensable	Scaffold_1419	14	359	359	100	conserved	dispensable	dispensable
Scaffold_1420			359	0	not_conserved	dispensable	Scaffold_1420	14	359	359	100	conserved	dispensable	dispensable
Scaffold_1421			359	0	not_conserved	dispensable	Scaffold_1421			359	0	not_conserved	dispensable	dispensable
Scaffold_1422			358	0	not_conserved	dispensable	Scaffold_1422			358	0	not_conserved	dispensable	dispensable
Scaffold_1423			358	0	not_conserved	dispensable	Scaffold_1423			358	0	not_conserved	dispensable	dispensable
Scaffold_1424			358	0	not_conserved	dispensable	Scaffold_1424			358	0	not_conserved	dispensable	dispensable
Scaffold_1425	3	356	357	99.7199	conserved	dispensable	Scaffold_1425			357	0	not_conserved	dispensable	dispensable
Scaffold_1426			357	0	not_conserved	dispensable	Scaffold_1426			357	0	not_conserved	dispensable	dispensable
Scaffold_1427			357	0	not_conserved	dispensable	Scaffold_1427			357	0	not_conserved	dispensable	dispensable
Scaffold_1428			357	0	not_conserved	dispensable	Scaffold_1428			357	0	not_conserved	dispensable	dispensable
Scaffold_1429	3	356	357	99.7199	conserved	dispensable	Scaffold_1429			357	0	not_conserved	core	core
Scaffold_1430			357	0	not_conserved	dispensable	Scaffold_1430			357	0	not_conserved	dispensable	dispensable
Scaffold_1431			356	0	not_conserved	dispensable	Scaffold_1431			356	0	not_conserved	dispensable	dispensable
Scaffold_1432			356	0	not_conserved	dispensable	Scaffold_1432			356	0	not_conserved	dispensable	dispensable
Scaffold_1433			356	0	not_conserved	dispensable	Scaffold_1433			356	0	not_conserved	dispensable	dispensable
Scaffold_1434			356	0	not_conserved	dispensable	Scaffold_1434			356	0	not_conserved	dispensable	dispensable
Scaffold_1435			356	0	not_conserved	dispensable	Scaffold_1435	9	354	356	99.4382	conserved	dispensable	dispensable
Scaffold_1436			356	0	not_conserved	dispensable	Scaffold_1436			356	0	not_conserved	dispensable	dispensable
Scaffold_1437	10	90	355	25.3521	not_conserved	dispensable	Scaffold_1437			355	0	not_conserved	dispensable	dispensable
Scaffold_1438	1	153	355	43.0986	conserved	core	Scaffold_1438	14	286	355	80.5634	conserved	dispensable	core
Scaffold_1439			355	0	not_conserved	dispensable	Scaffold_1439			355	0	not_conserved	dispensable	dispensable
Scaffold_1440			355	0	not_conserved	dispensable	Scaffold_1440			355	0	not_conserved	dispensable	dispensable
Scaffold_1441			355	0	not_conserved	dispensable	Scaffold_1441			355	0	not_conserved	dispensable	dispensable
Scaffold_1442	4	208	354	58.7571	conserved	core	Scaffold_1442			354	0	not_conserved	dispensable	core
Scaffold_1443			354	0	not_conserved	dispensable	Scaffold_1443			354	0	not_conserved	dispensable	dispensable
Scaffold_1444	1	353	354	99.7175	conserved	core	Scaffold_1444	14	325	354	91.8079	conserved	core	core
Scaffold_1445	6	352	353	99.7167	conserved	dispensable	Scaffold_1445			353	0	not_conserved	dispensable	dispensable
Scaffold_1446			353	0	not_conserved	dispensable	Scaffold_1446	14	329	353	93.2011	conserved	dispensable	dispensable
Scaffold_1447			353	0	not_conserved	dispensable	Scaffold_1447			353	0	not_conserved	dispensable	dispensable
Scaffold_1448			353	0	not_conserved	dispensable	Scaffold_1448			353	0	not_conserved	dispensable	dispensable
Scaffold_1449	6	352	353	99.7167	conserved	dispensable	Scaffold_1449			353	0	not_conserved	dispensable	dispensable
Scaffold_1450	7	255	353	72.238	conserved	core	Scaffold_1450			353	0	not_conserved	dispensable	core
Scaffold_1451			353	0	not_conserved	dispensable	Scaffold_1451			353	0	not_conserved	dispensable	dispensable
Scaffold_1452			353	0	not_conserved	dispensable	Scaffold_1452			353	0	not_conserved	dispensable	dispensable
Scaffold_1453			353	0	not_conserved	dispensable	Scaffold_1453			353	0	not_conserved	dispensable	dispensable
Scaffold_1454	3	350	352	99.4318	conserved	dispensable	Scaffold_1454			352	0	not_conserved	dispensable	dispensable
Scaffold_1455			352	0	not_conserved	dispensable	Scaffold_1455			352	0	not_conserved	dispensable	dispensable
Scaffold_1456			352	0	not_conserved	dispensable	Scaffold_1456			352	0	not_conserved	dispensable	dispensable
Scaffold_1457			352	0	not_conserved	dispensable	Scaffold_1457			352	0	not_conserved	core	core
Scaffold_1458	8	317	352	90.0568	conserved	core	Scaffold_1458			352	0	not_conserved	dispensable	core
Scaffold_1459	1	350	351	99.7151	conserved	core	Scaffold_1459	14	348	351	99.1453	conserved	dispensable	core
Scaffold_1460	1	350	351	99.7151	conserved	core	Scaffold_1460			351	0	not_conserved	dispensable	core
Scaffold_1461	3	350	351	99.7151	conserved	dispensable	Scaffold_1461			351	0	not_conserved	core	core
Scaffold_1462	3	350	351	99.7151	conserved	dispensable	Scaffold_1462			351	0	not_conserved	dispensable	dispensable
Scaffold_1463			350	0	not_conserved	dispensable	Scaffold_1463			350	0	not_conserved	dispensable	dispensable
Scaffold_1464			350	0	not_conserved	dispensable	Scaffold_1464	8	300	350	85.7143	conserved	dispensable	dispensable
Scaffold_1465			350	0	not_conserved	dispensable	Scaffold_1465			350	0	not_conserved	dispensable	dispensable
Scaffold_1466			350	0	not_conserved	dispensable	Scaffold_1466	8	282	350	80.5714	conserved	dispensable	dispensable
Scaffold_1467			350	0	not_conserved	dispensable	Scaffold_1467			350	0	not_conserved	dispensable	dispensable
Scaffold_1468	6	296	350	84.5714	conserved	dispensable	Scaffold_1468			350	0	not_conserved	dispensable	dispensable
Scaffold_1469			350	0	not_conserved	dispensable	Scaffold_1469			350	0	not_conserved	dispensable	dispensable
Scaffold_1470			349	0	not_conserved	dispensable	Scaffold_1470			349	0	not_conserved	dispensable	dispensable
Scaffold_1471			349	0	not_conserved	dispensable	Scaffold_1471			349	0	not_conserved	dispensable	dispensable
Scaffold_1472	15	346	349	99.1404	conserved	dispensable	Scaffold_1472			349	0	not_conserved	dispensable	dispensable
Scaffold_1473			349	0	not_conserved	dispensable	Scaffold_1473	2	347	349	99.4269	conserved	dispensable	dispensable
Scaffold_1474			349	0	not_conserved	dispensable	Scaffold_1474	2	345	349	98.8539	conserved	dispensable	dispensable
Scaffold_1475			348	0	not_conserved	dispensable	Scaffold_1475			348	0	not_conserved	dispensable	dispensable
Scaffold_1476			348	0	not_conserved	dispensable	Scaffold_1476			348	0	not_conserved	dispensable	dispensable
Scaffold_1477	3	347	348	99.7126	conserved	dispensable	Scaffold_1477			348	0	not_conserved	dispensable	dispensable
Scaffold_1478	3	347	348	99.7126	conserved	dispensable	Scaffold_1478			348	0	not_conserved	dispensable	dispensable
Scaffold_1479			348	0	not_conserved	dispensable	Scaffold_1479			348	0	not_conserved	dispensable	dispensable
Scaffold_1480			346	0	not_conserved	dispensable	Scaffold_1480			346	0	not_conserved	dispensable	dispensable
Scaffold_1481			346	0	not_conserved	dispensable	Scaffold_1481	5	294	346	84.9711	conserved	dispensable	dispensable
Scaffold_1482			346	0	not_conserved	dispensable	Scaffold_1482			346	0	not_conserved	dispensable	dispensable
Scaffold_1483			346	0	not_conserved	dispensable	Scaffold_1483			346	0	not_conserved	dispensable	dispensable
Scaffold_1484			346	0	not_conserved	dispensable	Scaffold_1484			346	0	not_conserved	dispensable	dispensable
Scaffold_1485	15	344	346	99.422	conserved	dispensable	Scaffold_1485			346	0	not_conserved	dispensable	dispensable
Scaffold_1486	13	344	346	99.422	conserved	core	Scaffold_1486	10	345	346	99.711	conserved	dispensable	core
Scaffold_1487			346	0	not_conserved	dispensable	Scaffold_1487			346	0	not_conserved	dispensable	dispensable
Scaffold_1488	6	295	345	85.5072	conserved	dispensable	Scaffold_1488			345	0	not_conserved	dispensable	dispensable
Scaffold_1489			345	0	not_conserved	dispensable	Scaffold_1489			345	0	not_conserved	dispensable	dispensable
Scaffold_1490			344	0	not_conserved	dispensable	Scaffold_1490			344	0	not_conserved	dispensable	dispensable
Scaffold_1491			344	0	not_conserved	dispensable	Scaffold_1491			344	0	not_conserved	dispensable	dispensable
Scaffold_1492			344	0	not_conserved	dispensable	Scaffold_1492			344	0	not_conserved	dispensable	dispensable
Scaffold_1493			343	0	not_conserved	dispensable	Scaffold_1493			343	0	not_conserved	dispensable	dispensable
Scaffold_1494			343	0	not_conserved	dispensable	Scaffold_1494			343	0	not_conserved	dispensable	dispensable
Scaffold_1495			343	0	not_conserved	dispensable	Scaffold_1495			343	0	not_conserved	dispensable	dispensable
Scaffold_1496			343	0	not_conserved	dispensable	Scaffold_1496			343	0	not_conserved	core	core
Scaffold_1497	9	231	343	67.3469	conserved	core	Scaffold_1497			343	0	not_conserved	dispensable	core
Scaffold_1498	6	218	343	63.5569	conserved	dispensable	Scaffold_1498			343	0	not_conserved	dispensable	dispensable
Scaffold_1499			342	0	not_conserved	dispensable	Scaffold_1499			342	0	not_conserved	dispensable	dispensable
Scaffold_1500			342	0	not_conserved	dispensable	Scaffold_1500			342	0	not_conserved	dispensable	dispensable
Scaffold_1501			342	0	not_conserved	dispensable	Scaffold_1501			342	0	not_conserved	dispensable	dispensable
Scaffold_1502			342	0	not_conserved	dispensable	Scaffold_1502			342	0	not_conserved	dispensable	dispensable
Scaffold_1503			342	0	not_conserved	dispensable	Scaffold_1503			342	0	not_conserved	dispensable	dispensable
Scaffold_1504			342	0	not_conserved	dispensable	Scaffold_1504			342	0	not_conserved	dispensable	dispensable
Scaffold_1505			341	0	not_conserved	dispensable	Scaffold_1505			341	0	not_conserved	dispensable	dispensable
Scaffold_1506			341	0	not_conserved	dispensable	Scaffold_1506			341	0	not_conserved	dispensable	dispensable
Scaffold_1507			340	0	not_conserved	dispensable	Scaffold_1507			340	0	not_conserved	dispensable	dispensable
Scaffold_1508			340	0	not_conserved	dispensable	Scaffold_1508			340	0	not_conserved	dispensable	dispensable
Scaffold_1509			340	0	not_conserved	dispensable	Scaffold_1509			340	0	not_conserved	dispensable	dispensable
Scaffold_1510			340	0	not_conserved	dispensable	Scaffold_1510			340	0	not_conserved	dispensable	dispensable
Scaffold_1511			340	0	not_conserved	dispensable	Scaffold_1511			340	0	not_conserved	dispensable	dispensable
Scaffold_1512			340	0	not_conserved	dispensable	Scaffold_1512			340	0	not_conserved	dispensable	dispensable
Scaffold_1513	1	338	340	99.4118	conserved	core	Scaffold_1513			340	0	not_conserved	dispensable	core
Scaffold_1514			340	0	not_conserved	dispensable	Scaffold_1514			340	0	not_conserved	dispensable	dispensable
Scaffold_1515			340	0	not_conserved	dispensable	Scaffold_1515			340	0	not_conserved	dispensable	dispensable
Scaffold_1516			339	0	not_conserved	dispensable	Scaffold_1516	14	287	339	84.6608	conserved	dispensable	dispensable
Scaffold_1517	14	338	339	99.705	conserved	dispensable	Scaffold_1517	6	339	339	100	conserved	dispensable	dispensable
Scaffold_1518			339	0	not_conserved	dispensable	Scaffold_1518			339	0	not_conserved	dispensable	dispensable
Scaffold_1519			339	0	not_conserved	dispensable	Scaffold_1519			339	0	not_conserved	dispensable	dispensable
Scaffold_1520	14	338	339	99.705	conserved	dispensable	Scaffold_1520			339	0	not_conserved	dispensable	dispensable
Scaffold_1521	3	162	339	47.7876	conserved	dispensable	Scaffold_1521			339	0	not_conserved	dispensable	dispensable
Scaffold_1522	3	166	339	48.9676	conserved	dispensable	Scaffold_1522			339	0	not_conserved	dispensable	dispensable
Scaffold_1523			339	0	not_conserved	dispensable	Scaffold_1523			339	0	not_conserved	dispensable	dispensable
Scaffold_1524	15	311	339	91.7404	conserved	dispensable	Scaffold_1524			339	0	not_conserved	dispensable	dispensable
Scaffold_1525			339	0	not_conserved	dispensable	Scaffold_1525			339	0	not_conserved	dispensable	dispensable
Scaffold_1526	14	338	339	99.705	conserved	dispensable	Scaffold_1526	6	339	339	100	conserved	dispensable	dispensable
Scaffold_1527			338	0	not_conserved	dispensable	Scaffold_1527			338	0	not_conserved	dispensable	dispensable
Scaffold_1528	6	338	338	100	conserved	dispensable	Scaffold_1528			338	0	not_conserved	dispensable	dispensable
Scaffold_1529	6	338	338	100	conserved	dispensable	Scaffold_1529			338	0	not_conserved	dispensable	dispensable
Scaffold_1530			337	0	not_conserved	dispensable	Scaffold_1530	4	120	337	35.6083	conserved	dispensable	dispensable
Scaffold_1531			337	0	not_conserved	dispensable	Scaffold_1531			337	0	not_conserved	dispensable	dispensable
Scaffold_1532			337	0	not_conserved	dispensable	Scaffold_1532			337	0	not_conserved	dispensable	dispensable
Scaffold_1533			337	0	not_conserved	dispensable	Scaffold_1533			337	0	not_conserved	dispensable	dispensable
Scaffold_1534			336	0	not_conserved	dispensable	Scaffold_1534			336	0	not_conserved	dispensable	dispensable
Scaffold_1535			336	0	not_conserved	dispensable	Scaffold_1535			336	0	not_conserved	dispensable	dispensable
Scaffold_1536	1	98	336	29.1667	not_conserved	dispensable	Scaffold_1536	14	129	336	38.3929	conserved	dispensable	dispensable
Scaffold_1537			335	0	not_conserved	dispensable	Scaffold_1537			335	0	not_conserved	dispensable	dispensable
Scaffold_1538			335	0	not_conserved	dispensable	Scaffold_1538			335	0	not_conserved	dispensable	dispensable
Scaffold_1539			335	0	not_conserved	dispensable	Scaffold_1539			335	0	not_conserved	dispensable	dispensable
Scaffold_1540	6	335	335	100	conserved	dispensable	Scaffold_1540			335	0	not_conserved	core	core
Scaffold_1541	6	335	335	100	conserved	dispensable	Scaffold_1541			335	0	not_conserved	dispensable	dispensable
Scaffold_1542			334	0	not_conserved	dispensable	Scaffold_1542			334	0	not_conserved	core	core
Scaffold_1543			334	0	not_conserved	dispensable	Scaffold_1543			334	0	not_conserved	dispensable	dispensable
Scaffold_1544			334	0	not_conserved	dispensable	Scaffold_1544			334	0	not_conserved	dispensable	dispensable
Scaffold_1545			333	0	not_conserved	dispensable	Scaffold_1545			333	0	not_conserved	dispensable	dispensable
Scaffold_1546			333	0	not_conserved	dispensable	Scaffold_1546			333	0	not_conserved	dispensable	dispensable
Scaffold_1547			333	0	not_conserved	dispensable	Scaffold_1547			333	0	not_conserved	dispensable	dispensable
Scaffold_1548	15	332	332	100	conserved	dispensable	Scaffold_1548			332	0	not_conserved	dispensable	dispensable
Scaffold_1549			332	0	not_conserved	dispensable	Scaffold_1549			332	0	not_conserved	dispensable	dispensable
Scaffold_1550			332	0	not_conserved	dispensable	Scaffold_1550			332	0	not_conserved	dispensable	dispensable
Scaffold_1551			332	0	not_conserved	dispensable	Scaffold_1551			332	0	not_conserved	dispensable	dispensable
Scaffold_1552	1	231	332	69.5783	conserved	core	Scaffold_1552			332	0	not_conserved	dispensable	core
Scaffold_1553			332	0	not_conserved	dispensable	Scaffold_1553			332	0	not_conserved	dispensable	dispensable
Scaffold_1554	6	310	332	93.3735	conserved	dispensable	Scaffold_1554			332	0	not_conserved	dispensable	dispensable
Scaffold_1555	1	332	332	100	conserved	core	Scaffold_1555	14	292	332	87.9518	conserved	dispensable	core
Scaffold_1556			332	0	not_conserved	dispensable	Scaffold_1556			332	0	not_conserved	dispensable	dispensable
Scaffold_1557			332	0	not_conserved	dispensable	Scaffold_1557			332	0	not_conserved	dispensable	dispensable
Scaffold_1558			331	0	not_conserved	dispensable	Scaffold_1558	7	326	331	98.4894	conserved	dispensable	dispensable
Scaffold_1559			331	0	not_conserved	dispensable	Scaffold_1559			331	0	not_conserved	dispensable	dispensable
Scaffold_1560			331	0	not_conserved	dispensable	Scaffold_1560			331	0	not_conserved	dispensable	dispensable
Scaffold_1561			331	0	not_conserved	dispensable	Scaffold_1561			331	0	not_conserved	dispensable	dispensable
Scaffold_1562			331	0	not_conserved	dispensable	Scaffold_1562			331	0	not_conserved	dispensable	dispensable
Scaffold_1563			331	0	not_conserved	dispensable	Scaffold_1563			331	0	not_conserved	dispensable	dispensable
Scaffold_1564			331	0	not_conserved	dispensable	Scaffold_1564			331	0	not_conserved	dispensable	dispensable
Scaffold_1565			331	0	not_conserved	dispensable	Scaffold_1565			331	0	not_conserved	dispensable	dispensable
Scaffold_1566			330	0	not_conserved	dispensable	Scaffold_1566			330	0	not_conserved	dispensable	dispensable
Scaffold_1567			330	0	not_conserved	dispensable	Scaffold_1567			330	0	not_conserved	dispensable	dispensable
Scaffold_1568			330	0	not_conserved	dispensable	Scaffold_1568			330	0	not_conserved	dispensable	dispensable
Scaffold_1569	14	329	330	99.697	conserved	dispensable	Scaffold_1569			330	0	not_conserved	dispensable	dispensable
Scaffold_1570	14	329	330	99.697	conserved	dispensable	Scaffold_1570			330	0	not_conserved	dispensable	dispensable
Scaffold_1571			330	0	not_conserved	dispensable	Scaffold_1571			330	0	not_conserved	dispensable	dispensable
Scaffold_1572	3	329	330	99.697	conserved	dispensable	Scaffold_1572			330	0	not_conserved	dispensable	dispensable
Scaffold_1573			329	0	not_conserved	dispensable	Scaffold_1573			329	0	not_conserved	dispensable	dispensable
Scaffold_1574			329	0	not_conserved	dispensable	Scaffold_1574			329	0	not_conserved	dispensable	dispensable
Scaffold_1575			329	0	not_conserved	dispensable	Scaffold_1575	14	321	329	97.5684	conserved	dispensable	dispensable
Scaffold_1576			329	0	not_conserved	dispensable	Scaffold_1576			329	0	not_conserved	dispensable	dispensable
Scaffold_1577			329	0	not_conserved	dispensable	Scaffold_1577			329	0	not_conserved	dispensable	dispensable
Scaffold_1578			329	0	not_conserved	dispensable	Scaffold_1578			329	0	not_conserved	dispensable	dispensable
Scaffold_1579			329	0	not_conserved	dispensable	Scaffold_1579			329	0	not_conserved	dispensable	dispensable
Scaffold_1580			329	0	not_conserved	dispensable	Scaffold_1580			329	0	not_conserved	dispensable	dispensable
Scaffold_1581			329	0	not_conserved	dispensable	Scaffold_1581			329	0	not_conserved	core	core
Scaffold_1582			328	0	not_conserved	dispensable	Scaffold_1582			328	0	not_conserved	dispensable	dispensable
Scaffold_1583			328	0	not_conserved	dispensable	Scaffold_1583			328	0	not_conserved	dispensable	dispensable
Scaffold_1584			328	0	not_conserved	dispensable	Scaffold_1584			328	0	not_conserved	dispensable	dispensable
Scaffold_1585			327	0	not_conserved	dispensable	Scaffold_1585			327	0	not_conserved	dispensable	dispensable
Scaffold_1586	6	122	327	37.3089	conserved	dispensable	Scaffold_1586			327	0	not_conserved	dispensable	dispensable
Scaffold_1587			327	0	not_conserved	dispensable	Scaffold_1587			327	0	not_conserved	dispensable	dispensable
Scaffold_1588			327	0	not_conserved	dispensable	Scaffold_1588			327	0	not_conserved	dispensable	dispensable
Scaffold_1589			326	0	not_conserved	dispensable	Scaffold_1589			326	0	not_conserved	dispensable	dispensable
Scaffold_1590			326	0	not_conserved	dispensable	Scaffold_1590			326	0	not_conserved	dispensable	dispensable
Scaffold_1591			326	0	not_conserved	dispensable	Scaffold_1591			326	0	not_conserved	dispensable	dispensable
Scaffold_1592			326	0	not_conserved	dispensable	Scaffold_1592			326	0	not_conserved	dispensable	dispensable
Scaffold_1593			325	0	not_conserved	dispensable	Scaffold_1593			325	0	not_conserved	dispensable	dispensable
Scaffold_1594			325	0	not_conserved	dispensable	Scaffold_1594			325	0	not_conserved	dispensable	dispensable
Scaffold_1595			325	0	not_conserved	dispensable	Scaffold_1595			325	0	not_conserved	dispensable	dispensable
Scaffold_1596			324	0	not_conserved	dispensable	Scaffold_1596			324	0	not_conserved	dispensable	dispensable
Scaffold_1597			324	0	not_conserved	dispensable	Scaffold_1597			324	0	not_conserved	dispensable	dispensable
Scaffold_1598			324	0	not_conserved	dispensable	Scaffold_1598	14	322	324	99.3827	conserved	dispensable	dispensable
Scaffold_1599			323	0	not_conserved	dispensable	Scaffold_1599			323	0	not_conserved	dispensable	dispensable
Scaffold_1600			323	0	not_conserved	dispensable	Scaffold_1600			323	0	not_conserved	dispensable	dispensable
Scaffold_1601			323	0	not_conserved	dispensable	Scaffold_1601			323	0	not_conserved	dispensable	dispensable
Scaffold_1602	3	323	323	100	conserved	dispensable	Scaffold_1602			323	0	not_conserved	dispensable	dispensable
Scaffold_1603			323	0	not_conserved	dispensable	Scaffold_1603			323	0	not_conserved	dispensable	dispensable
Scaffold_1604	3	323	323	100	conserved	dispensable	Scaffold_1604			323	0	not_conserved	dispensable	dispensable
Scaffold_1605	6	323	323	100	conserved	dispensable	Scaffold_1605			323	0	not_conserved	dispensable	dispensable
Scaffold_1606			323	0	not_conserved	dispensable	Scaffold_1606			323	0	not_conserved	dispensable	dispensable
Scaffold_1607			323	0	not_conserved	dispensable	Scaffold_1607			323	0	not_conserved	dispensable	dispensable
Scaffold_1608			323	0	not_conserved	dispensable	Scaffold_1608			323	0	not_conserved	dispensable	dispensable
Scaffold_1609			322	0	not_conserved	dispensable	Scaffold_1609			322	0	not_conserved	dispensable	dispensable
Scaffold_1610			322	0	not_conserved	dispensable	Scaffold_1610			322	0	not_conserved	dispensable	dispensable
Scaffold_1611			322	0	not_conserved	dispensable	Scaffold_1611			322	0	not_conserved	dispensable	dispensable
Scaffold_1612	7	320	322	99.3789	conserved	core	Scaffold_1612	5	297	322	92.236	conserved	dispensable	core
Scaffold_1613			322	0	not_conserved	dispensable	Scaffold_1613	4	321	322	99.6894	conserved	dispensable	dispensable
Scaffold_1614			322	0	not_conserved	dispensable	Scaffold_1614			322	0	not_conserved	dispensable	dispensable
Scaffold_1615			321	0	not_conserved	dispensable	Scaffold_1615			321	0	not_conserved	dispensable	dispensable
Scaffold_1616	3	142	321	44.2368	conserved	dispensable	Scaffold_1616			321	0	not_conserved	dispensable	dispensable
Scaffold_1617			321	0	not_conserved	dispensable	Scaffold_1617			321	0	not_conserved	dispensable	dispensable
Scaffold_1618			321	0	not_conserved	dispensable	Scaffold_1618			321	0	not_conserved	dispensable	dispensable
Scaffold_1619			321	0	not_conserved	dispensable	Scaffold_1619			321	0	not_conserved	core	core
Scaffold_1620			321	0	not_conserved	dispensable	Scaffold_1620	4	311	321	96.8847	conserved	dispensable	dispensable
Scaffold_1621			321	0	not_conserved	dispensable	Scaffold_1621			321	0	not_conserved	dispensable	dispensable
Scaffold_1622			321	0	not_conserved	dispensable	Scaffold_1622			321	0	not_conserved	dispensable	dispensable
Scaffold_1623			320	0	not_conserved	dispensable	Scaffold_1623			320	0	not_conserved	dispensable	dispensable
Scaffold_1624	14	124	320	38.75	conserved	dispensable	Scaffold_1624			320	0	not_conserved	dispensable	dispensable
Scaffold_1625			320	0	not_conserved	dispensable	Scaffold_1625			320	0	not_conserved	dispensable	dispensable
Scaffold_1626			320	0	not_conserved	dispensable	Scaffold_1626			320	0	not_conserved	dispensable	dispensable
Scaffold_1627			320	0	not_conserved	dispensable	Scaffold_1627			320	0	not_conserved	dispensable	dispensable
Scaffold_1628			320	0	not_conserved	dispensable	Scaffold_1628			320	0	not_conserved	dispensable	dispensable
Scaffold_1629			319	0	not_conserved	dispensable	Scaffold_1629			319	0	not_conserved	dispensable	dispensable
Scaffold_1630			319	0	not_conserved	dispensable	Scaffold_1630			319	0	not_conserved	dispensable	dispensable
Scaffold_1631	14	317	319	99.373	conserved	dispensable	Scaffold_1631			319	0	not_conserved	dispensable	dispensable
Scaffold_1632			319	0	not_conserved	dispensable	Scaffold_1632			319	0	not_conserved	dispensable	dispensable
Scaffold_1633	14	242	319	75.8621	conserved	dispensable	Scaffold_1633			319	0	not_conserved	dispensable	dispensable
Scaffold_1634	14	317	319	99.373	conserved	dispensable	Scaffold_1634			319	0	not_conserved	dispensable	dispensable
Scaffold_1635			319	0	not_conserved	dispensable	Scaffold_1635			319	0	not_conserved	dispensable	dispensable
Scaffold_1636			319	0	not_conserved	dispensable	Scaffold_1636			319	0	not_conserved	dispensable	dispensable
Scaffold_1637	14	319	319	100	conserved	dispensable	Scaffold_1637			319	0	not_conserved	core	core
Scaffold_1638			319	0	not_conserved	dispensable	Scaffold_1638			319	0	not_conserved	dispensable	dispensable
Scaffold_1639			319	0	not_conserved	dispensable	Scaffold_1639			319	0	not_conserved	dispensable	dispensable
Scaffold_1640			319	0	not_conserved	dispensable	Scaffold_1640			319	0	not_conserved	dispensable	dispensable
Scaffold_1641	1	283	319	88.7147	conserved	core	Scaffold_1641			319	0	not_conserved	dispensable	core
Scaffold_1642			319	0	not_conserved	dispensable	Scaffold_1642			319	0	not_conserved	dispensable	dispensable
Scaffold_1643			319	0	not_conserved	dispensable	Scaffold_1643			319	0	not_conserved	dispensable	dispensable
Scaffold_1644			318	0	not_conserved	dispensable	Scaffold_1644			318	0	not_conserved	dispensable	dispensable
Scaffold_1645			318	0	not_conserved	dispensable	Scaffold_1645			318	0	not_conserved	dispensable	dispensable
Scaffold_1646			318	0	not_conserved	dispensable	Scaffold_1646			318	0	not_conserved	core	core
Scaffold_1647			318	0	not_conserved	dispensable	Scaffold_1647			318	0	not_conserved	dispensable	dispensable
Scaffold_1648			318	0	not_conserved	dispensable	Scaffold_1648			318	0	not_conserved	dispensable	dispensable
Scaffold_1649			318	0	not_conserved	dispensable	Scaffold_1649			318	0	not_conserved	dispensable	dispensable
Scaffold_1650			318	0	not_conserved	dispensable	Scaffold_1650			318	0	not_conserved	dispensable	dispensable
Scaffold_1651			318	0	not_conserved	dispensable	Scaffold_1651			318	0	not_conserved	dispensable	dispensable
Scaffold_1652			317	0	not_conserved	dispensable	Scaffold_1652			317	0	not_conserved	dispensable	dispensable
Scaffold_1653	10	315	317	99.3691	conserved	core	Scaffold_1653	6	317	317	100	conserved	dispensable	core
Scaffold_1654	1	317	317	100	conserved	core	Scaffold_1654	14	306	317	96.53	conserved	dispensable	core
Scaffold_1655			317	0	not_conserved	dispensable	Scaffold_1655			317	0	not_conserved	dispensable	dispensable
Scaffold_1656			317	0	not_conserved	dispensable	Scaffold_1656			317	0	not_conserved	dispensable	dispensable
Scaffold_1657	6	317	317	100	conserved	dispensable	Scaffold_1657			317	0	not_conserved	dispensable	dispensable
Scaffold_1658			317	0	not_conserved	dispensable	Scaffold_1658			317	0	not_conserved	dispensable	dispensable
Scaffold_1659			316	0	not_conserved	dispensable	Scaffold_1659			316	0	not_conserved	dispensable	dispensable
Scaffold_1660			316	0	not_conserved	dispensable	Scaffold_1660	10	156	316	49.3671	conserved	dispensable	dispensable
Scaffold_1661	6	314	316	99.3671	conserved	dispensable	Scaffold_1661			316	0	not_conserved	dispensable	dispensable
Scaffold_1662			316	0	not_conserved	dispensable	Scaffold_1662			316	0	not_conserved	dispensable	dispensable
Scaffold_1663			316	0	not_conserved	dispensable	Scaffold_1663			316	0	not_conserved	dispensable	dispensable
Scaffold_1664			316	0	not_conserved	dispensable	Scaffold_1664			316	0	not_conserved	dispensable	dispensable
Scaffold_1665			315	0	not_conserved	dispensable	Scaffold_1665			315	0	not_conserved	dispensable	dispensable
Scaffold_1666			315	0	not_conserved	dispensable	Scaffold_1666			315	0	not_conserved	dispensable	dispensable
Scaffold_1667			315	0	not_conserved	dispensable	Scaffold_1667			315	0	not_conserved	dispensable	dispensable
Scaffold_1668			315	0	not_conserved	dispensable	Scaffold_1668			315	0	not_conserved	dispensable	dispensable
Scaffold_1669			315	0	not_conserved	dispensable	Scaffold_1669			315	0	not_conserved	dispensable	dispensable
Scaffold_1670			315	0	not_conserved	dispensable	Scaffold_1670			315	0	not_conserved	dispensable	dispensable
Scaffold_1671			315	0	not_conserved	dispensable	Scaffold_1671			315	0	not_conserved	dispensable	dispensable
Scaffold_1672			315	0	not_conserved	dispensable	Scaffold_1672			315	0	not_conserved	dispensable	dispensable
Scaffold_1673	6	314	314	100	conserved	dispensable	Scaffold_1673			314	0	not_conserved	dispensable	dispensable
Scaffold_1674			314	0	not_conserved	dispensable	Scaffold_1674			314	0	not_conserved	dispensable	dispensable
Scaffold_1675			314	0	not_conserved	dispensable	Scaffold_1675			314	0	not_conserved	dispensable	dispensable
Scaffold_1676			314	0	not_conserved	dispensable	Scaffold_1676	1	153	314	48.7261	conserved	dispensable	dispensable
Scaffold_1677			314	0	not_conserved	dispensable	Scaffold_1677			314	0	not_conserved	core	core
Scaffold_1678	6	314	314	100	conserved	dispensable	Scaffold_1678			314	0	not_conserved	dispensable	dispensable
Scaffold_1679			314	0	not_conserved	dispensable	Scaffold_1679			314	0	not_conserved	dispensable	dispensable
Scaffold_1680			313	0	not_conserved	dispensable	Scaffold_1680			313	0	not_conserved	dispensable	dispensable
Scaffold_1681			313	0	not_conserved	dispensable	Scaffold_1681			313	0	not_conserved	dispensable	dispensable
Scaffold_1682	14	303	313	96.8051	conserved	dispensable	Scaffold_1682			313	0	not_conserved	dispensable	dispensable
Scaffold_1683			313	0	not_conserved	dispensable	Scaffold_1683			313	0	not_conserved	dispensable	dispensable
Scaffold_1684	3	283	313	90.4153	conserved	dispensable	Scaffold_1684			313	0	not_conserved	dispensable	dispensable
Scaffold_1685	3	311	313	99.361	conserved	dispensable	Scaffold_1685			313	0	not_conserved	dispensable	dispensable
Scaffold_1686	14	303	313	96.8051	conserved	dispensable	Scaffold_1686			313	0	not_conserved	dispensable	dispensable
Scaffold_1687			313	0	not_conserved	dispensable	Scaffold_1687			313	0	not_conserved	dispensable	dispensable
Scaffold_1688			313	0	not_conserved	dispensable	Scaffold_1688			313	0	not_conserved	dispensable	dispensable
Scaffold_1689			313	0	not_conserved	dispensable	Scaffold_1689			313	0	not_conserved	dispensable	dispensable
Scaffold_1690			313	0	not_conserved	dispensable	Scaffold_1690			313	0	not_conserved	dispensable	dispensable
Scaffold_1691			313	0	not_conserved	dispensable	Scaffold_1691			313	0	not_conserved	dispensable	dispensable
Scaffold_1692	8	75	313	23.9617	not_conserved	dispensable	Scaffold_1692			313	0	not_conserved	dispensable	dispensable
Scaffold_1693			312	0	not_conserved	dispensable	Scaffold_1693			312	0	not_conserved	dispensable	dispensable
Scaffold_1694			312	0	not_conserved	dispensable	Scaffold_1694			312	0	not_conserved	dispensable	dispensable
Scaffold_1695			312	0	not_conserved	dispensable	Scaffold_1695			312	0	not_conserved	dispensable	dispensable
Scaffold_1696			312	0	not_conserved	dispensable	Scaffold_1696	3	311	312	99.6795	conserved	dispensable	dispensable
Scaffold_1697			312	0	not_conserved	dispensable	Scaffold_1697			312	0	not_conserved	dispensable	dispensable
Scaffold_1698			312	0	not_conserved	dispensable	Scaffold_1698			312	0	not_conserved	dispensable	dispensable
Scaffold_1699			311	0	not_conserved	dispensable	Scaffold_1699			311	0	not_conserved	dispensable	dispensable
Scaffold_1700			311	0	not_conserved	dispensable	Scaffold_1700			311	0	not_conserved	dispensable	dispensable
Scaffold_1701	14	311	311	100	conserved	dispensable	Scaffold_1701			311	0	not_conserved	dispensable	dispensable
Scaffold_1702			311	0	not_conserved	dispensable	Scaffold_1702			311	0	not_conserved	dispensable	dispensable
Scaffold_1703			311	0	not_conserved	dispensable	Scaffold_1703			311	0	not_conserved	dispensable	dispensable
Scaffold_1704			311	0	not_conserved	dispensable	Scaffold_1704			311	0	not_conserved	dispensable	dispensable
Scaffold_1705			311	0	not_conserved	dispensable	Scaffold_1705			311	0	not_conserved	dispensable	dispensable
Scaffold_1706			311	0	not_conserved	dispensable	Scaffold_1706			311	0	not_conserved	dispensable	dispensable
Scaffold_1707			311	0	not_conserved	dispensable	Scaffold_1707	1	111	311	35.6913	conserved	dispensable	dispensable
Scaffold_1708			311	0	not_conserved	dispensable	Scaffold_1708			311	0	not_conserved	dispensable	dispensable
Scaffold_1709			310	0	not_conserved	dispensable	Scaffold_1709			310	0	not_conserved	dispensable	dispensable
Scaffold_1710			310	0	not_conserved	dispensable	Scaffold_1710	5	309	310	99.6774	conserved	dispensable	dispensable
Scaffold_1711	14	168	310	54.1935	conserved	dispensable	Scaffold_1711			310	0	not_conserved	dispensable	dispensable
Scaffold_1712			310	0	not_conserved	dispensable	Scaffold_1712	14	291	310	93.871	conserved	dispensable	dispensable
Scaffold_1713	6	308	310	99.3548	conserved	dispensable	Scaffold_1713			310	0	not_conserved	dispensable	dispensable
Scaffold_1714			310	0	not_conserved	dispensable	Scaffold_1714			310	0	not_conserved	dispensable	dispensable
Scaffold_1715			310	0	not_conserved	dispensable	Scaffold_1715			310	0	not_conserved	dispensable	dispensable
Scaffold_1716	6	308	310	99.3548	conserved	dispensable	Scaffold_1716			310	0	not_conserved	dispensable	dispensable
Scaffold_1717			310	0	not_conserved	dispensable	Scaffold_1717			310	0	not_conserved	dispensable	dispensable
Scaffold_1718			310	0	not_conserved	dispensable	Scaffold_1718			310	0	not_conserved	dispensable	dispensable
Scaffold_1719	3	308	309	99.6764	conserved	dispensable	Scaffold_1719			309	0	not_conserved	dispensable	dispensable
Scaffold_1720			309	0	not_conserved	dispensable	Scaffold_1720			309	0	not_conserved	dispensable	dispensable
Scaffold_1721			309	0	not_conserved	dispensable	Scaffold_1721			309	0	not_conserved	dispensable	dispensable
Scaffold_1722			309	0	not_conserved	dispensable	Scaffold_1722			309	0	not_conserved	dispensable	dispensable
Scaffold_1723			309	0	not_conserved	dispensable	Scaffold_1723			309	0	not_conserved	dispensable	dispensable
Scaffold_1724			308	0	not_conserved	dispensable	Scaffold_1724			308	0	not_conserved	dispensable	dispensable
Scaffold_1725	2	148	308	48.0519	conserved	core	Scaffold_1725			308	0	not_conserved	dispensable	core
Scaffold_1726			308	0	not_conserved	dispensable	Scaffold_1726			308	0	not_conserved	dispensable	dispensable
Scaffold_1727			308	0	not_conserved	dispensable	Scaffold_1727			308	0	not_conserved	dispensable	dispensable
Scaffold_1728			308	0	not_conserved	dispensable	Scaffold_1728			308	0	not_conserved	dispensable	dispensable
Scaffold_1729	14	210	308	68.1818	conserved	dispensable	Scaffold_1729			308	0	not_conserved	dispensable	dispensable
Scaffold_1730			307	0	not_conserved	dispensable	Scaffold_1730			307	0	not_conserved	dispensable	dispensable
Scaffold_1731			307	0	not_conserved	dispensable	Scaffold_1731			307	0	not_conserved	dispensable	dispensable
Scaffold_1732			307	0	not_conserved	dispensable	Scaffold_1732			307	0	not_conserved	dispensable	dispensable
Scaffold_1733			307	0	not_conserved	dispensable	Scaffold_1733			307	0	not_conserved	dispensable	dispensable
Scaffold_1734	6	305	307	99.3485	conserved	dispensable	Scaffold_1734			307	0	not_conserved	dispensable	dispensable
Scaffold_1735			307	0	not_conserved	dispensable	Scaffold_1735			307	0	not_conserved	dispensable	dispensable
Scaffold_1736	3	305	306	99.6732	conserved	dispensable	Scaffold_1736			306	0	not_conserved	dispensable	dispensable
Scaffold_1737			306	0	not_conserved	dispensable	Scaffold_1737			306	0	not_conserved	dispensable	dispensable
Scaffold_1738			305	0	not_conserved	dispensable	Scaffold_1738	7	305	305	100	conserved	dispensable	dispensable
Scaffold_1739			305	0	not_conserved	dispensable	Scaffold_1739	2	136	305	44.5902	conserved	dispensable	dispensable
Scaffold_1740			305	0	not_conserved	dispensable	Scaffold_1740			305	0	not_conserved	dispensable	dispensable
Scaffold_1741			305	0	not_conserved	dispensable	Scaffold_1741			305	0	not_conserved	core	core
Scaffold_1742			305	0	not_conserved	dispensable	Scaffold_1742	1	284	305	93.1148	conserved	dispensable	dispensable
Scaffold_1743			305	0	not_conserved	dispensable	Scaffold_1743			305	0	not_conserved	dispensable	dispensable
Scaffold_1744			305	0	not_conserved	dispensable	Scaffold_1744			305	0	not_conserved	dispensable	dispensable
Scaffold_1745			305	0	not_conserved	dispensable	Scaffold_1745			305	0	not_conserved	dispensable	dispensable
Scaffold_1746			305	0	not_conserved	dispensable	Scaffold_1746			305	0	not_conserved	dispensable	dispensable
Scaffold_1747			305	0	not_conserved	dispensable	Scaffold_1747			305	0	not_conserved	dispensable	dispensable
Scaffold_1748	3	305	305	100	conserved	dispensable	Scaffold_1748			305	0	not_conserved	dispensable	dispensable
Scaffold_1749			304	0	not_conserved	dispensable	Scaffold_1749			304	0	not_conserved	dispensable	dispensable
Scaffold_1750			304	0	not_conserved	dispensable	Scaffold_1750			304	0	not_conserved	core	core
Scaffold_1751			304	0	not_conserved	dispensable	Scaffold_1751			304	0	not_conserved	dispensable	dispensable
Scaffold_1752			304	0	not_conserved	dispensable	Scaffold_1752			304	0	not_conserved	dispensable	dispensable
Scaffold_1753			304	0	not_conserved	dispensable	Scaffold_1753			304	0	not_conserved	dispensable	dispensable
Scaffold_1754			304	0	not_conserved	dispensable	Scaffold_1754			304	0	not_conserved	dispensable	dispensable
Scaffold_1755			304	0	not_conserved	dispensable	Scaffold_1755	2	225	304	74.0132	conserved	dispensable	dispensable
Scaffold_1756			304	0	not_conserved	dispensable	Scaffold_1756			304	0	not_conserved	dispensable	dispensable
Scaffold_1757	14	255	303	84.1584	conserved	dispensable	Scaffold_1757			303	0	not_conserved	dispensable	dispensable
Scaffold_1758			303	0	not_conserved	dispensable	Scaffold_1758			303	0	not_conserved	dispensable	dispensable
Scaffold_1759			303	0	not_conserved	dispensable	Scaffold_1759			303	0	not_conserved	dispensable	dispensable
Scaffold_1760			303	0	not_conserved	dispensable	Scaffold_1760			303	0	not_conserved	dispensable	dispensable
Scaffold_1761	10	303	303	100	conserved	core	Scaffold_1761	6	303	303	100	conserved	dispensable	core
Scaffold_1762			302	0	not_conserved	dispensable	Scaffold_1762			302	0	not_conserved	dispensable	dispensable
Scaffold_1763			302	0	not_conserved	dispensable	Scaffold_1763			302	0	not_conserved	dispensable	dispensable
Scaffold_1764	3	295	301	98.0066	conserved	dispensable	Scaffold_1764			301	0	not_conserved	core	core
Scaffold_1765			301	0	not_conserved	dispensable	Scaffold_1765			301	0	not_conserved	dispensable	dispensable
Scaffold_1766			301	0	not_conserved	dispensable	Scaffold_1766			301	0	not_conserved	dispensable	dispensable
Scaffold_1767			301	0	not_conserved	dispensable	Scaffold_1767			301	0	not_conserved	dispensable	dispensable
Scaffold_1768			301	0	not_conserved	dispensable	Scaffold_1768			301	0	not_conserved	dispensable	dispensable
Scaffold_1769			301	0	not_conserved	dispensable	Scaffold_1769			301	0	not_conserved	dispensable	dispensable
Scaffold_1770			301	0	not_conserved	dispensable	Scaffold_1770			301	0	not_conserved	dispensable	dispensable
Scaffold_1771			301	0	not_conserved	dispensable	Scaffold_1771			301	0	not_conserved	dispensable	dispensable
Scaffold_1772	6	299	301	99.3355	conserved	dispensable	Scaffold_1772			301	0	not_conserved	dispensable	dispensable
Scaffold_1773			301	0	not_conserved	dispensable	Scaffold_1773			301	0	not_conserved	dispensable	dispensable
Scaffold_1774	4	174	300	58	conserved	core	Scaffold_1774			300	0	not_conserved	dispensable	core
Scaffold_1775			300	0	not_conserved	dispensable	Scaffold_1775			300	0	not_conserved	dispensable	dispensable
Scaffold_1776	4	297	300	99	conserved	core	Scaffold_1776			300	0	not_conserved	dispensable	core
Scaffold_1777			300	0	not_conserved	dispensable	Scaffold_1777			300	0	not_conserved	dispensable	dispensable
Scaffold_1778			300	0	not_conserved	dispensable	Scaffold_1778	14	299	300	99.6667	conserved	dispensable	dispensable
Scaffold_1779			300	0	not_conserved	dispensable	Scaffold_1779			300	0	not_conserved	dispensable	dispensable
Scaffold_1780			300	0	not_conserved	dispensable	Scaffold_1780			300	0	not_conserved	dispensable	dispensable
Scaffold_1781			300	0	not_conserved	dispensable	Scaffold_1781			300	0	not_conserved	dispensable	dispensable
Scaffold_1782			300	0	not_conserved	dispensable	Scaffold_1782			300	0	not_conserved	dispensable	dispensable
Scaffold_1783			300	0	not_conserved	dispensable	Scaffold_1783			300	0	not_conserved	dispensable	dispensable
Scaffold_1784			299	0	not_conserved	dispensable	Scaffold_1784			299	0	not_conserved	dispensable	dispensable
Scaffold_1785	15	299	299	100	conserved	dispensable	Scaffold_1785			299	0	not_conserved	dispensable	dispensable
Scaffold_1786	6	274	299	91.6388	conserved	dispensable	Scaffold_1786			299	0	not_conserved	dispensable	dispensable
Scaffold_1787			299	0	not_conserved	dispensable	Scaffold_1787			299	0	not_conserved	dispensable	dispensable
Scaffold_1788			299	0	not_conserved	dispensable	Scaffold_1788	4	298	299	99.6656	conserved	dispensable	dispensable
Scaffold_1789	6	265	299	88.6288	conserved	dispensable	Scaffold_1789			299	0	not_conserved	dispensable	dispensable
Scaffold_1790			299	0	not_conserved	dispensable	Scaffold_1790			299	0	not_conserved	core	core
Scaffold_1791			299	0	not_conserved	dispensable	Scaffold_1791			299	0	not_conserved	dispensable	dispensable
Scaffold_1792	6	298	299	99.6656	conserved	dispensable	Scaffold_1792			299	0	not_conserved	dispensable	dispensable
Scaffold_1793			299	0	not_conserved	dispensable	Scaffold_1793			299	0	not_conserved	dispensable	dispensable
Scaffold_1794			299	0	not_conserved	dispensable	Scaffold_1794			299	0	not_conserved	dispensable	dispensable
Scaffold_1795			299	0	not_conserved	dispensable	Scaffold_1795			299	0	not_conserved	dispensable	dispensable
Scaffold_1796			299	0	not_conserved	dispensable	Scaffold_1796			299	0	not_conserved	dispensable	dispensable
Scaffold_1797			299	0	not_conserved	dispensable	Scaffold_1797			299	0	not_conserved	dispensable	dispensable
Scaffold_1798			299	0	not_conserved	dispensable	Scaffold_1798			299	0	not_conserved	dispensable	dispensable
Scaffold_1799			299	0	not_conserved	dispensable	Scaffold_1799			299	0	not_conserved	dispensable	dispensable
Scaffold_1800	6	299	299	100	conserved	dispensable	Scaffold_1800			299	0	not_conserved	dispensable	dispensable
Scaffold_1801			299	0	not_conserved	dispensable	Scaffold_1801			299	0	not_conserved	dispensable	dispensable
Scaffold_1802			298	0	not_conserved	dispensable	Scaffold_1802			298	0	not_conserved	dispensable	dispensable
Scaffold_1803			298	0	not_conserved	dispensable	Scaffold_1803			298	0	not_conserved	dispensable	dispensable
Scaffold_1804			298	0	not_conserved	dispensable	Scaffold_1804			298	0	not_conserved	dispensable	dispensable
Scaffold_1805			298	0	not_conserved	dispensable	Scaffold_1805			298	0	not_conserved	dispensable	dispensable
Scaffold_1806			298	0	not_conserved	dispensable	Scaffold_1806			298	0	not_conserved	dispensable	dispensable
Scaffold_1807			298	0	not_conserved	dispensable	Scaffold_1807			298	0	not_conserved	dispensable	dispensable
Scaffold_1808	3	296	298	99.3289	conserved	dispensable	Scaffold_1808			298	0	not_conserved	dispensable	dispensable
Scaffold_1809			298	0	not_conserved	dispensable	Scaffold_1809			298	0	not_conserved	dispensable	dispensable
Scaffold_1810			298	0	not_conserved	dispensable	Scaffold_1810			298	0	not_conserved	dispensable	dispensable
Scaffold_1811			298	0	not_conserved	dispensable	Scaffold_1811			298	0	not_conserved	dispensable	dispensable
Scaffold_1812			297	0	not_conserved	dispensable	Scaffold_1812			297	0	not_conserved	dispensable	dispensable
Scaffold_1813			297	0	not_conserved	dispensable	Scaffold_1813			297	0	not_conserved	dispensable	dispensable
Scaffold_1814			297	0	not_conserved	dispensable	Scaffold_1814			297	0	not_conserved	dispensable	dispensable
Scaffold_1815			297	0	not_conserved	dispensable	Scaffold_1815			297	0	not_conserved	dispensable	dispensable
Scaffold_1816			297	0	not_conserved	dispensable	Scaffold_1816			297	0	not_conserved	dispensable	dispensable
Scaffold_1817			297	0	not_conserved	dispensable	Scaffold_1817			297	0	not_conserved	dispensable	dispensable
Scaffold_1818			297	0	not_conserved	dispensable	Scaffold_1818			297	0	not_conserved	dispensable	dispensable
Scaffold_1819			297	0	not_conserved	dispensable	Scaffold_1819			297	0	not_conserved	dispensable	dispensable
Scaffold_1820			296	0	not_conserved	dispensable	Scaffold_1820			296	0	not_conserved	dispensable	dispensable
Scaffold_1821			296	0	not_conserved	dispensable	Scaffold_1821			296	0	not_conserved	dispensable	dispensable
Scaffold_1822			296	0	not_conserved	dispensable	Scaffold_1822			296	0	not_conserved	dispensable	dispensable
Scaffold_1823			296	0	not_conserved	dispensable	Scaffold_1823			296	0	not_conserved	dispensable	dispensable
Scaffold_1824			296	0	not_conserved	dispensable	Scaffold_1824			296	0	not_conserved	dispensable	dispensable
Scaffold_1825			296	0	not_conserved	dispensable	Scaffold_1825			296	0	not_conserved	dispensable	dispensable
Scaffold_1826			296	0	not_conserved	dispensable	Scaffold_1826			296	0	not_conserved	dispensable	dispensable
Scaffold_1827			296	0	not_conserved	dispensable	Scaffold_1827			296	0	not_conserved	dispensable	dispensable
Scaffold_1828			296	0	not_conserved	dispensable	Scaffold_1828			296	0	not_conserved	dispensable	dispensable
Scaffold_1829	6	159	296	53.7162	conserved	dispensable	Scaffold_1829			296	0	not_conserved	dispensable	dispensable
Scaffold_1830			296	0	not_conserved	dispensable	Scaffold_1830			296	0	not_conserved	core	core
Scaffold_1831			296	0	not_conserved	dispensable	Scaffold_1831			296	0	not_conserved	core	core
Scaffold_1832			296	0	not_conserved	dispensable	Scaffold_1832			296	0	not_conserved	dispensable	dispensable
Scaffold_1833			295	0	not_conserved	dispensable	Scaffold_1833			295	0	not_conserved	dispensable	dispensable
Scaffold_1834			295	0	not_conserved	dispensable	Scaffold_1834			295	0	not_conserved	dispensable	dispensable
Scaffold_1835	8	269	295	91.1864	conserved	core	Scaffold_1835	2	243	295	82.3729	conserved	dispensable	core
Scaffold_1836	3	239	295	81.0169	conserved	dispensable	Scaffold_1836			295	0	not_conserved	dispensable	dispensable
Scaffold_1837			295	0	not_conserved	dispensable	Scaffold_1837			295	0	not_conserved	dispensable	dispensable
Scaffold_1838			295	0	not_conserved	dispensable	Scaffold_1838			295	0	not_conserved	dispensable	dispensable
Scaffold_1839			295	0	not_conserved	dispensable	Scaffold_1839			295	0	not_conserved	dispensable	dispensable
Scaffold_1840			295	0	not_conserved	dispensable	Scaffold_1840			295	0	not_conserved	dispensable	dispensable
Scaffold_1841			295	0	not_conserved	dispensable	Scaffold_1841			295	0	not_conserved	dispensable	dispensable
Scaffold_1842			295	0	not_conserved	dispensable	Scaffold_1842			295	0	not_conserved	dispensable	dispensable
Scaffold_1843			295	0	not_conserved	dispensable	Scaffold_1843			295	0	not_conserved	dispensable	dispensable
Scaffold_1844			295	0	not_conserved	dispensable	Scaffold_1844			295	0	not_conserved	dispensable	dispensable
Scaffold_1845			295	0	not_conserved	dispensable	Scaffold_1845			295	0	not_conserved	dispensable	dispensable
Scaffold_1846			295	0	not_conserved	dispensable	Scaffold_1846			295	0	not_conserved	dispensable	dispensable
Scaffold_1847			295	0	not_conserved	dispensable	Scaffold_1847			295	0	not_conserved	dispensable	dispensable
Scaffold_1848			295	0	not_conserved	dispensable	Scaffold_1848			295	0	not_conserved	core	core
Scaffold_1849	14	197	295	66.7797	conserved	dispensable	Scaffold_1849			295	0	not_conserved	dispensable	dispensable
Scaffold_1850			294	0	not_conserved	dispensable	Scaffold_1850			294	0	not_conserved	dispensable	dispensable
Scaffold_1851			294	0	not_conserved	dispensable	Scaffold_1851			294	0	not_conserved	dispensable	dispensable
Scaffold_1852			294	0	not_conserved	dispensable	Scaffold_1852			294	0	not_conserved	dispensable	dispensable
Scaffold_1853			294	0	not_conserved	dispensable	Scaffold_1853			294	0	not_conserved	dispensable	dispensable
Scaffold_1854	3	293	294	99.6599	conserved	dispensable	Scaffold_1854			294	0	not_conserved	dispensable	dispensable
Scaffold_1855			294	0	not_conserved	dispensable	Scaffold_1855			294	0	not_conserved	dispensable	dispensable
Scaffold_1856	12	293	294	99.6599	conserved	core	Scaffold_1856			294	0	not_conserved	dispensable	core
Scaffold_1857	6	293	294	99.6599	conserved	dispensable	Scaffold_1857			294	0	not_conserved	dispensable	dispensable
Scaffold_1858			294	0	not_conserved	dispensable	Scaffold_1858			294	0	not_conserved	dispensable	dispensable
Scaffold_1859	1	293	294	99.6599	conserved	core	Scaffold_1859	14	270	294	91.8367	conserved	dispensable	core
Scaffold_1860			293	0	not_conserved	dispensable	Scaffold_1860			293	0	not_conserved	dispensable	dispensable
Scaffold_1861			293	0	not_conserved	dispensable	Scaffold_1861			293	0	not_conserved	dispensable	dispensable
Scaffold_1862			293	0	not_conserved	dispensable	Scaffold_1862			293	0	not_conserved	dispensable	dispensable
Scaffold_1863			293	0	not_conserved	dispensable	Scaffold_1863			293	0	not_conserved	dispensable	dispensable
Scaffold_1864			293	0	not_conserved	dispensable	Scaffold_1864			293	0	not_conserved	dispensable	dispensable
Scaffold_1865			293	0	not_conserved	dispensable	Scaffold_1865			293	0	not_conserved	dispensable	dispensable
Scaffold_1866	6	266	293	90.785	conserved	dispensable	Scaffold_1866			293	0	not_conserved	dispensable	dispensable
Scaffold_1867			293	0	not_conserved	dispensable	Scaffold_1867			293	0	not_conserved	dispensable	dispensable
Scaffold_1868			293	0	not_conserved	dispensable	Scaffold_1868			293	0	not_conserved	dispensable	dispensable
Scaffold_1869	6	290	292	99.3151	conserved	dispensable	Scaffold_1869			292	0	not_conserved	dispensable	dispensable
Scaffold_1870			292	0	not_conserved	dispensable	Scaffold_1870			292	0	not_conserved	dispensable	dispensable
Scaffold_1871			292	0	not_conserved	dispensable	Scaffold_1871			292	0	not_conserved	dispensable	dispensable
Scaffold_1872			292	0	not_conserved	dispensable	Scaffold_1872			292	0	not_conserved	dispensable	dispensable
Scaffold_1873			292	0	not_conserved	dispensable	Scaffold_1873			292	0	not_conserved	dispensable	dispensable
Scaffold_1874			292	0	not_conserved	dispensable	Scaffold_1874			292	0	not_conserved	dispensable	dispensable
Scaffold_1875			292	0	not_conserved	dispensable	Scaffold_1875			292	0	not_conserved	dispensable	dispensable
Scaffold_1876	3	248	292	84.9315	conserved	dispensable	Scaffold_1876	14	289	292	98.9726	conserved	core	core
Scaffold_1877			292	0	not_conserved	dispensable	Scaffold_1877			292	0	not_conserved	dispensable	dispensable
Scaffold_1878	6	290	292	99.3151	conserved	dispensable	Scaffold_1878			292	0	not_conserved	dispensable	dispensable
Scaffold_1879	14	118	292	40.411	conserved	dispensable	Scaffold_1879			292	0	not_conserved	dispensable	dispensable
Scaffold_1880	8	290	292	99.3151	conserved	core	Scaffold_1880	2	290	292	99.3151	conserved	dispensable	core
Scaffold_1881			292	0	not_conserved	dispensable	Scaffold_1881			292	0	not_conserved	dispensable	dispensable
Scaffold_1882			292	0	not_conserved	dispensable	Scaffold_1882			292	0	not_conserved	dispensable	dispensable
Scaffold_1883			292	0	not_conserved	dispensable	Scaffold_1883			292	0	not_conserved	dispensable	dispensable
Scaffold_1884			291	0	not_conserved	dispensable	Scaffold_1884			291	0	not_conserved	dispensable	dispensable
Scaffold_1885			291	0	not_conserved	dispensable	Scaffold_1885			291	0	not_conserved	dispensable	dispensable
Scaffold_1886			291	0	not_conserved	dispensable	Scaffold_1886			291	0	not_conserved	dispensable	dispensable
Scaffold_1887			291	0	not_conserved	dispensable	Scaffold_1887			291	0	not_conserved	dispensable	dispensable
Scaffold_1888			291	0	not_conserved	dispensable	Scaffold_1888			291	0	not_conserved	dispensable	dispensable
Scaffold_1889			291	0	not_conserved	dispensable	Scaffold_1889			291	0	not_conserved	dispensable	dispensable
Scaffold_1890			291	0	not_conserved	dispensable	Scaffold_1890			291	0	not_conserved	dispensable	dispensable
Scaffold_1891			291	0	not_conserved	dispensable	Scaffold_1891			291	0	not_conserved	dispensable	dispensable
Scaffold_1892			290	0	not_conserved	dispensable	Scaffold_1892			290	0	not_conserved	dispensable	dispensable
Scaffold_1893			290	0	not_conserved	dispensable	Scaffold_1893			290	0	not_conserved	dispensable	dispensable
Scaffold_1894			290	0	not_conserved	dispensable	Scaffold_1894			290	0	not_conserved	dispensable	dispensable
Scaffold_1895			290	0	not_conserved	dispensable	Scaffold_1895			290	0	not_conserved	dispensable	dispensable
Scaffold_1896			290	0	not_conserved	dispensable	Scaffold_1896			290	0	not_conserved	dispensable	dispensable
Scaffold_1897	3	224	290	77.2414	conserved	dispensable	Scaffold_1897			290	0	not_conserved	dispensable	dispensable
Scaffold_1898	6	156	289	53.9792	conserved	dispensable	Scaffold_1898			289	0	not_conserved	dispensable	dispensable
Scaffold_1899			289	0	not_conserved	dispensable	Scaffold_1899			289	0	not_conserved	core	core
Scaffold_1900	14	288	289	99.654	conserved	dispensable	Scaffold_1900			289	0	not_conserved	dispensable	dispensable
Scaffold_1901			289	0	not_conserved	dispensable	Scaffold_1901			289	0	not_conserved	dispensable	dispensable
Scaffold_1902			289	0	not_conserved	dispensable	Scaffold_1902			289	0	not_conserved	dispensable	dispensable
Scaffold_1903	3	284	289	98.2699	conserved	dispensable	Scaffold_1903			289	0	not_conserved	dispensable	dispensable
Scaffold_1904			289	0	not_conserved	dispensable	Scaffold_1904			289	0	not_conserved	dispensable	dispensable
Scaffold_1905	3	157	289	54.3253	conserved	dispensable	Scaffold_1905			289	0	not_conserved	dispensable	dispensable
Scaffold_1906			289	0	not_conserved	dispensable	Scaffold_1906			289	0	not_conserved	dispensable	dispensable
Scaffold_1907			289	0	not_conserved	dispensable	Scaffold_1907			289	0	not_conserved	core	core
Scaffold_1908			289	0	not_conserved	dispensable	Scaffold_1908			289	0	not_conserved	dispensable	dispensable
Scaffold_1909			289	0	not_conserved	dispensable	Scaffold_1909			289	0	not_conserved	dispensable	dispensable
Scaffold_1910			289	0	not_conserved	dispensable	Scaffold_1910			289	0	not_conserved	dispensable	dispensable
Scaffold_1911			288	0	not_conserved	dispensable	Scaffold_1911			288	0	not_conserved	dispensable	dispensable
Scaffold_1912	14	125	288	43.4028	conserved	dispensable	Scaffold_1912			288	0	not_conserved	dispensable	dispensable
Scaffold_1913			288	0	not_conserved	dispensable	Scaffold_1913			288	0	not_conserved	dispensable	dispensable
Scaffold_1914			288	0	not_conserved	dispensable	Scaffold_1914			288	0	not_conserved	dispensable	dispensable
Scaffold_1915			288	0	not_conserved	dispensable	Scaffold_1915			288	0	not_conserved	dispensable	dispensable
Scaffold_1916			288	0	not_conserved	dispensable	Scaffold_1916			288	0	not_conserved	dispensable	dispensable
Scaffold_1917			288	0	not_conserved	dispensable	Scaffold_1917			288	0	not_conserved	dispensable	dispensable
Scaffold_1918			288	0	not_conserved	dispensable	Scaffold_1918			288	0	not_conserved	dispensable	dispensable
Scaffold_1919			288	0	not_conserved	dispensable	Scaffold_1919			288	0	not_conserved	dispensable	dispensable
Scaffold_1920			288	0	not_conserved	dispensable	Scaffold_1920			288	0	not_conserved	dispensable	dispensable
Scaffold_1921			288	0	not_conserved	dispensable	Scaffold_1921			288	0	not_conserved	dispensable	dispensable
Scaffold_1922			288	0	not_conserved	dispensable	Scaffold_1922			288	0	not_conserved	dispensable	dispensable
Scaffold_1923			288	0	not_conserved	dispensable	Scaffold_1923			288	0	not_conserved	dispensable	dispensable
Scaffold_1924			288	0	not_conserved	dispensable	Scaffold_1924			288	0	not_conserved	dispensable	dispensable
Scaffold_1925			288	0	not_conserved	dispensable	Scaffold_1925			288	0	not_conserved	dispensable	dispensable
Scaffold_1926			287	0	not_conserved	dispensable	Scaffold_1926			287	0	not_conserved	dispensable	dispensable
Scaffold_1927	5	111	287	38.676	conserved	core	Scaffold_1927			287	0	not_conserved	dispensable	core
Scaffold_1928			287	0	not_conserved	dispensable	Scaffold_1928			287	0	not_conserved	dispensable	dispensable
Scaffold_1929			287	0	not_conserved	dispensable	Scaffold_1929			287	0	not_conserved	dispensable	dispensable
Scaffold_1930	8	285	287	99.3031	conserved	core	Scaffold_1930	3	277	287	96.5157	conserved	dispensable	core
Scaffold_1931			287	0	not_conserved	dispensable	Scaffold_1931			287	0	not_conserved	dispensable	dispensable
Scaffold_1932	14	287	287	100	conserved	dispensable	Scaffold_1932			287	0	not_conserved	core	core
Scaffold_1933			287	0	not_conserved	dispensable	Scaffold_1933			287	0	not_conserved	dispensable	dispensable
Scaffold_1934	14	287	287	100	conserved	dispensable	Scaffold_1934			287	0	not_conserved	dispensable	dispensable
Scaffold_1935			287	0	not_conserved	dispensable	Scaffold_1935			287	0	not_conserved	dispensable	dispensable
Scaffold_1936			286	0	not_conserved	dispensable	Scaffold_1936			286	0	not_conserved	dispensable	dispensable
Scaffold_1937			286	0	not_conserved	dispensable	Scaffold_1937			286	0	not_conserved	dispensable	dispensable
Scaffold_1938			286	0	not_conserved	dispensable	Scaffold_1938			286	0	not_conserved	dispensable	dispensable
Scaffold_1939			286	0	not_conserved	dispensable	Scaffold_1939			286	0	not_conserved	dispensable	dispensable
Scaffold_1940	12	284	286	99.3007	conserved	core	Scaffold_1940			286	0	not_conserved	dispensable	core
Scaffold_1941			286	0	not_conserved	dispensable	Scaffold_1941			286	0	not_conserved	dispensable	dispensable
Scaffold_1942			286	0	not_conserved	dispensable	Scaffold_1942			286	0	not_conserved	dispensable	dispensable
Scaffold_1943			286	0	not_conserved	dispensable	Scaffold_1943			286	0	not_conserved	dispensable	dispensable
Scaffold_1944			286	0	not_conserved	dispensable	Scaffold_1944			286	0	not_conserved	dispensable	dispensable
Scaffold_1945	12	284	286	99.3007	conserved	core	Scaffold_1945			286	0	not_conserved	dispensable	core
Scaffold_1946			286	0	not_conserved	dispensable	Scaffold_1946	14	282	286	98.6014	conserved	dispensable	dispensable
Scaffold_1947			286	0	not_conserved	dispensable	Scaffold_1947	14	279	286	97.5524	conserved	dispensable	dispensable
Scaffold_1948	1	284	286	99.3007	conserved	core	Scaffold_1948	14	284	286	99.3007	conserved	dispensable	core
Scaffold_1949	6	284	286	99.3007	conserved	dispensable	Scaffold_1949			286	0	not_conserved	dispensable	dispensable
Scaffold_1950			286	0	not_conserved	dispensable	Scaffold_1950			286	0	not_conserved	dispensable	dispensable
Scaffold_1951			285	0	not_conserved	dispensable	Scaffold_1951			285	0	not_conserved	dispensable	dispensable
Scaffold_1952			285	0	not_conserved	dispensable	Scaffold_1952			285	0	not_conserved	dispensable	dispensable
Scaffold_1953			285	0	not_conserved	dispensable	Scaffold_1953			285	0	not_conserved	dispensable	dispensable
Scaffold_1954			285	0	not_conserved	dispensable	Scaffold_1954			285	0	not_conserved	dispensable	dispensable
Scaffold_1955			285	0	not_conserved	dispensable	Scaffold_1955			285	0	not_conserved	dispensable	dispensable
Scaffold_1956			285	0	not_conserved	dispensable	Scaffold_1956			285	0	not_conserved	dispensable	dispensable
Scaffold_1957			285	0	not_conserved	dispensable	Scaffold_1957			285	0	not_conserved	dispensable	dispensable
Scaffold_1958			285	0	not_conserved	dispensable	Scaffold_1958			285	0	not_conserved	dispensable	dispensable
Scaffold_1959			285	0	not_conserved	dispensable	Scaffold_1959			285	0	not_conserved	dispensable	dispensable
Scaffold_1960			284	0	not_conserved	dispensable	Scaffold_1960			284	0	not_conserved	dispensable	dispensable
Scaffold_1961			284	0	not_conserved	dispensable	Scaffold_1961			284	0	not_conserved	dispensable	dispensable
Scaffold_1962	14	215	284	75.7042	conserved	dispensable	Scaffold_1962			284	0	not_conserved	dispensable	dispensable
Scaffold_1963			284	0	not_conserved	dispensable	Scaffold_1963			284	0	not_conserved	dispensable	dispensable
Scaffold_1964	14	283	284	99.6479	conserved	dispensable	Scaffold_1964			284	0	not_conserved	core	core
Scaffold_1965			284	0	not_conserved	dispensable	Scaffold_1965			284	0	not_conserved	dispensable	dispensable
Scaffold_1966	12	263	284	92.6056	conserved	core	Scaffold_1966			284	0	not_conserved	dispensable	core
Scaffold_1967			284	0	not_conserved	dispensable	Scaffold_1967			284	0	not_conserved	core	core
Scaffold_1968	1	284	284	100	conserved	core	Scaffold_1968	14	258	284	90.8451	conserved	dispensable	core
Scaffold_1969			284	0	not_conserved	dispensable	Scaffold_1969			284	0	not_conserved	dispensable	dispensable
Scaffold_1970			284	0	not_conserved	dispensable	Scaffold_1970			284	0	not_conserved	dispensable	dispensable
Scaffold_1971			283	0	not_conserved	dispensable	Scaffold_1971			283	0	not_conserved	dispensable	dispensable
Scaffold_1972			283	0	not_conserved	dispensable	Scaffold_1972			283	0	not_conserved	dispensable	dispensable
Scaffold_1973			283	0	not_conserved	dispensable	Scaffold_1973	4	132	283	46.6431	conserved	dispensable	dispensable
Scaffold_1974			283	0	not_conserved	dispensable	Scaffold_1974			283	0	not_conserved	dispensable	dispensable
Scaffold_1975	3	187	283	66.0777	conserved	dispensable	Scaffold_1975			283	0	not_conserved	dispensable	dispensable
Scaffold_1976			283	0	not_conserved	dispensable	Scaffold_1976			283	0	not_conserved	dispensable	dispensable
Scaffold_1977	14	104	283	36.7491	conserved	dispensable	Scaffold_1977			283	0	not_conserved	dispensable	dispensable
Scaffold_1978			283	0	not_conserved	dispensable	Scaffold_1978			283	0	not_conserved	core	core
Scaffold_1979			283	0	not_conserved	dispensable	Scaffold_1979			283	0	not_conserved	dispensable	dispensable
Scaffold_1980			283	0	not_conserved	dispensable	Scaffold_1980			283	0	not_conserved	dispensable	dispensable
Scaffold_1981			283	0	not_conserved	dispensable	Scaffold_1981	4	132	283	46.6431	conserved	dispensable	dispensable
Scaffold_1982			282	0	not_conserved	dispensable	Scaffold_1982			282	0	not_conserved	dispensable	dispensable
Scaffold_1983			282	0	not_conserved	dispensable	Scaffold_1983			282	0	not_conserved	dispensable	dispensable
Scaffold_1984			282	0	not_conserved	dispensable	Scaffold_1984			282	0	not_conserved	dispensable	dispensable
Scaffold_1985			282	0	not_conserved	dispensable	Scaffold_1985	3	279	282	98.9362	conserved	dispensable	dispensable
Scaffold_1986			282	0	not_conserved	dispensable	Scaffold_1986	14	281	282	99.6454	conserved	dispensable	dispensable
Scaffold_1987	3	281	282	99.6454	conserved	dispensable	Scaffold_1987	14	282	282	100	conserved	dispensable	dispensable
Scaffold_1988			282	0	not_conserved	dispensable	Scaffold_1988			282	0	not_conserved	core	core
Scaffold_1989			282	0	not_conserved	dispensable	Scaffold_1989			282	0	not_conserved	dispensable	dispensable
Scaffold_1990	2	282	282	100	conserved	core	Scaffold_1990	2	282	282	100	conserved	dispensable	core
Scaffold_1991	2	282	282	100	conserved	core	Scaffold_1991	2	282	282	100	conserved	dispensable	core
Scaffold_1992			282	0	not_conserved	dispensable	Scaffold_1992			282	0	not_conserved	dispensable	dispensable
Scaffold_1993			282	0	not_conserved	dispensable	Scaffold_1993			282	0	not_conserved	dispensable	dispensable
Scaffold_1994			282	0	not_conserved	dispensable	Scaffold_1994			282	0	not_conserved	core	core
Scaffold_1995	3	281	282	99.6454	conserved	dispensable	Scaffold_1995	14	282	282	100	conserved	dispensable	dispensable
Scaffold_1996			282	0	not_conserved	dispensable	Scaffold_1996			282	0	not_conserved	core	core
Scaffold_1997			282	0	not_conserved	dispensable	Scaffold_1997			282	0	not_conserved	dispensable	dispensable
Scaffold_1998			282	0	not_conserved	dispensable	Scaffold_1998	3	279	282	98.9362	conserved	dispensable	dispensable
Scaffold_1999			282	0	not_conserved	dispensable	Scaffold_1999			282	0	not_conserved	dispensable	dispensable
[truncated: 2,035 more rows]

## Sheet: b-FOC38
FOC38_scaffold	FOL_CHR	FOC38_conserved_match_total_length	FOC38_scaffold_length	%len_conserved	Conserved_vs_FOL	Disp_vs_FOL	FOC38_scaffold	FSO_CHR	FOC38_conserved_match_total_length	FOC38_scaffold_length	%len_conserved	Conserved_vs_FSO	Disp_vs_FSO	OVERALL_dispensable_prediction
Scaffold_0001	1	2727945	2918844	93.4598	conserved	core	Scaffold_0001	1	1261342	2918844	43.2138	conserved	core	core
Scaffold_0002	8	1933646	2062861	93.7361	conserved	core	Scaffold_0002	3	850967	2062861	41.2518	conserved	core	core
Scaffold_0003	1	942238	1608767	58.569	conserved	core	Scaffold_0003	1	489779	1608767	30.4444	conserved	core	core
Scaffold_0004	5	714052	911750	78.3166	conserved	core	Scaffold_0004	9	303040	911750	33.2372	conserved	core	core
Scaffold_0005	2	832023	887396	93.7601	conserved	core	Scaffold_0005	2	355524	887396	40.0637	conserved	core	core
Scaffold_0006	1	792039	853533	92.7954	conserved	core	Scaffold_0006	1	375417	853533	43.9839	conserved	core	core
Scaffold_0007	2	740663	789118	93.8596	conserved	core	Scaffold_0007	2	183087	789118	23.2015	not_conserved	dispensable	core
Scaffold_0008	2	676385	738849	91.5458	conserved	core	Scaffold_0008	2	358041	738849	48.4593	conserved	core	core
Scaffold_0009	4	653956	696774	93.8548	conserved	core	Scaffold_0009	9	213109	696774	30.5851	conserved	core	core
Scaffold_0010	7	604536	642896	94.0332	conserved	core	Scaffold_0010	5	208422	642896	32.4192	conserved	core	core
Scaffold_0011	10	502877	541017	92.9503	conserved	core	Scaffold_0011	6	212961	541017	39.3631	conserved	core	core
Scaffold_0012	7	496043	525198	94.4488	conserved	core	Scaffold_0012	6	258558	525198	49.2306	conserved	core	core
Scaffold_0013	8	482600	521145	92.6038	conserved	core	Scaffold_0013	3	179396	521145	34.4234	conserved	core	core
Scaffold_0014	4	493028	516016	95.5451	conserved	core	Scaffold_0014	10	236373	516016	45.8073	conserved	core	core
Scaffold_0015	5	427201	511706	83.4856	conserved	core	Scaffold_0015	4	188292	511706	36.7969	conserved	core	core
Scaffold_0016	4	471593	506411	93.1246	conserved	core	Scaffold_0016	4	264152	506411	52.1616	conserved	core	core
Scaffold_0017	2	465086	496871	93.603	conserved	core	Scaffold_0017	2	227369	496871	45.7602	conserved	core	core
Scaffold_0018	7	425547	454832	93.5614	conserved	core	Scaffold_0018	5	184562	454832	40.5781	conserved	core	core
Scaffold_0019	4	374903	422683	88.696	conserved	core	Scaffold_0019	4	69172	422683	16.365	not_conserved	dispensable	core
Scaffold_0020	9	381999	422476	90.4191	conserved	core	Scaffold_0020	5	177672	422476	42.0549	conserved	core	core
Scaffold_0021	5	407033	421556	96.5549	conserved	core	Scaffold_0021	4	203708	421556	48.3229	conserved	core	core
Scaffold_0022	7	349816	417227	83.8431	conserved	core	Scaffold_0022	1	87900	417227	21.0677	not_conserved	dispensable	core
Scaffold_0023	4	381727	414812	92.0241	conserved	core	Scaffold_0023	4	158243	414812	38.1481	conserved	core	core
Scaffold_0024	7	369404	398367	92.7296	conserved	core	Scaffold_0024	5	165568	398367	41.5617	conserved	core	core
Scaffold_0025	5	359714	391211	91.9488	conserved	core	Scaffold_0025	4	130779	391211	33.4293	conserved	core	core
Scaffold_0026	10	340840	390076	87.3778	conserved	core	Scaffold_0026	8	89408	390076	22.9207	not_conserved	dispensable	core
Scaffold_0027	10	336120	368167	91.2955	conserved	core	Scaffold_0027	8	166512	368167	45.2273	conserved	core	core
Scaffold_0028	5	339761	354548	95.8293	conserved	core	Scaffold_0028	4	107324	354548	30.2707	conserved	core	core
Scaffold_0029	9	332330	348088	95.473	conserved	core	Scaffold_0029	8	176275	348088	50.6409	conserved	core	core
Scaffold_0030	4	307681	342735	89.7723	conserved	core	Scaffold_0030	10	127965	342735	37.3364	conserved	core	core
Scaffold_0031	2	279753	313465	89.2454	conserved	core	Scaffold_0031	2	101937	313465	32.5194	conserved	core	core
Scaffold_0032	9	297071	309993	95.8315	conserved	core	Scaffold_0032	8	161158	309993	51.9876	conserved	core	core
Scaffold_0033	1	286724	302620	94.7472	conserved	core	Scaffold_0033	1	121897	302620	40.2805	conserved	core	core
Scaffold_0034	9	276708	298311	92.7582	conserved	core	Scaffold_0034	8	109334	298311	36.651	conserved	core	core
Scaffold_0035	12	247530	293380	84.3718	conserved	core	Scaffold_0035	3	19335	293380	6.59043	not_conserved	dispensable	core
Scaffold_0036	5	278712	289998	96.1082	conserved	core	Scaffold_0036	4	117547	289998	40.5337	conserved	core	core
Scaffold_0037	11	259007	288628	89.7373	conserved	core	Scaffold_0037	12	59620	288628	20.6563	not_conserved	dispensable	core
Scaffold_0038	12	170644	277660	61.4579	conserved	core	Scaffold_0038	7	10482	277660	3.77512	not_conserved	dispensable	core
Scaffold_0039	10	230296	276723	83.2226	conserved	core	Scaffold_0039	6	75266	276723	27.199	not_conserved	dispensable	core
Scaffold_0040	9	264874	270552	97.9013	conserved	core	Scaffold_0040	8	137378	270552	50.7769	conserved	core	core
Scaffold_0041	7	224039	253944	88.2238	conserved	core	Scaffold_0041	5	90686	253944	35.711	conserved	core	core
Scaffold_0042	9	220151	227329	96.8425	conserved	core	Scaffold_0042	5	85332	227329	37.5368	conserved	core	core
Scaffold_0043	11	164180	227198	72.263	conserved	core	Scaffold_0043	12	33247	227198	14.6335	not_conserved	dispensable	core
Scaffold_0044	13	178445	223186	79.9535	conserved	core	Scaffold_0044	11	32549	223186	14.5838	not_conserved	dispensable	core
Scaffold_0045	7	211220	218134	96.8304	conserved	core	Scaffold_0045	6	91565	218134	41.9765	conserved	core	core
Scaffold_0046	9	200573	217741	92.1154	conserved	core	Scaffold_0046	5	105357	217741	48.3864	conserved	core	core
Scaffold_0047	10	201924	212834	94.8739	conserved	core	Scaffold_0047	8	76022	212834	35.7189	conserved	core	core
Scaffold_0048	5	203406	212438	95.7484	conserved	core	Scaffold_0048	9	93628	212438	44.0731	conserved	core	core
Scaffold_0049	7	203121	211958	95.8308	conserved	core	Scaffold_0049	6	72335	211958	34.127	conserved	core	core
Scaffold_0050	13	137809	209330	65.8334	conserved	core	Scaffold_0050	11	24142	209330	11.533	not_conserved	dispensable	core
Scaffold_0051	11	140022	204601	68.4366	conserved	core	Scaffold_0051	12	23584	204601	11.5268	not_conserved	dispensable	core
Scaffold_0052	9	186611	202706	92.0599	conserved	core	Scaffold_0052	8	87067	202706	42.9524	conserved	core	core
Scaffold_0053	13	137634	198929	69.1875	conserved	core	Scaffold_0053	11	20444	198929	10.277	not_conserved	dispensable	core
Scaffold_0054	2	165320	196654	84.0664	conserved	core	Scaffold_0054	1	36373	196654	18.4959	not_conserved	dispensable	core
Scaffold_0055	4	167272	192774	86.771	conserved	core	Scaffold_0055	2	27880	192774	14.4625	not_conserved	dispensable	core
Scaffold_0056	4	185287	190938	97.0404	conserved	core	Scaffold_0056	9	85246	190938	44.6459	conserved	core	core
Scaffold_0057	4	175028	188902	92.6555	conserved	core	Scaffold_0057	9	51985	188902	27.5196	not_conserved	dispensable	core
Scaffold_0058	8	166336	182371	91.2075	conserved	core	Scaffold_0058	3	63915	182371	35.0467	conserved	core	core
Scaffold_0059	10	159427	179139	88.9963	conserved	core	Scaffold_0059	6	16712	179139	9.32907	not_conserved	dispensable	core
Scaffold_0060	4	1926	178838	1.07695	not_conserved	dispensable	Scaffold_0060	11	4500	178838	2.51624	not_conserved	dispensable	dispensable
Scaffold_0061	7	136282	173469	78.5627	conserved	core	Scaffold_0061	11	8900	173469	5.1306	not_conserved	dispensable	core
Scaffold_0062	8	6232	173195	3.59826	not_conserved	dispensable	Scaffold_0062	4	14951	173195	8.63247	not_conserved	dispensable	dispensable
Scaffold_0063	6	16114	171713	9.38426	not_conserved	dispensable	Scaffold_0063	7	2903	171713	1.69061	not_conserved	dispensable	dispensable
Scaffold_0064	5	139720	171562	81.4399	conserved	core	Scaffold_0064	12	8179	171562	4.76737	not_conserved	dispensable	core
Scaffold_0065	2	148272	170680	86.8713	conserved	core	Scaffold_0065	2	53600	170680	31.4038	conserved	core	core
Scaffold_0066	7	145109	162888	89.0851	conserved	core	Scaffold_0066	6	77768	162888	47.7432	conserved	core	core
Scaffold_0067	12	138272	161240	85.7554	conserved	core	Scaffold_0067	7	14626	161240	9.07095	not_conserved	dispensable	core
Scaffold_0068	1	143057	157506	90.8264	conserved	core	Scaffold_0068	5	65798	157506	41.7749	conserved	core	core
Scaffold_0069	13	121743	157082	77.5028	conserved	core	Scaffold_0069	11	11502	157082	7.32229	not_conserved	dispensable	core
Scaffold_0070	9	110567	152268	72.6134	conserved	core	Scaffold_0070	8	17350	152268	11.3944	not_conserved	dispensable	core
Scaffold_0071	4	122150	148721	82.1337	conserved	core	Scaffold_0071	13	17079	148721	11.4839	not_conserved	dispensable	core
Scaffold_0072	5	100243	147199	68.1003	conserved	core	Scaffold_0072	1	3372	147199	2.29078	not_conserved	dispensable	core
Scaffold_0073	10	57881	142091	40.7352	conserved	core	Scaffold_0073	8	5624	142091	3.95803	not_conserved	dispensable	core
Scaffold_0074	6	2813	141299	1.99081	not_conserved	dispensable	Scaffold_0074	14	2211	141299	1.56477	not_conserved	dispensable	dispensable
Scaffold_0075	4	116566	129936	89.7103	conserved	core	Scaffold_0075	10	41413	129936	31.8718	conserved	core	core
Scaffold_0076	9	70986	127406	55.7164	conserved	core	Scaffold_0076	5	3849	127406	3.02105	not_conserved	dispensable	core
Scaffold_0077	4	100963	123487	81.76	conserved	core	Scaffold_0077	2	28954	123487	23.447	not_conserved	dispensable	core
Scaffold_0078	1	22076	121766	18.1299	not_conserved	dispensable	Scaffold_0078	14	16613	121766	13.6434	not_conserved	dispensable	dispensable
Scaffold_0079	11	105693	120581	87.6531	conserved	core	Scaffold_0079	7	5728	120581	4.75033	not_conserved	dispensable	core
Scaffold_0080	9	66526	118465	56.1567	conserved	core	Scaffold_0080	2	5539	118465	4.67564	not_conserved	dispensable	core
Scaffold_0081	4	110869	117781	94.1315	conserved	core	Scaffold_0081	13	46476	117781	39.4597	conserved	core	core
Scaffold_0082	10	108257	117583	92.0686	conserved	core	Scaffold_0082	6	61261	117583	52.1002	conserved	core	core
Scaffold_0083	4	103880	117175	88.6537	conserved	core	Scaffold_0083	7	9400	117175	8.02219	not_conserved	dispensable	core
Scaffold_0084	12	78609	115736	67.921	conserved	core	Scaffold_0084	12	6943	115736	5.999	not_conserved	dispensable	core
Scaffold_0085	8	99954	113438	88.1133	conserved	core	Scaffold_0085	3	12147	113438	10.7081	not_conserved	dispensable	core
Scaffold_0086	1	50151	113392	44.228	conserved	core	Scaffold_0086	7	6590	113392	5.8117	not_conserved	dispensable	core
Scaffold_0087	5	3407	111677	3.05076	not_conserved	dispensable	Scaffold_0087	14	2120	111677	1.89833	not_conserved	dispensable	dispensable
Scaffold_0088	8	69251	110148	62.8709	conserved	core	Scaffold_0088	3	9968	110148	9.04964	not_conserved	dispensable	core
Scaffold_0089	4	71931	108226	66.4637	conserved	core	Scaffold_0089	12	6408	108226	5.92094	not_conserved	dispensable	core
Scaffold_0090	11	92745	107805	86.0303	conserved	core	Scaffold_0090	11	7650	107805	7.09615	not_conserved	dispensable	core
Scaffold_0091	4	56626	100987	56.0726	conserved	core	Scaffold_0091	6	5192	100987	5.14126	not_conserved	dispensable	core
Scaffold_0092	2	90862	100235	90.649	conserved	core	Scaffold_0092	2	43729	100235	43.6265	conserved	core	core
Scaffold_0093	2	75303	100223	75.1354	conserved	core	Scaffold_0093	2	22949	100223	22.8979	not_conserved	dispensable	core
Scaffold_0094	2	85537	99180	86.2442	conserved	core	Scaffold_0094	2	35301	99180	35.5929	conserved	core	core
Scaffold_0095	12	62248	97262	64.0003	conserved	core	Scaffold_0095	4	3300	97262	3.3929	not_conserved	dispensable	core
Scaffold_0096	10	70101	96156	72.9034	conserved	core	Scaffold_0096	7	7158	96156	7.44415	not_conserved	dispensable	core
Scaffold_0097	11	93869	95672	98.1154	conserved	core	Scaffold_0097	5	4957	95672	5.18124	not_conserved	dispensable	core
Scaffold_0098	1	75917	95206	79.7397	conserved	core	Scaffold_0098	10	6389	95206	6.71071	not_conserved	dispensable	core
Scaffold_0099	10	44912	92025	48.8041	conserved	core	Scaffold_0099	9	10175	92025	11.0568	not_conserved	dispensable	core
Scaffold_0100	4	1596	91815	1.73828	not_conserved	dispensable	Scaffold_0100	5	6714	91815	7.31253	not_conserved	dispensable	dispensable
Scaffold_0101	5	86516	91639	94.4096	conserved	core	Scaffold_0101	9	26928	91639	29.3849	not_conserved	dispensable	core
Scaffold_0102	9	60441	90823	66.5481	conserved	core	Scaffold_0102	10	7309	90823	8.04752	not_conserved	dispensable	core
Scaffold_0103	7	76547	89461	85.5647	conserved	core	Scaffold_0103	6	20604	89461	23.0313	not_conserved	dispensable	core
Scaffold_0104	1	55693	88598	62.8603	conserved	core	Scaffold_0104	7	8412	88598	9.49457	not_conserved	dispensable	core
Scaffold_0105	15	80407	88374	90.9849	conserved	dispensable	Scaffold_0105			88374	0	not_conserved	dispensable	dispensable
Scaffold_0106	2	70119	87741	79.9159	conserved	core	Scaffold_0106	7	12788	87741	14.5747	not_conserved	dispensable	core
Scaffold_0107	9	61364	87515	70.1183	conserved	core	Scaffold_0107	8	26221	87515	29.9617	not_conserved	dispensable	core
Scaffold_0108	9	85371	86857	98.2891	conserved	core	Scaffold_0108	8	40679	86857	46.8345	conserved	core	core
Scaffold_0109	11	65303	86330	75.6435	conserved	core	Scaffold_0109	7	6539	86330	7.57442	not_conserved	dispensable	core
Scaffold_0110	10	84754	85993	98.5592	conserved	core	Scaffold_0110	6	22787	85993	26.4987	not_conserved	dispensable	core
Scaffold_0111	4	79597	84983	93.6623	conserved	core	Scaffold_0111	10	41578	84983	48.9251	conserved	core	core
Scaffold_0112	7	81738	83823	97.5126	conserved	core	Scaffold_0112	5	42066	83823	50.1843	conserved	core	core
Scaffold_0113	1	46802	83251	56.2179	conserved	core	Scaffold_0113	1	11872	83251	14.2605	not_conserved	dispensable	core
Scaffold_0114	2	1870	83086	2.25068	not_conserved	dispensable	Scaffold_0114	8	5055	83086	6.08406	not_conserved	dispensable	dispensable
Scaffold_0115	5	80603	82008	98.2868	conserved	core	Scaffold_0115	4	34789	82008	42.4215	conserved	core	core
Scaffold_0116	3	7781	81680	9.5262	not_conserved	dispensable	Scaffold_0116	4	1859	81680	2.27595	not_conserved	dispensable	dispensable
Scaffold_0117	13	71844	81405	88.255	conserved	core	Scaffold_0117	12	7125	81405	8.75253	not_conserved	dispensable	core
Scaffold_0118	4	59097	80112	73.768	conserved	core	Scaffold_0118	7	9902	80112	12.3602	not_conserved	dispensable	core
Scaffold_0119	10	49474	79443	62.2761	conserved	core	Scaffold_0119	8	11802	79443	14.8559	not_conserved	dispensable	core
Scaffold_0120	5	69900	79099	88.3703	conserved	core	Scaffold_0120	4	34667	79099	43.8274	conserved	core	core
Scaffold_0121	9	1428	79065	1.80611	not_conserved	dispensable	Scaffold_0121	6	2622	79065	3.31626	not_conserved	dispensable	dispensable
Scaffold_0122	12	58841	78847	74.6268	conserved	core	Scaffold_0122	7	5637	78847	7.14929	not_conserved	dispensable	core
Scaffold_0123	12	61984	78793	78.6669	conserved	core	Scaffold_0123	12	3081	78793	3.91025	not_conserved	dispensable	core
Scaffold_0124	5	63701	78608	81.0363	conserved	core	Scaffold_0124	6	5025	78608	6.39248	not_conserved	dispensable	core
Scaffold_0125	3	2731	78285	3.48854	not_conserved	dispensable	Scaffold_0125	14	2314	78285	2.95587	not_conserved	dispensable	dispensable
Scaffold_0126	11	27847	78229	35.5968	conserved	core	Scaffold_0126	12	4493	78229	5.74339	not_conserved	dispensable	core
Scaffold_0127	8	68624	77976	88.0066	conserved	core	Scaffold_0127	3	31989	77976	41.0242	conserved	core	core
Scaffold_0128	1	60093	77566	77.4734	conserved	core	Scaffold_0128	5	14213	77566	18.3238	not_conserved	dispensable	core
Scaffold_0129	4	50504	76733	65.8178	conserved	core	Scaffold_0129	9	4850	76733	6.32062	not_conserved	dispensable	core
Scaffold_0130	8	53550	76688	69.8284	conserved	core	Scaffold_0130	3	6336	76688	8.26205	not_conserved	dispensable	core
Scaffold_0131	13	69493	76085	91.336	conserved	core	Scaffold_0131	1	9870	76085	12.9723	not_conserved	dispensable	core
Scaffold_0132	13	44962	75825	59.2971	conserved	core	Scaffold_0132	10	11132	75825	14.6812	not_conserved	dispensable	core
Scaffold_0133	12	56262	75569	74.4512	conserved	core	Scaffold_0133	4	3976	75569	5.26142	not_conserved	dispensable	core
Scaffold_0134	2	62864	75431	83.3397	conserved	core	Scaffold_0134	10	23924	75431	31.7164	conserved	core	core
Scaffold_0135	11	66379	75360	88.0825	conserved	core	Scaffold_0135	12	14721	75360	19.5342	not_conserved	dispensable	core
Scaffold_0136	14	5425	75043	7.22919	not_conserved	dispensable	Scaffold_0136	14	3614	75043	4.81591	not_conserved	dispensable	dispensable
Scaffold_0137	14	15344	74781	20.5186	not_conserved	dispensable	Scaffold_0137	1	747	74781	0.998917	not_conserved	dispensable	dispensable
Scaffold_0138	5	52857	74540	70.9109	conserved	core	Scaffold_0138	7	7855	74540	10.538	not_conserved	dispensable	core
Scaffold_0139	2	2222	74301	2.99054	not_conserved	dispensable	Scaffold_0139	14	1779	74301	2.39432	not_conserved	dispensable	dispensable
Scaffold_0140	9	59100	73980	79.8865	conserved	core	Scaffold_0140	5	30566	73980	41.3166	conserved	core	core
Scaffold_0141	13	53777	73104	73.5623	conserved	core	Scaffold_0141	8	7031	73104	9.6178	not_conserved	dispensable	core
Scaffold_0142	2	64050	72971	87.7746	conserved	core	Scaffold_0142	10	24270	72971	33.2598	conserved	core	core
Scaffold_0143	7	29401	72491	40.5581	conserved	core	Scaffold_0143	2	8527	72491	11.7628	not_conserved	dispensable	core
Scaffold_0144	11	53817	72164	74.576	conserved	core	Scaffold_0144	11	9080	72164	12.5825	not_conserved	dispensable	core
Scaffold_0145	1	46963	71880	65.3353	conserved	core	Scaffold_0145	1	13509	71880	18.7938	not_conserved	dispensable	core
Scaffold_0146	10	50771	71249	71.2585	conserved	core	Scaffold_0146	2	2007	71249	2.81688	not_conserved	dispensable	core
Scaffold_0147	5	58636	70511	83.1587	conserved	core	Scaffold_0147	9	16122	70511	22.8645	not_conserved	dispensable	core
Scaffold_0148	2	63114	70226	89.8727	conserved	core	Scaffold_0148	10	23587	70226	33.5873	conserved	core	core
Scaffold_0149	12	59062	69462	85.0278	conserved	core	Scaffold_0149	10	2359	69462	3.3961	not_conserved	dispensable	core
Scaffold_0150	11	59844	68735	87.0648	conserved	core	Scaffold_0150	11	7692	68735	11.1908	not_conserved	dispensable	core
Scaffold_0151	4	33485	68627	48.7927	conserved	core	Scaffold_0151	2	3364	68627	4.90186	not_conserved	dispensable	core
Scaffold_0152	11	47360	68303	69.3381	conserved	core	Scaffold_0152	11	16093	68303	23.5612	not_conserved	dispensable	core
Scaffold_0153	8	46622	68045	68.5164	conserved	core	Scaffold_0153	3	5662	68045	8.32096	not_conserved	dispensable	core
Scaffold_0154	5	62975	67493	93.306	conserved	core	Scaffold_0154	9	10243	67493	15.1764	not_conserved	dispensable	core
Scaffold_0155	5	33527	66822	50.1736	conserved	core	Scaffold_0155	13	2473	66822	3.70088	not_conserved	dispensable	core
Scaffold_0156	11	8776	66751	13.1474	not_conserved	dispensable	Scaffold_0156	9	1404	66751	2.10334	not_conserved	dispensable	dispensable
Scaffold_0157	11	51783	65349	79.2407	conserved	core	Scaffold_0157	7	3791	65349	5.80116	not_conserved	dispensable	core
Scaffold_0158	11	57588	64470	89.3253	conserved	core	Scaffold_0158	12	8042	64470	12.474	not_conserved	dispensable	core
Scaffold_0159	14	16628	64320	25.852	not_conserved	dispensable	Scaffold_0159	6	3252	64320	5.05597	not_conserved	dispensable	dispensable
Scaffold_0160	12	55736	64291	86.6933	conserved	core	Scaffold_0160	7	5027	64291	7.81913	not_conserved	dispensable	core
Scaffold_0161	12	45030	63860	70.5136	conserved	core	Scaffold_0161	13	1782	63860	2.79048	not_conserved	dispensable	core
Scaffold_0162	7	1392	63774	2.18271	not_conserved	dispensable	Scaffold_0162	5	4968	63774	7.79001	not_conserved	dispensable	dispensable
Scaffold_0163	11	41931	63769	65.7545	conserved	core	Scaffold_0163	12	7597	63769	11.9133	not_conserved	dispensable	core
Scaffold_0164	14	4546	62384	7.28712	not_conserved	dispensable	Scaffold_0164	9	1921	62384	3.07932	not_conserved	dispensable	dispensable
Scaffold_0165	2	61492	62120	98.9891	conserved	core	Scaffold_0165	2	26908	62120	43.3162	conserved	core	core
Scaffold_0166	11	54019	62066	87.0348	conserved	core	Scaffold_0166	12	10620	62066	17.1108	not_conserved	dispensable	core
Scaffold_0167	12	45580	61195	74.4832	conserved	core	Scaffold_0167	10	3713	61195	6.06749	not_conserved	dispensable	core
Scaffold_0168	4	58013	61140	94.8855	conserved	core	Scaffold_0168	7	4547	61140	7.43703	not_conserved	dispensable	core
Scaffold_0169	12	57968	60668	95.5495	conserved	core	Scaffold_0169	3	4150	60668	6.84051	not_conserved	dispensable	core
Scaffold_0170	2	1242	59585	2.08442	not_conserved	dispensable	Scaffold_0170	14	3585	59585	6.01661	not_conserved	dispensable	dispensable
Scaffold_0171	8	47723	59569	80.1138	conserved	core	Scaffold_0171	2	7863	59569	13.1998	not_conserved	dispensable	core
Scaffold_0172	11	25826	59372	43.4986	conserved	core	Scaffold_0172	1	4280	59372	7.20879	not_conserved	dispensable	core
Scaffold_0173	14	3012	59246	5.08389	not_conserved	dispensable	Scaffold_0173	11	9730	59246	16.423	not_conserved	dispensable	dispensable
Scaffold_0174	6	8654	59091	14.6452	not_conserved	dispensable	Scaffold_0174	12	4096	59091	6.93168	not_conserved	dispensable	dispensable
Scaffold_0175	11	45048	58561	76.9249	conserved	core	Scaffold_0175	12	7555	58561	12.9011	not_conserved	dispensable	core
Scaffold_0176	7	44545	58479	76.1726	conserved	core	Scaffold_0176	9	4590	58479	7.84897	not_conserved	dispensable	core
Scaffold_0177	7	46170	58020	79.576	conserved	core	Scaffold_0177	5	36465	58020	62.849	conserved	core	core
Scaffold_0178	13	2502	58003	4.31357	not_conserved	dispensable	Scaffold_0178	3	2043	58003	3.52223	not_conserved	dispensable	dispensable
Scaffold_0179	8	37922	57725	65.6942	conserved	core	Scaffold_0179	12	4594	57725	7.95842	not_conserved	dispensable	core
Scaffold_0180	13	42732	56846	75.1715	conserved	core	Scaffold_0180	11	2936	56846	5.16483	not_conserved	dispensable	core
Scaffold_0181	7	45179	56418	80.0791	conserved	core	Scaffold_0181	11	6239	56418	11.0585	not_conserved	dispensable	core
Scaffold_0182	4	32995	55728	59.2072	conserved	core	Scaffold_0182	12	2310	55728	4.14513	not_conserved	dispensable	core
Scaffold_0183	15	12825	55563	23.0819	not_conserved	dispensable	Scaffold_0183	9	1626	55563	2.92641	not_conserved	dispensable	dispensable
Scaffold_0184	15	1329	55186	2.40822	not_conserved	dispensable	Scaffold_0184	5	1071	55186	1.94071	not_conserved	dispensable	dispensable
Scaffold_0185	11	49860	55139	90.426	conserved	core	Scaffold_0185	12	11142	55139	20.2071	not_conserved	dispensable	core
Scaffold_0186	14	6844	55114	12.4179	not_conserved	dispensable	Scaffold_0186	3	1869	55114	3.39115	not_conserved	dispensable	dispensable
Scaffold_0187	5	38577	54639	70.6034	conserved	core	Scaffold_0187	7	1581	54639	2.89354	not_conserved	dispensable	core
Scaffold_0188	8	502	54301	0.924477	not_conserved	dispensable	Scaffold_0188	1	543	54301	0.999982	not_conserved	dispensable	dispensable
Scaffold_0189	12	35386	53881	65.6744	conserved	core	Scaffold_0189			53881	0	not_conserved	dispensable	core
Scaffold_0190	13	9290	53467	17.3752	not_conserved	dispensable	Scaffold_0190	3	7036	53467	13.1595	not_conserved	dispensable	dispensable
Scaffold_0191	1	1424	53287	2.67232	not_conserved	dispensable	Scaffold_0191	15	303	53287	0.568619	not_conserved	dispensable	dispensable
Scaffold_0192	7	5428	53212	10.2007	not_conserved	dispensable	Scaffold_0192	1	3951	53212	7.42502	not_conserved	dispensable	dispensable
Scaffold_0193	2	3884	53212	7.29911	not_conserved	dispensable	Scaffold_0193	7	3248	53212	6.10389	not_conserved	dispensable	dispensable
Scaffold_0194	2	2064	53166	3.88218	not_conserved	dispensable	Scaffold_0194			53166	0	not_conserved	dispensable	dispensable
Scaffold_0195	11	50173	52795	95.0336	conserved	core	Scaffold_0195	12	8693	52795	16.4656	not_conserved	dispensable	core
Scaffold_0196	8	26474	52008	50.9037	conserved	core	Scaffold_0196	3	7410	52008	14.2478	not_conserved	dispensable	core
Scaffold_0197	7	42342	51182	82.7283	conserved	core	Scaffold_0197	6	8327	51182	16.2694	not_conserved	dispensable	core
Scaffold_0198	9	38576	50451	76.4623	conserved	core	Scaffold_0198	7	30227	50451	59.9136	conserved	core	core
Scaffold_0199	1	2623	50375	5.20695	not_conserved	dispensable	Scaffold_0199	1	2496	50375	4.95484	not_conserved	dispensable	dispensable
Scaffold_0200	15	1344	50011	2.68741	not_conserved	dispensable	Scaffold_0200	3	2015	50011	4.02911	not_conserved	dispensable	dispensable
Scaffold_0201	5	20289	49978	40.5959	conserved	core	Scaffold_0201	4	3015	49978	6.03265	not_conserved	dispensable	core
Scaffold_0202	2	22480	49931	45.0221	conserved	core	Scaffold_0202	2	8250	49931	16.5228	not_conserved	dispensable	core
Scaffold_0203	10	32898	49756	66.1187	conserved	core	Scaffold_0203	8	6772	49756	13.6104	not_conserved	dispensable	core
Scaffold_0204	11	1942	49756	3.90305	not_conserved	dispensable	Scaffold_0204	10	6554	49756	13.1723	not_conserved	dispensable	dispensable
Scaffold_0205	8	41154	49658	82.8749	conserved	core	Scaffold_0205	3	17915	49658	36.0768	conserved	core	core
Scaffold_0206	12	37222	49318	75.4735	conserved	core	Scaffold_0206	8	3169	49318	6.42565	not_conserved	dispensable	core
Scaffold_0207	2	45103	49316	91.4571	conserved	core	Scaffold_0207	7	12384	49316	25.1115	not_conserved	dispensable	core
Scaffold_0208	2	4013	49301	8.13979	not_conserved	dispensable	Scaffold_0208	11	2626	49301	5.32646	not_conserved	dispensable	dispensable
Scaffold_0209	14	2770	49053	5.64695	not_conserved	dispensable	Scaffold_0209	9	1965	49053	4.00587	not_conserved	dispensable	dispensable
Scaffold_0210	13	20801	49004	42.4476	conserved	core	Scaffold_0210	11	3504	49004	7.15044	not_conserved	dispensable	core
Scaffold_0211	4	16626	48817	34.0578	conserved	core	Scaffold_0211	1	5038	48817	10.3202	not_conserved	dispensable	core
Scaffold_0212	12	44258	48733	90.8173	conserved	core	Scaffold_0212	10	7587	48733	15.5685	not_conserved	dispensable	core
Scaffold_0213	1	1379	48062	2.86921	not_conserved	dispensable	Scaffold_0213	14	2685	48062	5.58653	not_conserved	dispensable	dispensable
Scaffold_0214	11	34007	47351	71.819	conserved	core	Scaffold_0214	2	6565	47351	13.8645	not_conserved	dispensable	core
Scaffold_0215	7	38377	47000	81.6532	conserved	core	Scaffold_0215	6	11733	47000	24.9638	not_conserved	dispensable	core
Scaffold_0216	13	39565	46289	85.4739	conserved	core	Scaffold_0216	11	10598	46289	22.8953	not_conserved	dispensable	core
Scaffold_0217	10	41270	46069	89.583	conserved	core	Scaffold_0217	6	19613	46069	42.5731	conserved	core	core
Scaffold_0218	5	1798	46033	3.90589	not_conserved	dispensable	Scaffold_0218	4	1818	46033	3.94934	not_conserved	dispensable	dispensable
Scaffold_0219	7	21526	45538	47.2704	conserved	core	Scaffold_0219	13	1664	45538	3.65409	not_conserved	dispensable	core
Scaffold_0220	2	39059	45537	85.7742	conserved	core	Scaffold_0220	10	13957	45537	30.6498	conserved	core	core
Scaffold_0221	8	30693	45470	67.5016	conserved	core	Scaffold_0221	3	4454	45470	9.79547	not_conserved	dispensable	core
Scaffold_0222	5	2856	45423	6.28756	not_conserved	dispensable	Scaffold_0222	8	5516	45423	12.1436	not_conserved	dispensable	dispensable
Scaffold_0223	14	4710	45333	10.3898	not_conserved	dispensable	Scaffold_0223	1	1638	45333	3.61326	not_conserved	dispensable	dispensable
Scaffold_0224	7	26864	45283	59.3247	conserved	core	Scaffold_0224	6	12446	45283	27.4849	not_conserved	dispensable	core
Scaffold_0225	11	31513	44220	71.2641	conserved	core	Scaffold_0225	12	2122	44220	4.79873	not_conserved	dispensable	core
Scaffold_0226	14	2954	43147	6.84636	not_conserved	dispensable	Scaffold_0226	4	1669	43147	3.86817	not_conserved	dispensable	dispensable
Scaffold_0227	14	2016	43093	4.67825	not_conserved	dispensable	Scaffold_0227	6	959	43093	2.22542	not_conserved	dispensable	dispensable
Scaffold_0228	10	39520	43042	91.8173	conserved	core	Scaffold_0228	6	17289	43042	40.1677	conserved	core	core
Scaffold_0229	12	40368	43018	93.8398	conserved	core	Scaffold_0229	12	4628	43018	10.7583	not_conserved	dispensable	core
Scaffold_0230	12	40799	42985	94.9145	conserved	core	Scaffold_0230	1	1231	42985	2.86379	not_conserved	dispensable	core
Scaffold_0231	14	420	42938	0.978155	not_conserved	dispensable	Scaffold_0231			42938	0	not_conserved	dispensable	dispensable
Scaffold_0232	12	21542	42658	50.4993	conserved	core	Scaffold_0232	5	7312	42658	17.141	not_conserved	dispensable	core
Scaffold_0233	14	7056	42547	16.584	not_conserved	dispensable	Scaffold_0233	8	377	42547	0.886079	not_conserved	dispensable	dispensable
Scaffold_0234	4	32692	42523	76.8807	conserved	core	Scaffold_0234	12	7406	42523	17.4165	not_conserved	dispensable	core
Scaffold_0235	5	42239	42501	99.3835	conserved	core	Scaffold_0235	4	17120	42501	40.2814	conserved	core	core
Scaffold_0236	5	40557	42466	95.5046	conserved	core	Scaffold_0236	9	9894	42466	23.2986	not_conserved	dispensable	core
Scaffold_0237	12	2493	42224	5.90423	not_conserved	dispensable	Scaffold_0237	3	2594	42224	6.14343	not_conserved	dispensable	dispensable
Scaffold_0238	4	8611	42154	20.4275	not_conserved	dispensable	Scaffold_0238	1	1263	42154	2.99616	not_conserved	dispensable	dispensable
Scaffold_0239	11	32125	42133	76.2466	conserved	core	Scaffold_0239	11	3469	42133	8.23345	not_conserved	dispensable	core
Scaffold_0240	13	32425	42117	76.9879	conserved	core	Scaffold_0240	11	4649	42117	11.0383	not_conserved	dispensable	core
Scaffold_0241	14	1614	41989	3.84386	not_conserved	dispensable	Scaffold_0241	6	2675	41989	6.37072	not_conserved	dispensable	dispensable
Scaffold_0242	12	29253	41742	70.0805	conserved	core	Scaffold_0242	8	2955	41742	7.0792	not_conserved	dispensable	core
Scaffold_0243	12	20273	41669	48.6525	conserved	core	Scaffold_0243	8	3568	41669	8.56272	not_conserved	dispensable	core
Scaffold_0244	2	41368	41526	99.6195	conserved	core	Scaffold_0244	2	20469	41526	49.292	conserved	core	core
Scaffold_0245	6	2688	41443	6.48602	not_conserved	dispensable	Scaffold_0245	10	2602	41443	6.2785	not_conserved	dispensable	dispensable
Scaffold_0246	6	8735	41285	21.1578	not_conserved	dispensable	Scaffold_0246	9	4774	41285	11.5635	not_conserved	dispensable	dispensable
Scaffold_0247	12	1637	41185	3.97475	not_conserved	dispensable	Scaffold_0247	14	701	41185	1.70208	not_conserved	dispensable	dispensable
Scaffold_0248	8	17958	41073	43.7222	conserved	core	Scaffold_0248	3	2370	41073	5.77021	not_conserved	dispensable	core
Scaffold_0249	5	39675	40876	97.0618	conserved	core	Scaffold_0249	3	5275	40876	12.9049	not_conserved	dispensable	core
Scaffold_0250	10	2886	40604	7.10767	not_conserved	dispensable	Scaffold_0250	5	821	40604	2.02197	not_conserved	dispensable	dispensable
Scaffold_0251	14	22610	40601	55.6883	conserved	dispensable	Scaffold_0251	4	4156	40601	10.2362	not_conserved	dispensable	dispensable
Scaffold_0252	12	22494	40123	56.0626	conserved	core	Scaffold_0252	3	3686	40123	9.18675	not_conserved	dispensable	core
Scaffold_0253	11	20380	40095	50.8293	conserved	core	Scaffold_0253	12	2995	40095	7.46976	not_conserved	dispensable	core
Scaffold_0254	1	8464	40018	21.1505	not_conserved	dispensable	Scaffold_0254	14	13920	40018	34.7843	conserved	dispensable	dispensable
Scaffold_0255	1	3167	39897	7.93794	not_conserved	dispensable	Scaffold_0255	3	843	39897	2.11294	not_conserved	dispensable	dispensable
Scaffold_0256	11	8135	39674	20.5046	not_conserved	dispensable	Scaffold_0256	4	1302	39674	3.28175	not_conserved	dispensable	dispensable
Scaffold_0257	1	8221	39584	20.7685	not_conserved	dispensable	Scaffold_0257	14	1081	39584	2.7309	not_conserved	dispensable	dispensable
Scaffold_0258	6	4074	39422	10.3343	not_conserved	dispensable	Scaffold_0258	14	972	39422	2.46563	not_conserved	dispensable	dispensable
Scaffold_0259	7	34783	39300	88.5064	conserved	core	Scaffold_0259	6	6906	39300	17.5725	not_conserved	dispensable	core
Scaffold_0260	11	31337	39253	79.8334	conserved	core	Scaffold_0260	12	9818	39253	25.0121	not_conserved	dispensable	core
Scaffold_0261	3	358	39240	0.912334	not_conserved	dispensable	Scaffold_0261	11	1431	39240	3.64679	not_conserved	dispensable	dispensable
Scaffold_0262	10	6059	39227	15.446	not_conserved	dispensable	Scaffold_0262	6	5649	39227	14.4008	not_conserved	dispensable	dispensable
Scaffold_0263	2	31406	39218	80.0806	conserved	core	Scaffold_0263	10	5074	39218	12.9379	not_conserved	dispensable	core
Scaffold_0264	13	35287	39199	90.0202	conserved	core	Scaffold_0264	12	6210	39199	15.8422	not_conserved	dispensable	core
Scaffold_0265	6	1495	39018	3.83156	not_conserved	dispensable	Scaffold_0265	14	902	39018	2.31175	not_conserved	dispensable	dispensable
Scaffold_0266	12	25213	39016	64.6222	conserved	core	Scaffold_0266	6	2640	39016	6.76645	not_conserved	dispensable	core
Scaffold_0267	1	25895	38815	66.7139	conserved	core	Scaffold_0267	12	5801	38815	14.9453	not_conserved	dispensable	core
Scaffold_0268	14	1503	38710	3.88272	not_conserved	dispensable	Scaffold_0268	7	2955	38710	7.63369	not_conserved	dispensable	dispensable
Scaffold_0269	13	34754	38582	90.0783	conserved	core	Scaffold_0269	13	7916	38582	20.5173	not_conserved	dispensable	core
Scaffold_0270			38573	0	not_conserved	dispensable	Scaffold_0270	10	600	38573	1.55549	not_conserved	dispensable	dispensable
Scaffold_0271	7	582	38418	1.51491	not_conserved	dispensable	Scaffold_0271	8	5501	38418	14.3188	not_conserved	dispensable	dispensable
Scaffold_0272	8	597	38391	1.55505	not_conserved	dispensable	Scaffold_0272	3	866	38391	2.25574	not_conserved	dispensable	dispensable
Scaffold_0273	8	32818	38187	85.9402	conserved	core	Scaffold_0273	7	4336	38187	11.3546	not_conserved	dispensable	core
Scaffold_0274	7	28742	38014	75.609	conserved	core	Scaffold_0274	7	3643	38014	9.58331	not_conserved	dispensable	core
Scaffold_0275	2	1971	37629	5.23798	not_conserved	dispensable	Scaffold_0275	14	3138	37629	8.33931	not_conserved	dispensable	dispensable
Scaffold_0276	7	32710	37593	87.0109	conserved	core	Scaffold_0276	2	2650	37593	7.04918	not_conserved	dispensable	core
Scaffold_0277	8	31318	37573	83.3524	conserved	core	Scaffold_0277	11	4719	37573	12.5596	not_conserved	dispensable	core
Scaffold_0278	4	4233	37452	11.3025	not_conserved	dispensable	Scaffold_0278	6	1953	37452	5.21467	not_conserved	dispensable	dispensable
Scaffold_0279	7	3979	36892	10.7855	not_conserved	dispensable	Scaffold_0279	6	2386	36892	6.46753	not_conserved	dispensable	dispensable
Scaffold_0280	6	1990	36694	5.42323	not_conserved	dispensable	Scaffold_0280	2	2064	36694	5.6249	not_conserved	dispensable	dispensable
Scaffold_0281	3	2121	36574	5.7992	not_conserved	dispensable	Scaffold_0281	14	4177	36574	11.4207	not_conserved	dispensable	dispensable
Scaffold_0282	8	1015	36387	2.78946	not_conserved	dispensable	Scaffold_0282			36387	0	not_conserved	dispensable	dispensable
Scaffold_0283	8	609	36017	1.69087	not_conserved	dispensable	Scaffold_0283	3	1710	36017	4.74776	not_conserved	dispensable	dispensable
Scaffold_0284	8	28360	35838	79.1339	conserved	core	Scaffold_0284	3	1013	35838	2.82661	not_conserved	dispensable	core
Scaffold_0285	12	15956	35797	44.5736	conserved	core	Scaffold_0285	3	1725	35797	4.81884	not_conserved	dispensable	core
Scaffold_0286	2	23746	35396	67.0867	conserved	core	Scaffold_0286	3	2104	35396	5.94417	not_conserved	dispensable	core
Scaffold_0287	14	1361	34845	3.90587	not_conserved	dispensable	Scaffold_0287	4	4563	34845	13.0951	not_conserved	dispensable	dispensable
Scaffold_0288	6	5994	34682	17.2827	not_conserved	dispensable	Scaffold_0288	10	302	34682	0.870769	not_conserved	dispensable	dispensable
Scaffold_0289	9	1685	34567	4.87459	not_conserved	dispensable	Scaffold_0289	14	4204	34567	12.1619	not_conserved	dispensable	dispensable
Scaffold_0290	12	17458	34467	50.6513	conserved	core	Scaffold_0290	3	753	34467	2.1847	not_conserved	dispensable	core
Scaffold_0291	10	27372	34065	80.3523	conserved	core	Scaffold_0291	6	11509	34065	33.7854	conserved	core	core
Scaffold_0292	14	2232	33791	6.60531	not_conserved	dispensable	Scaffold_0292			33791	0	not_conserved	dispensable	dispensable
Scaffold_0293	4	1328	33464	3.96844	not_conserved	dispensable	Scaffold_0293	8	1870	33464	5.58809	not_conserved	dispensable	dispensable
Scaffold_0294	1	989	33429	2.95851	not_conserved	dispensable	Scaffold_0294	1	1393	33429	4.16704	not_conserved	dispensable	dispensable
Scaffold_0295	1	1577	33057	4.77055	not_conserved	dispensable	Scaffold_0295	1	1098	33057	3.32154	not_conserved	dispensable	dispensable
Scaffold_0296	7	31457	32968	95.4168	conserved	core	Scaffold_0296	10	1479	32968	4.48617	not_conserved	dispensable	core
Scaffold_0297	10	24054	32906	73.0991	conserved	core	Scaffold_0297	8	1892	32906	5.74971	not_conserved	dispensable	core
Scaffold_0298	6	2630	32579	8.07268	not_conserved	dispensable	Scaffold_0298	17	3039	32579	9.32809	not_conserved	dispensable	dispensable
Scaffold_0299	14	2588	32561	7.94816	not_conserved	dispensable	Scaffold_0299	7	867	32561	2.66269	not_conserved	dispensable	dispensable
Scaffold_0300	13	26464	32366	81.7648	conserved	core	Scaffold_0300	11	7577	32366	23.4104	not_conserved	dispensable	core
Scaffold_0301	11	31590	32314	97.7595	conserved	core	Scaffold_0301	12	3935	32314	12.1774	not_conserved	dispensable	core
Scaffold_0302	6	514	32275	1.59256	not_conserved	dispensable	Scaffold_0302	14	1773	32275	5.49342	not_conserved	dispensable	dispensable
Scaffold_0303	9	28091	32199	87.2418	conserved	core	Scaffold_0303	8	11134	32199	34.5787	conserved	core	core
Scaffold_0304	11	26161	32194	81.2605	conserved	core	Scaffold_0304	3	3884	32194	12.0644	not_conserved	dispensable	core
Scaffold_0305	13	521	32034	1.6264	not_conserved	dispensable	Scaffold_0305	17	1418	32034	4.42655	not_conserved	dispensable	dispensable
Scaffold_0306	6	10601	31839	33.2956	conserved	dispensable	Scaffold_0306	2	1219	31839	3.82864	not_conserved	dispensable	dispensable
Scaffold_0307	6	431	31618	1.36315	not_conserved	dispensable	Scaffold_0307	4	1064	31618	3.36517	not_conserved	dispensable	dispensable
Scaffold_0308	1	1056	31588	3.34304	not_conserved	dispensable	Scaffold_0308	12	13064	31588	41.3575	conserved	core	core
Scaffold_0309	14	2354	31503	7.4723	not_conserved	dispensable	Scaffold_0309	10	732	31503	2.32359	not_conserved	dispensable	dispensable
Scaffold_0310	11	25619	31489	81.3586	conserved	core	Scaffold_0310	11	4541	31489	14.4209	not_conserved	dispensable	core
Scaffold_0311	14	6627	31479	21.0521	not_conserved	dispensable	Scaffold_0311	9	1257	31479	3.99314	not_conserved	dispensable	dispensable
Scaffold_0312	11	1207	31370	3.84763	not_conserved	dispensable	Scaffold_0312	12	1608	31370	5.12592	not_conserved	dispensable	dispensable
Scaffold_0313	5	23486	31314	75.0016	conserved	core	Scaffold_0313	11	5865	31314	18.7296	not_conserved	dispensable	core
Scaffold_0314	7	30621	31313	97.7901	conserved	core	Scaffold_0314	6	13151	31313	41.9985	conserved	core	core
Scaffold_0315	4	14250	31306	45.5184	conserved	core	Scaffold_0315	10	5685	31306	18.1595	not_conserved	dispensable	core
Scaffold_0316	14	2150	31284	6.87252	not_conserved	dispensable	Scaffold_0316	1	330	31284	1.05485	not_conserved	dispensable	dispensable
Scaffold_0317	7	12746	31100	40.9839	conserved	core	Scaffold_0317	13	6663	31100	21.4244	not_conserved	dispensable	core
Scaffold_0318	4	26231	31066	84.4364	conserved	core	Scaffold_0318	9	1843	31066	5.93253	not_conserved	dispensable	core
Scaffold_0319	1	24461	30989	78.9345	conserved	core	Scaffold_0319	1	4187	30989	13.5112	not_conserved	dispensable	core
Scaffold_0320	4	858	30812	2.78463	not_conserved	dispensable	Scaffold_0320			30812	0	not_conserved	dispensable	dispensable
Scaffold_0321	2	1430	30595	4.67397	not_conserved	dispensable	Scaffold_0321	2	2137	30595	6.9848	not_conserved	dispensable	dispensable
Scaffold_0322	6	1355	30570	4.43245	not_conserved	dispensable	Scaffold_0322	12	909	30570	2.9735	not_conserved	dispensable	dispensable
Scaffold_0323	2	1548	30521	5.07192	not_conserved	dispensable	Scaffold_0323	11	4331	30521	14.1902	not_conserved	dispensable	dispensable
Scaffold_0324	6	1029	30406	3.3842	not_conserved	dispensable	Scaffold_0324	7	2196	30406	7.22226	not_conserved	dispensable	dispensable
Scaffold_0325	9	176	30296	0.580935	not_conserved	dispensable	Scaffold_0325	2	944	30296	3.11592	not_conserved	dispensable	dispensable
Scaffold_0326	7	1142	30171	3.78509	not_conserved	dispensable	Scaffold_0326	5	618	30171	2.04832	not_conserved	dispensable	dispensable
Scaffold_0327	7	13975	29995	46.5911	conserved	core	Scaffold_0327	2	1328	29995	4.4274	not_conserved	dispensable	core
Scaffold_0328	15	3477	29844	11.6506	not_conserved	dispensable	Scaffold_0328			29844	0	not_conserved	dispensable	dispensable
Scaffold_0329	6	3066	29692	10.326	not_conserved	dispensable	Scaffold_0329	10	2860	29692	9.63222	not_conserved	dispensable	dispensable
Scaffold_0330	12	15616	29615	52.73	conserved	core	Scaffold_0330			29615	0	not_conserved	dispensable	core
Scaffold_0331	8	2064	29481	7.00112	not_conserved	dispensable	Scaffold_0331	5	1146	29481	3.88725	not_conserved	dispensable	dispensable
Scaffold_0332	2	336	29414	1.14231	not_conserved	dispensable	Scaffold_0332	11	2430	29414	8.26137	not_conserved	dispensable	dispensable
Scaffold_0333	14	1769	29392	6.01864	not_conserved	dispensable	Scaffold_0333	6	1491	29392	5.07281	not_conserved	dispensable	dispensable
Scaffold_0334	3	1348	29200	4.61644	not_conserved	dispensable	Scaffold_0334	14	3138	29200	10.7466	not_conserved	dispensable	dispensable
Scaffold_0335	14	1233	29153	4.22941	not_conserved	dispensable	Scaffold_0335			29153	0	not_conserved	dispensable	dispensable
Scaffold_0336	3	5400	29106	18.5529	not_conserved	dispensable	Scaffold_0336			29106	0	not_conserved	dispensable	dispensable
Scaffold_0337	6	7072	28997	24.3887	not_conserved	dispensable	Scaffold_0337	3	171	28997	0.589716	not_conserved	dispensable	dispensable
Scaffold_0338	2	3153	28814	10.9426	not_conserved	dispensable	Scaffold_0338	9	234	28814	0.812105	not_conserved	dispensable	dispensable
Scaffold_0339	1	3275	28511	11.4868	not_conserved	dispensable	Scaffold_0339	1	2401	28511	8.42131	not_conserved	dispensable	dispensable
Scaffold_0340	6	5988	28349	21.1224	not_conserved	dispensable	Scaffold_0340	15	2674	28349	9.43243	not_conserved	dispensable	dispensable
Scaffold_0341	12	5718	28340	20.1764	not_conserved	dispensable	Scaffold_0341	6	2156	28340	7.60762	not_conserved	dispensable	dispensable
Scaffold_0342	8	7208	28315	25.4565	not_conserved	dispensable	Scaffold_0342	3	3177	28315	11.2202	not_conserved	dispensable	dispensable
Scaffold_0343	8	22569	28226	79.9582	conserved	core	Scaffold_0343	11	3279	28226	11.6169	not_conserved	dispensable	core
Scaffold_0344	6	1549	28190	5.49486	not_conserved	dispensable	Scaffold_0344			28190	0	not_conserved	dispensable	dispensable
Scaffold_0345	11	2331	28124	8.28829	not_conserved	dispensable	Scaffold_0345	1	1795	28124	6.38245	not_conserved	dispensable	dispensable
Scaffold_0346	3	1423	28028	5.07707	not_conserved	dispensable	Scaffold_0346	8	2015	28028	7.18924	not_conserved	dispensable	dispensable
Scaffold_0347	1	20627	28008	73.6468	conserved	core	Scaffold_0347	11	237	28008	0.846187	not_conserved	dispensable	core
Scaffold_0348			27873	0	not_conserved	dispensable	Scaffold_0348	1	630	27873	2.26025	not_conserved	dispensable	dispensable
Scaffold_0349	8	1736	27819	6.24034	not_conserved	dispensable	Scaffold_0349	1	1901	27819	6.83346	not_conserved	dispensable	dispensable
Scaffold_0350	11	2404	27796	8.64873	not_conserved	dispensable	Scaffold_0350	14	4496	27796	16.175	not_conserved	dispensable	dispensable
Scaffold_0351	12	799	27762	2.87803	not_conserved	dispensable	Scaffold_0351	12	501	27762	1.80463	not_conserved	dispensable	dispensable
Scaffold_0352	8	19522	27626	70.6653	conserved	core	Scaffold_0352	5	4762	27626	17.2374	not_conserved	dispensable	core
Scaffold_0353	11	22258	27619	80.5894	conserved	core	Scaffold_0353	13	1794	27619	6.49553	not_conserved	dispensable	core
Scaffold_0354	14	9036	27346	33.0432	conserved	dispensable	Scaffold_0354	7	531	27346	1.94178	not_conserved	dispensable	dispensable
Scaffold_0355	3	2428	27343	8.87979	not_conserved	dispensable	Scaffold_0355	11	1255	27343	4.58984	not_conserved	dispensable	dispensable
Scaffold_0356	11	477	27177	1.75516	not_conserved	dispensable	Scaffold_0356	9	1026	27177	3.77525	not_conserved	dispensable	dispensable
Scaffold_0357	3	839	27161	3.08899	not_conserved	dispensable	Scaffold_0357	6	675	27161	2.48518	not_conserved	dispensable	dispensable
Scaffold_0358	3	16765	27058	61.9595	conserved	dispensable	Scaffold_0358			27058	0	not_conserved	dispensable	dispensable
Scaffold_0359	3	123	26784	0.459229	not_conserved	dispensable	Scaffold_0359	14	934	26784	3.48716	not_conserved	dispensable	dispensable
Scaffold_0360	15	549	26760	2.05157	not_conserved	dispensable	Scaffold_0360	14	2880	26760	10.7623	not_conserved	dispensable	dispensable
Scaffold_0361	4	19247	26705	72.0726	conserved	core	Scaffold_0361	13	3057	26705	11.4473	not_conserved	dispensable	core
Scaffold_0362			26681	0	not_conserved	dispensable	Scaffold_0362			26681	0	not_conserved	dispensable	dispensable
Scaffold_0363	3	4804	26641	18.0324	not_conserved	dispensable	Scaffold_0363	6	1591	26641	5.972	not_conserved	dispensable	dispensable
Scaffold_0364	2	340	26568	1.27974	not_conserved	dispensable	Scaffold_0364	1	3362	26568	12.6543	not_conserved	dispensable	dispensable
Scaffold_0365	4	3017	26529	11.3725	not_conserved	dispensable	Scaffold_0365	9	1389	26529	5.23578	not_conserved	dispensable	dispensable
Scaffold_0366	7	15440	26479	58.3104	conserved	core	Scaffold_0366	5	2001	26479	7.55693	not_conserved	dispensable	core
Scaffold_0367	8	16211	26218	61.8316	conserved	core	Scaffold_0367	3	3270	26218	12.4723	not_conserved	dispensable	core
Scaffold_0368	12	9911	26089	37.9892	conserved	core	Scaffold_0368	9	831	26089	3.18525	not_conserved	dispensable	core
Scaffold_0369	15	1371	25897	5.29405	not_conserved	dispensable	Scaffold_0369			25897	0	not_conserved	dispensable	dispensable
Scaffold_0370	14	2236	25878	8.64054	not_conserved	dispensable	Scaffold_0370	12	3305	25878	12.7715	not_conserved	dispensable	dispensable
Scaffold_0371	10	207	25841	0.801053	not_conserved	dispensable	Scaffold_0371			25841	0	not_conserved	dispensable	dispensable
Scaffold_0372	2	785	25789	3.04393	not_conserved	dispensable	Scaffold_0372	10	538	25789	2.08616	not_conserved	dispensable	dispensable
Scaffold_0373	4	858	25774	3.32894	not_conserved	dispensable	Scaffold_0373	11	3532	25774	13.7037	not_conserved	dispensable	dispensable
Scaffold_0374	4	4779	25719	18.5816	not_conserved	dispensable	Scaffold_0374	2	1209	25719	4.7008	not_conserved	dispensable	dispensable
Scaffold_0375	6	1658	25647	6.46469	not_conserved	dispensable	Scaffold_0375	12	1583	25647	6.17226	not_conserved	dispensable	dispensable
Scaffold_0376	14	1958	25534	7.66821	not_conserved	dispensable	Scaffold_0376	10	3116	25534	12.2033	not_conserved	dispensable	dispensable
Scaffold_0377	8	1484	25502	5.81915	not_conserved	dispensable	Scaffold_0377	11	5480	25502	21.4885	not_conserved	dispensable	dispensable
Scaffold_0378	5	2394	25449	9.40705	not_conserved	dispensable	Scaffold_0378	4	1923	25449	7.55629	not_conserved	dispensable	dispensable
Scaffold_0379	14	3362	25274	13.3022	not_conserved	dispensable	Scaffold_0379	14	251	25274	0.993115	not_conserved	dispensable	dispensable
Scaffold_0380	8	2469	25211	9.79334	not_conserved	dispensable	Scaffold_0380	11	1118	25211	4.43457	not_conserved	dispensable	dispensable
Scaffold_0381	4	20654	25027	82.5269	conserved	core	Scaffold_0381	10	5227	25027	20.8854	not_conserved	dispensable	core
Scaffold_0382	12	2067	24954	8.28324	not_conserved	dispensable	Scaffold_0382	7	5676	24954	22.7459	not_conserved	dispensable	dispensable
Scaffold_0383	6	2609	24927	10.4666	not_conserved	dispensable	Scaffold_0383	13	4615	24927	18.5141	not_conserved	dispensable	dispensable
Scaffold_0384	3	14785	24900	59.3775	conserved	dispensable	Scaffold_0384	14	4498	24900	18.0643	not_conserved	dispensable	dispensable
Scaffold_0385	15	313	24863	1.2589	not_conserved	dispensable	Scaffold_0385	6	768	24863	3.08893	not_conserved	dispensable	dispensable
Scaffold_0386	2	2620	24767	10.5786	not_conserved	dispensable	Scaffold_0386	16	1355	24767	5.47099	not_conserved	dispensable	dispensable
Scaffold_0387	5	6799	24642	27.5911	not_conserved	dispensable	Scaffold_0387	6	2013	24642	8.16898	not_conserved	dispensable	dispensable
Scaffold_0388	4	23792	24545	96.9322	conserved	core	Scaffold_0388	10	3411	24545	13.8969	not_conserved	dispensable	core
Scaffold_0389	15	1754	24467	7.16884	not_conserved	dispensable	Scaffold_0389	6	621	24467	2.53811	not_conserved	dispensable	dispensable
Scaffold_0390	2	1921	24367	7.88361	not_conserved	dispensable	Scaffold_0390			24367	0	not_conserved	dispensable	dispensable
Scaffold_0391	3	1304	24361	5.35282	not_conserved	dispensable	Scaffold_0391	1	1029	24361	4.22396	not_conserved	dispensable	dispensable
Scaffold_0392	3	1304	24357	5.3537	not_conserved	dispensable	Scaffold_0392	8	1177	24357	4.83229	not_conserved	dispensable	dispensable
Scaffold_0393	14	352	24330	1.44677	not_conserved	dispensable	Scaffold_0393			24330	0	not_conserved	dispensable	dispensable
Scaffold_0394	13	4589	24320	18.8692	not_conserved	dispensable	Scaffold_0394	11	4996	24320	20.5428	not_conserved	dispensable	dispensable
Scaffold_0395	8	288	24247	1.18778	not_conserved	dispensable	Scaffold_0395			24247	0	not_conserved	dispensable	dispensable
Scaffold_0396	14	362	24221	1.49457	not_conserved	dispensable	Scaffold_0396	12	2372	24221	9.79315	not_conserved	dispensable	dispensable
Scaffold_0397	8	1008	24034	4.19406	not_conserved	dispensable	Scaffold_0397			24034	0	not_conserved	dispensable	dispensable
Scaffold_0398	13	1575	24021	6.55676	not_conserved	dispensable	Scaffold_0398	13	1575	24021	6.55676	not_conserved	dispensable	dispensable
Scaffold_0399	6	2865	24013	11.931	not_conserved	dispensable	Scaffold_0399	14	301	24013	1.25349	not_conserved	dispensable	dispensable
Scaffold_0400	2	812	23823	3.40847	not_conserved	dispensable	Scaffold_0400	14	86	23823	0.360996	not_conserved	dispensable	dispensable
Scaffold_0401	12	4523	23802	19.0026	not_conserved	dispensable	Scaffold_0401	14	5985	23802	25.1449	not_conserved	dispensable	dispensable
Scaffold_0402	8	17088	23693	72.1226	conserved	core	Scaffold_0402	3	3708	23693	15.6502	not_conserved	dispensable	core
Scaffold_0403	14	115	23642	0.486422	not_conserved	dispensable	Scaffold_0403	4	2247	23642	9.50427	not_conserved	dispensable	dispensable
Scaffold_0404	6	852	23607	3.6091	not_conserved	dispensable	Scaffold_0404	17	117	23607	0.495616	not_conserved	dispensable	dispensable
Scaffold_0405	7	1005	23564	4.26498	not_conserved	dispensable	Scaffold_0405	3	1102	23564	4.67663	not_conserved	dispensable	dispensable
Scaffold_0406	7	16051	23420	68.5354	conserved	core	Scaffold_0406			23420	0	not_conserved	dispensable	core
Scaffold_0407	12	8389	23413	35.8305	conserved	core	Scaffold_0407			23413	0	not_conserved	dispensable	core
Scaffold_0408	3	3310	23368	14.1647	not_conserved	dispensable	Scaffold_0408	7	1183	23368	5.06248	not_conserved	dispensable	dispensable
Scaffold_0409	2	19070	23332	81.7332	conserved	core	Scaffold_0409	2	6456	23332	27.6702	not_conserved	dispensable	core
Scaffold_0410	13	15003	23301	64.3878	conserved	core	Scaffold_0410	16	3042	23301	13.0552	not_conserved	dispensable	core
Scaffold_0411	6	1357	23299	5.82428	not_conserved	dispensable	Scaffold_0411	5	1029	23299	4.4165	not_conserved	dispensable	dispensable
Scaffold_0412	2	741	23259	3.18586	not_conserved	dispensable	Scaffold_0412	2	792	23259	3.40513	not_conserved	dispensable	dispensable
Scaffold_0413	5	906	23187	3.90736	not_conserved	dispensable	Scaffold_0413	14	5495	23187	23.6986	not_conserved	dispensable	dispensable
Scaffold_0414	12	21297	23122	92.1071	conserved	core	Scaffold_0414	7	4036	23122	17.4552	not_conserved	dispensable	core
Scaffold_0415	9	6841	23055	29.6725	not_conserved	dispensable	Scaffold_0415	3	3187	23055	13.8235	not_conserved	dispensable	dispensable
Scaffold_0416	3	6278	23046	27.2412	not_conserved	dispensable	Scaffold_0416	14	1516	23046	6.57815	not_conserved	dispensable	dispensable
Scaffold_0417	15	3613	23032	15.6869	not_conserved	dispensable	Scaffold_0417	1	1860	23032	8.07572	not_conserved	dispensable	dispensable
Scaffold_0418	8	17570	22974	76.4778	conserved	core	Scaffold_0418	10	1192	22974	5.18847	not_conserved	dispensable	core
Scaffold_0419	1	7217	22942	31.4576	conserved	core	Scaffold_0419	1	4204	22942	18.3245	not_conserved	dispensable	core
Scaffold_0420	1	2142	22909	9.35004	not_conserved	dispensable	Scaffold_0420	7	1929	22909	8.42027	not_conserved	dispensable	dispensable
Scaffold_0421	8	18651	22904	81.4312	conserved	core	Scaffold_0421	3	5228	22904	22.8257	not_conserved	dispensable	core
Scaffold_0422	8	2655	22779	11.6555	not_conserved	dispensable	Scaffold_0422	7	4771	22779	20.9447	not_conserved	dispensable	dispensable
Scaffold_0423	9	1101	22659	4.859	not_conserved	dispensable	Scaffold_0423			22659	0	not_conserved	dispensable	dispensable
Scaffold_0424	11	4807	22622	21.2492	not_conserved	dispensable	Scaffold_0424	1	2955	22622	13.0625	not_conserved	dispensable	dispensable
Scaffold_0425	11	22197	22609	98.1777	conserved	core	Scaffold_0425	11	1670	22609	7.38644	not_conserved	dispensable	core
Scaffold_0426	3	756	22591	3.34647	not_conserved	dispensable	Scaffold_0426			22591	0	not_conserved	dispensable	dispensable
Scaffold_0427	11	15964	22584	70.6872	conserved	core	Scaffold_0427	12	2922	22584	12.9384	not_conserved	dispensable	core
Scaffold_0428			22505	0	not_conserved	dispensable	Scaffold_0428	14	615	22505	2.73273	not_conserved	dispensable	dispensable
Scaffold_0429	5	18899	22344	84.582	conserved	core	Scaffold_0429	9	2488	22344	11.135	not_conserved	dispensable	core
Scaffold_0430	1	2435	22333	10.9031	not_conserved	dispensable	Scaffold_0430	6	879	22333	3.93588	not_conserved	dispensable	dispensable
Scaffold_0431	6	6367	22051	28.874	not_conserved	dispensable	Scaffold_0431	1	1991	22051	9.02907	not_conserved	dispensable	dispensable
Scaffold_0432			22028	0	not_conserved	dispensable	Scaffold_0432	5	1978	22028	8.97948	not_conserved	dispensable	dispensable
Scaffold_0433	5	523	22012	2.37598	not_conserved	dispensable	Scaffold_0433			22012	0	not_conserved	dispensable	dispensable
Scaffold_0434	4	117	21953	0.532957	not_conserved	dispensable	Scaffold_0434	1	8747	21953	39.8442	conserved	core	core
Scaffold_0435	3	722	21860	3.30284	not_conserved	dispensable	Scaffold_0435			21860	0	not_conserved	dispensable	dispensable
Scaffold_0436	6	3171	21704	14.6102	not_conserved	dispensable	Scaffold_0436	14	1137	21704	5.23867	not_conserved	dispensable	dispensable
Scaffold_0437	5	642	21700	2.95853	not_conserved	dispensable	Scaffold_0437	7	852	21700	3.92627	not_conserved	dispensable	dispensable
Scaffold_0438	9	2001	21675	9.23183	not_conserved	dispensable	Scaffold_0438	3	1854	21675	8.55363	not_conserved	dispensable	dispensable
Scaffold_0439	9	200	21634	0.924471	not_conserved	dispensable	Scaffold_0439	2	1085	21634	5.01525	not_conserved	dispensable	dispensable
Scaffold_0440	5	13620	21621	62.9943	conserved	core	Scaffold_0440	4	1334	21621	6.16993	not_conserved	dispensable	core
Scaffold_0441	14	84	21613	0.388655	not_conserved	dispensable	Scaffold_0441			21613	0	not_conserved	dispensable	dispensable
Scaffold_0442	10	2014	21609	9.32019	not_conserved	dispensable	Scaffold_0442	6	1945	21609	9.00088	not_conserved	dispensable	dispensable
Scaffold_0443	11	1348	21539	6.25841	not_conserved	dispensable	Scaffold_0443	14	1186	21539	5.50629	not_conserved	dispensable	dispensable
Scaffold_0444	6	568	21504	2.64137	not_conserved	dispensable	Scaffold_0444			21504	0	not_conserved	dispensable	dispensable
Scaffold_0445	4	12517	21454	58.3434	conserved	core	Scaffold_0445	6	2009	21454	9.36422	not_conserved	dispensable	core
Scaffold_0446	10	539	21394	2.5194	not_conserved	dispensable	Scaffold_0446	3	2101	21394	9.82051	not_conserved	dispensable	dispensable
Scaffold_0447	14	523	21073	2.48185	not_conserved	dispensable	Scaffold_0447	14	133	21073	0.631139	not_conserved	dispensable	dispensable
Scaffold_0448	3	4696	20994	22.3683	not_conserved	dispensable	Scaffold_0448			20994	0	not_conserved	dispensable	dispensable
Scaffold_0449	3	2313	20898	11.068	not_conserved	dispensable	Scaffold_0449			20898	0	not_conserved	dispensable	dispensable
Scaffold_0450	3	1700	20863	8.1484	not_conserved	dispensable	Scaffold_0450	14	1614	20863	7.73618	not_conserved	dispensable	dispensable
Scaffold_0451			20839	0	not_conserved	dispensable	Scaffold_0451	7	3643	20839	17.4816	not_conserved	dispensable	dispensable
Scaffold_0452	6	3603	20802	17.3204	not_conserved	dispensable	Scaffold_0452			20802	0	not_conserved	dispensable	dispensable
Scaffold_0453	14	5055	20789	24.3157	not_conserved	dispensable	Scaffold_0453	5	1550	20789	7.45587	not_conserved	dispensable	dispensable
Scaffold_0454	14	2368	20662	11.4607	not_conserved	dispensable	Scaffold_0454	4	357	20662	1.72781	not_conserved	dispensable	dispensable
Scaffold_0455	15	197	20590	0.956775	not_conserved	dispensable	Scaffold_0455			20590	0	not_conserved	dispensable	dispensable
Scaffold_0456	5	1057	20527	5.14932	not_conserved	dispensable	Scaffold_0456	3	1428	20527	6.95669	not_conserved	dispensable	dispensable
Scaffold_0457	1	9857	20387	48.3494	conserved	core	Scaffold_0457	14	5384	20387	26.409	not_conserved	dispensable	core
Scaffold_0458	10	20249	20334	99.582	conserved	core	Scaffold_0458	6	7033	20334	34.5874	conserved	core	core
Scaffold_0459	8	15908	20235	78.6163	conserved	core	Scaffold_0459	16	3724	20235	18.4038	not_conserved	dispensable	core
Scaffold_0460	11	4034	20105	20.0647	not_conserved	dispensable	Scaffold_0460	2	1185	20105	5.89406	not_conserved	dispensable	dispensable
Scaffold_0461	6	3688	20061	18.3839	not_conserved	dispensable	Scaffold_0461	14	249	20061	1.24121	not_conserved	dispensable	dispensable
Scaffold_0462	13	1490	20016	7.44404	not_conserved	dispensable	Scaffold_0462	9	1345	20016	6.71962	not_conserved	dispensable	dispensable
Scaffold_0463	4	222	20002	1.10989	not_conserved	dispensable	Scaffold_0463			20002	0	not_conserved	dispensable	dispensable
Scaffold_0464	4	1304	19975	6.52816	not_conserved	dispensable	Scaffold_0464	7	1146	19975	5.73717	not_conserved	dispensable	dispensable
Scaffold_0465	8	1684	19962	8.43603	not_conserved	dispensable	Scaffold_0465	2	431	19962	2.1591	not_conserved	dispensable	dispensable
Scaffold_0466	8	2741	19834	13.8197	not_conserved	dispensable	Scaffold_0466	12	2803	19834	14.1323	not_conserved	dispensable	dispensable
Scaffold_0467			19675	0	not_conserved	dispensable	Scaffold_0467	14	4670	19675	23.7357	not_conserved	dispensable	dispensable
Scaffold_0468	8	12847	19612	65.5058	conserved	core	Scaffold_0468	3	4676	19612	23.8425	not_conserved	dispensable	core
Scaffold_0469	3	470	19456	2.41571	not_conserved	dispensable	Scaffold_0469	15	2609	19456	13.4097	not_conserved	dispensable	dispensable
Scaffold_0470			19264	0	not_conserved	dispensable	Scaffold_0470	1	526	19264	2.73048	not_conserved	dispensable	dispensable
Scaffold_0471	15	9284	19206	48.3391	conserved	dispensable	Scaffold_0471			19206	0	not_conserved	dispensable	dispensable
Scaffold_0472	7	211	19160	1.10125	not_conserved	dispensable	Scaffold_0472			19160	0	not_conserved	dispensable	dispensable
Scaffold_0473	6	317	19127	1.65734	not_conserved	dispensable	Scaffold_0473			19127	0	not_conserved	dispensable	dispensable
Scaffold_0474	6	7316	19122	38.2596	conserved	dispensable	Scaffold_0474			19122	0	not_conserved	dispensable	dispensable
Scaffold_0475	14	2701	19081	14.1554	not_conserved	dispensable	Scaffold_0475	4	1087	19081	5.69677	not_conserved	dispensable	dispensable
Scaffold_0476	4	7869	18933	41.5624	conserved	core	Scaffold_0476	8	4287	18933	22.643	not_conserved	dispensable	core
Scaffold_0477	8	981	18901	5.1902	not_conserved	dispensable	Scaffold_0477	3	1737	18901	9.18999	not_conserved	dispensable	dispensable
Scaffold_0478	15	623	18899	3.29647	not_conserved	dispensable	Scaffold_0478	2	1621	18899	8.57717	not_conserved	dispensable	dispensable
Scaffold_0479	1	2729	18896	14.4422	not_conserved	dispensable	Scaffold_0479	2	1325	18896	7.01207	not_conserved	dispensable	dispensable
Scaffold_0480	7	963	18874	5.10226	not_conserved	dispensable	Scaffold_0480	2	1462	18874	7.74611	not_conserved	dispensable	dispensable
Scaffold_0481	11	816	18813	4.33743	not_conserved	dispensable	Scaffold_0481	12	957	18813	5.08691	not_conserved	dispensable	dispensable
Scaffold_0482	4	1501	18803	7.98277	not_conserved	dispensable	Scaffold_0482	2	1438	18803	7.64772	not_conserved	dispensable	dispensable
Scaffold_0483	14	882	18793	4.69324	not_conserved	dispensable	Scaffold_0483	14	5072	18793	26.9888	not_conserved	dispensable	dispensable
Scaffold_0484	3	9644	18733	51.4813	conserved	dispensable	Scaffold_0484			18733	0	not_conserved	dispensable	dispensable
Scaffold_0485	15	10313	18601	55.4433	conserved	dispensable	Scaffold_0485			18601	0	not_conserved	dispensable	dispensable
Scaffold_0486	12	676	18543	3.64558	not_conserved	dispensable	Scaffold_0486			18543	0	not_conserved	dispensable	dispensable
Scaffold_0487			18362	0	not_conserved	dispensable	Scaffold_0487			18362	0	not_conserved	dispensable	dispensable
Scaffold_0488	2	177	18255	0.969597	not_conserved	dispensable	Scaffold_0488	3	1101	18255	6.03122	not_conserved	dispensable	dispensable
Scaffold_0489	13	3594	18243	19.7007	not_conserved	dispensable	Scaffold_0489	3	1140	18243	6.24897	not_conserved	dispensable	dispensable
Scaffold_0490	11	1837	18209	10.0884	not_conserved	dispensable	Scaffold_0490	7	1311	18209	7.19974	not_conserved	dispensable	dispensable
Scaffold_0491	4	2331	18155	12.8394	not_conserved	dispensable	Scaffold_0491	9	2152	18155	11.8535	not_conserved	dispensable	dispensable
Scaffold_0492	13	832	18090	4.59923	not_conserved	dispensable	Scaffold_0492	14	2981	18090	16.4787	not_conserved	dispensable	dispensable
Scaffold_0493	11	9666	18079	53.4653	conserved	core	Scaffold_0493	10	1858	18079	10.2771	not_conserved	dispensable	core
Scaffold_0494	6	538	18002	2.98856	not_conserved	dispensable	Scaffold_0494	14	389	18002	2.16087	not_conserved	dispensable	dispensable
Scaffold_0495	9	14519	17969	80.8003	conserved	core	Scaffold_0495	3	1909	17969	10.6239	not_conserved	dispensable	core
Scaffold_0496	4	4111	17955	22.8961	not_conserved	dispensable	Scaffold_0496	12	1187	17955	6.61097	not_conserved	dispensable	dispensable
Scaffold_0497			17938	0	not_conserved	dispensable	Scaffold_0497	2	165	17938	0.919835	not_conserved	dispensable	dispensable
Scaffold_0498	14	5618	17849	31.4752	conserved	dispensable	Scaffold_0498	14	4886	17849	27.3741	not_conserved	dispensable	dispensable
Scaffold_0499			17836	0	not_conserved	dispensable	Scaffold_0499			17836	0	not_conserved	dispensable	dispensable
Scaffold_0500	11	1800	17757	10.1368	not_conserved	dispensable	Scaffold_0500	14	8338	17757	46.9561	conserved	dispensable	dispensable
Scaffold_0501	13	6204	17673	35.1044	conserved	core	Scaffold_0501			17673	0	not_conserved	dispensable	core
Scaffold_0502	3	996	17614	5.65459	not_conserved	dispensable	Scaffold_0502			17614	0	not_conserved	dispensable	dispensable
Scaffold_0503	5	396	17582	2.2523	not_conserved	dispensable	Scaffold_0503	2	813	17582	4.62405	not_conserved	dispensable	dispensable
Scaffold_0504	12	16263	17567	92.577	conserved	core	Scaffold_0504	1	1492	17567	8.4932	not_conserved	dispensable	core
Scaffold_0505	2	6965	17560	39.664	conserved	core	Scaffold_0505	2	427	17560	2.43166	not_conserved	dispensable	core
Scaffold_0506	11	1212	17397	6.96672	not_conserved	dispensable	Scaffold_0506	7	2522	17397	14.4968	not_conserved	dispensable	dispensable
Scaffold_0507	6	2803	17383	16.1249	not_conserved	dispensable	Scaffold_0507	1	2483	17383	14.2841	not_conserved	dispensable	dispensable
Scaffold_0508	14	3843	17374	22.1193	not_conserved	dispensable	Scaffold_0508	10	585	17374	3.3671	not_conserved	dispensable	dispensable
Scaffold_0509	3	1917	17315	11.0713	not_conserved	dispensable	Scaffold_0509	3	1650	17315	9.52931	not_conserved	dispensable	dispensable
Scaffold_0510	11	429	17303	2.47934	not_conserved	dispensable	Scaffold_0510	5	779	17303	4.50211	not_conserved	dispensable	dispensable
Scaffold_0511	8	3309	17185	19.2552	not_conserved	dispensable	Scaffold_0511	1	1605	17185	9.33954	not_conserved	dispensable	dispensable
Scaffold_0512	12	1172	17140	6.83781	not_conserved	dispensable	Scaffold_0512	3	1762	17140	10.28	not_conserved	dispensable	dispensable
Scaffold_0513	14	1027	17094	6.00796	not_conserved	dispensable	Scaffold_0513	12	855	17094	5.00176	not_conserved	dispensable	dispensable
Scaffold_0514	14	2698	17053	15.8213	not_conserved	dispensable	Scaffold_0514			17053	0	not_conserved	dispensable	dispensable
Scaffold_0515	2	375	17050	2.19941	not_conserved	dispensable	Scaffold_0515	14	796	17050	4.66862	not_conserved	dispensable	dispensable
Scaffold_0516	12	15832	17035	92.9381	conserved	core	Scaffold_0516	7	4125	17035	24.2149	not_conserved	dispensable	core
Scaffold_0517	1	6474	17026	38.0242	conserved	core	Scaffold_0517	5	1549	17026	9.09785	not_conserved	dispensable	core
Scaffold_0518	6	834	16996	4.90704	not_conserved	dispensable	Scaffold_0518	15	630	16996	3.70675	not_conserved	dispensable	dispensable
Scaffold_0519			16966	0	not_conserved	dispensable	Scaffold_0519			16966	0	not_conserved	dispensable	dispensable
Scaffold_0520	12	1989	16938	11.7428	not_conserved	dispensable	Scaffold_0520	15	1687	16938	9.95985	not_conserved	dispensable	dispensable
Scaffold_0521	14	3033	16923	17.9224	not_conserved	dispensable	Scaffold_0521	14	3106	16923	18.3537	not_conserved	dispensable	dispensable
Scaffold_0522			16869	0	not_conserved	dispensable	Scaffold_0522	4	825	16869	4.89063	not_conserved	dispensable	dispensable
Scaffold_0523	7	1688	16835	10.0267	not_conserved	dispensable	Scaffold_0523	5	555	16835	3.2967	not_conserved	dispensable	dispensable
Scaffold_0524	15	750	16746	4.47868	not_conserved	dispensable	Scaffold_0524			16746	0	not_conserved	dispensable	dispensable
Scaffold_0525	8	12506	16727	74.7653	conserved	core	Scaffold_0525	11	1628	16727	9.73277	not_conserved	dispensable	core
Scaffold_0526	4	16360	16708	97.9172	conserved	core	Scaffold_0526	1	1617	16708	9.678	not_conserved	dispensable	core
Scaffold_0527	1	12432	16678	74.5413	conserved	core	Scaffold_0527	9	1593	16678	9.5515	not_conserved	dispensable	core
Scaffold_0528	12	10117	16637	60.8102	conserved	core	Scaffold_0528			16637	0	not_conserved	dispensable	core
Scaffold_0529	14	1626	16587	9.80286	not_conserved	dispensable	Scaffold_0529			16587	0	not_conserved	dispensable	dispensable
Scaffold_0530	4	8456	16579	51.0043	conserved	core	Scaffold_0530	8	1228	16579	7.40696	not_conserved	dispensable	core
Scaffold_0531			16561	0	not_conserved	dispensable	Scaffold_0531			16561	0	not_conserved	dispensable	dispensable
Scaffold_0532	13	4912	16538	29.7013	not_conserved	dispensable	Scaffold_0532	3	735	16538	4.44431	not_conserved	dispensable	dispensable
Scaffold_0533	6	1286	16500	7.79394	not_conserved	dispensable	Scaffold_0533	14	1347	16500	8.16364	not_conserved	dispensable	dispensable
Scaffold_0534	14	725	16445	4.40863	not_conserved	dispensable	Scaffold_0534			16445	0	not_conserved	dispensable	dispensable
Scaffold_0535	7	4453	16417	27.1243	not_conserved	dispensable	Scaffold_0535	6	2094	16417	12.7551	not_conserved	dispensable	dispensable
Scaffold_0536	3	2589	16414	15.7731	not_conserved	dispensable	Scaffold_0536	14	4599	16414	28.0188	not_conserved	dispensable	dispensable
Scaffold_0537	8	755	16395	4.60506	not_conserved	dispensable	Scaffold_0537	3	561	16395	3.42177	not_conserved	dispensable	dispensable
Scaffold_0538	2	1448	16317	8.87418	not_conserved	dispensable	Scaffold_0538	5	1674	16317	10.2592	not_conserved	dispensable	dispensable
Scaffold_0539	2	14501	16242	89.2809	conserved	core	Scaffold_0539	3	2079	16242	12.8001	not_conserved	dispensable	core
Scaffold_0540			16032	0	not_conserved	dispensable	Scaffold_0540	14	584	16032	3.64271	not_conserved	dispensable	dispensable
Scaffold_0541	14	518	16013	3.23487	not_conserved	dispensable	Scaffold_0541			16013	0	not_conserved	dispensable	dispensable
Scaffold_0542	3	2681	15975	16.7825	not_conserved	dispensable	Scaffold_0542	1	1803	15975	11.2864	not_conserved	dispensable	dispensable
Scaffold_0543	4	321	15944	2.0133	not_conserved	dispensable	Scaffold_0543	5	588	15944	3.68791	not_conserved	dispensable	dispensable
Scaffold_0544	15	1042	15892	6.55676	not_conserved	dispensable	Scaffold_0544	4	651	15892	4.0964	not_conserved	dispensable	dispensable
Scaffold_0545	3	5048	15851	31.8466	conserved	dispensable	Scaffold_0545	14	1245	15851	7.85439	not_conserved	dispensable	dispensable
Scaffold_0546	13	1683	15705	10.7163	not_conserved	dispensable	Scaffold_0546	3	1661	15705	10.5762	not_conserved	dispensable	dispensable
Scaffold_0547	6	8442	15700	53.7707	conserved	dispensable	Scaffold_0547	14	1728	15700	11.0064	not_conserved	dispensable	dispensable
Scaffold_0548	6	60	15621	0.384098	not_conserved	dispensable	Scaffold_0548	5	1941	15621	12.4256	not_conserved	dispensable	dispensable
Scaffold_0549			15570	0	not_conserved	dispensable	Scaffold_0549	14	186	15570	1.19461	not_conserved	dispensable	dispensable
Scaffold_0550	13	10531	15547	67.7365	conserved	core	Scaffold_0550	11	2347	15547	15.0962	not_conserved	dispensable	core
Scaffold_0551	11	3942	15518	25.4028	not_conserved	dispensable	Scaffold_0551	3	2406	15518	15.5046	not_conserved	dispensable	dispensable
Scaffold_0552	14	271	15500	1.74839	not_conserved	dispensable	Scaffold_0552			15500	0	not_conserved	dispensable	dispensable
Scaffold_0553	3	372	15442	2.40901	not_conserved	dispensable	Scaffold_0553			15442	0	not_conserved	dispensable	dispensable
Scaffold_0554	3	1084	15404	7.03713	not_conserved	dispensable	Scaffold_0554	6	393	15404	2.55129	not_conserved	dispensable	dispensable
Scaffold_0555	15	3552	15367	23.1145	not_conserved	dispensable	Scaffold_0555	10	934	15367	6.07796	not_conserved	dispensable	dispensable
Scaffold_0556	12	7195	15362	46.8363	conserved	core	Scaffold_0556	7	1391	15362	9.05481	not_conserved	dispensable	core
Scaffold_0557	6	3131	15349	20.3987	not_conserved	dispensable	Scaffold_0557	10	1395	15349	9.08854	not_conserved	dispensable	dispensable
Scaffold_0558	3	769	15318	5.02024	not_conserved	dispensable	Scaffold_0558	3	888	15318	5.7971	not_conserved	dispensable	dispensable
Scaffold_0559			15313	0	not_conserved	dispensable	Scaffold_0559			15313	0	not_conserved	dispensable	dispensable
Scaffold_0560	3	4402	15303	28.7656	not_conserved	dispensable	Scaffold_0560			15303	0	not_conserved	dispensable	dispensable
Scaffold_0561	3	655	15255	4.29367	not_conserved	dispensable	Scaffold_0561	14	1238	15255	8.11537	not_conserved	dispensable	dispensable
Scaffold_0562	12	13395	15219	88.015	conserved	core	Scaffold_0562	7	1832	15219	12.0376	not_conserved	dispensable	core
Scaffold_0563	5	5031	15118	33.2782	conserved	core	Scaffold_0563	6	4233	15118	27.9997	not_conserved	dispensable	core
Scaffold_0564	11	1711	15039	11.3771	not_conserved	dispensable	Scaffold_0564	11	2839	15039	18.8776	not_conserved	dispensable	dispensable
Scaffold_0565	6	2780	15034	18.4914	not_conserved	dispensable	Scaffold_0565	5	664	15034	4.41666	not_conserved	dispensable	dispensable
Scaffold_0566	5	11879	14913	79.6553	conserved	core	Scaffold_0566	5	1959	14913	13.1362	not_conserved	dispensable	core
Scaffold_0567			14896	0	not_conserved	dispensable	Scaffold_0567	5	857	14896	5.75322	not_conserved	dispensable	dispensable
Scaffold_0568	12	7324	14886	49.2006	conserved	core	Scaffold_0568	11	840	14886	5.64289	not_conserved	dispensable	core
Scaffold_0569	10	12857	14865	86.4918	conserved	core	Scaffold_0569	12	2266	14865	15.2439	not_conserved	dispensable	core
Scaffold_0570	14	1207	14779	8.16699	not_conserved	dispensable	Scaffold_0570			14779	0	not_conserved	dispensable	dispensable
Scaffold_0571	8	14631	14775	99.0254	conserved	core	Scaffold_0571	16	2881	14775	19.4992	not_conserved	dispensable	core
Scaffold_0572	6	7174	14770	48.5714	conserved	dispensable	Scaffold_0572	13	2165	14770	14.6581	not_conserved	dispensable	dispensable
Scaffold_0573	2	11772	14758	79.7669	conserved	core	Scaffold_0573	7	8499	14758	57.5891	conserved	core	core
Scaffold_0574	13	7508	14738	50.9431	conserved	core	Scaffold_0574			14738	0	not_conserved	dispensable	core
Scaffold_0575	7	1221	14738	8.28471	not_conserved	dispensable	Scaffold_0575	6	1218	14738	8.26435	not_conserved	dispensable	dispensable
Scaffold_0576	12	508	14694	3.45719	not_conserved	dispensable	Scaffold_0576	3	229	14694	1.55846	not_conserved	dispensable	dispensable
Scaffold_0577	14	217	14671	1.47911	not_conserved	dispensable	Scaffold_0577	4	1624	14671	11.0695	not_conserved	dispensable	dispensable
Scaffold_0578	6	1579	14627	10.7951	not_conserved	dispensable	Scaffold_0578	9	1382	14627	9.44828	not_conserved	dispensable	dispensable
Scaffold_0579	6	2005	14611	13.7225	not_conserved	dispensable	Scaffold_0579	7	3849	14611	26.3432	not_conserved	dispensable	dispensable
Scaffold_0580	14	541	14604	3.70446	not_conserved	dispensable	Scaffold_0580	5	1089	14604	7.45686	not_conserved	dispensable	dispensable
Scaffold_0581	6	86	14595	0.589243	not_conserved	dispensable	Scaffold_0581	10	569	14595	3.8986	not_conserved	dispensable	dispensable
Scaffold_0582			14590	0	not_conserved	dispensable	Scaffold_0582			14590	0	not_conserved	dispensable	dispensable
Scaffold_0583	8	551	14517	3.79555	not_conserved	dispensable	Scaffold_0583	2	3826	14517	26.3553	not_conserved	dispensable	dispensable
Scaffold_0584	3	1644	14452	11.3756	not_conserved	dispensable	Scaffold_0584	14	730	14452	5.0512	not_conserved	dispensable	dispensable
Scaffold_0585			14417	0	not_conserved	dispensable	Scaffold_0585			14417	0	not_conserved	dispensable	dispensable
Scaffold_0586	14	2675	14371	18.6139	not_conserved	dispensable	Scaffold_0586	9	1888	14371	13.1376	not_conserved	dispensable	dispensable
Scaffold_0587	2	1055	14338	7.35807	not_conserved	dispensable	Scaffold_0587	4	2060	14338	14.3674	not_conserved	dispensable	dispensable
Scaffold_0588	7	4608	14318	32.1833	conserved	core	Scaffold_0588	8	1794	14318	12.5297	not_conserved	dispensable	core
Scaffold_0589	6	1284	14296	8.98153	not_conserved	dispensable	Scaffold_0589	14	405	14296	2.83296	not_conserved	dispensable	dispensable
Scaffold_0590	14	855	14291	5.98279	not_conserved	dispensable	Scaffold_0590	11	1250	14291	8.74676	not_conserved	dispensable	dispensable
Scaffold_0591	6	1464	14284	10.2492	not_conserved	dispensable	Scaffold_0591			14284	0	not_conserved	dispensable	dispensable
Scaffold_0592	10	858	14253	6.01979	not_conserved	dispensable	Scaffold_0592	13	231	14253	1.62071	not_conserved	dispensable	dispensable
Scaffold_0593	3	4077	14205	28.7012	not_conserved	dispensable	Scaffold_0593	3	1757	14205	12.3689	not_conserved	dispensable	dispensable
Scaffold_0594	2	644	14193	4.53745	not_conserved	dispensable	Scaffold_0594	14	382	14193	2.69147	not_conserved	dispensable	dispensable
Scaffold_0595	8	477	14149	3.37126	not_conserved	dispensable	Scaffold_0595	1	487	14149	3.44194	not_conserved	dispensable	dispensable
Scaffold_0596	14	1711	14110	12.1262	not_conserved	dispensable	Scaffold_0596	1	659	14110	4.67045	not_conserved	dispensable	dispensable
Scaffold_0597			13993	0	not_conserved	dispensable	Scaffold_0597			13993	0	not_conserved	dispensable	dispensable
Scaffold_0598	10	4342	13991	31.0342	conserved	core	Scaffold_0598	6	876	13991	6.26117	not_conserved	dispensable	core
Scaffold_0599	14	530	13984	3.79005	not_conserved	dispensable	Scaffold_0599			13984	0	not_conserved	dispensable	dispensable
Scaffold_0600	8	5302	13968	37.9582	conserved	core	Scaffold_0600			13968	0	not_conserved	dispensable	core
Scaffold_0601	6	1984	13946	14.2263	not_conserved	dispensable	Scaffold_0601	3	754	13946	5.40657	not_conserved	dispensable	dispensable
Scaffold_0602	2	143	13919	1.02737	not_conserved	dispensable	Scaffold_0602			13919	0	not_conserved	dispensable	dispensable
Scaffold_0603	4	9828	13879	70.812	conserved	core	Scaffold_0603			13879	0	not_conserved	dispensable	core
Scaffold_0604	4	3206	13813	23.21	not_conserved	dispensable	Scaffold_0604	8	865	13813	6.26222	not_conserved	dispensable	dispensable
Scaffold_0605	11	1146	13757	8.3303	not_conserved	dispensable	Scaffold_0605	13	1715	13757	12.4664	not_conserved	dispensable	dispensable
Scaffold_0606	2	794	13756	5.77203	not_conserved	dispensable	Scaffold_0606	9	822	13756	5.97557	not_conserved	dispensable	dispensable
Scaffold_0607	6	4528	13739	32.9573	conserved	dispensable	Scaffold_0607			13739	0	not_conserved	dispensable	dispensable
Scaffold_0608	2	1239	13734	9.02141	not_conserved	dispensable	Scaffold_0608	2	1776	13734	12.9314	not_conserved	dispensable	dispensable
Scaffold_0609	7	336	13710	2.45077	not_conserved	dispensable	Scaffold_0609	11	690	13710	5.03282	not_conserved	dispensable	dispensable
Scaffold_0610	10	13461	13626	98.7891	conserved	core	Scaffold_0610	6	3759	13626	27.587	not_conserved	dispensable	core
Scaffold_0611			13573	0	not_conserved	dispensable	Scaffold_0611			13573	0	not_conserved	dispensable	dispensable
Scaffold_0612	14	6826	13492	50.5929	conserved	dispensable	Scaffold_0612	12	684	13492	5.06967	not_conserved	dispensable	dispensable
Scaffold_0613			13410	0	not_conserved	dispensable	Scaffold_0613	13	160	13410	1.19314	not_conserved	dispensable	dispensable
Scaffold_0614			13352	0	not_conserved	dispensable	Scaffold_0614			13352	0	not_conserved	dispensable	dispensable
Scaffold_0615			13341	0	not_conserved	dispensable	Scaffold_0615			13341	0	not_conserved	dispensable	dispensable
Scaffold_0616	11	1378	13271	10.3835	not_conserved	dispensable	Scaffold_0616	12	1422	13271	10.7151	not_conserved	dispensable	dispensable
Scaffold_0617	10	2726	13268	20.5457	not_conserved	dispensable	Scaffold_0617	8	2459	13268	18.5333	not_conserved	dispensable	dispensable
Scaffold_0618	14	586	13152	4.4556	not_conserved	dispensable	Scaffold_0618	14	692	13152	5.26156	not_conserved	dispensable	dispensable
Scaffold_0619	6	1728	13135	13.1557	not_conserved	dispensable	Scaffold_0619	5	675	13135	5.13894	not_conserved	dispensable	dispensable
Scaffold_0620	14	328	13081	2.50745	not_conserved	dispensable	Scaffold_0620			13081	0	not_conserved	dispensable	dispensable
Scaffold_0621	7	1784	13068	13.6517	not_conserved	dispensable	Scaffold_0621			13068	0	not_conserved	dispensable	dispensable
Scaffold_0622	4	8932	12980	68.8136	conserved	core	Scaffold_0622	5	2024	12980	15.5932	not_conserved	dispensable	core
Scaffold_0623	5	3834	12822	29.9017	not_conserved	dispensable	Scaffold_0623	4	3937	12822	30.705	conserved	core	core
Scaffold_0624	12	106	12773	0.829876	not_conserved	dispensable	Scaffold_0624	9	2585	12773	20.238	not_conserved	dispensable	dispensable
Scaffold_0625	3	156	12771	1.22152	not_conserved	dispensable	Scaffold_0625	12	591	12771	4.62767	not_conserved	dispensable	dispensable
Scaffold_0626			12770	0	not_conserved	dispensable	Scaffold_0626	7	3196	12770	25.0274	not_conserved	dispensable	dispensable
Scaffold_0627	14	863	12706	6.79207	not_conserved	dispensable	Scaffold_0627			12706	0	not_conserved	dispensable	dispensable
Scaffold_0628			12679	0	not_conserved	dispensable	Scaffold_0628			12679	0	not_conserved	dispensable	dispensable
Scaffold_0629	8	3682	12679	29.0401	not_conserved	dispensable	Scaffold_0629	11	2358	12679	18.5977	not_conserved	dispensable	dispensable
Scaffold_0630	14	631	12678	4.97713	not_conserved	dispensable	Scaffold_0630			12678	0	not_conserved	dispensable	dispensable
Scaffold_0631	6	384	12669	3.03102	not_conserved	dispensable	Scaffold_0631	1	1517	12669	11.9741	not_conserved	dispensable	dispensable
Scaffold_0632	3	1785	12629	14.1341	not_conserved	dispensable	Scaffold_0632			12629	0	not_conserved	dispensable	dispensable
Scaffold_0633	6	1828	12600	14.5079	not_conserved	dispensable	Scaffold_0633	15	496	12600	3.93651	not_conserved	dispensable	dispensable
Scaffold_0634	10	1180	12559	9.39565	not_conserved	dispensable	Scaffold_0634	8	810	12559	6.44956	not_conserved	dispensable	dispensable
Scaffold_0635	10	5015	12501	40.1168	conserved	core	Scaffold_0635	10	1648	12501	13.1829	not_conserved	dispensable	core
Scaffold_0636	6	2223	12441	17.8683	not_conserved	dispensable	Scaffold_0636	6	1286	12441	10.3368	not_conserved	dispensable	dispensable
Scaffold_0637			12414	0	not_conserved	dispensable	Scaffold_0637			12414	0	not_conserved	dispensable	dispensable
Scaffold_0638	14	1131	12322	9.1787	not_conserved	dispensable	Scaffold_0638	8	1990	12322	16.15	not_conserved	dispensable	dispensable
Scaffold_0639	11	144	12303	1.17045	not_conserved	dispensable	Scaffold_0639	10	1232	12303	10.0138	not_conserved	dispensable	dispensable
Scaffold_0640	4	1660	12294	13.5025	not_conserved	dispensable	Scaffold_0640	10	1445	12294	11.7537	not_conserved	dispensable	dispensable
Scaffold_0641	14	2020	12252	16.4871	not_conserved	dispensable	Scaffold_0641	8	447	12252	3.64838	not_conserved	dispensable	dispensable
Scaffold_0642			12216	0	not_conserved	dispensable	Scaffold_0642	2	591	12216	4.83792	not_conserved	dispensable	dispensable
Scaffold_0643	1	2553	12126	21.0539	not_conserved	dispensable	Scaffold_0643			12126	0	not_conserved	dispensable	dispensable
Scaffold_0644	3	300	12101	2.47913	not_conserved	dispensable	Scaffold_0644	9	822	12101	6.79283	not_conserved	dispensable	dispensable
Scaffold_0645	11	476	12085	3.93877	not_conserved	dispensable	Scaffold_0645			12085	0	not_conserved	dispensable	dispensable
Scaffold_0646			12065	0	not_conserved	dispensable	Scaffold_0646	14	3014	12065	24.9814	not_conserved	dispensable	dispensable
Scaffold_0647			11987	0	not_conserved	dispensable	Scaffold_0647	14	147	11987	1.22633	not_conserved	dispensable	dispensable
Scaffold_0648	5	1479	11983	12.3425	not_conserved	dispensable	Scaffold_0648	12	1699	11983	14.1784	not_conserved	dispensable	dispensable
Scaffold_0649			11960	0	not_conserved	dispensable	Scaffold_0649			11960	0	not_conserved	dispensable	dispensable
Scaffold_0650	7	283	11902	2.37775	not_conserved	dispensable	Scaffold_0650			11902	0	not_conserved	dispensable	dispensable
Scaffold_0651	14	688	11893	5.78492	not_conserved	dispensable	Scaffold_0651	14	1568	11893	13.1842	not_conserved	dispensable	dispensable
Scaffold_0652	6	145	11834	1.22528	not_conserved	dispensable	Scaffold_0652	2	240	11834	2.02805	not_conserved	dispensable	dispensable
Scaffold_0653			11821	0	not_conserved	dispensable	Scaffold_0653			11821	0	not_conserved	dispensable	dispensable
Scaffold_0654	5	1485	11799	12.5858	not_conserved	dispensable	Scaffold_0654	9	1479	11799	12.535	not_conserved	dispensable	dispensable
Scaffold_0655	6	2493	11766	21.1882	not_conserved	dispensable	Scaffold_0655	9	1137	11766	9.66344	not_conserved	dispensable	dispensable
Scaffold_0656	15	610	11757	5.1884	not_conserved	dispensable	Scaffold_0656			11757	0	not_conserved	dispensable	dispensable
Scaffold_0657	14	927	11740	7.89608	not_conserved	dispensable	Scaffold_0657			11740	0	not_conserved	dispensable	dispensable
Scaffold_0658	8	10993	11674	94.1665	conserved	core	Scaffold_0658	13	1437	11674	12.3094	not_conserved	dispensable	core
Scaffold_0659			11665	0	not_conserved	dispensable	Scaffold_0659	6	525	11665	4.50064	not_conserved	dispensable	dispensable
Scaffold_0660	6	3579	11604	30.8428	conserved	dispensable	Scaffold_0660	14	1884	11604	16.2358	not_conserved	dispensable	dispensable
Scaffold_0661	3	1340	11559	11.5927	not_conserved	dispensable	Scaffold_0661	6	855	11559	7.39683	not_conserved	dispensable	dispensable
Scaffold_0662	11	848	11542	7.34708	not_conserved	dispensable	Scaffold_0662	9	890	11542	7.71097	not_conserved	dispensable	dispensable
Scaffold_0663	6	4082	11471	35.5854	conserved	dispensable	Scaffold_0663	14	1272	11471	11.0888	not_conserved	dispensable	dispensable
Scaffold_0664	3	3095	11465	26.9952	not_conserved	dispensable	Scaffold_0664			11465	0	not_conserved	dispensable	dispensable
Scaffold_0665	3	3021	11448	26.3889	not_conserved	dispensable	Scaffold_0665	14	2297	11448	20.0646	not_conserved	dispensable	dispensable
Scaffold_0666	7	258	11431	2.25702	not_conserved	dispensable	Scaffold_0666			11431	0	not_conserved	dispensable	dispensable
Scaffold_0667			11431	0	not_conserved	dispensable	Scaffold_0667	14	790	11431	6.91103	not_conserved	dispensable	dispensable
Scaffold_0668	15	928	11419	8.12681	not_conserved	dispensable	Scaffold_0668	5	129	11419	1.1297	not_conserved	dispensable	dispensable
Scaffold_0669			11393	0	not_conserved	dispensable	Scaffold_0669			11393	0	not_conserved	dispensable	dispensable
Scaffold_0670			11377	0	not_conserved	dispensable	Scaffold_0670			11377	0	not_conserved	dispensable	dispensable
Scaffold_0671			11371	0	not_conserved	dispensable	Scaffold_0671	14	151	11371	1.32794	not_conserved	dispensable	dispensable
Scaffold_0672	2	229	11367	2.0146	not_conserved	dispensable	Scaffold_0672			11367	0	not_conserved	dispensable	dispensable
Scaffold_0673	4	6842	11357	60.2448	conserved	core	Scaffold_0673	12	645	11357	5.67932	not_conserved	dispensable	core
Scaffold_0674	14	357	11331	3.15065	not_conserved	dispensable	Scaffold_0674	10	1193	11331	10.5286	not_conserved	dispensable	dispensable
Scaffold_0675	8	619	11297	5.47933	not_conserved	dispensable	Scaffold_0675	3	600	11297	5.31114	not_conserved	dispensable	dispensable
Scaffold_0676	5	7074	11135	63.5294	conserved	core	Scaffold_0676	9	3258	11135	29.2591	not_conserved	dispensable	core
Scaffold_0677	5	3481	11115	31.318	conserved	core	Scaffold_0677	9	2452	11115	22.0603	not_conserved	dispensable	core
Scaffold_0678	14	6207	11093	55.9542	conserved	dispensable	Scaffold_0678			11093	0	not_conserved	dispensable	dispensable
Scaffold_0679			11074	0	not_conserved	dispensable	Scaffold_0679	2	2277	11074	20.5617	not_conserved	dispensable	dispensable
Scaffold_0680			11049	0	not_conserved	dispensable	Scaffold_0680	1	970	11049	8.77908	not_conserved	dispensable	dispensable
Scaffold_0681			11008	0	not_conserved	dispensable	Scaffold_0681			11008	0	not_conserved	dispensable	dispensable
Scaffold_0682	9	309	11004	2.80807	not_conserved	dispensable	Scaffold_0682			11004	0	not_conserved	dispensable	dispensable
Scaffold_0683			10973	0	not_conserved	dispensable	Scaffold_0683			10973	0	not_conserved	dispensable	dispensable
Scaffold_0684	2	1370	10957	12.5034	not_conserved	dispensable	Scaffold_0684	14	1929	10957	17.6052	not_conserved	dispensable	dispensable
Scaffold_0685			10859	0	not_conserved	dispensable	Scaffold_0685	12	459	10859	4.22691	not_conserved	dispensable	dispensable
Scaffold_0686	14	2146	10853	19.7733	not_conserved	dispensable	Scaffold_0686			10853	0	not_conserved	dispensable	dispensable
Scaffold_0687	14	232	10827	2.14279	not_conserved	dispensable	Scaffold_0687			10827	0	not_conserved	dispensable	dispensable
Scaffold_0688			10808	0	not_conserved	dispensable	Scaffold_0688	9	1302	10808	12.0466	not_conserved	dispensable	dispensable
Scaffold_0689			10804	0	not_conserved	dispensable	Scaffold_0689	12	1398	10804	12.9397	not_conserved	dispensable	dispensable
Scaffold_0690	1	3953	10799	36.6052	conserved	core	Scaffold_0690			10799	0	not_conserved	dispensable	core
Scaffold_0691	8	298	10772	2.76643	not_conserved	dispensable	Scaffold_0691	14	340	10772	3.15633	not_conserved	dispensable	dispensable
Scaffold_0692			10761	0	not_conserved	dispensable	Scaffold_0692			10761	0	not_conserved	dispensable	dispensable
Scaffold_0693	4	798	10750	7.42326	not_conserved	dispensable	Scaffold_0693	7	723	10750	6.72558	not_conserved	dispensable	dispensable
Scaffold_0694	13	1344	10727	12.5291	not_conserved	dispensable	Scaffold_0694			10727	0	not_conserved	dispensable	dispensable
Scaffold_0695	13	566	10697	5.2912	not_conserved	dispensable	Scaffold_0695	14	548	10697	5.12293	not_conserved	dispensable	dispensable
Scaffold_0696	14	386	10696	3.60883	not_conserved	dispensable	Scaffold_0696			10696	0	not_conserved	dispensable	dispensable
Scaffold_0697			10665	0	not_conserved	dispensable	Scaffold_0697	14	203	10665	1.90342	not_conserved	dispensable	dispensable
Scaffold_0698	2	121	10597	1.14183	not_conserved	dispensable	Scaffold_0698	4	337	10597	3.18015	not_conserved	dispensable	dispensable
Scaffold_0699			10552	0	not_conserved	dispensable	Scaffold_0699			10552	0	not_conserved	dispensable	dispensable
Scaffold_0700	7	10445	10546	99.0423	conserved	core	Scaffold_0700	7	1666	10546	15.7975	not_conserved	dispensable	core
Scaffold_0701	11	3113	10482	29.6985	not_conserved	dispensable	Scaffold_0701	2	1272	10482	12.1351	not_conserved	dispensable	dispensable
Scaffold_0702	3	718	10473	6.85572	not_conserved	dispensable	Scaffold_0702	1	147	10473	1.40361	not_conserved	dispensable	dispensable
Scaffold_0703	6	1394	10443	13.3487	not_conserved	dispensable	Scaffold_0703	8	3132	10443	29.9914	not_conserved	dispensable	dispensable
Scaffold_0704			10419	0	not_conserved	dispensable	Scaffold_0704			10419	0	not_conserved	dispensable	dispensable
Scaffold_0705	12	737	10386	7.09609	not_conserved	dispensable	Scaffold_0705	1	678	10386	6.52802	not_conserved	dispensable	dispensable
Scaffold_0706	3	3158	10374	30.4415	conserved	dispensable	Scaffold_0706			10374	0	not_conserved	dispensable	dispensable
Scaffold_0707	4	5898	10352	56.9745	conserved	core	Scaffold_0707	10	1055	10352	10.1913	not_conserved	dispensable	core
Scaffold_0708	1	193	10261	1.88091	not_conserved	dispensable	Scaffold_0708	1	147	10261	1.43261	not_conserved	dispensable	dispensable
Scaffold_0709	6	2242	10199	21.9825	not_conserved	dispensable	Scaffold_0709			10199	0	not_conserved	dispensable	dispensable
Scaffold_0710	4	8397	10198	82.3397	conserved	core	Scaffold_0710	13	460	10198	4.51069	not_conserved	dispensable	core
Scaffold_0711	1	101	10192	0.990973	not_conserved	dispensable	Scaffold_0711			10192	0	not_conserved	dispensable	dispensable
Scaffold_0712	8	1406	10176	13.8168	not_conserved	dispensable	Scaffold_0712	1	1002	10176	9.8467	not_conserved	dispensable	dispensable
Scaffold_0713	7	189	10161	1.86005	not_conserved	dispensable	Scaffold_0713	6	1765	10161	17.3703	not_conserved	dispensable	dispensable
Scaffold_0714	14	2737	10161	26.9363	not_conserved	dispensable	Scaffold_0714	1	1707	10161	16.7995	not_conserved	dispensable	dispensable
Scaffold_0715			10140	0	not_conserved	dispensable	Scaffold_0715			10140	0	not_conserved	dispensable	dispensable
Scaffold_0716			10129	0	not_conserved	dispensable	Scaffold_0716	14	5344	10129	52.7594	conserved	dispensable	dispensable
Scaffold_0717	15	6630	10114	65.5527	conserved	dispensable	Scaffold_0717	14	1827	10114	18.0641	not_conserved	dispensable	dispensable
Scaffold_0718	7	846	10101	8.37541	not_conserved	dispensable	Scaffold_0718			10101	0	not_conserved	dispensable	dispensable
Scaffold_0719			10063	0	not_conserved	dispensable	Scaffold_0719	5	2135	10063	21.2163	not_conserved	dispensable	dispensable
Scaffold_0720			10030	0	not_conserved	dispensable	Scaffold_0720	16	246	10030	2.45264	not_conserved	dispensable	dispensable
Scaffold_0721	8	513	9995	5.13257	not_conserved	dispensable	Scaffold_0721	3	981	9995	9.81491	not_conserved	dispensable	dispensable
Scaffold_0722	4	909	9932	9.15224	not_conserved	dispensable	Scaffold_0722	7	1398	9932	14.0757	not_conserved	dispensable	dispensable
Scaffold_0723	2	189	9924	1.90447	not_conserved	dispensable	Scaffold_0723	3	558	9924	5.62273	not_conserved	dispensable	dispensable
Scaffold_0724	13	8611	9917	86.8307	conserved	core	Scaffold_0724	12	4158	9917	41.928	conserved	core	core
Scaffold_0725			9890	0	not_conserved	dispensable	Scaffold_0725	5	1110	9890	11.2235	not_conserved	dispensable	dispensable
Scaffold_0726	1	1046	9881	10.586	not_conserved	dispensable	Scaffold_0726	1	324	9881	3.27902	not_conserved	dispensable	dispensable
Scaffold_0727	14	3443	9815	35.079	conserved	dispensable	Scaffold_0727			9815	0	not_conserved	dispensable	dispensable
Scaffold_0728			9806	0	not_conserved	dispensable	Scaffold_0728	10	1098	9806	11.1972	not_conserved	dispensable	dispensable
Scaffold_0729			9795	0	not_conserved	dispensable	Scaffold_0729			9795	0	not_conserved	dispensable	dispensable
Scaffold_0730	9	3089	9760	31.6496	conserved	core	Scaffold_0730	8	4951	9760	50.7275	conserved	core	core
Scaffold_0731			9745	0	not_conserved	dispensable	Scaffold_0731			9745	0	not_conserved	dispensable	dispensable
Scaffold_0732			9720	0	not_conserved	dispensable	Scaffold_0732			9720	0	not_conserved	dispensable	dispensable
Scaffold_0733	5	393	9698	4.05238	not_conserved	dispensable	Scaffold_0733	8	744	9698	7.67168	not_conserved	dispensable	dispensable
Scaffold_0734			9670	0	not_conserved	dispensable	Scaffold_0734			9670	0	not_conserved	dispensable	dispensable
Scaffold_0735			9656	0	not_conserved	dispensable	Scaffold_0735			9656	0	not_conserved	dispensable	dispensable
Scaffold_0736	3	1391	9632	14.4414	not_conserved	dispensable	Scaffold_0736	9	1645	9632	17.0785	not_conserved	dispensable	dispensable
Scaffold_0737	14	3798	9609	39.5254	conserved	dispensable	Scaffold_0737	4	603	9609	6.27537	not_conserved	dispensable	dispensable
Scaffold_0738	1	3297	9590	34.3796	conserved	core	Scaffold_0738	1	2318	9590	24.171	not_conserved	dispensable	core
Scaffold_0739	11	8423	9490	88.7566	conserved	core	Scaffold_0739	13	1473	9490	15.5216	not_conserved	dispensable	core
Scaffold_0740	13	1629	9468	17.2053	not_conserved	dispensable	Scaffold_0740	15	2867	9468	30.2809	conserved	dispensable	dispensable
Scaffold_0741	14	2383	9466	25.1743	not_conserved	dispensable	Scaffold_0741			9466	0	not_conserved	dispensable	dispensable
Scaffold_0742			9460	0	not_conserved	dispensable	Scaffold_0742			9460	0	not_conserved	dispensable	dispensable
Scaffold_0743			9443	0	not_conserved	dispensable	Scaffold_0743	4	2410	9443	25.5216	not_conserved	dispensable	dispensable
Scaffold_0744	7	997	9397	10.6098	not_conserved	dispensable	Scaffold_0744			9397	0	not_conserved	dispensable	dispensable
Scaffold_0745	3	495	9354	5.29185	not_conserved	dispensable	Scaffold_0745	8	483	9354	5.16357	not_conserved	dispensable	dispensable
Scaffold_0746	7	4357	9324	46.7289	conserved	core	Scaffold_0746	4	2867	9324	30.7486	conserved	core	core
Scaffold_0747			9296	0	not_conserved	dispensable	Scaffold_0747	14	1800	9296	19.3632	not_conserved	dispensable	dispensable
Scaffold_0748	2	3650	9246	39.4765	conserved	core	Scaffold_0748	9	714	9246	7.72226	not_conserved	dispensable	core
Scaffold_0749			9234	0	not_conserved	dispensable	Scaffold_0749	1	1065	9234	11.5335	not_conserved	dispensable	dispensable
Scaffold_0750			9231	0	not_conserved	dispensable	Scaffold_0750	6	708	9231	7.66981	not_conserved	dispensable	dispensable
Scaffold_0751	14	1211	9221	13.1331	not_conserved	dispensable	Scaffold_0751			9221	0	not_conserved	dispensable	dispensable
Scaffold_0752	8	258	9172	2.81291	not_conserved	dispensable	Scaffold_0752			9172	0	not_conserved	dispensable	dispensable
Scaffold_0753	7	755	9132	8.26763	not_conserved	dispensable	Scaffold_0753			9132	0	not_conserved	dispensable	dispensable
Scaffold_0754	6	6285	9129	68.8465	conserved	dispensable	Scaffold_0754	9	2169	9129	23.7594	not_conserved	dispensable	dispensable
Scaffold_0755	12	105	9123	1.15094	not_conserved	dispensable	Scaffold_0755			9123	0	not_conserved	dispensable	dispensable
Scaffold_0756	14	524	9116	5.74814	not_conserved	dispensable	Scaffold_0756	4	443	9116	4.85959	not_conserved	dispensable	dispensable
Scaffold_0757	14	138	9077	1.52033	not_conserved	dispensable	Scaffold_0757	5	899	9077	9.90415	not_conserved	dispensable	dispensable
Scaffold_0758	15	873	9029	9.66884	not_conserved	dispensable	Scaffold_0758	1	377	9029	4.17543	not_conserved	dispensable	dispensable
Scaffold_0759	14	637	8951	7.11652	not_conserved	dispensable	Scaffold_0759	14	792	8951	8.84817	not_conserved	dispensable	dispensable
Scaffold_0760			8949	0	not_conserved	dispensable	Scaffold_0760			8949	0	not_conserved	dispensable	dispensable
Scaffold_0761			8905	0	not_conserved	dispensable	Scaffold_0761			8905	0	not_conserved	dispensable	dispensable
Scaffold_0762			8905	0	not_conserved	dispensable	Scaffold_0762			8905	0	not_conserved	dispensable	dispensable
Scaffold_0763			8900	0	not_conserved	dispensable	Scaffold_0763	14	156	8900	1.75281	not_conserved	dispensable	dispensable
Scaffold_0764			8877	0	not_conserved	dispensable	Scaffold_0764			8877	0	not_conserved	dispensable	dispensable
Scaffold_0765	6	1879	8856	21.2173	not_conserved	dispensable	Scaffold_0765			8856	0	not_conserved	dispensable	dispensable
Scaffold_0766			8851	0	not_conserved	dispensable	Scaffold_0766	2	681	8851	7.69405	not_conserved	dispensable	dispensable
Scaffold_0767			8807	0	not_conserved	dispensable	Scaffold_0767			8807	0	not_conserved	dispensable	dispensable
Scaffold_0768	9	287	8801	3.26099	not_conserved	dispensable	Scaffold_0768			8801	0	not_conserved	dispensable	dispensable
Scaffold_0769			8794	0	not_conserved	dispensable	Scaffold_0769	1	1194	8794	13.5774	not_conserved	dispensable	dispensable
Scaffold_0770	14	500	8782	5.69346	not_conserved	dispensable	Scaffold_0770	4	309	8782	3.51856	not_conserved	dispensable	dispensable
Scaffold_0771	2	355	8761	4.05205	not_conserved	dispensable	Scaffold_0771	11	2256	8761	25.7505	not_conserved	dispensable	dispensable
Scaffold_0772	9	477	8752	5.45018	not_conserved	dispensable	Scaffold_0772	8	528	8752	6.03291	not_conserved	dispensable	dispensable
Scaffold_0773	12	731	8673	8.42846	not_conserved	dispensable	Scaffold_0773			8673	0	not_conserved	dispensable	dispensable
Scaffold_0774			8665	0	not_conserved	dispensable	Scaffold_0774			8665	0	not_conserved	dispensable	dispensable
Scaffold_0775	12	1714	8655	19.8036	not_conserved	dispensable	Scaffold_0775			8655	0	not_conserved	dispensable	dispensable
Scaffold_0776			8632	0	not_conserved	dispensable	Scaffold_0776			8632	0	not_conserved	dispensable	dispensable
Scaffold_0777	6	544	8609	6.31897	not_conserved	dispensable	Scaffold_0777			8609	0	not_conserved	dispensable	dispensable
Scaffold_0778	9	3472	8591	40.4144	conserved	core	Scaffold_0778			8591	0	not_conserved	dispensable	core
Scaffold_0779	6	1146	8480	13.5142	not_conserved	dispensable	Scaffold_0779			8480	0	not_conserved	dispensable	dispensable
Scaffold_0780	14	5024	8471	59.3082	conserved	dispensable	Scaffold_0780			8471	0	not_conserved	dispensable	dispensable
Scaffold_0781	6	1415	8461	16.7238	not_conserved	dispensable	Scaffold_0781	14	1662	8461	19.6431	not_conserved	dispensable	dispensable
Scaffold_0782	1	783	8364	9.36155	not_conserved	dispensable	Scaffold_0782			8364	0	not_conserved	dispensable	dispensable
Scaffold_0783	6	1189	8317	14.296	not_conserved	dispensable	Scaffold_0783	9	741	8317	8.90946	not_conserved	dispensable	dispensable
Scaffold_0784	4	1593	8306	19.1789	not_conserved	dispensable	Scaffold_0784	10	1472	8306	17.7221	not_conserved	dispensable	dispensable
Scaffold_0785			8277	0	not_conserved	dispensable	Scaffold_0785			8277	0	not_conserved	dispensable	dispensable
Scaffold_0786	14	3752	8273	45.3524	conserved	dispensable	Scaffold_0786			8273	0	not_conserved	dispensable	dispensable
Scaffold_0787			8272	0	not_conserved	dispensable	Scaffold_0787			8272	0	not_conserved	dispensable	dispensable
Scaffold_0788			8221	0	not_conserved	dispensable	Scaffold_0788			8221	0	not_conserved	dispensable	dispensable
Scaffold_0789	5	420	8215	5.1126	not_conserved	dispensable	Scaffold_0789			8215	0	not_conserved	dispensable	dispensable
Scaffold_0790	10	1786	8168	21.8658	not_conserved	dispensable	Scaffold_0790	6	1861	8168	22.784	not_conserved	dispensable	dispensable
Scaffold_0791			8134	0	not_conserved	dispensable	Scaffold_0791			8134	0	not_conserved	dispensable	dispensable
Scaffold_0792	3	241	8123	2.96688	not_conserved	dispensable	Scaffold_0792	14	1624	8123	19.9926	not_conserved	dispensable	dispensable
Scaffold_0793	9	2367	8114	29.1718	not_conserved	dispensable	Scaffold_0793			8114	0	not_conserved	dispensable	dispensable
Scaffold_0794	6	2637	8091	32.5918	conserved	dispensable	Scaffold_0794	5	298	8091	3.6831	not_conserved	dispensable	dispensable
Scaffold_0795			8070	0	not_conserved	dispensable	Scaffold_0795			8070	0	not_conserved	dispensable	dispensable
Scaffold_0796	7	245	8068	3.03669	not_conserved	dispensable	Scaffold_0796	13	651	8068	8.06891	not_conserved	dispensable	dispensable
Scaffold_0797			8004	0	not_conserved	dispensable	Scaffold_0797	13	1215	8004	15.1799	not_conserved	dispensable	dispensable
Scaffold_0798	10	294	7958	3.6944	not_conserved	dispensable	Scaffold_0798			7958	0	not_conserved	dispensable	dispensable
Scaffold_0799	4	935	7944	11.7699	not_conserved	dispensable	Scaffold_0799			7944	0	not_conserved	dispensable	dispensable
Scaffold_0800	14	2920	7935	36.799	conserved	dispensable	Scaffold_0800			7935	0	not_conserved	dispensable	dispensable
Scaffold_0801	4	6534	7882	82.8977	conserved	core	Scaffold_0801	12	670	7882	8.50038	not_conserved	dispensable	core
Scaffold_0802	15	1491	7849	18.9961	not_conserved	dispensable	Scaffold_0802			7849	0	not_conserved	dispensable	dispensable
Scaffold_0803	13	2530	7806	32.411	conserved	core	Scaffold_0803			7806	0	not_conserved	dispensable	core
Scaffold_0804	14	1208	7798	15.4912	not_conserved	dispensable	Scaffold_0804			7798	0	not_conserved	dispensable	dispensable
Scaffold_0805	7	1831	7787	23.5135	not_conserved	dispensable	Scaffold_0805	7	1028	7787	13.2015	not_conserved	dispensable	dispensable
Scaffold_0806			7763	0	not_conserved	dispensable	Scaffold_0806			7763	0	not_conserved	dispensable	dispensable
Scaffold_0807	8	3215	7721	41.6397	conserved	core	Scaffold_0807	5	802	7721	10.3873	not_conserved	dispensable	core
Scaffold_0808	2	1853	7715	24.0181	not_conserved	dispensable	Scaffold_0808			7715	0	not_conserved	dispensable	dispensable
Scaffold_0809	6	791	7680	10.2995	not_conserved	dispensable	Scaffold_0809			7680	0	not_conserved	dispensable	dispensable
Scaffold_0810	4	442	7667	5.76497	not_conserved	dispensable	Scaffold_0810			7667	0	not_conserved	dispensable	dispensable
Scaffold_0811			7625	0	not_conserved	dispensable	Scaffold_0811			7625	0	not_conserved	dispensable	dispensable
Scaffold_0812			7571	0	not_conserved	dispensable	Scaffold_0812			7571	0	not_conserved	dispensable	dispensable
Scaffold_0813	7	5931	7533	78.7336	conserved	core	Scaffold_0813	10	2010	7533	26.6826	not_conserved	dispensable	core
Scaffold_0814	6	2772	7486	37.0291	conserved	dispensable	Scaffold_0814	1	1212	7486	16.1902	not_conserved	dispensable	dispensable
Scaffold_0815			7484	0	not_conserved	dispensable	Scaffold_0815	14	1328	7484	17.7445	not_conserved	dispensable	dispensable
Scaffold_0816	8	2331	7477	31.1756	conserved	core	Scaffold_0816	13	1018	7477	13.6151	not_conserved	dispensable	core
Scaffold_0817	7	4636	7463	62.1198	conserved	core	Scaffold_0817	5	312	7463	4.18062	not_conserved	dispensable	core
Scaffold_0818			7447	0	not_conserved	dispensable	Scaffold_0818			7447	0	not_conserved	dispensable	dispensable
Scaffold_0819	11	1447	7441	19.4463	not_conserved	dispensable	Scaffold_0819	4	1377	7441	18.5056	not_conserved	dispensable	dispensable
Scaffold_0820	3	1110	7428	14.9435	not_conserved	dispensable	Scaffold_0820	1	770	7428	10.3662	not_conserved	dispensable	dispensable
Scaffold_0821	1	990	7422	13.3387	not_conserved	dispensable	Scaffold_0821	10	771	7422	10.388	not_conserved	dispensable	dispensable
Scaffold_0822	4	1936	7411	26.1233	not_conserved	dispensable	Scaffold_0822	4	2087	7411	28.1608	not_conserved	dispensable	dispensable
Scaffold_0823	14	151	7411	2.03751	not_conserved	dispensable	Scaffold_0823	15	927	7411	12.5084	not_conserved	dispensable	dispensable
Scaffold_0824			7404	0	not_conserved	dispensable	Scaffold_0824	14	717	7404	9.68395	not_conserved	dispensable	dispensable
Scaffold_0825	3	1697	7386	22.9759	not_conserved	dispensable	Scaffold_0825			7386	0	not_conserved	dispensable	dispensable
Scaffold_0826	6	594	7340	8.09264	not_conserved	dispensable	Scaffold_0826			7340	0	not_conserved	dispensable	dispensable
Scaffold_0827	3	1883	7314	25.7451	not_conserved	dispensable	Scaffold_0827	7	780	7314	10.6645	not_conserved	dispensable	dispensable
Scaffold_0828	11	508	7309	6.95034	not_conserved	dispensable	Scaffold_0828	12	513	7309	7.01874	not_conserved	dispensable	dispensable
Scaffold_0829	6	1113	7255	15.3411	not_conserved	dispensable	Scaffold_0829			7255	0	not_conserved	dispensable	dispensable
Scaffold_0830	12	373	7254	5.14199	not_conserved	dispensable	Scaffold_0830			7254	0	not_conserved	dispensable	dispensable
Scaffold_0831	2	2425	7243	33.4806	conserved	core	Scaffold_0831			7243	0	not_conserved	dispensable	core
Scaffold_0832			7232	0	not_conserved	dispensable	Scaffold_0832			7232	0	not_conserved	dispensable	dispensable
Scaffold_0833	11	4282	7231	59.2173	conserved	core	Scaffold_0833	7	1958	7231	27.0779	not_conserved	dispensable	core
Scaffold_0834	12	243	7223	3.36425	not_conserved	dispensable	Scaffold_0834			7223	0	not_conserved	dispensable	dispensable
Scaffold_0835			7190	0	not_conserved	dispensable	Scaffold_0835			7190	0	not_conserved	dispensable	dispensable
Scaffold_0836	12	3921	7186	54.5644	conserved	core	Scaffold_0836			7186	0	not_conserved	dispensable	core
Scaffold_0837	14	4592	7174	64.0089	conserved	dispensable	Scaffold_0837			7174	0	not_conserved	dispensable	dispensable
Scaffold_0838	14	4455	7172	62.1166	conserved	dispensable	Scaffold_0838			7172	0	not_conserved	dispensable	dispensable
Scaffold_0839	1	1481	7165	20.6699	not_conserved	dispensable	Scaffold_0839	1	1579	7165	22.0377	not_conserved	dispensable	dispensable
Scaffold_0840			7152	0	not_conserved	dispensable	Scaffold_0840	7	1290	7152	18.0369	not_conserved	dispensable	dispensable
Scaffold_0841			7148	0	not_conserved	dispensable	Scaffold_0841	8	761	7148	10.6463	not_conserved	dispensable	dispensable
Scaffold_0842	10	570	7120	8.00562	not_conserved	dispensable	Scaffold_0842			7120	0	not_conserved	dispensable	dispensable
Scaffold_0843	14	513	7108	7.21722	not_conserved	dispensable	Scaffold_0843			7108	0	not_conserved	dispensable	dispensable
Scaffold_0844			7100	0	not_conserved	dispensable	Scaffold_0844	1	1526	7100	21.493	not_conserved	dispensable	dispensable
Scaffold_0845	14	136	7098	1.91603	not_conserved	dispensable	Scaffold_0845			7098	0	not_conserved	dispensable	dispensable
Scaffold_0846			7077	0	not_conserved	dispensable	Scaffold_0846			7077	0	not_conserved	dispensable	dispensable
Scaffold_0847			7040	0	not_conserved	dispensable	Scaffold_0847			7040	0	not_conserved	dispensable	dispensable
Scaffold_0848	11	3612	6994	51.6443	conserved	core	Scaffold_0848	1	1350	6994	19.3023	not_conserved	dispensable	core
Scaffold_0849	11	2099	6968	30.1234	conserved	core	Scaffold_0849	5	1210	6968	17.3651	not_conserved	dispensable	core
Scaffold_0850			6968	0	not_conserved	dispensable	Scaffold_0850	14	2004	6968	28.76	not_conserved	dispensable	dispensable
Scaffold_0851			6954	0	not_conserved	dispensable	Scaffold_0851	5	1098	6954	15.7895	not_conserved	dispensable	dispensable
Scaffold_0852	3	1683	6946	24.2298	not_conserved	dispensable	Scaffold_0852	2	1884	6946	27.1235	not_conserved	dispensable	dispensable
Scaffold_0853	7	134	6933	1.93279	not_conserved	dispensable	Scaffold_0853	14	2802	6933	40.4154	conserved	dispensable	dispensable
Scaffold_0854			6927	0	not_conserved	dispensable	Scaffold_0854			6927	0	not_conserved	dispensable	dispensable
Scaffold_0855	6	893	6911	12.9214	not_conserved	dispensable	Scaffold_0855			6911	0	not_conserved	dispensable	dispensable
Scaffold_0856	3	6626	6910	95.89	conserved	dispensable	Scaffold_0856			6910	0	not_conserved	dispensable	dispensable
Scaffold_0857	5	273	6877	3.96975	not_conserved	dispensable	Scaffold_0857			6877	0	not_conserved	dispensable	dispensable
Scaffold_0858	6	1077	6858	15.7043	not_conserved	dispensable	Scaffold_0858			6858	0	not_conserved	dispensable	dispensable
Scaffold_0859	2	1302	6856	18.9907	not_conserved	dispensable	Scaffold_0859	14	1676	6856	24.4457	not_conserved	dispensable	dispensable
Scaffold_0860			6843	0	not_conserved	dispensable	Scaffold_0860	13	2018	6843	29.49	not_conserved	dispensable	dispensable
Scaffold_0861	7	280	6821	4.10497	not_conserved	dispensable	Scaffold_0861	7	1311	6821	19.2201	not_conserved	dispensable	dispensable
Scaffold_0862	8	69	6820	1.01173	not_conserved	dispensable	Scaffold_0862			6820	0	not_conserved	dispensable	dispensable
Scaffold_0863	7	243	6805	3.5709	not_conserved	dispensable	Scaffold_0863	7	420	6805	6.17193	not_conserved	dispensable	dispensable
Scaffold_0864			6798	0	not_conserved	dispensable	Scaffold_0864	9	912	6798	13.4157	not_conserved	dispensable	dispensable
Scaffold_0865	2	318	6785	4.68681	not_conserved	dispensable	Scaffold_0865			6785	0	not_conserved	dispensable	dispensable
Scaffold_0866	7	6723	6773	99.2618	conserved	core	Scaffold_0866	6	1616	6773	23.8594	not_conserved	dispensable	core
Scaffold_0867			6742	0	not_conserved	dispensable	Scaffold_0867			6742	0	not_conserved	dispensable	dispensable
Scaffold_0868	3	486	6742	7.20854	not_conserved	dispensable	Scaffold_0868			6742	0	not_conserved	dispensable	dispensable
Scaffold_0869			6683	0	not_conserved	dispensable	Scaffold_0869			6683	0	not_conserved	dispensable	dispensable
Scaffold_0870	4	5231	6672	78.4023	conserved	core	Scaffold_0870			6672	0	not_conserved	dispensable	core
Scaffold_0871	3	339	6667	5.08475	not_conserved	dispensable	Scaffold_0871			6667	0	not_conserved	dispensable	dispensable
Scaffold_0872	5	4431	6665	66.4816	conserved	core	Scaffold_0872			6665	0	not_conserved	dispensable	core
Scaffold_0873			6623	0	not_conserved	dispensable	Scaffold_0873	15	1506	6623	22.7389	not_conserved	dispensable	dispensable
Scaffold_0874			6576	0	not_conserved	dispensable	Scaffold_0874			6576	0	not_conserved	dispensable	dispensable
Scaffold_0875			6573	0	not_conserved	dispensable	Scaffold_0875			6573	0	not_conserved	dispensable	dispensable
Scaffold_0876	5	108	6561	1.64609	not_conserved	dispensable	Scaffold_0876			6561	0	not_conserved	dispensable	dispensable
Scaffold_0877	9	3009	6517	46.1716	conserved	core	Scaffold_0877	1	642	6517	9.85116	not_conserved	dispensable	core
Scaffold_0878	4	738	6517	11.3242	not_conserved	dispensable	Scaffold_0878	2	1161	6517	17.8149	not_conserved	dispensable	dispensable
Scaffold_0879	4	1013	6482	15.6279	not_conserved	dispensable	Scaffold_0879			6482	0	not_conserved	dispensable	dispensable
Scaffold_0880			6481	0	not_conserved	dispensable	Scaffold_0880			6481	0	not_conserved	dispensable	dispensable
Scaffold_0881			6475	0	not_conserved	dispensable	Scaffold_0881			6475	0	not_conserved	dispensable	dispensable
Scaffold_0882	14	794	6471	12.2701	not_conserved	dispensable	Scaffold_0882			6471	0	not_conserved	dispensable	dispensable
Scaffold_0883	5	297	6410	4.63339	not_conserved	dispensable	Scaffold_0883	14	1778	6410	27.7379	not_conserved	dispensable	dispensable
Scaffold_0884	14	926	6404	14.4597	not_conserved	dispensable	Scaffold_0884			6404	0	not_conserved	dispensable	dispensable
Scaffold_0885	6	1481	6398	23.1479	not_conserved	dispensable	Scaffold_0885	14	1446	6398	22.6008	not_conserved	dispensable	dispensable
Scaffold_0886			6390	0	not_conserved	dispensable	Scaffold_0886	1	141	6390	2.20657	not_conserved	dispensable	dispensable
Scaffold_0887			6386	0	not_conserved	dispensable	Scaffold_0887			6386	0	not_conserved	dispensable	dispensable
Scaffold_0888			6376	0	not_conserved	dispensable	Scaffold_0888			6376	0	not_conserved	dispensable	dispensable
Scaffold_0889	4	1205	6371	18.9138	not_conserved	dispensable	Scaffold_0889	9	1226	6371	19.2434	not_conserved	dispensable	dispensable
Scaffold_0890			6370	0	not_conserved	dispensable	Scaffold_0890			6370	0	not_conserved	dispensable	dispensable
Scaffold_0891	3	3951	6363	62.0934	conserved	dispensable	Scaffold_0891			6363	0	not_conserved	dispensable	dispensable
Scaffold_0892	7	321	6355	5.05114	not_conserved	dispensable	Scaffold_0892			6355	0	not_conserved	dispensable	dispensable
Scaffold_0893	11	1103	6354	17.3591	not_conserved	dispensable	Scaffold_0893	2	2379	6354	37.441	conserved	core	core
Scaffold_0894	12	6151	6348	96.8967	conserved	core	Scaffold_0894	5	913	6348	14.3825	not_conserved	dispensable	core
Scaffold_0895	6	5524	6307	87.5852	conserved	dispensable	Scaffold_0895			6307	0	not_conserved	dispensable	dispensable
Scaffold_0896	14	1548	6303	24.5597	not_conserved	dispensable	Scaffold_0896			6303	0	not_conserved	dispensable	dispensable
Scaffold_0897	11	1438	6280	22.8981	not_conserved	dispensable	Scaffold_0897	12	1536	6280	24.4586	not_conserved	dispensable	dispensable
Scaffold_0898			6277	0	not_conserved	dispensable	Scaffold_0898	1	327	6277	5.20949	not_conserved	dispensable	dispensable
Scaffold_0899	13	2779	6254	44.4356	conserved	core	Scaffold_0899	1	2570	6254	41.0937	conserved	core	core
Scaffold_0900	8	1565	6228	25.1285	not_conserved	dispensable	Scaffold_0900	2	1612	6228	25.8831	not_conserved	dispensable	dispensable
Scaffold_0901	14	1465	6223	23.5417	not_conserved	dispensable	Scaffold_0901	17	1396	6223	22.4329	not_conserved	dispensable	dispensable
Scaffold_0902	4	620	6213	9.97908	not_conserved	dispensable	Scaffold_0902	5	726	6213	11.6852	not_conserved	dispensable	dispensable
Scaffold_0903			6194	0	not_conserved	dispensable	Scaffold_0903			6194	0	not_conserved	dispensable	dispensable
Scaffold_0904			6188	0	not_conserved	dispensable	Scaffold_0904			6188	0	not_conserved	dispensable	dispensable
Scaffold_0905	14	616	6179	9.96925	not_conserved	dispensable	Scaffold_0905			6179	0	not_conserved	dispensable	dispensable
Scaffold_0906	15	2019	6165	32.7494	conserved	dispensable	Scaffold_0906	1	1152	6165	18.6861	not_conserved	dispensable	dispensable
Scaffold_0907	1	824	6142	13.4158	not_conserved	dispensable	Scaffold_0907	1	1041	6142	16.9489	not_conserved	dispensable	dispensable
Scaffold_0908			6105	0	not_conserved	dispensable	Scaffold_0908	3	441	6105	7.22359	not_conserved	dispensable	dispensable
Scaffold_0909			6102	0	not_conserved	dispensable	Scaffold_0909			6102	0	not_conserved	dispensable	dispensable
Scaffold_0910			6083	0	not_conserved	dispensable	Scaffold_0910			6083	0	not_conserved	dispensable	dispensable
Scaffold_0911			6073	0	not_conserved	dispensable	Scaffold_0911	14	1762	6073	29.0137	not_conserved	dispensable	dispensable
Scaffold_0912	14	940	6019	15.6172	not_conserved	dispensable	Scaffold_0912	4	423	6019	7.02775	not_conserved	dispensable	dispensable
Scaffold_0913			6015	0	not_conserved	dispensable	Scaffold_0913			6015	0	not_conserved	dispensable	dispensable
Scaffold_0914	8	225	5957	3.77707	not_conserved	dispensable	Scaffold_0914			5957	0	not_conserved	dispensable	dispensable
Scaffold_0915			5933	0	not_conserved	dispensable	Scaffold_0915			5933	0	not_conserved	dispensable	dispensable
Scaffold_0916	3	404	5913	6.8324	not_conserved	dispensable	Scaffold_0916	5	1977	5913	33.4348	conserved	core	core
Scaffold_0917			5889	0	not_conserved	dispensable	Scaffold_0917			5889	0	not_conserved	dispensable	dispensable
Scaffold_0918			5845	0	not_conserved	dispensable	Scaffold_0918			5845	0	not_conserved	dispensable	dispensable
Scaffold_0919			5795	0	not_conserved	dispensable	Scaffold_0919			5795	0	not_conserved	dispensable	dispensable
Scaffold_0920	14	99	5790	1.70984	not_conserved	dispensable	Scaffold_0920			5790	0	not_conserved	dispensable	dispensable
Scaffold_0921	3	4590	5697	80.5687	conserved	dispensable	Scaffold_0921			5697	0	not_conserved	dispensable	dispensable
Scaffold_0922	14	3474	5689	61.0652	conserved	dispensable	Scaffold_0922			5689	0	not_conserved	dispensable	dispensable
Scaffold_0923			5680	0	not_conserved	dispensable	Scaffold_0923			5680	0	not_conserved	dispensable	dispensable
Scaffold_0924			5625	0	not_conserved	dispensable	Scaffold_0924			5625	0	not_conserved	dispensable	dispensable
Scaffold_0925	3	4961	5603	88.5419	conserved	dispensable	Scaffold_0925			5603	0	not_conserved	dispensable	dispensable
Scaffold_0926	2	3091	5574	55.4539	conserved	core	Scaffold_0926			5574	0	not_conserved	dispensable	core
Scaffold_0927	2	2880	5572	51.687	conserved	core	Scaffold_0927	14	252	5572	4.52261	not_conserved	dispensable	core
Scaffold_0928	8	215	5543	3.87877	not_conserved	dispensable	Scaffold_0928			5543	0	not_conserved	dispensable	dispensable
Scaffold_0929	6	356	5516	6.45395	not_conserved	dispensable	Scaffold_0929	11	759	5516	13.76	not_conserved	dispensable	dispensable
Scaffold_0930	9	835	5509	15.157	not_conserved	dispensable	Scaffold_0930	8	1730	5509	31.4032	conserved	core	core
Scaffold_0931	10	1365	5479	24.9133	not_conserved	dispensable	Scaffold_0931	11	591	5479	10.7866	not_conserved	dispensable	dispensable
Scaffold_0932			5474	0	not_conserved	dispensable	Scaffold_0932	2	2887	5474	52.7402	conserved	core	core
Scaffold_0933	6	899	5471	16.4321	not_conserved	dispensable	Scaffold_0933	7	927	5471	16.9439	not_conserved	dispensable	dispensable
Scaffold_0934	15	2886	5458	52.8765	conserved	dispensable	Scaffold_0934			5458	0	not_conserved	dispensable	dispensable
Scaffold_0935	6	1185	5452	21.7351	not_conserved	dispensable	Scaffold_0935			5452	0	not_conserved	dispensable	dispensable
Scaffold_0936	12	345	5445	6.33609	not_conserved	dispensable	Scaffold_0936			5445	0	not_conserved	dispensable	dispensable
Scaffold_0937			5428	0	not_conserved	dispensable	Scaffold_0937	4	1986	5428	36.5881	conserved	core	core
Scaffold_0938			5420	0	not_conserved	dispensable	Scaffold_0938			5420	0	not_conserved	dispensable	dispensable
Scaffold_0939	11	5370	5400	99.4444	conserved	core	Scaffold_0939	9	198	5400	3.66667	not_conserved	dispensable	core
Scaffold_0940	8	3086	5393	57.2223	conserved	core	Scaffold_0940	3	1584	5393	29.3714	not_conserved	dispensable	core
Scaffold_0941	14	484	5385	8.98793	not_conserved	dispensable	Scaffold_0941			5385	0	not_conserved	dispensable	dispensable
Scaffold_0942	14	2070	5376	38.5045	conserved	dispensable	Scaffold_0942			5376	0	not_conserved	dispensable	dispensable
Scaffold_0943	14	1113	5369	20.7301	not_conserved	dispensable	Scaffold_0943	3	160	5369	2.98007	not_conserved	dispensable	dispensable
Scaffold_0944			5356	0	not_conserved	dispensable	Scaffold_0944			5356	0	not_conserved	dispensable	dispensable
Scaffold_0945	9	5118	5356	95.5564	conserved	core	Scaffold_0945	5	2972	5356	55.4892	conserved	core	core
Scaffold_0946	14	423	5347	7.91098	not_conserved	dispensable	Scaffold_0946			5347	0	not_conserved	dispensable	dispensable
Scaffold_0947	12	879	5342	16.4545	not_conserved	dispensable	Scaffold_0947	11	1542	5342	28.8656	not_conserved	dispensable	dispensable
Scaffold_0948	7	5250	5315	98.777	conserved	core	Scaffold_0948	6	1533	5315	28.8429	not_conserved	dispensable	core
Scaffold_0949	8	4738	5309	89.2447	conserved	core	Scaffold_0949	3	985	5309	18.5534	not_conserved	dispensable	core
Scaffold_0950	8	4303	5247	82.0088	conserved	core	Scaffold_0950	3	2844	5247	54.2024	conserved	core	core
Scaffold_0951	15	81	5197	1.55859	not_conserved	dispensable	Scaffold_0951			5197	0	not_conserved	dispensable	dispensable
Scaffold_0952			5196	0	not_conserved	dispensable	Scaffold_0952			5196	0	not_conserved	dispensable	dispensable
Scaffold_0953	14	305	5181	5.88689	not_conserved	dispensable	Scaffold_0953			5181	0	not_conserved	dispensable	dispensable
Scaffold_0954	7	1142	5149	22.1791	not_conserved	dispensable	Scaffold_0954			5149	0	not_conserved	dispensable	dispensable
Scaffold_0955	10	144	5097	2.82519	not_conserved	dispensable	Scaffold_0955			5097	0	not_conserved	dispensable	dispensable
Scaffold_0956			5086	0	not_conserved	dispensable	Scaffold_0956			5086	0	not_conserved	dispensable	dispensable
Scaffold_0957			5076	0	not_conserved	dispensable	Scaffold_0957	8	1044	5076	20.5674	not_conserved	dispensable	dispensable
Scaffold_0958			5075	0	not_conserved	dispensable	Scaffold_0958	15	539	5075	10.6207	not_conserved	dispensable	dispensable
Scaffold_0959	2	1470	5013	29.3238	not_conserved	dispensable	Scaffold_0959	2	1501	5013	29.9422	not_conserved	dispensable	dispensable
Scaffold_0960	6	569	5001	11.3777	not_conserved	dispensable	Scaffold_0960			5001	0	not_conserved	dispensable	dispensable
Scaffold_0961	4	534	4985	10.7121	not_conserved	dispensable	Scaffold_0961	10	1180	4985	23.671	not_conserved	dispensable	dispensable
Scaffold_0962			4984	0	not_conserved	dispensable	Scaffold_0962	9	1461	4984	29.3138	not_conserved	dispensable	dispensable
Scaffold_0963	15	1941	4974	39.0229	conserved	dispensable	Scaffold_0963			4974	0	not_conserved	dispensable	dispensable
Scaffold_0964			4956	0	not_conserved	dispensable	Scaffold_0964	14	2294	4956	46.2873	conserved	dispensable	dispensable
Scaffold_0965	15	1145	4945	23.1547	not_conserved	dispensable	Scaffold_0965	14	367	4945	7.42164	not_conserved	dispensable	dispensable
Scaffold_0966	14	1080	4934	21.8889	not_conserved	dispensable	Scaffold_0966	9	840	4934	17.0247	not_conserved	dispensable	dispensable
Scaffold_0967	12	4913	4927	99.7159	conserved	core	Scaffold_0967	11	1289	4927	26.162	not_conserved	dispensable	core
Scaffold_0968	6	1304	4888	26.6776	not_conserved	dispensable	Scaffold_0968			4888	0	not_conserved	dispensable	dispensable
Scaffold_0969	13	1312	4877	26.9018	not_conserved	dispensable	Scaffold_0969			4877	0	not_conserved	dispensable	dispensable
Scaffold_0970			4865	0	not_conserved	dispensable	Scaffold_0970			4865	0	not_conserved	dispensable	dispensable
Scaffold_0971			4849	0	not_conserved	dispensable	Scaffold_0971			4849	0	not_conserved	dispensable	dispensable
Scaffold_0972			4848	0	not_conserved	dispensable	Scaffold_0972			4848	0	not_conserved	dispensable	dispensable
Scaffold_0973	5	366	4833	7.57294	not_conserved	dispensable	Scaffold_0973	4	366	4833	7.57294	not_conserved	dispensable	dispensable
Scaffold_0974	14	843	4786	17.6139	not_conserved	dispensable	Scaffold_0974			4786	0	not_conserved	dispensable	dispensable
Scaffold_0975	6	1761	4783	36.8179	conserved	dispensable	Scaffold_0975	11	775	4783	16.2032	not_conserved	dispensable	dispensable
Scaffold_0976	10	212	4757	4.45659	not_conserved	dispensable	Scaffold_0976			4757	0	not_conserved	dispensable	dispensable
Scaffold_0977			4704	0	not_conserved	dispensable	Scaffold_0977			4704	0	not_conserved	dispensable	dispensable
Scaffold_0978	6	2687	4689	57.3043	conserved	dispensable	Scaffold_0978			4689	0	not_conserved	dispensable	dispensable
Scaffold_0979			4646	0	not_conserved	dispensable	Scaffold_0979			4646	0	not_conserved	dispensable	dispensable
Scaffold_0980			4620	0	not_conserved	dispensable	Scaffold_0980			4620	0	not_conserved	dispensable	dispensable
Scaffold_0981	4	2433	4599	52.9028	conserved	core	Scaffold_0981	4	2378	4599	51.7069	conserved	core	core
Scaffold_0982			4584	0	not_conserved	dispensable	Scaffold_0982			4584	0	not_conserved	dispensable	dispensable
Scaffold_0983	14	2502	4580	54.6288	conserved	dispensable	Scaffold_0983			4580	0	not_conserved	dispensable	dispensable
Scaffold_0984	6	3775	4540	83.1498	conserved	dispensable	Scaffold_0984			4540	0	not_conserved	dispensable	dispensable
Scaffold_0985			4531	0	not_conserved	dispensable	Scaffold_0985			4531	0	not_conserved	dispensable	dispensable
Scaffold_0986	4	4504	4528	99.47	conserved	core	Scaffold_0986	9	989	4528	21.8419	not_conserved	dispensable	core
Scaffold_0987			4504	0	not_conserved	dispensable	Scaffold_0987	14	837	4504	18.5835	not_conserved	dispensable	dispensable
Scaffold_0988	6	165	4473	3.6888	not_conserved	dispensable	Scaffold_0988			4473	0	not_conserved	dispensable	dispensable
Scaffold_0989	14	1945	4425	43.9548	conserved	dispensable	Scaffold_0989	1	189	4425	4.27119	not_conserved	dispensable	dispensable
Scaffold_0990	14	979	4415	22.1744	not_conserved	dispensable	Scaffold_0990			4415	0	not_conserved	dispensable	dispensable
Scaffold_0991			4407	0	not_conserved	dispensable	Scaffold_0991			4407	0	not_conserved	dispensable	dispensable
Scaffold_0992			4405	0	not_conserved	dispensable	Scaffold_0992	11	873	4405	19.8184	not_conserved	dispensable	dispensable
Scaffold_0993			4378	0	not_conserved	dispensable	Scaffold_0993			4378	0	not_conserved	dispensable	dispensable
Scaffold_0994			4377	0	not_conserved	dispensable	Scaffold_0994			4377	0	not_conserved	dispensable	dispensable
Scaffold_0995			4368	0	not_conserved	dispensable	Scaffold_0995			4368	0	not_conserved	dispensable	dispensable
Scaffold_0996			4348	0	not_conserved	dispensable	Scaffold_0996			4348	0	not_conserved	dispensable	dispensable
Scaffold_0997			4332	0	not_conserved	dispensable	Scaffold_0997			4332	0	not_conserved	dispensable	dispensable
Scaffold_0998	8	4151	4328	95.9104	conserved	core	Scaffold_0998	11	621	4328	14.3484	not_conserved	dispensable	core
Scaffold_0999	14	628	4321	14.5337	not_conserved	dispensable	Scaffold_0999			4321	0	not_conserved	dispensable	dispensable
Scaffold_1000			4316	0	not_conserved	dispensable	Scaffold_1000			4316	0	not_conserved	dispensable	dispensable
Scaffold_1001	3	1143	4314	26.4951	not_conserved	dispensable	Scaffold_1001	11	333	4314	7.71905	not_conserved	dispensable	dispensable
Scaffold_1002			4303	0	not_conserved	dispensable	Scaffold_1002			4303	0	not_conserved	dispensable	dispensable
Scaffold_1003	7	99	4245	2.33216	not_conserved	dispensable	Scaffold_1003			4245	0	not_conserved	dispensable	dispensable
Scaffold_1004			4229	0	not_conserved	dispensable	Scaffold_1004			4229	0	not_conserved	dispensable	dispensable
Scaffold_1005	8	568	4221	13.4565	not_conserved	dispensable	Scaffold_1005			4221	0	not_conserved	dispensable	dispensable
Scaffold_1006	1	884	4215	20.9727	not_conserved	dispensable	Scaffold_1006			4215	0	not_conserved	dispensable	dispensable
Scaffold_1007			4209	0	not_conserved	dispensable	Scaffold_1007			4209	0	not_conserved	dispensable	dispensable
Scaffold_1008	1	602	4204	14.3197	not_conserved	dispensable	Scaffold_1008	14	151	4204	3.59182	not_conserved	dispensable	dispensable
Scaffold_1009	14	410	4200	9.7619	not_conserved	dispensable	Scaffold_1009			4200	0	not_conserved	dispensable	dispensable
Scaffold_1010			4184	0	not_conserved	dispensable	Scaffold_1010	7	1906	4184	45.5545	conserved	core	core
Scaffold_1011	3	612	4162	14.7045	not_conserved	dispensable	Scaffold_1011			4162	0	not_conserved	dispensable	dispensable
Scaffold_1012			4145	0	not_conserved	dispensable	Scaffold_1012	14	240	4145	5.79011	not_conserved	dispensable	dispensable
Scaffold_1013	11	3690	4131	89.3246	conserved	core	Scaffold_1013	3	1277	4131	30.9126	conserved	core	core
Scaffold_1014	1	1293	4115	31.4216	conserved	core	Scaffold_1014	12	1110	4115	26.9745	not_conserved	dispensable	core
Scaffold_1015			4108	0	not_conserved	dispensable	Scaffold_1015			4108	0	not_conserved	dispensable	dispensable
Scaffold_1016	3	432	4100	10.5366	not_conserved	dispensable	Scaffold_1016			4100	0	not_conserved	dispensable	dispensable
Scaffold_1017			4099	0	not_conserved	dispensable	Scaffold_1017	1	273	4099	6.66016	not_conserved	dispensable	dispensable
Scaffold_1018			4097	0	not_conserved	dispensable	Scaffold_1018			4097	0	not_conserved	dispensable	dispensable
Scaffold_1019	11	2608	4076	63.9843	conserved	core	Scaffold_1019	7	1263	4076	30.9863	conserved	core	core
Scaffold_1020			4075	0	not_conserved	dispensable	Scaffold_1020			4075	0	not_conserved	dispensable	dispensable
Scaffold_1021			4042	0	not_conserved	dispensable	Scaffold_1021	6	1062	4042	26.2741	not_conserved	dispensable	dispensable
Scaffold_1022	4	4012	4041	99.2824	conserved	core	Scaffold_1022			4041	0	not_conserved	dispensable	core
Scaffold_1023	8	1488	4040	36.8317	conserved	core	Scaffold_1023			4040	0	not_conserved	dispensable	core
Scaffold_1024			4030	0	not_conserved	dispensable	Scaffold_1024			4030	0	not_conserved	dispensable	dispensable
Scaffold_1025	6	253	4017	6.29823	not_conserved	dispensable	Scaffold_1025			4017	0	not_conserved	dispensable	dispensable
Scaffold_1026	14	785	4003	19.6103	not_conserved	dispensable	Scaffold_1026			4003	0	not_conserved	dispensable	dispensable
Scaffold_1027			4001	0	not_conserved	dispensable	Scaffold_1027	7	924	4001	23.0942	not_conserved	dispensable	dispensable
Scaffold_1028	14	3245	3955	82.048	conserved	dispensable	Scaffold_1028	14	216	3955	5.46144	not_conserved	dispensable	dispensable
Scaffold_1029			3948	0	not_conserved	dispensable	Scaffold_1029			3948	0	not_conserved	dispensable	dispensable
Scaffold_1030	13	702	3932	17.8535	not_conserved	dispensable	Scaffold_1030			3932	0	not_conserved	dispensable	dispensable
Scaffold_1031			3929	0	not_conserved	dispensable	Scaffold_1031			3929	0	not_conserved	dispensable	dispensable
Scaffold_1032	6	246	3923	6.27071	not_conserved	dispensable	Scaffold_1032			3923	0	not_conserved	dispensable	dispensable
Scaffold_1033	15	185	3914	4.72662	not_conserved	dispensable	Scaffold_1033			3914	0	not_conserved	dispensable	dispensable
Scaffold_1034	6	1860	3913	47.5339	conserved	dispensable	Scaffold_1034	14	1691	3913	43.2149	conserved	dispensable	dispensable
Scaffold_1035			3897	0	not_conserved	dispensable	Scaffold_1035	8	1118	3897	28.6887	not_conserved	dispensable	dispensable
Scaffold_1036			3894	0	not_conserved	dispensable	Scaffold_1036			3894	0	not_conserved	dispensable	dispensable
Scaffold_1037			3892	0	not_conserved	dispensable	Scaffold_1037			3892	0	not_conserved	dispensable	dispensable
Scaffold_1038			3890	0	not_conserved	dispensable	Scaffold_1038			3890	0	not_conserved	dispensable	dispensable
Scaffold_1039			3883	0	not_conserved	dispensable	Scaffold_1039			3883	0	not_conserved	dispensable	dispensable
Scaffold_1040			3862	0	not_conserved	dispensable	Scaffold_1040			3862	0	not_conserved	dispensable	dispensable
Scaffold_1041			3848	0	not_conserved	dispensable	Scaffold_1041	2	468	3848	12.1622	not_conserved	dispensable	dispensable
Scaffold_1042			3848	0	not_conserved	dispensable	Scaffold_1042			3848	0	not_conserved	dispensable	dispensable
Scaffold_1043	14	290	3841	7.55012	not_conserved	dispensable	Scaffold_1043	11	320	3841	8.33116	not_conserved	dispensable	dispensable
Scaffold_1044	3	239	3837	6.22882	not_conserved	dispensable	Scaffold_1044			3837	0	not_conserved	dispensable	dispensable
Scaffold_1045			3833	0	not_conserved	dispensable	Scaffold_1045	14	973	3833	25.3848	not_conserved	dispensable	dispensable
Scaffold_1046			3742	0	not_conserved	dispensable	Scaffold_1046			3742	0	not_conserved	dispensable	dispensable
Scaffold_1047			3734	0	not_conserved	dispensable	Scaffold_1047	14	555	3734	14.8634	not_conserved	dispensable	dispensable
Scaffold_1048	12	2283	3688	61.9035	conserved	core	Scaffold_1048			3688	0	not_conserved	dispensable	core
Scaffold_1049	3	411	3677	11.1776	not_conserved	dispensable	Scaffold_1049			3677	0	not_conserved	dispensable	dispensable
Scaffold_1050	6	2170	3671	59.112	conserved	dispensable	Scaffold_1050	14	105	3671	2.86026	not_conserved	dispensable	dispensable
Scaffold_1051	4	1523	3671	41.4873	conserved	core	Scaffold_1051			3671	0	not_conserved	dispensable	core
Scaffold_1052	10	394	3664	10.7533	not_conserved	dispensable	Scaffold_1052			3664	0	not_conserved	dispensable	dispensable
Scaffold_1053			3634	0	not_conserved	dispensable	Scaffold_1053			3634	0	not_conserved	dispensable	dispensable
Scaffold_1054	14	198	3595	5.50765	not_conserved	dispensable	Scaffold_1054			3595	0	not_conserved	dispensable	dispensable
Scaffold_1055			3591	0	not_conserved	dispensable	Scaffold_1055			3591	0	not_conserved	dispensable	dispensable
Scaffold_1056	10	328	3567	9.1954	not_conserved	dispensable	Scaffold_1056			3567	0	not_conserved	dispensable	dispensable
Scaffold_1057			3561	0	not_conserved	dispensable	Scaffold_1057			3561	0	not_conserved	dispensable	dispensable
Scaffold_1058	3	369	3544	10.412	not_conserved	dispensable	Scaffold_1058			3544	0	not_conserved	dispensable	dispensable
Scaffold_1059	3	186	3536	5.26018	not_conserved	dispensable	Scaffold_1059	14	156	3536	4.41176	not_conserved	dispensable	dispensable
Scaffold_1060			3517	0	not_conserved	dispensable	Scaffold_1060	1	2500	3517	71.0833	conserved	core	core
Scaffold_1061	13	517	3512	14.721	not_conserved	dispensable	Scaffold_1061	5	597	3512	16.9989	not_conserved	dispensable	dispensable
Scaffold_1062	12	3343	3512	95.1879	conserved	core	Scaffold_1062			3512	0	not_conserved	dispensable	core
Scaffold_1063			3502	0	not_conserved	dispensable	Scaffold_1063	1	219	3502	6.25357	not_conserved	dispensable	dispensable
Scaffold_1064			3484	0	not_conserved	dispensable	Scaffold_1064			3484	0	not_conserved	dispensable	dispensable
Scaffold_1065	7	177	3481	5.08475	not_conserved	dispensable	Scaffold_1065	5	558	3481	16.0299	not_conserved	dispensable	dispensable
Scaffold_1066			3461	0	not_conserved	dispensable	Scaffold_1066			3461	0	not_conserved	dispensable	dispensable
Scaffold_1067	3	1152	3458	33.3141	conserved	dispensable	Scaffold_1067			3458	0	not_conserved	dispensable	dispensable
Scaffold_1068			3451	0	not_conserved	dispensable	Scaffold_1068	4	183	3451	5.30281	not_conserved	dispensable	dispensable
Scaffold_1069			3443	0	not_conserved	dispensable	Scaffold_1069	8	953	3443	27.6793	not_conserved	dispensable	dispensable
Scaffold_1070			3424	0	not_conserved	dispensable	Scaffold_1070			3424	0	not_conserved	dispensable	dispensable
Scaffold_1071	8	224	3419	6.55162	not_conserved	dispensable	Scaffold_1071			3419	0	not_conserved	dispensable	dispensable
Scaffold_1072	2	537	3409	15.7524	not_conserved	dispensable	Scaffold_1072	11	361	3409	10.5896	not_conserved	dispensable	dispensable
Scaffold_1073			3402	0	not_conserved	dispensable	Scaffold_1073			3402	0	not_conserved	dispensable	dispensable
Scaffold_1074	15	549	3402	16.1376	not_conserved	dispensable	Scaffold_1074			3402	0	not_conserved	dispensable	dispensable
Scaffold_1075			3386	0	not_conserved	dispensable	Scaffold_1075	14	648	3386	19.1376	not_conserved	dispensable	dispensable
Scaffold_1076			3374	0	not_conserved	dispensable	Scaffold_1076			3374	0	not_conserved	dispensable	dispensable
Scaffold_1077	3	593	3366	17.6173	not_conserved	dispensable	Scaffold_1077			3366	0	not_conserved	dispensable	dispensable
Scaffold_1078			3353	0	not_conserved	dispensable	Scaffold_1078			3353	0	not_conserved	dispensable	dispensable
Scaffold_1079			3340	0	not_conserved	dispensable	Scaffold_1079	1	328	3340	9.82036	not_conserved	dispensable	dispensable
Scaffold_1080	12	2078	3338	62.2528	conserved	core	Scaffold_1080	10	2217	3338	66.417	conserved	core	core
Scaffold_1081			3333	0	not_conserved	dispensable	Scaffold_1081			3333	0	not_conserved	dispensable	dispensable
Scaffold_1082			3319	0	not_conserved	dispensable	Scaffold_1082	4	447	3319	13.4679	not_conserved	dispensable	dispensable
Scaffold_1083	15	2684	3317	80.9165	conserved	dispensable	Scaffold_1083			3317	0	not_conserved	dispensable	dispensable
Scaffold_1084	12	702	3300	21.2727	not_conserved	dispensable	Scaffold_1084			3300	0	not_conserved	dispensable	dispensable
Scaffold_1085			3273	0	not_conserved	dispensable	Scaffold_1085			3273	0	not_conserved	dispensable	dispensable
Scaffold_1086	3	165	3272	5.04279	not_conserved	dispensable	Scaffold_1086			3272	0	not_conserved	dispensable	dispensable
Scaffold_1087	3	2343	3234	72.449	conserved	dispensable	Scaffold_1087			3234	0	not_conserved	dispensable	dispensable
Scaffold_1088			3220	0	not_conserved	dispensable	Scaffold_1088			3220	0	not_conserved	dispensable	dispensable
Scaffold_1089	6	153	3218	4.75451	not_conserved	dispensable	Scaffold_1089	16	873	3218	27.1287	not_conserved	dispensable	dispensable
Scaffold_1090			3210	0	not_conserved	dispensable	Scaffold_1090			3210	0	not_conserved	dispensable	dispensable
Scaffold_1091			3190	0	not_conserved	dispensable	Scaffold_1091			3190	0	not_conserved	dispensable	dispensable
Scaffold_1092	2	375	3166	11.8446	not_conserved	dispensable	Scaffold_1092	5	598	3166	18.8882	not_conserved	dispensable	dispensable
Scaffold_1093			3138	0	not_conserved	dispensable	Scaffold_1093			3138	0	not_conserved	dispensable	dispensable
Scaffold_1094			3131	0	not_conserved	dispensable	Scaffold_1094			3131	0	not_conserved	dispensable	dispensable
Scaffold_1095	15	2854	3115	91.6212	conserved	dispensable	Scaffold_1095			3115	0	not_conserved	dispensable	dispensable
Scaffold_1096	3	1970	3086	63.8367	conserved	dispensable	Scaffold_1096			3086	0	not_conserved	dispensable	dispensable
Scaffold_1097	6	2529	3079	82.1371	conserved	dispensable	Scaffold_1097			3079	0	not_conserved	dispensable	dispensable
Scaffold_1098	14	162	3076	5.26658	not_conserved	dispensable	Scaffold_1098			3076	0	not_conserved	dispensable	dispensable
Scaffold_1099	9	1324	3069	43.1411	conserved	core	Scaffold_1099			3069	0	not_conserved	dispensable	core
Scaffold_1100	3	2539	3057	83.0553	conserved	dispensable	Scaffold_1100	4	418	3057	13.6735	not_conserved	dispensable	dispensable
Scaffold_1101			3053	0	not_conserved	dispensable	Scaffold_1101			3053	0	not_conserved	dispensable	dispensable
Scaffold_1102			3026	0	not_conserved	dispensable	Scaffold_1102	12	908	3026	30.0066	conserved	core	core
Scaffold_1103			3025	0	not_conserved	dispensable	Scaffold_1103			3025	0	not_conserved	dispensable	dispensable
Scaffold_1104	10	384	3010	12.7575	not_conserved	dispensable	Scaffold_1104	2	2008	3010	66.711	conserved	core	core
Scaffold_1105			2975	0	not_conserved	dispensable	Scaffold_1105	9	862	2975	28.9748	not_conserved	dispensable	dispensable
Scaffold_1106	6	1004	2975	33.7479	conserved	dispensable	Scaffold_1106	4	417	2975	14.0168	not_conserved	dispensable	dispensable
Scaffold_1107			2968	0	not_conserved	dispensable	Scaffold_1107			2968	0	not_conserved	dispensable	dispensable
Scaffold_1108			2967	0	not_conserved	dispensable	Scaffold_1108			2967	0	not_conserved	dispensable	dispensable
Scaffold_1109	6	803	2960	27.1284	not_conserved	dispensable	Scaffold_1109	5	644	2960	21.7568	not_conserved	dispensable	dispensable
Scaffold_1110	7	321	2943	10.9072	not_conserved	dispensable	Scaffold_1110			2943	0	not_conserved	dispensable	dispensable
Scaffold_1111	6	140	2936	4.76839	not_conserved	dispensable	Scaffold_1111			2936	0	not_conserved	dispensable	dispensable
Scaffold_1112			2935	0	not_conserved	dispensable	Scaffold_1112			2935	0	not_conserved	dispensable	dispensable
Scaffold_1113	3	1508	2920	51.6438	conserved	dispensable	Scaffold_1113			2920	0	not_conserved	dispensable	dispensable
Scaffold_1114	14	788	2878	27.3801	not_conserved	dispensable	Scaffold_1114			2878	0	not_conserved	dispensable	dispensable
Scaffold_1115			2876	0	not_conserved	dispensable	Scaffold_1115			2876	0	not_conserved	dispensable	dispensable
Scaffold_1116			2863	0	not_conserved	dispensable	Scaffold_1116			2863	0	not_conserved	dispensable	dispensable
Scaffold_1117	9	1366	2858	47.7957	conserved	core	Scaffold_1117	8	921	2858	32.2253	conserved	core	core
Scaffold_1118			2840	0	not_conserved	dispensable	Scaffold_1118			2840	0	not_conserved	dispensable	dispensable
Scaffold_1119			2832	0	not_conserved	dispensable	Scaffold_1119			2832	0	not_conserved	dispensable	dispensable
Scaffold_1120	8	1647	2829	58.2185	conserved	core	Scaffold_1120	3	1749	2829	61.824	conserved	core	core
Scaffold_1121	3	2478	2827	87.6548	conserved	dispensable	Scaffold_1121			2827	0	not_conserved	dispensable	dispensable
Scaffold_1122			2819	0	not_conserved	dispensable	Scaffold_1122			2819	0	not_conserved	dispensable	dispensable
Scaffold_1123			2809	0	not_conserved	dispensable	Scaffold_1123			2809	0	not_conserved	dispensable	dispensable
Scaffold_1124	14	226	2802	8.06567	not_conserved	dispensable	Scaffold_1124			2802	0	not_conserved	dispensable	dispensable
Scaffold_1125			2782	0	not_conserved	dispensable	Scaffold_1125			2782	0	not_conserved	dispensable	dispensable
Scaffold_1126	14	881	2776	31.7363	conserved	dispensable	Scaffold_1126			2776	0	not_conserved	dispensable	dispensable
Scaffold_1127			2769	0	not_conserved	dispensable	Scaffold_1127			2769	0	not_conserved	dispensable	dispensable
Scaffold_1128			2769	0	not_conserved	dispensable	Scaffold_1128			2769	0	not_conserved	dispensable	dispensable
Scaffold_1129			2754	0	not_conserved	dispensable	Scaffold_1129			2754	0	not_conserved	dispensable	dispensable
Scaffold_1130	4	1133	2745	41.275	conserved	core	Scaffold_1130	10	1442	2745	52.5319	conserved	core	core
Scaffold_1131			2738	0	not_conserved	dispensable	Scaffold_1131			2738	0	not_conserved	dispensable	dispensable
Scaffold_1132			2725	0	not_conserved	dispensable	Scaffold_1132			2725	0	not_conserved	dispensable	dispensable
Scaffold_1133			2724	0	not_conserved	dispensable	Scaffold_1133			2724	0	not_conserved	dispensable	dispensable
Scaffold_1134			2716	0	not_conserved	dispensable	Scaffold_1134			2716	0	not_conserved	dispensable	dispensable
Scaffold_1135	15	315	2694	11.6927	not_conserved	dispensable	Scaffold_1135			2694	0	not_conserved	dispensable	dispensable
Scaffold_1136	7	476	2676	17.7877	not_conserved	dispensable	Scaffold_1136			2676	0	not_conserved	dispensable	dispensable
Scaffold_1137	1	1769	2675	66.1308	conserved	core	Scaffold_1137	14	1827	2675	68.2991	conserved	dispensable	core
Scaffold_1138	12	652	2672	24.4012	not_conserved	dispensable	Scaffold_1138			2672	0	not_conserved	dispensable	dispensable
Scaffold_1139			2665	0	not_conserved	dispensable	Scaffold_1139			2665	0	not_conserved	dispensable	dispensable
Scaffold_1140	14	573	2656	21.5738	not_conserved	dispensable	Scaffold_1140			2656	0	not_conserved	dispensable	dispensable
Scaffold_1141			2608	0	not_conserved	dispensable	Scaffold_1141			2608	0	not_conserved	dispensable	dispensable
Scaffold_1142			2584	0	not_conserved	dispensable	Scaffold_1142			2584	0	not_conserved	dispensable	dispensable
Scaffold_1143	14	107	2569	4.16504	not_conserved	dispensable	Scaffold_1143			2569	0	not_conserved	dispensable	dispensable
Scaffold_1144			2563	0	not_conserved	dispensable	Scaffold_1144			2563	0	not_conserved	dispensable	dispensable
Scaffold_1145	4	546	2549	21.4202	not_conserved	dispensable	Scaffold_1145	9	522	2549	20.4786	not_conserved	dispensable	dispensable
Scaffold_1146			2543	0	not_conserved	dispensable	Scaffold_1146			2543	0	not_conserved	dispensable	dispensable
Scaffold_1147			2537	0	not_conserved	dispensable	Scaffold_1147			2537	0	not_conserved	dispensable	dispensable
Scaffold_1148			2534	0	not_conserved	dispensable	Scaffold_1148			2534	0	not_conserved	dispensable	dispensable
Scaffold_1149			2506	0	not_conserved	dispensable	Scaffold_1149	13	91	2506	3.63128	not_conserved	dispensable	dispensable
Scaffold_1150			2501	0	not_conserved	dispensable	Scaffold_1150			2501	0	not_conserved	dispensable	dispensable
Scaffold_1151			2481	0	not_conserved	dispensable	Scaffold_1151			2481	0	not_conserved	dispensable	dispensable
Scaffold_1152	4	2439	2472	98.665	conserved	core	Scaffold_1152			2472	0	not_conserved	dispensable	core
Scaffold_1153			2470	0	not_conserved	dispensable	Scaffold_1153			2470	0	not_conserved	dispensable	dispensable
Scaffold_1154	14	771	2469	31.2272	conserved	dispensable	Scaffold_1154			2469	0	not_conserved	dispensable	dispensable
Scaffold_1155			2469	0	not_conserved	dispensable	Scaffold_1155			2469	0	not_conserved	dispensable	dispensable
Scaffold_1156			2459	0	not_conserved	dispensable	Scaffold_1156	14	651	2459	26.4742	not_conserved	dispensable	dispensable
Scaffold_1157	4	930	2457	37.851	conserved	core	Scaffold_1157	5	909	2457	36.9963	conserved	core	core
Scaffold_1158			2453	0	not_conserved	dispensable	Scaffold_1158			2453	0	not_conserved	dispensable	dispensable
Scaffold_1159			2448	0	not_conserved	dispensable	Scaffold_1159			2448	0	not_conserved	dispensable	dispensable
Scaffold_1160			2442	0	not_conserved	dispensable	Scaffold_1160	1	570	2442	23.3415	not_conserved	dispensable	dispensable
Scaffold_1161			2441	0	not_conserved	dispensable	Scaffold_1161			2441	0	not_conserved	dispensable	dispensable
Scaffold_1162	4	2345	2435	96.3039	conserved	core	Scaffold_1162	2	1230	2435	50.5133	conserved	core	core
Scaffold_1163	13	141	2427	5.80964	not_conserved	dispensable	Scaffold_1163	11	333	2427	13.7206	not_conserved	dispensable	dispensable
Scaffold_1164			2413	0	not_conserved	dispensable	Scaffold_1164			2413	0	not_conserved	dispensable	dispensable
Scaffold_1165			2412	0	not_conserved	dispensable	Scaffold_1165			2412	0	not_conserved	dispensable	dispensable
Scaffold_1166			2410	0	not_conserved	dispensable	Scaffold_1166			2410	0	not_conserved	dispensable	dispensable
Scaffold_1167	14	643	2409	26.6916	not_conserved	dispensable	Scaffold_1167	17	474	2409	19.6762	not_conserved	dispensable	dispensable
Scaffold_1168	15	2120	2403	88.2231	conserved	dispensable	Scaffold_1168	8	1248	2403	51.9351	conserved	core	core
Scaffold_1169			2401	0	not_conserved	dispensable	Scaffold_1169	1	159	2401	6.62224	not_conserved	dispensable	dispensable
Scaffold_1170			2399	0	not_conserved	dispensable	Scaffold_1170			2399	0	not_conserved	dispensable	dispensable
Scaffold_1171			2395	0	not_conserved	dispensable	Scaffold_1171			2395	0	not_conserved	dispensable	dispensable
Scaffold_1172	11	2369	2394	98.9557	conserved	core	Scaffold_1172			2394	0	not_conserved	dispensable	core
Scaffold_1173			2390	0	not_conserved	dispensable	Scaffold_1173			2390	0	not_conserved	dispensable	dispensable
Scaffold_1174			2371	0	not_conserved	dispensable	Scaffold_1174			2371	0	not_conserved	dispensable	dispensable
Scaffold_1175	12	243	2353	10.3272	not_conserved	dispensable	Scaffold_1175			2353	0	not_conserved	dispensable	dispensable
Scaffold_1176			2337	0	not_conserved	dispensable	Scaffold_1176			2337	0	not_conserved	dispensable	dispensable
Scaffold_1177	10	1237	2328	53.1357	conserved	core	Scaffold_1177			2328	0	not_conserved	dispensable	core
Scaffold_1178	14	625	2325	26.8817	not_conserved	dispensable	Scaffold_1178			2325	0	not_conserved	dispensable	dispensable
Scaffold_1179			2317	0	not_conserved	dispensable	Scaffold_1179			2317	0	not_conserved	dispensable	dispensable
Scaffold_1180	3	1697	2278	74.4952	conserved	dispensable	Scaffold_1180			2278	0	not_conserved	dispensable	dispensable
Scaffold_1181			2277	0	not_conserved	dispensable	Scaffold_1181			2277	0	not_conserved	dispensable	dispensable
Scaffold_1182			2277	0	not_conserved	dispensable	Scaffold_1182			2277	0	not_conserved	dispensable	dispensable
Scaffold_1183			2267	0	not_conserved	dispensable	Scaffold_1183			2267	0	not_conserved	dispensable	dispensable
Scaffold_1184			2263	0	not_conserved	dispensable	Scaffold_1184			2263	0	not_conserved	dispensable	dispensable
Scaffold_1185			2263	0	not_conserved	dispensable	Scaffold_1185	4	2024	2263	89.4388	conserved	core	core
Scaffold_1186			2260	0	not_conserved	dispensable	Scaffold_1186			2260	0	not_conserved	dispensable	dispensable
Scaffold_1187	7	488	2257	21.6216	not_conserved	dispensable	Scaffold_1187			2257	0	not_conserved	dispensable	dispensable
Scaffold_1188	3	95	2256	4.21099	not_conserved	dispensable	Scaffold_1188	8	1437	2256	63.6968	conserved	core	core
Scaffold_1189			2255	0	not_conserved	dispensable	Scaffold_1189			2255	0	not_conserved	dispensable	dispensable
Scaffold_1190	2	239	2247	10.6364	not_conserved	dispensable	Scaffold_1190			2247	0	not_conserved	dispensable	dispensable
Scaffold_1191			2240	0	not_conserved	dispensable	Scaffold_1191	4	565	2240	25.2232	not_conserved	dispensable	dispensable
Scaffold_1192			2237	0	not_conserved	dispensable	Scaffold_1192			2237	0	not_conserved	dispensable	dispensable
Scaffold_1193	5	1578	2233	70.6673	conserved	core	Scaffold_1193			2233	0	not_conserved	dispensable	core
Scaffold_1194			2231	0	not_conserved	dispensable	Scaffold_1194			2231	0	not_conserved	dispensable	dispensable
Scaffold_1195			2225	0	not_conserved	dispensable	Scaffold_1195			2225	0	not_conserved	dispensable	dispensable
Scaffold_1196	9	1381	2223	62.1233	conserved	core	Scaffold_1196	5	1063	2223	47.8183	conserved	core	core
Scaffold_1197			2212	0	not_conserved	dispensable	Scaffold_1197	5	818	2212	36.9801	conserved	core	core
Scaffold_1198			2208	0	not_conserved	dispensable	Scaffold_1198			2208	0	not_conserved	dispensable	dispensable
Scaffold_1199			2206	0	not_conserved	dispensable	Scaffold_1199	2	280	2206	12.6927	not_conserved	dispensable	dispensable
Scaffold_1200	6	193	2202	8.76476	not_conserved	dispensable	Scaffold_1200			2202	0	not_conserved	dispensable	dispensable
Scaffold_1201			2186	0	not_conserved	dispensable	Scaffold_1201			2186	0	not_conserved	dispensable	dispensable
Scaffold_1202			2176	0	not_conserved	dispensable	Scaffold_1202			2176	0	not_conserved	dispensable	dispensable
Scaffold_1203			2174	0	not_conserved	dispensable	Scaffold_1203			2174	0	not_conserved	dispensable	dispensable
Scaffold_1204	7	895	2173	41.1873	conserved	core	Scaffold_1204			2173	0	not_conserved	dispensable	core
Scaffold_1205	3	478	2157	22.1604	not_conserved	dispensable	Scaffold_1205			2157	0	not_conserved	dispensable	dispensable
Scaffold_1206			2149	0	not_conserved	dispensable	Scaffold_1206			2149	0	not_conserved	dispensable	dispensable
Scaffold_1207			2148	0	not_conserved	dispensable	Scaffold_1207			2148	0	not_conserved	dispensable	dispensable
Scaffold_1208			2142	0	not_conserved	dispensable	Scaffold_1208			2142	0	not_conserved	dispensable	dispensable
Scaffold_1209	8	291	2139	13.6045	not_conserved	dispensable	Scaffold_1209			2139	0	not_conserved	dispensable	dispensable
Scaffold_1210			2138	0	not_conserved	dispensable	Scaffold_1210	4	623	2138	29.1394	not_conserved	dispensable	dispensable
Scaffold_1211			2131	0	not_conserved	dispensable	Scaffold_1211			2131	0	not_conserved	dispensable	dispensable
Scaffold_1212	14	1973	2102	93.863	conserved	dispensable	Scaffold_1212			2102	0	not_conserved	dispensable	dispensable
Scaffold_1213			2090	0	not_conserved	dispensable	Scaffold_1213			2090	0	not_conserved	dispensable	dispensable
Scaffold_1214			2086	0	not_conserved	dispensable	Scaffold_1214			2086	0	not_conserved	dispensable	dispensable
Scaffold_1215	7	198	2083	9.50552	not_conserved	dispensable	Scaffold_1215			2083	0	not_conserved	dispensable	dispensable
Scaffold_1216			2082	0	not_conserved	dispensable	Scaffold_1216			2082	0	not_conserved	dispensable	dispensable
Scaffold_1217			2069	0	not_conserved	dispensable	Scaffold_1217			2069	0	not_conserved	dispensable	dispensable
Scaffold_1218			2066	0	not_conserved	dispensable	Scaffold_1218			2066	0	not_conserved	dispensable	dispensable
Scaffold_1219			2063	0	not_conserved	dispensable	Scaffold_1219			2063	0	not_conserved	dispensable	dispensable
Scaffold_1220			2053	0	not_conserved	dispensable	Scaffold_1220			2053	0	not_conserved	dispensable	dispensable
Scaffold_1221	14	2028	2044	99.2172	conserved	dispensable	Scaffold_1221			2044	0	not_conserved	dispensable	dispensable
Scaffold_1222	1	1143	2041	56.002	conserved	core	Scaffold_1222	1	923	2041	45.2229	conserved	core	core
Scaffold_1223			2028	0	not_conserved	dispensable	Scaffold_1223			2028	0	not_conserved	dispensable	dispensable
Scaffold_1224			2025	0	not_conserved	dispensable	Scaffold_1224			2025	0	not_conserved	dispensable	dispensable
Scaffold_1225	6	1067	2024	52.7174	conserved	dispensable	Scaffold_1225			2024	0	not_conserved	dispensable	dispensable
Scaffold_1226			2020	0	not_conserved	dispensable	Scaffold_1226			2020	0	not_conserved	dispensable	dispensable
Scaffold_1227	12	1996	2011	99.2541	conserved	core	Scaffold_1227			2011	0	not_conserved	dispensable	core
Scaffold_1228			1995	0	not_conserved	dispensable	Scaffold_1228			1995	0	not_conserved	dispensable	dispensable
Scaffold_1229			1995	0	not_conserved	dispensable	Scaffold_1229			1995	0	not_conserved	dispensable	dispensable
Scaffold_1230	10	1970	1990	98.995	conserved	core	Scaffold_1230	6	898	1990	45.1256	conserved	core	core
Scaffold_1231	15	823	1988	41.3984	conserved	dispensable	Scaffold_1231			1988	0	not_conserved	dispensable	dispensable
Scaffold_1232	6	310	1978	15.6724	not_conserved	dispensable	Scaffold_1232			1978	0	not_conserved	dispensable	dispensable
Scaffold_1233	4	1077	1974	54.5593	conserved	core	Scaffold_1233	2	201	1974	10.1824	not_conserved	dispensable	core
Scaffold_1234	14	236	1964	12.0163	not_conserved	dispensable	Scaffold_1234			1964	0	not_conserved	dispensable	dispensable
Scaffold_1235	12	513	1961	26.1601	not_conserved	dispensable	Scaffold_1235			1961	0	not_conserved	dispensable	dispensable
Scaffold_1236			1959	0	not_conserved	dispensable	Scaffold_1236			1959	0	not_conserved	dispensable	dispensable
Scaffold_1237			1957	0	not_conserved	dispensable	Scaffold_1237			1957	0	not_conserved	dispensable	dispensable
Scaffold_1238			1955	0	not_conserved	dispensable	Scaffold_1238			1955	0	not_conserved	dispensable	dispensable
Scaffold_1239	5	1928	1954	98.6694	conserved	core	Scaffold_1239			1954	0	not_conserved	dispensable	core
Scaffold_1240			1943	0	not_conserved	dispensable	Scaffold_1240			1943	0	not_conserved	dispensable	dispensable
Scaffold_1241			1940	0	not_conserved	dispensable	Scaffold_1241			1940	0	not_conserved	dispensable	dispensable
Scaffold_1242			1938	0	not_conserved	dispensable	Scaffold_1242			1938	0	not_conserved	dispensable	dispensable
Scaffold_1243			1920	0	not_conserved	dispensable	Scaffold_1243	14	1683	1920	87.6562	conserved	dispensable	dispensable
Scaffold_1244			1919	0	not_conserved	dispensable	Scaffold_1244			1919	0	not_conserved	dispensable	dispensable
Scaffold_1245			1906	0	not_conserved	dispensable	Scaffold_1245			1906	0	not_conserved	dispensable	dispensable
Scaffold_1246			1902	0	not_conserved	dispensable	Scaffold_1246			1902	0	not_conserved	dispensable	dispensable
Scaffold_1247			1902	0	not_conserved	dispensable	Scaffold_1247			1902	0	not_conserved	dispensable	dispensable
Scaffold_1248			1901	0	not_conserved	dispensable	Scaffold_1248			1901	0	not_conserved	dispensable	dispensable
Scaffold_1249			1898	0	not_conserved	dispensable	Scaffold_1249			1898	0	not_conserved	dispensable	dispensable
Scaffold_1250			1897	0	not_conserved	dispensable	Scaffold_1250			1897	0	not_conserved	dispensable	dispensable
Scaffold_1251			1894	0	not_conserved	dispensable	Scaffold_1251	14	1356	1894	71.5945	conserved	dispensable	dispensable
Scaffold_1252			1893	0	not_conserved	dispensable	Scaffold_1252			1893	0	not_conserved	dispensable	dispensable
Scaffold_1253			1885	0	not_conserved	dispensable	Scaffold_1253			1885	0	not_conserved	dispensable	dispensable
Scaffold_1254	5	295	1879	15.6998	not_conserved	dispensable	Scaffold_1254			1879	0	not_conserved	dispensable	dispensable
Scaffold_1255			1877	0	not_conserved	dispensable	Scaffold_1255			1877	0	not_conserved	dispensable	dispensable
Scaffold_1256			1870	0	not_conserved	dispensable	Scaffold_1256	2	1600	1870	85.5615	conserved	core	core
Scaffold_1257			1867	0	not_conserved	dispensable	Scaffold_1257			1867	0	not_conserved	dispensable	dispensable
Scaffold_1258			1850	0	not_conserved	dispensable	Scaffold_1258			1850	0	not_conserved	dispensable	dispensable
Scaffold_1259	2	1302	1846	70.5309	conserved	core	Scaffold_1259	2	1403	1846	76.0022	conserved	core	core
Scaffold_1260			1841	0	not_conserved	dispensable	Scaffold_1260			1841	0	not_conserved	dispensable	dispensable
Scaffold_1261			1840	0	not_conserved	dispensable	Scaffold_1261			1840	0	not_conserved	dispensable	dispensable
Scaffold_1262			1826	0	not_conserved	dispensable	Scaffold_1262			1826	0	not_conserved	dispensable	dispensable
Scaffold_1263			1822	0	not_conserved	dispensable	Scaffold_1263	12	462	1822	25.3568	not_conserved	dispensable	dispensable
Scaffold_1264			1813	0	not_conserved	dispensable	Scaffold_1264			1813	0	not_conserved	dispensable	dispensable
Scaffold_1265			1812	0	not_conserved	dispensable	Scaffold_1265			1812	0	not_conserved	dispensable	dispensable
Scaffold_1266			1809	0	not_conserved	dispensable	Scaffold_1266			1809	0	not_conserved	dispensable	dispensable
Scaffold_1267			1808	0	not_conserved	dispensable	Scaffold_1267			1808	0	not_conserved	dispensable	dispensable
Scaffold_1268			1802	0	not_conserved	dispensable	Scaffold_1268			1802	0	not_conserved	dispensable	dispensable
Scaffold_1269			1801	0	not_conserved	dispensable	Scaffold_1269			1801	0	not_conserved	dispensable	dispensable
Scaffold_1270	10	668	1798	37.1524	conserved	core	Scaffold_1270			1798	0	not_conserved	dispensable	core
Scaffold_1271			1798	0	not_conserved	dispensable	Scaffold_1271			1798	0	not_conserved	dispensable	dispensable
Scaffold_1272	9	174	1789	9.7261	not_conserved	dispensable	Scaffold_1272			1789	0	not_conserved	dispensable	dispensable
Scaffold_1273			1770	0	not_conserved	dispensable	Scaffold_1273			1770	0	not_conserved	dispensable	dispensable
Scaffold_1274			1768	0	not_conserved	dispensable	Scaffold_1274			1768	0	not_conserved	dispensable	dispensable
Scaffold_1275	2	681	1752	38.8699	conserved	core	Scaffold_1275	14	929	1752	53.0251	conserved	dispensable	core
Scaffold_1276			1730	0	not_conserved	dispensable	Scaffold_1276			1730	0	not_conserved	dispensable	dispensable
Scaffold_1277			1730	0	not_conserved	dispensable	Scaffold_1277			1730	0	not_conserved	dispensable	dispensable
Scaffold_1278			1729	0	not_conserved	dispensable	Scaffold_1278			1729	0	not_conserved	dispensable	dispensable
Scaffold_1279			1729	0	not_conserved	dispensable	Scaffold_1279			1729	0	not_conserved	dispensable	dispensable
Scaffold_1280			1727	0	not_conserved	dispensable	Scaffold_1280			1727	0	not_conserved	dispensable	dispensable
Scaffold_1281			1716	0	not_conserved	dispensable	Scaffold_1281			1716	0	not_conserved	dispensable	dispensable
Scaffold_1282	14	168	1712	9.81308	not_conserved	dispensable	Scaffold_1282			1712	0	not_conserved	dispensable	dispensable
Scaffold_1283			1711	0	not_conserved	dispensable	Scaffold_1283			1711	0	not_conserved	dispensable	dispensable
Scaffold_1284	8	1686	1708	98.7119	conserved	core	Scaffold_1284			1708	0	not_conserved	dispensable	core
Scaffold_1285	14	655	1697	38.5975	conserved	dispensable	Scaffold_1285			1697	0	not_conserved	dispensable	dispensable
Scaffold_1286			1688	0	not_conserved	dispensable	Scaffold_1286			1688	0	not_conserved	dispensable	dispensable
Scaffold_1287			1684	0	not_conserved	dispensable	Scaffold_1287			1684	0	not_conserved	dispensable	dispensable
Scaffold_1288			1673	0	not_conserved	dispensable	Scaffold_1288			1673	0	not_conserved	dispensable	dispensable
Scaffold_1289			1672	0	not_conserved	dispensable	Scaffold_1289			1672	0	not_conserved	dispensable	dispensable
Scaffold_1290			1669	0	not_conserved	dispensable	Scaffold_1290			1669	0	not_conserved	dispensable	dispensable
Scaffold_1291	2	890	1668	53.3573	conserved	core	Scaffold_1291			1668	0	not_conserved	dispensable	core
Scaffold_1292			1667	0	not_conserved	dispensable	Scaffold_1292			1667	0	not_conserved	dispensable	dispensable
Scaffold_1293			1661	0	not_conserved	dispensable	Scaffold_1293			1661	0	not_conserved	dispensable	dispensable
Scaffold_1294	14	143	1661	8.60927	not_conserved	dispensable	Scaffold_1294			1661	0	not_conserved	dispensable	dispensable
Scaffold_1295			1650	0	not_conserved	dispensable	Scaffold_1295			1650	0	not_conserved	dispensable	dispensable
Scaffold_1296	3	1073	1650	65.0303	conserved	dispensable	Scaffold_1296			1650	0	not_conserved	dispensable	dispensable
Scaffold_1297			1649	0	not_conserved	dispensable	Scaffold_1297			1649	0	not_conserved	dispensable	dispensable
Scaffold_1298	6	1338	1646	81.288	conserved	dispensable	Scaffold_1298			1646	0	not_conserved	dispensable	dispensable
Scaffold_1299			1644	0	not_conserved	dispensable	Scaffold_1299			1644	0	not_conserved	dispensable	dispensable
Scaffold_1300	6	878	1640	53.5366	conserved	dispensable	Scaffold_1300			1640	0	not_conserved	dispensable	dispensable
Scaffold_1301	14	273	1629	16.7587	not_conserved	dispensable	Scaffold_1301			1629	0	not_conserved	dispensable	dispensable
Scaffold_1302			1619	0	not_conserved	dispensable	Scaffold_1302			1619	0	not_conserved	dispensable	dispensable
Scaffold_1303			1607	0	not_conserved	dispensable	Scaffold_1303			1607	0	not_conserved	dispensable	dispensable
Scaffold_1304	14	1216	1605	75.7632	conserved	dispensable	Scaffold_1304			1605	0	not_conserved	dispensable	dispensable
Scaffold_1305	14	1212	1603	75.6082	conserved	dispensable	Scaffold_1305			1603	0	not_conserved	dispensable	dispensable
Scaffold_1306			1597	0	not_conserved	dispensable	Scaffold_1306			1597	0	not_conserved	dispensable	dispensable
Scaffold_1307			1592	0	not_conserved	dispensable	Scaffold_1307			1592	0	not_conserved	dispensable	dispensable
Scaffold_1308			1589	0	not_conserved	dispensable	Scaffold_1308	6	524	1589	32.9767	conserved	core	core
Scaffold_1309			1588	0	not_conserved	dispensable	Scaffold_1309			1588	0	not_conserved	dispensable	dispensable
Scaffold_1310			1585	0	not_conserved	dispensable	Scaffold_1310			1585	0	not_conserved	dispensable	dispensable
Scaffold_1311			1582	0	not_conserved	dispensable	Scaffold_1311	11	705	1582	44.5638	conserved	core	core
Scaffold_1312			1582	0	not_conserved	dispensable	Scaffold_1312			1582	0	not_conserved	dispensable	dispensable
Scaffold_1313			1576	0	not_conserved	dispensable	Scaffold_1313			1576	0	not_conserved	dispensable	dispensable
Scaffold_1314			1574	0	not_conserved	dispensable	Scaffold_1314			1574	0	not_conserved	dispensable	dispensable
Scaffold_1315	6	847	1571	53.9147	conserved	dispensable	Scaffold_1315			1571	0	not_conserved	dispensable	dispensable
Scaffold_1316			1568	0	not_conserved	dispensable	Scaffold_1316			1568	0	not_conserved	dispensable	dispensable
Scaffold_1317	8	1451	1561	92.9532	conserved	core	Scaffold_1317			1561	0	not_conserved	dispensable	core
Scaffold_1318	3	1468	1545	95.0162	conserved	dispensable	Scaffold_1318	9	549	1545	35.534	conserved	core	core
Scaffold_1319			1539	0	not_conserved	dispensable	Scaffold_1319			1539	0	not_conserved	dispensable	dispensable
Scaffold_1320			1537	0	not_conserved	dispensable	Scaffold_1320	11	422	1537	27.4561	not_conserved	dispensable	dispensable
Scaffold_1321			1536	0	not_conserved	dispensable	Scaffold_1321			1536	0	not_conserved	dispensable	dispensable
Scaffold_1322			1535	0	not_conserved	dispensable	Scaffold_1322			1535	0	not_conserved	dispensable	dispensable
Scaffold_1323	10	208	1531	13.5859	not_conserved	dispensable	Scaffold_1323			1531	0	not_conserved	dispensable	dispensable
Scaffold_1324			1531	0	not_conserved	dispensable	Scaffold_1324			1531	0	not_conserved	dispensable	dispensable
Scaffold_1325			1529	0	not_conserved	dispensable	Scaffold_1325			1529	0	not_conserved	dispensable	dispensable
Scaffold_1326			1523	0	not_conserved	dispensable	Scaffold_1326			1523	0	not_conserved	dispensable	dispensable
Scaffold_1327	6	333	1522	21.8791	not_conserved	dispensable	Scaffold_1327			1522	0	not_conserved	dispensable	dispensable
Scaffold_1328	3	76	1516	5.01319	not_conserved	dispensable	Scaffold_1328			1516	0	not_conserved	dispensable	dispensable
Scaffold_1329			1513	0	not_conserved	dispensable	Scaffold_1329			1513	0	not_conserved	dispensable	dispensable
Scaffold_1330	14	1249	1508	82.8249	conserved	dispensable	Scaffold_1330			1508	0	not_conserved	dispensable	dispensable
Scaffold_1331			1502	0	not_conserved	dispensable	Scaffold_1331	1	726	1502	48.3356	conserved	core	core
Scaffold_1332			1498	0	not_conserved	dispensable	Scaffold_1332			1498	0	not_conserved	dispensable	dispensable
Scaffold_1333			1479	0	not_conserved	dispensable	Scaffold_1333			1479	0	not_conserved	dispensable	dispensable
Scaffold_1334			1468	0	not_conserved	dispensable	Scaffold_1334			1468	0	not_conserved	dispensable	dispensable
Scaffold_1335	10	1250	1465	85.3242	conserved	core	Scaffold_1335			1465	0	not_conserved	dispensable	core
Scaffold_1336			1457	0	not_conserved	dispensable	Scaffold_1336			1457	0	not_conserved	dispensable	dispensable
Scaffold_1337	2	1080	1455	74.2268	conserved	core	Scaffold_1337	11	1035	1455	71.134	conserved	core	core
Scaffold_1338	14	203	1453	13.9711	not_conserved	dispensable	Scaffold_1338			1453	0	not_conserved	dispensable	dispensable
Scaffold_1339			1453	0	not_conserved	dispensable	Scaffold_1339			1453	0	not_conserved	dispensable	dispensable
Scaffold_1340			1452	0	not_conserved	dispensable	Scaffold_1340			1452	0	not_conserved	dispensable	dispensable
Scaffold_1341	5	225	1448	15.5387	not_conserved	dispensable	Scaffold_1341			1448	0	not_conserved	dispensable	dispensable
Scaffold_1342			1435	0	not_conserved	dispensable	Scaffold_1342			1435	0	not_conserved	dispensable	dispensable
Scaffold_1343	8	979	1430	68.4615	conserved	core	Scaffold_1343			1430	0	not_conserved	dispensable	core
Scaffold_1344			1429	0	not_conserved	dispensable	Scaffold_1344			1429	0	not_conserved	dispensable	dispensable
Scaffold_1345			1422	0	not_conserved	dispensable	Scaffold_1345	14	239	1422	16.8073	not_conserved	dispensable	dispensable
Scaffold_1346			1422	0	not_conserved	dispensable	Scaffold_1346			1422	0	not_conserved	dispensable	dispensable
Scaffold_1347	13	522	1417	36.8384	conserved	core	Scaffold_1347	7	445	1417	31.4044	conserved	core	core
Scaffold_1348			1412	0	not_conserved	dispensable	Scaffold_1348			1412	0	not_conserved	dispensable	dispensable
Scaffold_1349	14	628	1411	44.5074	conserved	dispensable	Scaffold_1349	7	585	1411	41.46	conserved	core	core
Scaffold_1350			1411	0	not_conserved	dispensable	Scaffold_1350	3	238	1411	16.8675	not_conserved	dispensable	dispensable
Scaffold_1351			1410	0	not_conserved	dispensable	Scaffold_1351	2	228	1410	16.1702	not_conserved	dispensable	dispensable
Scaffold_1352	6	235	1406	16.7141	not_conserved	dispensable	Scaffold_1352			1406	0	not_conserved	dispensable	dispensable
Scaffold_1353	1	1391	1401	99.2862	conserved	core	Scaffold_1353	14	921	1401	65.7388	conserved	dispensable	core
Scaffold_1354	6	1136	1399	81.2009	conserved	dispensable	Scaffold_1354			1399	0	not_conserved	dispensable	dispensable
Scaffold_1355			1398	0	not_conserved	dispensable	Scaffold_1355			1398	0	not_conserved	dispensable	dispensable
Scaffold_1356	9	611	1397	43.7366	conserved	core	Scaffold_1356	8	417	1397	29.8497	not_conserved	dispensable	core
Scaffold_1357	2	1178	1396	84.384	conserved	core	Scaffold_1357			1396	0	not_conserved	dispensable	core
Scaffold_1358			1391	0	not_conserved	dispensable	Scaffold_1358			1391	0	not_conserved	dispensable	dispensable
Scaffold_1359			1389	0	not_conserved	dispensable	Scaffold_1359			1389	0	not_conserved	dispensable	dispensable
Scaffold_1360			1388	0	not_conserved	dispensable	Scaffold_1360			1388	0	not_conserved	dispensable	dispensable
Scaffold_1361	2	238	1382	17.2214	not_conserved	dispensable	Scaffold_1361			1382	0	not_conserved	dispensable	dispensable
Scaffold_1362	8	1268	1381	91.8175	conserved	core	Scaffold_1362	3	438	1381	31.7161	conserved	core	core
Scaffold_1363			1378	0	not_conserved	dispensable	Scaffold_1363			1378	0	not_conserved	dispensable	dispensable
Scaffold_1364			1372	0	not_conserved	dispensable	Scaffold_1364	10	564	1372	41.1079	conserved	core	core
Scaffold_1365	14	428	1361	31.4475	conserved	dispensable	Scaffold_1365			1361	0	not_conserved	dispensable	dispensable
Scaffold_1366			1356	0	not_conserved	dispensable	Scaffold_1366			1356	0	not_conserved	dispensable	dispensable
Scaffold_1367			1354	0	not_conserved	dispensable	Scaffold_1367			1354	0	not_conserved	dispensable	dispensable
Scaffold_1368			1354	0	not_conserved	dispensable	Scaffold_1368			1354	0	not_conserved	dispensable	dispensable
Scaffold_1369	15	924	1353	68.2927	conserved	dispensable	Scaffold_1369			1353	0	not_conserved	dispensable	dispensable
Scaffold_1370			1352	0	not_conserved	dispensable	Scaffold_1370			1352	0	not_conserved	dispensable	dispensable
Scaffold_1371			1350	0	not_conserved	dispensable	Scaffold_1371	9	347	1350	25.7037	not_conserved	dispensable	dispensable
Scaffold_1372			1350	0	not_conserved	dispensable	Scaffold_1372			1350	0	not_conserved	dispensable	dispensable
Scaffold_1373			1346	0	not_conserved	dispensable	Scaffold_1373			1346	0	not_conserved	dispensable	dispensable
Scaffold_1374			1342	0	not_conserved	dispensable	Scaffold_1374			1342	0	not_conserved	dispensable	dispensable
Scaffold_1375			1331	0	not_conserved	dispensable	Scaffold_1375			1331	0	not_conserved	dispensable	dispensable
Scaffold_1376	3	1024	1322	77.4584	conserved	dispensable	Scaffold_1376			1322	0	not_conserved	dispensable	dispensable
Scaffold_1377			1321	0	not_conserved	dispensable	Scaffold_1377			1321	0	not_conserved	dispensable	dispensable
Scaffold_1378			1317	0	not_conserved	dispensable	Scaffold_1378			1317	0	not_conserved	dispensable	dispensable
Scaffold_1379	14	930	1317	70.615	conserved	dispensable	Scaffold_1379			1317	0	not_conserved	dispensable	dispensable
Scaffold_1380			1314	0	not_conserved	dispensable	Scaffold_1380	14	393	1314	29.9087	not_conserved	dispensable	dispensable
Scaffold_1381			1313	0	not_conserved	dispensable	Scaffold_1381			1313	0	not_conserved	dispensable	dispensable
Scaffold_1382	6	703	1313	53.5415	conserved	dispensable	Scaffold_1382			1313	0	not_conserved	dispensable	dispensable
Scaffold_1383	6	543	1308	41.5138	conserved	dispensable	Scaffold_1383			1308	0	not_conserved	dispensable	dispensable
Scaffold_1384			1308	0	not_conserved	dispensable	Scaffold_1384			1308	0	not_conserved	dispensable	dispensable
Scaffold_1385	2	198	1306	15.1608	not_conserved	dispensable	Scaffold_1385			1306	0	not_conserved	dispensable	dispensable
Scaffold_1386			1305	0	not_conserved	dispensable	Scaffold_1386			1305	0	not_conserved	dispensable	dispensable
Scaffold_1387			1301	0	not_conserved	dispensable	Scaffold_1387			1301	0	not_conserved	dispensable	dispensable
Scaffold_1388			1301	0	not_conserved	dispensable	Scaffold_1388			1301	0	not_conserved	dispensable	dispensable
Scaffold_1389			1299	0	not_conserved	dispensable	Scaffold_1389			1299	0	not_conserved	dispensable	dispensable
Scaffold_1390	6	216	1294	16.6924	not_conserved	dispensable	Scaffold_1390			1294	0	not_conserved	dispensable	dispensable
Scaffold_1391			1293	0	not_conserved	dispensable	Scaffold_1391			1293	0	not_conserved	dispensable	dispensable
Scaffold_1392	1	958	1292	74.1486	conserved	core	Scaffold_1392			1292	0	not_conserved	dispensable	core
Scaffold_1393			1290	0	not_conserved	dispensable	Scaffold_1393	1	459	1290	35.5814	conserved	core	core
Scaffold_1394			1284	0	not_conserved	dispensable	Scaffold_1394			1284	0	not_conserved	dispensable	dispensable
Scaffold_1395	3	347	1284	27.0249	not_conserved	dispensable	Scaffold_1395			1284	0	not_conserved	dispensable	dispensable
Scaffold_1396			1282	0	not_conserved	dispensable	Scaffold_1396			1282	0	not_conserved	dispensable	dispensable
Scaffold_1397			1273	0	not_conserved	dispensable	Scaffold_1397			1273	0	not_conserved	dispensable	dispensable
Scaffold_1398			1272	0	not_conserved	dispensable	Scaffold_1398			1272	0	not_conserved	dispensable	dispensable
Scaffold_1399			1271	0	not_conserved	dispensable	Scaffold_1399	9	1069	1271	84.107	conserved	core	core
Scaffold_1400			1269	0	not_conserved	dispensable	Scaffold_1400			1269	0	not_conserved	dispensable	dispensable
Scaffold_1401			1266	0	not_conserved	dispensable	Scaffold_1401			1266	0	not_conserved	dispensable	dispensable
Scaffold_1402			1263	0	not_conserved	dispensable	Scaffold_1402			1263	0	not_conserved	dispensable	dispensable
Scaffold_1403			1257	0	not_conserved	dispensable	Scaffold_1403			1257	0	not_conserved	dispensable	dispensable
Scaffold_1404			1257	0	not_conserved	dispensable	Scaffold_1404			1257	0	not_conserved	dispensable	dispensable
Scaffold_1405	1	922	1255	73.4661	conserved	core	Scaffold_1405	14	1008	1255	80.3187	conserved	dispensable	core
Scaffold_1406			1252	0	not_conserved	dispensable	Scaffold_1406			1252	0	not_conserved	dispensable	dispensable
Scaffold_1407	3	131	1251	10.4716	not_conserved	dispensable	Scaffold_1407			1251	0	not_conserved	dispensable	dispensable
Scaffold_1408			1250	0	not_conserved	dispensable	Scaffold_1408	5	900	1250	72	conserved	core	core
Scaffold_1409	3	782	1250	62.56	conserved	dispensable	Scaffold_1409			1250	0	not_conserved	dispensable	dispensable
Scaffold_1410			1249	0	not_conserved	dispensable	Scaffold_1410			1249	0	not_conserved	dispensable	dispensable
Scaffold_1411			1249	0	not_conserved	dispensable	Scaffold_1411			1249	0	not_conserved	dispensable	dispensable
Scaffold_1412			1245	0	not_conserved	dispensable	Scaffold_1412			1245	0	not_conserved	dispensable	dispensable
Scaffold_1413			1243	0	not_conserved	dispensable	Scaffold_1413	1	438	1243	35.2373	conserved	core	core
Scaffold_1414	3	1241	1243	99.8391	conserved	dispensable	Scaffold_1414	4	914	1243	73.5318	conserved	core	core
Scaffold_1415	14	122	1243	9.81496	not_conserved	dispensable	Scaffold_1415			1243	0	not_conserved	dispensable	dispensable
Scaffold_1416	6	228	1239	18.4019	not_conserved	dispensable	Scaffold_1416			1239	0	not_conserved	dispensable	dispensable
Scaffold_1417			1238	0	not_conserved	dispensable	Scaffold_1417			1238	0	not_conserved	dispensable	dispensable
Scaffold_1418			1221	0	not_conserved	dispensable	Scaffold_1418			1221	0	not_conserved	dispensable	dispensable
Scaffold_1419			1221	0	not_conserved	dispensable	Scaffold_1419			1221	0	not_conserved	dispensable	dispensable
Scaffold_1420			1214	0	not_conserved	dispensable	Scaffold_1420			1214	0	not_conserved	dispensable	dispensable
Scaffold_1421	7	1079	1214	88.8797	conserved	core	Scaffold_1421	10	906	1214	74.6293	conserved	core	core
Scaffold_1422	6	274	1213	22.5886	not_conserved	dispensable	Scaffold_1422	15	631	1213	52.0198	conserved	dispensable	dispensable
Scaffold_1423			1211	0	not_conserved	dispensable	Scaffold_1423			1211	0	not_conserved	dispensable	dispensable
Scaffold_1424			1210	0	not_conserved	dispensable	Scaffold_1424			1210	0	not_conserved	dispensable	dispensable
Scaffold_1425			1207	0	not_conserved	dispensable	Scaffold_1425	14	564	1207	46.7274	conserved	dispensable	dispensable
Scaffold_1426	15	878	1195	73.4728	conserved	dispensable	Scaffold_1426			1195	0	not_conserved	dispensable	dispensable
Scaffold_1427	3	156	1193	13.0763	not_conserved	dispensable	Scaffold_1427			1193	0	not_conserved	dispensable	dispensable
Scaffold_1428			1193	0	not_conserved	dispensable	Scaffold_1428			1193	0	not_conserved	dispensable	dispensable
Scaffold_1429	14	742	1174	63.2027	conserved	dispensable	Scaffold_1429			1174	0	not_conserved	dispensable	dispensable
Scaffold_1430			1172	0	not_conserved	dispensable	Scaffold_1430			1172	0	not_conserved	dispensable	dispensable
Scaffold_1431			1170	0	not_conserved	dispensable	Scaffold_1431			1170	0	not_conserved	dispensable	dispensable
Scaffold_1432			1164	0	not_conserved	dispensable	Scaffold_1432			1164	0	not_conserved	dispensable	dispensable
Scaffold_1433			1155	0	not_conserved	dispensable	Scaffold_1433			1155	0	not_conserved	dispensable	dispensable
Scaffold_1434			1149	0	not_conserved	dispensable	Scaffold_1434			1149	0	not_conserved	dispensable	dispensable
Scaffold_1435	2	496	1149	43.168	conserved	core	Scaffold_1435			1149	0	not_conserved	dispensable	core
Scaffold_1436	8	1132	1147	98.6922	conserved	core	Scaffold_1436	7	571	1147	49.782	conserved	core	core
Scaffold_1437			1144	0	not_conserved	dispensable	Scaffold_1437			1144	0	not_conserved	dispensable	dispensable
Scaffold_1438			1143	0	not_conserved	dispensable	Scaffold_1438	6	1139	1143	99.65	conserved	core	core
Scaffold_1439	3	1078	1137	94.8109	conserved	dispensable	Scaffold_1439			1137	0	not_conserved	dispensable	dispensable
Scaffold_1440			1137	0	not_conserved	dispensable	Scaffold_1440			1137	0	not_conserved	dispensable	dispensable
Scaffold_1441	15	919	1135	80.9692	conserved	dispensable	Scaffold_1441			1135	0	not_conserved	dispensable	dispensable
Scaffold_1442			1134	0	not_conserved	dispensable	Scaffold_1442			1134	0	not_conserved	dispensable	dispensable
Scaffold_1443			1121	0	not_conserved	dispensable	Scaffold_1443			1121	0	not_conserved	dispensable	dispensable
Scaffold_1444			1120	0	not_conserved	dispensable	Scaffold_1444			1120	0	not_conserved	dispensable	dispensable
Scaffold_1445			1119	0	not_conserved	dispensable	Scaffold_1445			1119	0	not_conserved	dispensable	dispensable
Scaffold_1446	14	338	1116	30.2867	conserved	dispensable	Scaffold_1446			1116	0	not_conserved	dispensable	dispensable
Scaffold_1447			1113	0	not_conserved	dispensable	Scaffold_1447	4	900	1113	80.8625	conserved	core	core
Scaffold_1448	14	812	1104	73.5507	conserved	dispensable	Scaffold_1448			1104	0	not_conserved	dispensable	dispensable
Scaffold_1449	1	1070	1102	97.0962	conserved	core	Scaffold_1449	14	742	1102	67.3321	conserved	dispensable	core
Scaffold_1450			1102	0	not_conserved	dispensable	Scaffold_1450			1102	0	not_conserved	dispensable	dispensable
Scaffold_1451			1101	0	not_conserved	dispensable	Scaffold_1451			1101	0	not_conserved	dispensable	dispensable
Scaffold_1452			1093	0	not_conserved	dispensable	Scaffold_1452	14	477	1093	43.6414	conserved	dispensable	dispensable
Scaffold_1453			1093	0	not_conserved	dispensable	Scaffold_1453			1093	0	not_conserved	dispensable	dispensable
Scaffold_1454	6	269	1093	24.6112	not_conserved	dispensable	Scaffold_1454			1093	0	not_conserved	dispensable	dispensable
Scaffold_1455			1092	0	not_conserved	dispensable	Scaffold_1455			1092	0	not_conserved	dispensable	dispensable
Scaffold_1456			1091	0	not_conserved	dispensable	Scaffold_1456			1091	0	not_conserved	dispensable	dispensable
Scaffold_1457	12	464	1091	42.5298	conserved	core	Scaffold_1457			1091	0	not_conserved	dispensable	core
Scaffold_1458	4	785	1081	72.6179	conserved	core	Scaffold_1458	2	567	1081	52.4514	conserved	core	core
Scaffold_1459			1077	0	not_conserved	dispensable	Scaffold_1459			1077	0	not_conserved	dispensable	dispensable
Scaffold_1460	14	1025	1076	95.2602	conserved	dispensable	Scaffold_1460			1076	0	not_conserved	dispensable	dispensable
Scaffold_1461			1072	0	not_conserved	dispensable	Scaffold_1461			1072	0	not_conserved	dispensable	dispensable
Scaffold_1462			1067	0	not_conserved	dispensable	Scaffold_1462			1067	0	not_conserved	dispensable	dispensable
Scaffold_1463			1064	0	not_conserved	dispensable	Scaffold_1463			1064	0	not_conserved	dispensable	dispensable
Scaffold_1464			1060	0	not_conserved	dispensable	Scaffold_1464			1060	0	not_conserved	dispensable	dispensable
Scaffold_1465			1054	0	not_conserved	dispensable	Scaffold_1465			1054	0	not_conserved	dispensable	dispensable
Scaffold_1466			1053	0	not_conserved	dispensable	Scaffold_1466			1053	0	not_conserved	dispensable	dispensable
Scaffold_1467			1052	0	not_conserved	dispensable	Scaffold_1467			1052	0	not_conserved	dispensable	dispensable
[truncated: 15 more rows]

## Sheet: c-FOP
FOP_Supercontig	FOL_CHR	FOP_conserved_match_total_length	FOP_scaffold_length	%len_conserved	Conserved_vs_FOL	Disp_vs_FOL	FOP_scaffoldd	FSO_CHR	FOP_conserved_match_total_length	FOP_scaffold_length	%len_conserved	Conserved_vs_FSO	Disp_vs_FSO	OVERALL_dispensable_prediction
[truncated: 472 more rows]
