# Supplementary material for: Comparative genomics and prediction of conditionally dispensable sequences in legume–infecting Fusarium oxysporum formae speciales facilitates identification of candidate effectors
Source: BMC Genomics. 2016 Mar 5;17:191. doi: 10.1186/s12864-016-2486-8 (PMC4779268; doi:10.1186/s12864-016-2486-8)
Supplement: Additional file 19: — Properties of predicted Fom -5190a genes/proteins. (XLSX 5099 kb) [file 12864_2016_2486_MOESM19_ESM.xlsx]

## Sheet: Fom-5190a_summary_analysis
Gene_ID	SSP	CAZy Families	Pfam domains	Domain descriptions	protein_length	Cysteine_count_full_length	% Cysteine by length(full)	Signalp_prediction	Signalp_method	wolfpsort_top_location	wolfpsort_top_score	Phobius_signal_peptide	Phobius_Prediction	Phobius_TM	TMHMM_transmembrane_count	Scaffold_length	pfam_domains	pfam, Pfam_accession, E-value	number of reads overlapping gene	number of bases of gene covered	length of gene	fraction of of bases of gene covered by RNAseq reads	% of bases of gene covered by RNAseq	FOM_protein_ID	Scaffold_ID	Annot_method	Gene_start	Gene_stop	Strand	SMURF_backbone_gene_prediction	GO descriptions	GOs	Enzyme Codes Description	Enzyme Codes	Seq Description	B2G number of hits	mean Similarity	Number of GOs	Predicted scaffold type	Scaffold %G:C	Foc match length	Foc match %	pisi length match	pisi % match	Necha length match	Necha % match	melonis length match	Melonis % match	Fol length match
FOXM_5190aG_00001					956	16	1.7	N	SignalP-noTM	nucl	18	N	o	0	0	4225797			0	0	3018	0	0	FOXM_5190aT_00001	Scaffold_1	EVM_CSIRO_April_2013	335	3352	-		-	-			uncharacterized protein ffuj_00163	20	54.15%	0	core	49.1021
FOXM_5190aG_00002					107	1	0.9	Y	SignalP-TM	plas	15	Y	n5-15c20/21o36-57i69-90o	2	3	4225797	PLDc_N	PLDc_N,PF13396.1,1.40E-11,	3	113	373	0.302949	0.302949	FOXM_5190aT_00002	Scaffold_1	EVM_CSIRO_April_2013	3902	4274	-		-	-			uncharacterized protein ffuj_00164	20	80.45%	0	core	49.1021
FOXM_5190aG_00003		GT48	MFS_1/Sugar_tr	Major Facilitator Superfamily. /Sugar (and other) transporter.	500	8	1.6	N	SignalP-TM	plas	23	N	i28-52o64-86i98-115o121-143i155-176o188-207i277-299o315-336i343-366o378-402i414-435o441-462i	12	12	4225797	MFS_1|Sugar_tr	MFS_1,PF07690.11,1.00E-19, | Sugar_tr,PF00083.19,1.90E-75,	0	0	1598	0	0	FOXM_5190aT_00003	Scaffold_1	EVM_CSIRO_April_2013	4564	6161	-		C:integral to membrane; P:transmembrane transport; F:transmembrane transporter activity; P:carbohydrate transport	C:GO:0016021; P:GO:0055085; F:GO:0022857; P:GO:0008643	-	-	sugar transporter	20	80.95%	4	core	49.1021
FOXM_5190aG_00004		GH3	Glyco_hydro_3/Glyco_hydro_3_C/Glyco_hydro_3_C/Fn3-like	Glycosyl hydrolase family 3 N terminal domain. /Glycosyl hydrolase family 3 C-terminal domain. This domain is involved in catalysis and may be involved in binding beta-glucan. This domain is found associated with pfam00933./Glycosyl hydrolase family 3 C-terminal domain. This domain is involved in catalysis and may be involved in binding beta-glucan. This domain is found associated with pfam00933.…	847	12	1.4	N	SignalP-noTM	cyto	16	N	o	0	0	4225797	Fn3-like|Glyco_hydro_3|Glyco_hydro_3_C|PA14	Fn3-like,PF14310.1,7.20E-19, | Glyco_hydro_3,PF00933.16,3.90E-85, | Glyco_hydro_3_C,PF01915.17,2.10E-63, | PA14,PF07691.7,5.90E-09,	2	100	2641	0.0378644	0.0378644	FOXM_5190aT_00004	Scaffold_1	EVM_CSIRO_April_2013	6974	9614	+		F:hydrolase activity, hydrolyzing O-glycosyl compounds; P:carbohydrate metabolic process	F:GO:0004553; P:GO:0005975	(3.2) Glycosylases	EC:3.2.1.0	beta-glucosidase	20	76.1%	2	core	49.1021
FOXM_5190aG_00005					597	10	1.7	N	SignalP-noTM	nucl	13	N	o	0	0	4225797	Fungal_trans	Fungal_trans,PF04082.13,9.00E-05,	2	195	2074	0.0940212	0.0940212	FOXM_5190aT_00005	Scaffold_1	EVM_CSIRO_April_2013	11846	13919	+		F:binding; F:hydrolase activity, hydrolyzing O-glycosyl compounds; P:carbohydrate metabolic process; P:transcription, DNA-dependent	F:GO:0005488; F:GO:0004553; P:GO:0005975; P:GO:0006351	(3.2) Glycosylases	EC:3.2.1.0	quinate utilization pathway activator	20	62.4%	4	core	49.1021
FOXM_5190aG_00006	SSP				132	6	4.5	Y	SignalP-noTM	extr	20	Y	n4-15c23/24o	0	1	4225797			0	0	444	0	0	FOXM_5190aT_00006	Scaffold_1	EVM_CSIRO_April_2013	14303	14746	+		P:carbohydrate metabolic process; F:hydrolase activity, hydrolyzing O-glycosyl compounds	P:GO:0005975; F:GO:0004553	(3.2) Glycosylases	EC:3.2.1.0	uncharacterized protein ffuj_00168	20	56.75%	2	core	49.1021
FOXM_5190aG_00007					357	9	2.5	N	SignalP-noTM	cyto	8	N	o	0	0	4225797	zf-MYND	zf-MYND,PF01753.13,2.30E-07,	2	120	1071	0.112045	0.112045	FOXM_5190aT_00007	Scaffold_1	EVM_CSIRO_April_2013	16834	17904	+		F:zinc ion binding	F:GO:0008270	-	-	uncharacterized protein ffuj_00175	20	66.0%	1	core	49.1021
FOXM_5190aG_00008		CE10	FMO-like	Flavin-binding monooxygenase-like. This family includes FMO proteins, cyclohexanone mono-oxygenase and a number of different mono-oxygenases.	472	4	0.8	N	SignalP-noTM	nucl	9.5	Y	n8-16c21/22o	0	0	4225797	FMO-like|FMO-like|NAD_binding_8|Pyr_redox_3	FMO-like,PF00743.14,2.70E-31, | FMO-like,PF00743.14,2.70E-31, | NAD_binding_8,PF13450.1,6.10E-07, | Pyr_redox_3,PF13738.1,2.60E-13,	0	0	1766	0	0	FOXM_5190aT_00008	Scaffold_1	EVM_CSIRO_April_2013	18424	20189	+		F:flavin adenine dinucleotide binding; F:NADP binding; F:N,N-dimethylaniline monooxygenase activity; P:oxidation-reduction process	F:GO:0050660; F:GO:0050661; F:GO:0004499; P:GO:0055114	(1.1) Acting on the CH-OH group of donors	EC:1.14.13.8	thiol-specific monooxygenase	20	72.2%	4	core	49.1021
FOXM_5190aG_00009					131	2	1.5	N	SignalP-noTM	cyto_nucl	12	N	o	0	0	4225797	ADH_N	ADH_N,PF08240.7,0.0001,	0	0	393	0	0	FOXM_5190aT_00009	Scaffold_1	EVM_CSIRO_April_2013	21560	21952	+		F:nucleic acid binding; F:oxidoreductase activity; C:nucleus; F:nucleotide binding; P:oxidation-reduction process; F:zinc ion binding	F:GO:0003676; F:GO:0016491; C:GO:0005634; F:GO:0000166; P:GO:0055114; F:GO:0008270	-	-	alcohol dehydrogenase	20	68.25%	6	core	49.1021
FOXM_5190aG_00010					173	2	1.2	N	SignalP-noTM	cyto	16.5	N	o	0	0	4225797	CPSF_A	CPSF_A,PF03178.10,1.60E-37,	0	0	589	0	0	FOXM_5190aT_00010	Scaffold_1	EVM_CSIRO_April_2013	22118	22706	+		C:nucleus; P:RNA processing	C:GO:0005634; P:GO:0006396	-	-	pre-mrna-splicing factor rse1	20	75.7%	2	core	49.1021
FOXM_5190aG_00011					223	9	4	N	SignalP-noTM	mito	21	N	o	0	0	4225797			0	0	719	0	0	FOXM_5190aT_00011	Scaffold_1	EVM_CSIRO_April_2013	22974	23692	-		-	-			uncharacterized protein ffuj_12870	2	81.0%	0	core	49.1021
FOXM_5190aG_00012	SSP				190	5	2.6	Y	SignalP-TM	extr	19	Y	n7-15c20/21o	0	0	4225797			0	0	630	0	0	FOXM_5190aT_00012	Scaffold_1	EVM_CSIRO_April_2013	24961	25590	-		F:molecular_function; P:biological_process; C:cellular_component	F:GO:0003674; P:GO:0008150; C:GO:0005575			uncharacterized protein ffuj_00180	20	73.2%	3	core	49.1021
FOXM_5190aG_00013					64	1	1.6	N	SignalP-noTM	cysk	11	N	o	0	0	4225797			0	0	247	0	0	FOXM_5190aT_00013	Scaffold_1	EVM_CSIRO_April_2013	27383	27629	+		-	-			hypothetical protein [Vibrio caribbenthicus]	1	75.0%	0	core	49.1021
FOXM_5190aG_00014					916	23	2.5	N	SignalP-noTM	plas	16	N	i607-628o655-680i692-711o731-763i	4	4	4225797			0	0	3360	0	0	FOXM_5190aT_00014	Scaffold_1	EVM_CSIRO_April_2013	29458	32817	-		-	-			---NA---	0		0	core	49.1021
FOXM_5190aG_00015					966	17	1.8	N	SignalP-TM	plas	10	Y	n6-14c19/20o	0	0	4225797	HeLo	HeLo,PF14479.1,1.40E-13,	0	0	5436	0	0	FOXM_5190aT_00015	Scaffold_1	EVM_CSIRO_April_2013	35394	40829	+		F:ATP binding; F:protein kinase activity; P:protein phosphorylation; F:transferase activity, transferring phosphorus-containing groups	F:GO:0005524; F:GO:0004672; P:GO:0006468; F:GO:0016772			related to small s protein	20	48.65%	4	core	49.1021
FOXM_5190aG_00016					397	4	1	N	SignalP-TM	plas	26	N	i64-83o95-114i135-158o164-186i193-217o229-251i272-290o310-328i340-359o365-386i	10	10	4225797	SBF	SBF,PF01758.11,1.00E-48,	0	0	1374	0	0	FOXM_5190aT_00016	Scaffold_1	EVM_CSIRO_April_2013	41020	42393	-		F:bile acid:sodium symporter activity; C:integral to membrane; P:sodium ion transport; P:bile acid and bile salt transport	F:GO:0008508; C:GO:0016021; P:GO:0006814; P:GO:0015721	-	-	arsenical-resistance protein	20	85.45%	4	core	49.1021
FOXM_5190aG_00017					155	2	1.3	N	SignalP-noTM	mito	8	N	o	0	0	4225797	Rhodanese	Rhodanese,PF00581.15,2.60E-07,	1	75	606	0.123762	0.123762	FOXM_5190aT_00017	Scaffold_1	EVM_CSIRO_April_2013	42964	43569	+		F:molecular_function; P:biological_process; C:cellular_component	F:GO:0003674; P:GO:0008150; C:GO:0005575			rhodanese-like domain-containing protein	20	77.1%	3	core	49.1021
FOXM_5190aG_00018					163	0	0	N	SignalP-noTM	cyto_nucl	10.833	N	o	0	0	4225797			0	0	489	0	0	FOXM_5190aT_00018	Scaffold_1	EVM_CSIRO_April_2013	44547	45035	-		P:metabolic process; F:catalytic activity	P:GO:0008152; F:GO:0003824			uncharacterized protein ffuj_00184	20	62.35%	2	core	49.1021
FOXM_5190aG_00019	SSP				259	3	1.2	Y	SignalP-noTM	extr	23	Y	n3-13c18/19o	0	0	4225797	Lipase_GDSL|Lipase_GDSL_2	Lipase_GDSL,PF00657.17,1.10E-08, | Lipase_GDSL_2,PF13472.1,1.40E-11,	0	0	833	0	0	FOXM_5190aT_00019	Scaffold_1	EVM_CSIRO_April_2013	46534	47366	+		F:hydrolase activity	F:GO:0016787	-	-	rhamnogalacturonan acetylesterase	20	66.35%	1	core	49.1021
FOXM_5190aG_00020		GT48	MFS_1	Major Facilitator Superfamily.	502	7	1.4	N	SignalP-TM	plas	27	N	i42-59o89-105i112-130o142-162i174-194o206-227i277-297o317-341i353-372o378-401i413-434o446-468i	12	12	4225797	MFS_1	MFS_1,PF07690.11,2.30E-26,	0	0	1558	0	0	FOXM_5190aT_00020	Scaffold_1	EVM_CSIRO_April_2013	47610	49167	-		P:transmembrane transport; C:integral to membrane	P:GO:0055085; C:GO:0016021	-	-	related to nicotinamide mononucleotide permease	20	72.05%	2	core	49.1021
FOXM_5190aG_00021					761	20	2.6	N	SignalP-noTM	cyto	11.5	N	o	0	0	4225797			0	0	3334	0	0	FOXM_5190aT_00021	Scaffold_1	EVM_CSIRO_April_2013	52598	55931	+		F:molecular_function; P:biological_process; C:cellular_component	F:GO:0003674; P:GO:0008150; C:GO:0005575			uncharacterized protein ffuj_11843	20	47.95%	3	core	49.1021
FOXM_5190aG_00022					795	1	0.1	N	SignalP-noTM	nucl	11.5	N	o	0	0	4225797			0	0	2385	0	0	FOXM_5190aT_00022	Scaffold_1	EVM_CSIRO_April_2013	56178	58562	-		-	-			reticulocyte-binding protein 2 like protein a	20	65.05%	0	core	49.1021
FOXM_5190aG_00023					1026	12	1.2	N	SignalP-noTM	nucl	15	N	o	0	0	4225797	Ank|Ank|Ank|Ank|Ank|Ank_2|Ank_2|Ank_2|Ank_2|Ank_2|Ank_3|Ank_3|Ank_3|Ank_3|Ank_4|Ank_4|Ank_4|Ank_4|Ank_4|Ank_4|Ank_5|Ank_5|Ank_5|NACHT	Ank,PF00023.25,3.00E-54, | Ank,PF00023.25,3.00E-54, | Ank,PF00023.25,3.00E-54, | Ank,PF00023.25,3.00E-54, | Ank,PF00023.25,3.00E-54, | Ank_2,PF12796.2,1.00E-63, | Ank_2,PF12796.2,1.00E-63, | Ank_2,PF12796.2,1.00E-63, | Ank_2,PF12796.2,1.00E-63, | Ank_2,PF	0	0	3749	0	0	FOXM_5190aT_00023	Scaffold_1	EVM_CSIRO_April_2013	59239	62987	+		P:nucleoside metabolic process; F:catalytic activity	P:GO:0009116; F:GO:0003824			ankyrin repeat protein	20	50.75%	2	core	49.1021
FOXM_5190aG_00024					207	1	0.5	N	SignalP-noTM	extr	15	N	o	0	0	4225797			0	0	621	0	0	FOXM_5190aT_00024	Scaffold_1	EVM_CSIRO_April_2013	63045	63665	-		F:catalytic activity	F:GO:0003824	-	-	kinesin light chain	20	59.25%	1	core	49.1021
FOXM_5190aG_00025					357	6	1.7	N	SignalP-noTM	cyto	12	N	o	0	0	4225797			1	100	1190	0.0840336	0.0840336	FOXM_5190aT_00025	Scaffold_1	EVM_CSIRO_April_2013	64290	65479	+		-	-			protein	17	58.94117647058823%	0	core	49.1021
FOXM_5190aG_00026					199	4	2	N	SignalP-noTM	cyto_nucl	12	N	o	0	0	4225797			0	0	597	0	0	FOXM_5190aT_00026	Scaffold_1	EVM_CSIRO_April_2013	65561	66157	+		-	-			uncharacterized protein ffuj_00189	6	46.0%	0	core	49.1021
FOXM_5190aG_00027					177	1	0.6	N	SignalP-noTM	cysk	26	N	o	0	0	4225797			0	0	531	0	0	FOXM_5190aT_00027	Scaffold_1	EVM_CSIRO_April_2013	66238	66768	+		-	-			uncharacterized protein ffuj_00189	6	63.833333333333336%	0	core	49.1021
FOXM_5190aG_00028					483	8	1.7	N	SignalP-TM	plas	26	N	i66-84o90-110i140-163o169-190i202-226o246-267i279-302o322-347i368-389o395-419i431-456o	11	11	4225797	Aa_trans	Aa_trans,PF01490.13,2.30E-35,	0	0	1497	0	0	FOXM_5190aT_00028	Scaffold_1	EVM_CSIRO_April_2013	67135	68631	-		C:integral to membrane	C:GO:0016021	-	-	n amino acid transport system protein	20	80.7%	1	core	49.1021
FOXM_5190aG_00029					320	5	1.6	N	SignalP-noTM	cysk	8	N	o	0	0	4225797	Abhydrolase_5|Abhydrolase_6	Abhydrolase_5,PF12695.2,5.50E-17, | Abhydrolase_6,PF12697.2,1.70E-21,	0	0	960	0	0	FOXM_5190aT_00029	Scaffold_1	EVM_CSIRO_April_2013	71071	72030	+		-	-			lysophospholipase-like protein	20	74.85%	0	core	49.1021
FOXM_5190aG_00030					419	10	2.4	N	SignalP-noTM	mito	10	N	i275-293o326-342i	2	0	4225797			0	0	1564	0	0	FOXM_5190aT_00030	Scaffold_1	EVM_CSIRO_April_2013	72215	73778	-		F:sequence-specific DNA binding RNA polymerase II transcription factor activity; P:regulation of transcription from RNA polymerase II promoter; C:nucleus; F:zinc ion binding	F:GO:0000981; P:GO:0006357; C:GO:0005634; F:GO:0008270	-	-	uncharacterized protein ffuj_00192	20	54.6%	4	core	49.1021
FOXM_5190aG_00031					824	12	1.5	N	SignalP-TM	plas	23	N	o12-29i36-55o75-91i98-115o127-145i152-175o195-214i221-239o	8	6	4225797	Glyco_transf_90	Glyco_transf_90,PF05686.7,1.10E-15,	2	194	2574	0.0753691	0.0753691	FOXM_5190aT_00031	Scaffold_1	EVM_CSIRO_April_2013	74832	77405	+		F:transferase activity	F:GO:0016740			glycosyltransferase family 90 protein	20	71.9%	1	core	49.1021
FOXM_5190aG_00032					287	7	2.4	N	SignalP-noTM	nucl	18.5	N	o	0	0	4225797			0	0	861	0	0	FOXM_5190aT_00032	Scaffold_1	EVM_CSIRO_April_2013	77940	78800	+		-	-			uncharacterized protein ffuj_00194	4	89.5%	0	core	49.1021
FOXM_5190aG_00033					1046	9	0.9	N	SignalP-noTM	cyto	17	N	o	0	0	4225797	Ank|Ank|Ank_2|Ank_2|Ank_2|Ank_2|Ank_2|Ank_2|Ank_3|Ank_3|Ank_4|Ank_4	Ank,PF00023.25,8.20E-52, | Ank,PF00023.25,8.20E-52, | Ank_2,PF12796.2,2.70E-75, | Ank_2,PF12796.2,2.70E-75, | Ank_2,PF12796.2,2.70E-75, | Ank_2,PF12796.2,2.70E-75, | Ank_2,PF12796.2,2.70E-75, | Ank_2,PF12796.2,2.70E-75, | Ank_3,PF13606.1,1.20E-40, | Ank_3	0	0	3138	0	0	FOXM_5190aT_00033	Scaffold_1	EVM_CSIRO_April_2013	84348	87485	+		-	-			ankyrin repeat domain containing protein	20	77.2%	0	core	49.1021
FOXM_5190aG_00034					502	3	0.6	N	SignalP-noTM	cyto	24.5	N	o	0	0	4225797	Aldedh	Aldedh,PF00171.17,1.70E-183,	0	0	1554	0	0	FOXM_5190aT_00034	Scaffold_1	EVM_CSIRO_April_2013	87848	89401	-		F:oxidoreductase activity, acting on the aldehyde or oxo group of donors, NAD or NADP as acceptor; P:oxidation-reduction process	F:GO:0016620; P:GO:0055114	(1.2) Acting on the aldehyde or oxo group of donors	EC:1.2.1.0	aldehyde dehydrogenase aldh	20	91.95%	2	core	49.1021
FOXM_5190aG_00035					338	0	0	N	SignalP-noTM	cyto	19	N	o	0	0	4225797	Epimerase|NAD_binding_10|NAD_binding_4|NmrA|Semialdhyde_dh	Epimerase,PF01370.16,6.00E-12, | NAD_binding_10,PF13460.1,5.90E-06, | NAD_binding_4,PF07993.7,2.30E-05, | NmrA,PF05368.8,5.00E-05, | Semialdhyde_dh,PF01118.19,1.50E-06,	0	0	1209	0	0	FOXM_5190aT_00035	Scaffold_1	EVM_CSIRO_April_2013	89800	91008	-		C:cytoplasm; F:oxidoreductase activity, acting on the aldehyde or oxo group of donors, NAD or NADP as acceptor; F:NAD binding; P:cellular amino acid metabolic process; P:oxidation-reduction process	C:GO:0005737; F:GO:0016620; F:GO:0051287; P:GO:0006520; P:GO:0055114	(1.2) Acting on the aldehyde or oxo group of donors	EC:1.2.1.0	nad dependent epimerase dehydratase family protein	20	75.5%	5	core	49.1021
FOXM_5190aG_00036					477	11	2.3	N	SignalP-noTM	cysk	13	N	o	0	0	4225797			0	0	1431	0	0	FOXM_5190aT_00036	Scaffold_1	EVM_CSIRO_April_2013	92639	94069	+		-	-			hypothetical protein FOXB_15003 [Fusarium oxysporum Fo5176]	4	84.0%	0	core	49.1021
FOXM_5190aG_00037					713	13	1.8	N	SignalP-noTM	mito	16	N	o	0	0	4225797	Fungal_trans_2|Zn_clus	Fungal_trans_2,PF11951.3,1.30E-48, | Zn_clus,PF00172.13,8.60E-08,	2	124	2234	0.0555058	0.0555058	FOXM_5190aT_00037	Scaffold_1	EVM_CSIRO_April_2013	94857	97090	+		F:sequence-specific DNA binding RNA polymerase II transcription factor activity; P:regulation of transcription from RNA polymerase II promoter; C:nucleus; F:zinc ion binding	F:GO:0000981; P:GO:0006357; C:GO:0005634; F:GO:0008270	-	-	c6 transcription factor	20	65.0%	4	core	49.1021
FOXM_5190aG_00038		GH33	DHDPS	Dihydrodipicolinate synthetase family. This family has a TIM barrel structure.	298	3	1	N	SignalP-noTM	cyto	23.5	N	o	0	0	4225797	DHDPS	DHDPS,PF00701.17,7.00E-63,	0	0	894	0	0	FOXM_5190aT_00038	Scaffold_1	EVM_CSIRO_April_2013	97218	98111	-		F:4-hydroxy-tetrahydrodipicolinate synthase; P:lysine biosynthetic process	F:GO:0008840; P:GO:0009085	(4.2) Carbon-oxygen lyases	EC:4.2.1.52	dihydrodipicolinate synthase	20	85.15%	2	core	49.1021
FOXM_5190aG_00039					447	6	1.3	Y	SignalP-noTM	extr	23	Y	n5-16c21/22o	0	0	4225797			0	0	1341	0	0	FOXM_5190aT_00039	Scaffold_1	EVM_CSIRO_April_2013	100445	101785	+		F:hydrolase activity, acting on glycosyl bonds	F:GO:0016798			uncharacterized protein ffuj_00203	9	68.44444444444444%	1	core	49.1021
FOXM_5190aG_00040					476	10	2.1	N	SignalP-TM	plas	27	N	o73-100i133-155o161-181i193-214o242-264i276-297o317-338i358-378o384-410i422-443o	10	10	4225797	Aa_trans	Aa_trans,PF01490.13,6.90E-44,	57	1352	1576	0.857868	0.857868	FOXM_5190aT_00040	Scaffold_1	EVM_CSIRO_April_2013	105316	106891	+		C:integral to membrane	C:GO:0016021	-	-	amino acid	20	86.85%	1	core	49.1021
FOXM_5190aG_00041		GH76	ADH_zinc_N	Zinc-binding dehydrogenase.	349	1	0.3	N	SignalP-noTM	cyto	26	N	o	0	0	4225797	ADH_zinc_N	ADH_zinc_N,PF00107.21,3.40E-19,	0	0	1098	0	0	FOXM_5190aT_00041	Scaffold_1	EVM_CSIRO_April_2013	110101	111198	-		F:zinc ion binding; F:oxidoreductase activity; P:oxidation-reduction process; F:nucleotide binding	F:GO:0008270; F:GO:0016491; P:GO:0055114; F:GO:0000166	-	-	zinc-binding dehydrogenase	20	87.4%	4	core	49.1021
FOXM_5190aG_00042					695	15	2.2	N	SignalP-noTM	nucl	19	N	o	0	0	4225797	Zn_clus	Zn_clus,PF00172.13,8.20E-07,	0	0	2296	0	0	FOXM_5190aT_00042	Scaffold_1	EVM_CSIRO_April_2013	112295	114590	+		P:regulation of transcription, DNA-dependent; P:transcription from RNA polymerase II promoter; F:sequence-specific DNA binding RNA polymerase II transcription factor activity; F:zinc ion binding; P:regulation of transcription from RNA polymerase II promoter; C:nucleus; F:sequence-specific DNA binding; F:sequence-specific DNA binding transcription factor activity	P:GO:0006355; P:GO:0006366; F:GO:0000981; F:GO:0008270; P:GO:0006357; C:GO:0005634; F:GO:0043565; F:GO:0003700			conidial development protein fluffy	20	60.05%	8	core	49.1021
FOXM_5190aG_00043					207	4	1.9	N	SignalP-noTM	cyto	10	N	o	0	0	4225797			0	0	621	0	0	FOXM_5190aT_00043	Scaffold_1	EVM_CSIRO_April_2013	114712	115332	-		-	-			heterokaryon incompatibility protein or allele	20	66.55%	0	core	49.1021
FOXM_5190aG_00044		AA6	FMN_red	NADPH-dependent FMN reductase.	336	4	1.2	N	SignalP-noTM	mito	18	N	o	0	0	4225797	FMN_red	FMN_red,PF03358.10,5.60E-25,	0	0	1138	0	0	FOXM_5190aT_00044	Scaffold_1	EVM_CSIRO_April_2013	115924	117061	+		P:biological_process; C:cellular_component	P:GO:0008150; C:GO:0005575			arsenic resistance protein	20	86.5%	2	core	49.1021
FOXM_5190aG_00045		GT48	MFS_1	Major Facilitator Superfamily.	583	6	1	N	SignalP-noTM	plas	24	N	i84-102o122-142i154-171o177-199i211-232o244-265i356-376o396-418i430-447o467-490i511-531o537-557i	12	10	4225797	MFS_1|Sugar_tr	MFS_1,PF07690.11,1.90E-33, | Sugar_tr,PF00083.19,5.10E-10,	0	0	1801	0	0	FOXM_5190aT_00045	Scaffold_1	EVM_CSIRO_April_2013	117516	119316	-		C:integral to membrane; C:plasma membrane; P:transmembrane transport; F:transporter activity	C:GO:0016021; C:GO:0005886; P:GO:0055085; F:GO:0005215	-	-	major facilitator superfamily transporter	20	82.55%	4	core	49.1021
FOXM_5190aG_00046					156	1	0.6	N	SignalP-noTM	cyto_nucl	8.5	N	o	0	0	4225797			0	0	468	0	0	FOXM_5190aT_00046	Scaffold_1	EVM_CSIRO_April_2013	121203	121670	+		-	-			hypothetical protein FOC1_g10002626 [Fusarium oxysporum f. sp. cubense race 1]	20	56.1%	0	core	49.1021
FOXM_5190aG_00047					1069	21	2	N	SignalP-TM	plas	9	N	o	0	1	4225797	NACHT	NACHT,PF05729.7,2.30E-12,	0	0	3265	0	0	FOXM_5190aT_00047	Scaffold_1	EVM_CSIRO_April_2013	122280	125544	-		-	-			related to small s protein	20	56.55%	0	core	49.1021
FOXM_5190aG_00048					658	6	0.9	N	SignalP-noTM	plas	21	N	i179-198o284-306i327-347o	3	0	4225797	Fungal_trans	Fungal_trans,PF04082.13,1.40E-17,	0	0	2669	0	0	FOXM_5190aT_00048	Scaffold_1	EVM_CSIRO_April_2013	126719	129387	-		F:zinc ion binding; F:DNA binding; P:transcription, DNA-dependent; C:nucleus	F:GO:0008270; F:GO:0003677; P:GO:0006351; C:GO:0005634	-	-	zn 2cys6 transcription factor	20	70.3%	4	core	49.1021
FOXM_5190aG_00049		GT4	NAD_binding_8/Amino_oxidase	NAD(P)-binding Rossmann-like domain. /Flavin containing amine oxidoreductase. This family consists of various amine oxidases, including maze polyamine oxidase (PAO) and various flavin containing monoamine oxidases (MAO). The aligned region includes the flavin binding site of these enzymes. The family also contains phytoene dehydrogenases and related enzymes. In vertebrates MAO plays an important …	459	3	0.7	N	SignalP-noTM	cyto	11	Y	n4-11c16/17o	0	0	4225797	Amino_oxidase|DAO|FAD_binding_2|FAD_oxidored|NAD_binding_8|Pyr_redox_2|Thi4	Amino_oxidase,PF01593.19,6.20E-50, | DAO,PF01266.19,1.20E-09, | FAD_binding_2,PF00890.19,2.70E-07, | FAD_oxidored,PF12831.2,8.10E-07, | NAD_binding_8,PF13450.1,1.90E-12, | Pyr_redox_2,PF07992.9,3.50E-07, | Thi4,PF01946.12,1.20E-05,	0	0	1437	0	0	FOXM_5190aT_00049	Scaffold_1	EVM_CSIRO_April_2013	130994	132430	+		F:oxidoreductase activity; P:oxidation-reduction process	F:GO:0016491; P:GO:0055114	-	-	flavin-containing amine oxidase	20	76.5%	2	core	49.1021
FOXM_5190aG_00050					499	7	1.4	N	SignalP-noTM	cyto	23	N	o	0	0	4225797	Aldedh	Aldedh,PF00171.17,1.10E-156,	0	0	1545	0	0	FOXM_5190aT_00050	Scaffold_1	EVM_CSIRO_April_2013	133612	135156	+		F:oxidoreductase activity, acting on the aldehyde or oxo group of donors, NAD or NADP as acceptor; P:transmembrane transport; C:integral to membrane; P:oxidation-reduction process	F:GO:0016620; P:GO:0055085; C:GO:0016021; P:GO:0055114	(1.2) Acting on the aldehyde or oxo group of donors	EC:1.2.1.0	succinate-semialdehyde dehydrogenase	20	85.8%	4	core	49.1021
FOXM_5190aG_00051					209	1	0.5	N	SignalP-noTM	mito	16	N	o	0	0	4225797			0	0	627	0	0	FOXM_5190aT_00051	Scaffold_1	EVM_CSIRO_April_2013	135444	136070	+		F:oxidoreductase activity, acting on the aldehyde or oxo group of donors, NAD or NADP as acceptor; P:oxidation-reduction process	F:GO:0016620; P:GO:0055114	(1.2) Acting on the aldehyde or oxo group of donors	EC:1.2.1.0	uncharacterized protein ffuj_00215	6	81.5%	2	core	49.1021
FOXM_5190aG_00052					333	6	1.8	N	SignalP-TM	extr	15	N	o56-81i	1	1	4225797			0	0	999	0	0	FOXM_5190aT_00052	Scaffold_1	EVM_CSIRO_April_2013	136614	137612	+		F:oxidoreductase activity, acting on the aldehyde or oxo group of donors, NAD or NADP as acceptor; P:oxidation-reduction process	F:GO:0016620; P:GO:0055114	(1.2) Acting on the aldehyde or oxo group of donors	EC:1.2.1.0	uncharacterized protein ffuj_00216	5	77.2%	2	core	49.1021
FOXM_5190aG_00053					104	6	5.8	N	SignalP-noTM	nucl	13.5	N	o	0	0	4225797			0	0	312	0	0	FOXM_5190aT_00053	Scaffold_1	EVM_CSIRO_April_2013	139076	139387	+		-	-			uncharacterized protein ffuj_00218	6	74.66666666666667%	0	core	49.1021
FOXM_5190aG_00054					152	7	4.6	N	SignalP-noTM	mito	14.5	N	o	0	0	4225797			0	0	727	0	0	FOXM_5190aT_00054	Scaffold_1	EVM_CSIRO_April_2013	141677	142403	-		-	-			hypothetical protein FOC1_g10002616 [Fusarium oxysporum f. sp. cubense race 1]	4	76.0%	0	core	49.1021
FOXM_5190aG_00055					110	5	4.5	N	SignalP-noTM	mito	20.5	N	o	0	0	4225797			0	0	330	0	0	FOXM_5190aT_00055	Scaffold_1	EVM_CSIRO_April_2013	143634	143963	-		-	-			uncharacterized protein ffuj_00221	4	90.75%	0	core	49.1021
FOXM_5190aG_00056					197	8	4.1	N	SignalP-noTM	cyto	9.5	N	o	0	0	4225797			0	0	1922	0	0	FOXM_5190aT_00056	Scaffold_1	EVM_CSIRO_April_2013	144139	146060	-		-	-			uncharacterized protein ffuj_00221	6	78.66666666666667%	0	core	49.1021
FOXM_5190aG_00057					263	2	0.8	N	SignalP-noTM	cyto	8	N	o	0	0	4225797			0	0	789	0	0	FOXM_5190aT_00057	Scaffold_1	EVM_CSIRO_April_2013	148008	148796	+		-	-			uncharacterized protein ffuj_00223	5	71.4%	0	core	49.1021
FOXM_5190aG_00058		GT48	MFS_1	Major Facilitator Superfamily.	516	13	2.5	N	SignalP-TM	plas	26	N	i58-81o101-119i131-149o161-181i193-214o226-244i292-317o329-349i356-376o388-408i420-441o447-473i	12	12	4225797	MFS_1	MFS_1,PF07690.11,7.30E-34,	2	144	1702	0.0846063	0.0846063	FOXM_5190aT_00058	Scaffold_1	EVM_CSIRO_April_2013	149250	150951	-		P:transmembrane transport; C:integral to membrane	P:GO:0055085; C:GO:0016021	-	-	allantoate permease	20	85.7%	2	core	49.1021
FOXM_5190aG_00059					373	1	0.3	N	SignalP-noTM	cysk	9	N	o	0	0	4225797	Glyco_hydro_88	Glyco_hydro_88,PF07470.8,3.60E-89,	4	341	1119	0.304736	0.304736	FOXM_5190aT_00059	Scaffold_1	EVM_CSIRO_April_2013	152254	153372	+		P:metabolic process; F:hydrolase activity	P:GO:0008152; F:GO:0016787	-	-	glycoside hydrolase family 105 protein	20	87.7%	2	core	49.1021
FOXM_5190aG_00060		GH3	Glyco_hydro_3/Glyco_hydro_3_C/Fn3-like	Glycosyl hydrolase family 3 N terminal domain. /Glycosyl hydrolase family 3 C-terminal domain. This domain is involved in catalysis and may be involved in binding beta-glucan. This domain is found associated with pfam00933./Fibronectin type III-like domain. This domain has a fibronectin type III-like structure. It is often found in association with pfam00933 and pfam01915. Its function is unknown.	949	8	0.8	N	SignalP-TM	plas	8	N	i62-85o	1	1	4225797	Fn3-like|Glyco_hydro_3|Glyco_hydro_3_C	Fn3-like,PF14310.1,2.70E-26, | Glyco_hydro_3,PF00933.16,3.40E-93, | Glyco_hydro_3_C,PF01915.17,1.20E-53,	0	0	2847	0	0	FOXM_5190aT_00060	Scaffold_1	EVM_CSIRO_April_2013	153460	156306	-		P:carbohydrate metabolic process; F:hydrolase activity, hydrolyzing O-glycosyl compounds	P:GO:0005975; F:GO:0004553	(3.2) Glycosylases	EC:3.2.1.0	glycoside hydrolase family 3 protein	20	83.95%	2	core	49.1021
FOXM_5190aG_00061					114	3	2.6	N	SignalP-noTM	mito	16	N	i	0	0	4225797	Ribosomal_S14	Ribosomal_S14,PF00253.16,5.20E-15,	2	131	478	0.274059	0.274059	FOXM_5190aT_00061	Scaffold_1	EVM_CSIRO_April_2013	156990	157467	+		C:mitochondrial small ribosomal subunit; F:structural constituent of ribosome; P:translation; P:ribosome biogenesis	C:GO:0005763; F:GO:0003735; P:GO:0006412; P:GO:0042254	-	-	mitochondrial 37s ribosomal protein mrp2	20	93.2%	4	core	49.1021
FOXM_5190aG_00062					378	0	0	N	SignalP-noTM	nucl	21	N	o	0	0	4225797	Cir_N|CWC25	Cir_N,PF10197.4,1.50E-14, | CWC25,PF12542.3,1.20E-26,	6	229	1134	0.20194	0.20194	FOXM_5190aT_00062	Scaffold_1	EVM_CSIRO_April_2013	158706	159839	+		P:RNA splicing; C:spliceosomal complex; P:mRNA processing	P:GO:0008380; C:GO:0005681; P:GO:0006397	-	-	pre-mrna-splicing factor cwc25	20	83.3%	3	core	49.1021
FOXM_5190aG_00063					204	7	3.4	N	SignalP-noTM	nucl	10	N	o	0	0	4225797	Arf|Miro|Ras	Arf,PF00025.16,7.70E-09, | Miro,PF08477.8,1.60E-15, | Ras,PF00071.17,7.70E-54,	9	531	807	0.657992	0.657992	FOXM_5190aT_00063	Scaffold_1	EVM_CSIRO_April_2013	160953	161759	+		F:GTP binding; C:intracellular; C:membrane; P:small GTPase mediated signal transduction	F:GO:0005525; C:GO:0005622; C:GO:0016020; P:GO:0007264	-	-	rho3 protein	20	93.4%	4	core	49.1021
FOXM_5190aG_00064					162	0	0	N	SignalP-noTM	nucl	21	N	o	0	0	4225797			0	0	537	0	0	FOXM_5190aT_00064	Scaffold_1	EVM_CSIRO_April_2013	162878	163414	+		-	-			uncharacterized protein ffuj_00230	20	70.35%	0	core	49.1021
FOXM_5190aG_00065					1911	41	2.1	N	SignalP-noTM	plas	11	N	o	0	0	4225797	AAA_11|AAA_12|AAA_19|zf-CCCH	AAA_11,PF13086.1,1.90E-20, | AAA_12,PF13087.1,2.70E-34, | AAA_19,PF13245.1,5.00E-08, | zf-CCCH,PF00642.19,3.20E-05,	0	0	6003	0	0	FOXM_5190aT_00065	Scaffold_1	EVM_CSIRO_April_2013	163956	169958	-		P:regulation of transcription, DNA-dependent; F:nucleic acid binding; F:zinc ion binding; C:nucleus; F:sequence-specific DNA binding transcription factor activity; F:helicase activity; F:heat shock protein binding	P:GO:0006355; F:GO:0003676; F:GO:0008270; C:GO:0005634; F:GO:0003700; F:GO:0004386; F:GO:0031072			nfx1-type zinc finger-containing protein 1	20	60.35%	7	core	49.1021
FOXM_5190aG_00066					238	1	0.4	N	SignalP-noTM	cyto	13.5	N	o	0	0	4225797	Glutaredoxin|GST_C|GST_N|GST_N_2|GST_N_3	Glutaredoxin,PF00462.19,0.00015, | GST_C,PF00043.20,6.30E-05, | GST_N,PF02798.15,2.50E-10, | GST_N_2,PF13409.1,1.20E-14, | GST_N_3,PF13417.1,1.90E-18,	24	816	829	0.984318	0.984318	FOXM_5190aT_00066	Scaffold_1	EVM_CSIRO_April_2013	171450	172278	+		F:transferase activity	F:GO:0016740	-	-	glutathione s-	20	77.1%	1	core	49.1021
FOXM_5190aG_00067		GH16	Glyco_hydro_16	Glycosyl hydrolases family 16.	372	2	0.5	Y	SignalP-noTM	extr	17	Y	n6-13c18/19o297-317i	1	1	4225797	Glyco_hydro_16	Glyco_hydro_16,PF00722.16,2.30E-37,	0	0	1224	0	0	FOXM_5190aT_00067	Scaffold_1	EVM_CSIRO_April_2013	173274	174497	+		P:carbohydrate metabolic process; F:hydrolase activity, hydrolyzing O-glycosyl compounds	P:GO:0005975; F:GO:0004553	(3.2) Glycosylases	EC:3.2.1.0	glycoside hydrolase family 16 protein	20	76.4%	2	core	49.1021
FOXM_5190aG_00068					191	2	1	N	SignalP-noTM	mito	9	N	o	0	0	4225797	Acetyltransf_1|Acetyltransf_7	Acetyltransf_1,PF00583.19,4.00E-07, | Acetyltransf_7,PF13508.1,4.20E-07,	11	397	573	0.692845	0.692845	FOXM_5190aT_00068	Scaffold_1	EVM_CSIRO_April_2013	175276	175848	+		F:N-acetyltransferase activity; P:mycelium development; P:acyl-carrier-protein biosynthetic process	F:GO:0008080; P:GO:0043581; P:GO:0042967	-	-	alpha beta hydrolase	20	72.05%	3	core	49.1021
FOXM_5190aG_00069					473	2	0.4	N	SignalP-noTM	mito	25	N	o	0	0	4225797	Citrate_synt	Citrate_synt,PF00285.16,2.30E-102,	14	662	1526	0.433814	0.433814	FOXM_5190aT_00069	Scaffold_1	EVM_CSIRO_April_2013	176058	177583	-		P:cellular carbohydrate metabolic process; P:propionate catabolic process, 2-methylcitrate cycle; F:citrate (Si)-synthase activity; P:tricarboxylic acid cycle; F:2-methylcitrate synthase activity; C:mitochondrion; P:glyoxylate metabolic process	P:GO:0044262; P:GO:0019629; F:GO:0004108; P:GO:0006099; F:GO:0050440; C:GO:0005739; P:GO:0046487	(2.3) Acyltransferases; (2.3) Acyltransferases	EC:2.3.3.1; EC:2.3.3.5	methylcitrate synthase precursor	20	96.65%	7	core	49.1021
FOXM_5190aG_00070					599	4	0.7	N	SignalP-noTM	mito	25.5	Y	n21-32c37/38o	0	0	4225797	ICL|PEP_mutase	ICL,PF00463.16,1.60E-200, | PEP_mutase,PF13714.1,3.20E-12,	2	107	1845	0.0579946	0.0579946	FOXM_5190aT_00070	Scaffold_1	EVM_CSIRO_April_2013	178575	180419	+		F:isocitrate lyase activity; P:glyoxylate cycle	F:GO:0004451; P:GO:0006097	(4.1) Carbon-carbon lyases	EC:4.1.3.1	isocitrate lyase	20	92.4%	2	core	49.1021
FOXM_5190aG_00071		GH92	adh_short/adh_short_C2	short chain dehydrogenase. This family contains a wide variety of dehydrogenases./Enoyl-(Acyl carrier protein) reductase.	280	3	1.1	N	SignalP-noTM	cyto	18	N	o	0	0	4225797	adh_short|adh_short_C2|KR	adh_short,PF00106.20,5.00E-26, | adh_short_C2,PF13561.1,1.40E-16, | KR,PF08659.5,4.50E-09,	6	365	942	0.387474	0.387474	FOXM_5190aT_00071	Scaffold_1	EVM_CSIRO_April_2013	180643	181584	-		F:glucose 1-dehydrogenase [NAD(P)] activity; F:nucleotide binding; P:pentose-phosphate shunt	F:GO:0047936; F:GO:0000166; P:GO:0006098	(1.1) Acting on the CH-OH group of donors	EC:1.1.1.47	short-chain dehydrogenase reductase family protein	20	94.2%	3	core	49.1021
FOXM_5190aG_00072		GH5	Gln-synt_C	Glutamine synthetase, catalytic domain.	479	7	1.5	N	SignalP-TM	cyto	11	N	i45-62o	1	0	4225797	Gln-synt_C	Gln-synt_C,PF00120.19,1.70E-65,	2	118	1541	0.0765737	0.0765737	FOXM_5190aT_00072	Scaffold_1	EVM_CSIRO_April_2013	183172	184712	+		F:glutamate-ammonia ligase activity; F:ATP binding; P:glutamine biosynthetic process; P:peptidoglycan biosynthetic process	F:GO:0004356; F:GO:0005524; P:GO:0006542; P:GO:0009252	(6.3) Forming carbon-nitrogen bonds	EC:6.3.1.2	glutamine synthetase	20	91.8%	4	core	49.1021
FOXM_5190aG_00073					369	6	1.6	N	SignalP-noTM	cyto_nucl	10.333	N	o	0	0	4225797	Methyltransf_11|Methyltransf_12|Methyltransf_18|Methyltransf_23|Methyltransf_31|Methyltransf_4|MTS	Methyltransf_11,PF08241.7,3.40E-08, | Methyltransf_12,PF08242.7,6.20E-09, | Methyltransf_18,PF12847.2,4.80E-08, | Methyltransf_23,PF13489.1,5.80E-16, | Methyltransf_31,PF13847.1,3.30E-08, | Methyltransf_4,PF02390.12,3.30E-05, | MTS,PF05175.9,3.90E-05,	0	0	1218	0	0	FOXM_5190aT_00073	Scaffold_1	EVM_CSIRO_April_2013	185264	186481	-		F:methyltransferase activity; F:transferase activity; P:methylation	F:GO:0008168; F:GO:0016740; P:GO:0032259			trans-aconitate 2-methyltransferase	20	70.55%	3	core	49.1021
FOXM_5190aG_00074					625	4	0.6	N	SignalP-noTM	nucl	16.5	N	o	0	0	4225797	Peptidase_C65	Peptidase_C65,PF10275.4,6.30E-58,	6	303	2185	0.138673	0.138673	FOXM_5190aT_00074	Scaffold_1	EVM_CSIRO_April_2013	189456	191640	-		-	-			ubiquitin thiolesterase	20	70.4%	0	core	49.1021
FOXM_5190aG_00075					493	3	0.6	N	SignalP-noTM	nucl	13	N	o	0	0	4225797	PCI|PCI_Csn8	PCI,PF01399.22,2.20E-17, | PCI_Csn8,PF10075.4,7.70E-07,	4	329	1575	0.208889	0.208889	FOXM_5190aT_00075	Scaffold_1	EVM_CSIRO_April_2013	196162	197736	-		P:transmembrane transport; C:integral to membrane	P:GO:0055085; C:GO:0016021	-	-	cop9 signalosome complex subunit 2	20	92.0%	2	core	49.1021
FOXM_5190aG_00076		GT48	MFS_1	Major Facilitator Superfamily.	523	7	1.3	N	SignalP-TM	plas	26	N	o54-72i146-168o174-201i213-236o242-261i319-343o355-376i397-416o422-443i455-477o489-509i	11	10	4225797	MFS_1	MFS_1,PF07690.11,1.70E-24,	8	325	1711	0.189947	0.189947	FOXM_5190aT_00076	Scaffold_1	EVM_CSIRO_April_2013	198118	199828	-		P:transmembrane transport; C:integral to membrane	P:GO:0055085; C:GO:0016021	-	-	mfs transporter	20	71.6%	2	core	49.1021
FOXM_5190aG_00077					873	11	1.3	N	SignalP-noTM	plas	13	N	o734-754i761-779o833-851i	3	3	4225797	CorA	CorA,PF01544.13,2.20E-08,	0	0	2771	0	0	FOXM_5190aT_00077	Scaffold_1	EVM_CSIRO_April_2013	200875	203645	+		P:metal ion transport; C:membrane; F:metal ion transmembrane transporter activity; P:transmembrane transport	P:GO:0030001; C:GO:0016020; F:GO:0046873; P:GO:0055085	-	-	uncharacterized protein ffuj_00244	20	57.45%	4	core	49.1021
FOXM_5190aG_00078					319	5	1.6	Y	SignalP-noTM	extr	25	Y	n7-15c20/21o	0	0	4225797	Glyco_hydro_16	Glyco_hydro_16,PF00722.16,2.10E-08,	0	0	957	0	0	FOXM_5190aT_00078	Scaffold_1	EVM_CSIRO_April_2013	204681	205637	+		F:hydrolase activity, hydrolyzing O-glycosyl compounds; P:xylan catabolic process	F:GO:0004553; P:GO:0045493	(3.2) Glycosylases	EC:3.2.1.0	xylanase 1	20	72.25%	2	core	49.1021
FOXM_5190aG_00079		GT87	NUDIX	NUDIX domain.	205	4	2	N	SignalP-noTM	cyto	10	N	o	0	0	4225797	NUDIX	NUDIX,PF00293.23,4.60E-17,	0	0	713	0	0	FOXM_5190aT_00079	Scaffold_1	EVM_CSIRO_April_2013	205811	206523	-		P:ribose phosphate metabolic process; C:mitochondrion; C:nucleus; F:ADP-ribose diphosphatase activity; P:purine nucleobase metabolic process	P:GO:0019693; C:GO:0005739; C:GO:0005634; F:GO:0047631; P:GO:0006144	(3.6) Acting on acid anhydrides	EC:3.6.1.13	adp-ribose pyrophosphatase	20	84.85%	5	core	49.1021
FOXM_5190aG_00080					269	2	0.7	N	SignalP-noTM	mito	11	N	o	0	0	4225797	NUDIX	NUDIX,PF00293.23,5.00E-05,	0	0	852	0	0	FOXM_5190aT_00080	Scaffold_1	EVM_CSIRO_April_2013	207062	207913	-		F:hydrolase activity	F:GO:0016787	-	-	nudix domain-containing protein	20	81.85%	1	core	49.1021
FOXM_5190aG_00081					338	3	0.9	N	SignalP-noTM	cyto	18	N	o	0	0	4225797			6	379	1111	0.341134	0.341134	FOXM_5190aT_00081	Scaffold_1	EVM_CSIRO_April_2013	208330	209440	-		F:molecular_function; P:biological_process; C:cellular_component	F:GO:0003674; P:GO:0008150; C:GO:0005575			uncharacterized protein ffuj_00248	20	66.85%	3	core	49.1021
FOXM_5190aG_00082		GT4	Abhydrolase_1	alpha/beta hydrolase fold. This catalytic domain is found in a very wide range of enzymes.	501	9	1.8	N	SignalP-noTM	mito	25	N	o	0	0	4225797	Abhydrolase_1|Abhydrolase_6	Abhydrolase_1,PF00561.15,3.20E-18, | Abhydrolase_6,PF12697.2,1.80E-13,	4	334	1503	0.222222	0.222222	FOXM_5190aT_00082	Scaffold_1	EVM_CSIRO_April_2013	210037	211539	+		C:cytoplasm; P:methionine biosynthetic process; F:homoserine O-acetyltransferase activity; P:acyl-carrier-protein biosynthetic process	C:GO:0005737; P:GO:0009086; F:GO:0004414; P:GO:0042967	(2.3) Acyltransferases	EC:2.3.1.31	homoserine o-acetyltransferase	20	87.15%	4	core	49.1021
FOXM_5190aG_00083					861	0	0	N	SignalP-noTM	nucl	18.5	N	o	0	0	4225797			0	0	2637	0	0	FOXM_5190aT_00083	Scaffold_1	EVM_CSIRO_April_2013	211971	214607	-		-	-			uncharacterized protein ffuj_00250	16	64.4375%	0	core	49.1021
FOXM_5190aG_00084					252	1	0.4	N	SignalP-noTM	mito	13	N	o	0	0	4225797	Isy1	Isy1,PF06246.7,4.60E-87,	2	200	783	0.255428	0.255428	FOXM_5190aT_00084	Scaffold_1	EVM_CSIRO_April_2013	216360	217142	-		C:cytoplasm; P:RNA splicing; C:spliceosomal complex; P:mRNA processing	C:GO:0005737; P:GO:0008380; C:GO:0005681; P:GO:0006397	-	-	pre-mrna-splicing factor isy1	20	90.95%	4	core	49.1021
FOXM_5190aG_00085					459	1	0.2	Y	SignalP-noTM	extr	15	Y	n3-13c18/19o421-445i	1	2	4225797	DDOST_48kD	DDOST_48kD,PF03345.9,5.50E-154,	10	615	1528	0.402487	0.402487	FOXM_5190aT_00085	Scaffold_1	EVM_CSIRO_April_2013	218687	220214	-		P:protein N-linked glycosylation via asparagine; F:dolichyl-diphosphooligosaccharide-protein glycotransferase activity; C:oligosaccharyltransferase complex	P:GO:0018279; F:GO:0004579; C:GO:0008250	(2.4) Glycosyltransferases	EC:2.4.1.119	dolichyl-diphosphooligosaccharide--protein glycosyltransferase 48 kda subunit	20	82.7%	3	core	49.1021
FOXM_5190aG_00086					77	1	1.3	N	SignalP-TM	mito	12	N	i24-42o	1	1	4225797			6	158	282	0.560284	0.560284	FOXM_5190aT_00086	Scaffold_1	EVM_CSIRO_April_2013	220604	220885	+		P:biological_process	P:GO:0008150			nadh-ubiquinone oxidoreductase kda subunit	20	87.85%	1	core	49.1021
FOXM_5190aG_00087					2610	34	1.3	N	SignalP-noTM	nucl	10	N	o	0	0	4225797	Beach|Laminin_G_3|PH_BEACH|WD40	Beach,PF02138.13,3.10E-109, | Laminin_G_3,PF13385.1,8.00E-11, | PH_BEACH,PF14844.1,1.70E-11, | WD40,PF00400.27,2.60E-09,	1	85	8022	0.0105959	0.0105959	FOXM_5190aT_00087	Scaffold_1	EVM_CSIRO_April_2013	221277	229298	-		-	-			beige beach domain-containing protein	20	86.35%	0	core	49.1021
FOXM_5190aG_00088					533	5	0.9	Y	SignalP-noTM	cyto	16.5	Y	n4-14c19/20o	0	0	4225797	Inhibitor_I9|Peptidase_S8	Inhibitor_I9,PF05922.11,1.40E-21, | Peptidase_S8,PF00082.17,5.00E-52,	45	1538	1650	0.932121	0.932121	FOXM_5190aT_00088	Scaffold_1	EVM_CSIRO_April_2013	232285	233934	+		P:negative regulation of catalytic activity; P:proteolysis; F:identical protein binding; F:serine-type endopeptidase activity	P:GO:0043086; P:GO:0006508; F:GO:0042802; F:GO:0004252	(3.4) Acting on peptide bonds (peptide hydrolases)	EC:3.4.21.0	sublitisin-like protease	20	88.65%	4	core	49.1021
FOXM_5190aG_00089					1035	10	1	N	SignalP-noTM	nucl	16	N	o	0	0	4225797			0	0	3105	0	0	FOXM_5190aT_00089	Scaffold_1	EVM_CSIRO_April_2013	234548	237652	+		P:negative regulation of catalytic activity; P:proteolysis; F:identical protein binding; F:serine-type endopeptidase activity	P:GO:0043086; P:GO:0006508; F:GO:0042802; F:GO:0004252	(3.4) Acting on peptide bonds (peptide hydrolases)	EC:3.4.21.0	uncharacterized protein ffuj_00256	20	59.55%	4	core	49.1021
FOXM_5190aG_00090					507	5	1	N	SignalP-TM	plas	16	N	i43-62o	1	1	4225797	Abhydrolase_5|Chlorophyllase2|PAF-AH_p_II	Abhydrolase_5,PF12695.2,4.00E-08, | Chlorophyllase2,PF12740.2,6.20E-06, | PAF-AH_p_II,PF03403.8,4.10E-40,	3	226	1521	0.148587	0.148587	FOXM_5190aT_00090	Scaffold_1	EVM_CSIRO_April_2013	237979	239499	-		P:lipid catabolic process; F:1-alkyl-2-acetylglycerophosphocholine esterase activity; C:1-alkyl-2-acetylglycerophosphocholine esterase complex; P:glycerolipid metabolic process	P:GO:0016042; F:GO:0003847; C:GO:0008247; P:GO:0046486	(3.1) Acting on ester bonds	EC:3.1.1.47	paf-acetylhydrolase family member	20	78.55%	4	core	49.1021
FOXM_5190aG_00091					452	7	1.5	N	SignalP-TM	plas	22	N	i45-69o81-104i116-135o141-162i174-194o206-225i250-271o283-304i316-334o340-362i383-403o423-445i	12	10	4225797	MFS_1	MFS_1,PF07690.11,1.80E-15,	0	0	1452	0	0	FOXM_5190aT_00091	Scaffold_1	EVM_CSIRO_April_2013	242468	243919	-		P:transmembrane transport; C:integral to membrane	P:GO:0055085; C:GO:0016021	-	-	monocarboxylate transporter 12	20	82.3%	2	core	49.1021
FOXM_5190aG_00092					644	20	3.1	N	SignalP-noTM	mito	17	N	o472-492i	1	1	4225797	Fungal_trans|Zn_clus	Fungal_trans,PF04082.13,3.80E-14, | Zn_clus,PF00172.13,1.80E-06,	0	0	2144	0	0	FOXM_5190aT_00092	Scaffold_1	EVM_CSIRO_April_2013	244703	246846	+		P:regulation of transcription from RNA polymerase II promoter; F:ADP binding; F:zinc ion binding; F:sequence-specific DNA binding RNA polymerase II transcription factor activity; F:DNA binding; F:catalytic activity; C:nucleus	P:GO:0006357; F:GO:0043531; F:GO:0008270; F:GO:0000981; F:GO:0003677; F:GO:0003824; C:GO:0005634	-	-	fungal specific transcription factor	20	76.1%	7	core	49.1021
FOXM_5190aG_00093					387	6	1.6	N	SignalP-TM	plas	24	N	o6-23i35-57o98-119i131-156o176-201i213-233o253-269i	7	6	4225797			4	242	1372	0.176385	0.176385	FOXM_5190aT_00093	Scaffold_1	EVM_CSIRO_April_2013	248530	249901	-		F:protein kinase activity; F:nucleotide binding	F:GO:0004672; F:GO:0000166	-	-	related to integral membrane protein pth11	20	79.4%	2	core	49.1021
FOXM_5190aG_00094		AA3	GMC_oxred_N/GMC_oxred_C	GMC oxidoreductase. This family of proteins bind FAD as a cofactor./GMC oxidoreductase. This domain found associated with pfam00732.	565	3	0.5	N	SignalP-noTM	cyto	11	N	o	0	0	4225797	GMC_oxred_C|GMC_oxred_N	GMC_oxred_C,PF05199.8,9.40E-31, | GMC_oxred_N,PF00732.14,1.20E-58,	4	374	1904	0.196429	0.196429	FOXM_5190aT_00094	Scaffold_1	EVM_CSIRO_April_2013	250989	252892	+		F:flavin adenine dinucleotide binding; F:choline dehydrogenase activity; P:oxidation-reduction process; P:alcohol metabolic process; P:glycine metabolic process; P:L-serine metabolic process; P:threonine metabolic process	F:GO:0050660; F:GO:0008812; P:GO:0055114; P:GO:0006066; P:GO:0006544; P:GO:0006563; P:GO:0006566	(1.1) Acting on the CH-OH group of donors	EC:1.1.99.1	glucose-methanol-choline oxidoreductase	20	85.8%	7	core	49.1021
FOXM_5190aG_00095					296	4	1.4	N	SignalP-noTM	cyto	12	N	o	0	0	4225797			0	0	888	0	0	FOXM_5190aT_00095	Scaffold_1	EVM_CSIRO_April_2013	253005	253892	-		-	-			uncharacterized protein ffuj_00262	11	70.63636363636364%	0	core	49.1021
FOXM_5190aG_00096					238	2	0.8	N	SignalP-noTM	cyto	13.5	N	o	0	0	4225797	Acetyltransf_1|Acetyltransf_7	Acetyltransf_1,PF00583.19,1.90E-09, | Acetyltransf_7,PF13508.1,1.00E-08,	0	0	764	0	0	FOXM_5190aT_00096	Scaffold_1	EVM_CSIRO_April_2013	254590	255353	-		F:N-acetyltransferase activity; P:acyl-carrier-protein biosynthetic process	F:GO:0008080; P:GO:0042967	-	-	uncharacterized protein ffuj_00263	20	79.9%	2	core	49.1021
FOXM_5190aG_00097					385	8	2.1	N	SignalP-TM	plas	24	N	o26-47i59-81o101-123i135-157o177-203i215-235o247-267i	7	5	4225797			0	0	1319	0	0	FOXM_5190aT_00097	Scaffold_1	EVM_CSIRO_April_2013	255704	257022	-		F:N-acetyltransferase activity; P:acyl-carrier-protein biosynthetic process	F:GO:0008080; P:GO:0042967	-	-	uncharacterized protein ffuj_00264	20	71.75%	2	core	49.1021
FOXM_5190aG_00098		GT48	AA_permease_2/AA_permease	Amino acid permease. /Amino acid permease.	527	6	1.1	N	SignalP-TM	plas	26	N	i51-68o80-101i133-157o177-197i209-227o247-270i291-312o338-359i390-414o420-438i458-478o490-508i	12	12	4225797	AA_permease|AA_permease_2	AA_permease,PF00324.16,8.40E-25, | AA_permease_2,PF13520.1,2.40E-48,	0	0	1729	0	0	FOXM_5190aT_00098	Scaffold_1	EVM_CSIRO_April_2013	258112	259840	+		P:amino acid transmembrane transport; F:amino acid transmembrane transporter activity; C:integral to membrane	P:GO:0003333; F:GO:0015171; C:GO:0016021	-	-	gaba-specific permease	20	85.05%	3	core	49.1021
FOXM_5190aG_00099					405	3	0.7	N	SignalP-noTM	extr	10	N	o	0	0	4225797	Fungal_trans_2|Fungal_trans_2	Fungal_trans_2,PF11951.3,5.20E-22, | Fungal_trans_2,PF11951.3,5.20E-22,	9	478	1348	0.354599	0.354599	FOXM_5190aT_00099	Scaffold_1	EVM_CSIRO_April_2013	260101	261448	-		F:sequence-specific DNA binding RNA polymerase II transcription factor activity; P:regulation of transcription from RNA polymerase II promoter; C:nucleus; F:zinc ion binding	F:GO:0000981; P:GO:0006357; C:GO:0005634; F:GO:0008270	-	-	uncharacterized protein ffuj_00266	20	70.35%	4	core	49.1021
FOXM_5190aG_00100		GT48	MFS_1	Major Facilitator Superfamily.	446	4	0.9	N	SignalP-TM	plas	27	N	i59-77o97-115i122-143o149-173i185-204o216-236i257-277o297-316i323-343o349-369i381-402o414-435i	12	12	4225797	MFS_1	MFS_1,PF07690.11,2.70E-30,	0	0	1439	0	0	FOXM_5190aT_00100	Scaffold_1	EVM_CSIRO_April_2013	263077	264515	+		P:transmembrane transport; C:integral to membrane	P:GO:0055085; C:GO:0016021	-	-	riboflavin transporter mch5	20	77.8%	2	core	49.1021
FOXM_5190aG_00101					570	2	0.4	N	SignalP-noTM	cyto	9	N	o	0	0	4225797	DUF885	DUF885,PF05960.6,1.10E-56,	2	163	1710	0.0953216	0.0953216	FOXM_5190aT_00101	Scaffold_1	EVM_CSIRO_April_2013	264560	266269	-		-	-			x-pro dipeptidyl-	20	77.8%	0	core	49.1021
FOXM_5190aG_00102					328	6	1.8	N	SignalP-noTM	cyto	24	N	o	0	0	4225797	NAD_binding_10|NmrA	NAD_binding_10,PF13460.1,5.90E-07, | NmrA,PF05368.8,1.90E-06,	0	0	1177	0	0	FOXM_5190aT_00102	Scaffold_1	EVM_CSIRO_April_2013	266958	268134	-		F:nucleotide binding	F:GO:0000166	-	-	prestalk a differentiation protein a	20	86.0%	1	core	49.1021
FOXM_5190aG_00103	SSP				92	6	6.5	Y	SignalP-noTM	extr	23	Y	n3-11c16/17o	0	0	4225797			3	140	336	0.416667	0.416667	FOXM_5190aT_00103	Scaffold_1	EVM_CSIRO_April_2013	269043	269378	+		-	-			uncharacterized protein ffuj_00270	7	80.57142857142857%	0	core	49.1021
FOXM_5190aG_00104					78	0	0	N	SignalP-noTM	mito_nucl	10.332	N	o	0	0	4225797	KGG|KGG	KGG,PF10685.4,6.20E-25, | KGG,PF10685.4,6.20E-25,	0	0	343	0	0	FOXM_5190aT_00104	Scaffold_1	EVM_CSIRO_April_2013	270500	270842	-		P:conidium formation; P:sporulation resulting in formation of a cellular spore	P:GO:0048315; P:GO:0030435	-	-	conidiation-specific protein 10	20	93.75%	2	core	49.1021
FOXM_5190aG_00105					706	18	2.5	N	SignalP-noTM	plas	9	N	o	0	0	4225797	Fungal_trans|Zn_clus	Fungal_trans,PF04082.13,3.70E-27, | Zn_clus,PF00172.13,4.30E-07,	5	363	2419	0.150062	0.150062	FOXM_5190aT_00105	Scaffold_1	EVM_CSIRO_April_2013	273627	276045	+		P:regulation of transcription from RNA polymerase II promoter; F:zinc ion binding; F:metal ion binding; F:sequence-specific DNA binding RNA polymerase II transcription factor activity; F:DNA binding; C:nucleus	P:GO:0006357; F:GO:0008270; F:GO:0046872; F:GO:0000981; F:GO:0003677; C:GO:0005634	-	-	cutinase transcription factor 1 alpha	20	66.35%	6	core	49.1021
FOXM_5190aG_00106		GT48	MFS_1	Major Facilitator Superfamily.	531	11	2.1	N	SignalP-TM	plas	27	N	i85-109o121-141i153-172o178-202i214-235o241-261i311-336o356-378i399-420o426-453i460-482o494-514i	12	12	4225797	MFS_1|MFS_3|Sugar_tr|TRI12	MFS_1,PF07690.11,6.10E-46, | MFS_3,PF05977.8,3.40E-06, | Sugar_tr,PF00083.19,3.90E-07, | TRI12,PF06609.8,2.50E-06,	6	298	1752	0.170091	0.170091	FOXM_5190aT_00106	Scaffold_1	EVM_CSIRO_April_2013	276241	277992	-		P:transmembrane transport; C:integral to membrane; F:transporter activity	P:GO:0055085; C:GO:0016021; F:GO:0005215	-	-	bicyclomycin resistance	20	83.55%	3	core	49.1021
FOXM_5190aG_00107		GH65	Hydrolase/HAD_2	haloacid dehalogenase-like hydrolase. This family is structurally different from the alpha/beta hydrolase family (pfam00561). This family includes L-2-haloacid dehalogenase, epoxide hydrolases and phosphatases. The structure of the family consists of two domains. One is an inserted four helix bundle, which is the least well conserved region of the alignment, between residues 16 and 96 of Pseudomo…	231	5	2.2	N	SignalP-noTM	nucl	17	N	o	0	0	4225797	HAD_2|Hydrolase_like	HAD_2,PF13419.1,6.70E-33, | Hydrolase_like,PF13242.1,4.70E-08,	5	406	837	0.485066	0.485066	FOXM_5190aT_00107	Scaffold_1	EVM_CSIRO_April_2013	278894	279730	+		F:hydrolase activity	F:GO:0016787	-	-	pyrimidine 5 -nucleotidase	20	82.45%	1	core	49.1021
FOXM_5190aG_00108		GH1	adh_short/NAD_binding_10/Polysacc_synt_2/RmlD_sub_bind/Epimerase/3Beta_HSD/NAD_binding_4	short chain dehydrogenase. This family contains a wide variety of dehydrogenases./NADH(P)-binding. /Polysaccharide biosynthesis protein. This is a family of diverse bacterial polysaccharide biosynthesis proteins including the CapD protein, WalL protein mannosyl-transferase and several putative epimerases (e.g. WbiI)./RmlD substrate binding domain. L-rhamnose is a saccharide required for the virul…	479	4	0.8	N	SignalP-noTM	cysk	20	N	o	0	0	4225797	3Beta_HSD|adh_short|Epimerase|KR|NAD_binding_10|NAD_binding_4|Polysacc_synt_2|RmlD_sub_bind	3Beta_HSD,PF01073.14,2.70E-48, | adh_short,PF00106.20,8.80E-11, | Epimerase,PF01370.16,1.00E-34, | KR,PF08659.5,4.60E-08, | NAD_binding_10,PF13460.1,2.40E-11, | NAD_binding_4,PF07993.7,1.30E-17, | Polysacc_synt_2,PF02719.10,2.90E-13, | RmlD_sub_bind,PF043	0	0	1816	0	0	FOXM_5190aT_00108	Scaffold_1	EVM_CSIRO_April_2013	280247	282062	+		P:steroid biosynthetic process; F:nucleotide binding; P:oxidation-reduction process; F:3-beta-hydroxy-delta5-steroid dehydrogenase activity; P:C21-steroid hormone metabolic process; P:androgen metabolic process; P:estrogen metabolic process	P:GO:0006694; F:GO:0000166; P:GO:0055114; F:GO:0003854; P:GO:0008207; P:GO:0008209; P:GO:0008210	(1.1) Acting on the CH-OH group of donors	EC:1.1.1.145	c-3 sterol dehydrogenase c-4 decarboxylase	20	65.9%	7	core	49.1021
FOXM_5190aG_00109		GT48	MFS_1	Major Facilitator Superfamily.	502	7	1.4	N	SignalP-noTM	plas	27	N	o93-115i122-141o147-170i182-203o215-235i284-308o320-338i350-368o374-396i408-429o441-463i	11	10	4225797	MFS_1	MFS_1,PF07690.11,9.80E-32,	0	0	1659	0	0	FOXM_5190aT_00109	Scaffold_1	EVM_CSIRO_April_2013	282126	283784	-		P:transmembrane transport; C:integral to membrane	P:GO:0055085; C:GO:0016021	-	-	mfs allantoate transporter	20	78.1%	2	core	49.1021
FOXM_5190aG_00110					348	5	1.4	N	SignalP-noTM	nucl	15.5	N	o	0	0	4225797			0	0	1094	0	0	FOXM_5190aT_00110	Scaffold_1	EVM_CSIRO_April_2013	284338	285431	-		-	-			uncharacterized protein ffuj_00287	11	59.63636363636363%	0	core	49.1021
FOXM_5190aG_00111					415	9	2.2	N	SignalP-noTM	cyto	13.5	N	o	0	0	4225797	Peptidase_M19	Peptidase_M19,PF01244.16,1.00E-99,	0	0	1392	0	0	FOXM_5190aT_00111	Scaffold_1	EVM_CSIRO_April_2013	286294	287685	+		F:dipeptidase activity; P:proteolysis; F:dipeptidyl-peptidase activity; F:metalloexopeptidase activity	F:GO:0016805; P:GO:0006508; F:GO:0008239; F:GO:0008235	(3.4) Acting on peptide bonds (peptide hydrolases)	EC:3.4.13.0	microsomal dipeptidase	20	82.4%	4	core	49.1021
FOXM_5190aG_00112		GH3	SNF	Sodium:neurotransmitter symporter family.	696	10	1.4	N	SignalP-TM	plas	20	N	i40-58o70-91i112-139o190-209i216-236o265-286i298-324o354-382i394-411o431-449i461-482o488-506i556-578o590-611i	14	14	4225797	SNF|SNF	SNF,PF00209.13,2.50E-82, | SNF,PF00209.13,2.50E-82,	0	0	2138	0	0	FOXM_5190aT_00112	Scaffold_1	EVM_CSIRO_April_2013	287930	290067	-		C:integral to membrane; F:neurotransmitter:sodium symporter activity; P:neurotransmitter transport; P:cation transport	C:GO:0016021; F:GO:0005328; P:GO:0006836; P:GO:0006812	-	-	creatine transporter	20	77.8%	4	core	49.1021
FOXM_5190aG_00113					128	0	0	N	SignalP-noTM	mito	16.5	N	i	0	0	4225797			0	0	430	0	0	FOXM_5190aT_00113	Scaffold_1	EVM_CSIRO_April_2013	291533	291962	-		-	-			uncharacterized protein ffuj_00284	1	58.0%	0	core	49.1021
FOXM_5190aG_00114		GH10	NmrA	NmrA-like family. NmrA is a negative transcriptional regulator involved in the post-translational modification of the transcription factor AreA. NmrA is part of a system controlling nitrogen metabolite repression in fungi. This family only contains a few sequences as iteration results in significant matches to other Rossmann fold families.	304	1	0.3	N	SignalP-noTM	cyto	23.5	N	o	0	0	4225797	NAD_binding_10|NmrA	NAD_binding_10,PF13460.1,9.20E-08, | NmrA,PF05368.8,9.10E-19,	2	127	967	0.131334	0.131334	FOXM_5190aT_00114	Scaffold_1	EVM_CSIRO_April_2013	292707	293673	+		F:nucleotide binding	F:GO:0000166	-	-	nmra-like family protein	20	72.65%	1	core	49.1021
FOXM_5190aG_00115					1074	8	0.7	N	SignalP-noTM	cyto	14	N	o	0	0	4225797	AMP-binding|Epimerase|NAD_binding_4|PP-binding	AMP-binding,PF00501.23,4.90E-24, | Epimerase,PF01370.16,3.80E-10, | NAD_binding_4,PF07993.7,8.10E-28, | PP-binding,PF00550.20,4.50E-08,	0	0	3322	0	0	FOXM_5190aT_00115	Scaffold_1	EVM_CSIRO_April_2013	293757	297078	-	NRPS-Like	P:metabolic process; F:nucleotide binding; F:catalytic activity	P:GO:0008152; F:GO:0000166; F:GO:0003824	-	-	linear gramicidin synthase subunit d	20	73.1%	3	core	49.1021
FOXM_5190aG_00116					613	15	2.4	N	SignalP-noTM	mito	10.5	N	o	0	0	4225797	Fungal_trans|Zn_clus	Fungal_trans,PF04082.13,5.20E-15, | Zn_clus,PF00172.13,1.40E-10,	0	0	4396	0	0	FOXM_5190aT_00116	Scaffold_1	EVM_CSIRO_April_2013	298098	302493	-		P:regulation of transcription from RNA polymerase II promoter; F:zinc ion binding; F:metal ion binding; F:sequence-specific DNA binding RNA polymerase II transcription factor activity; F:DNA binding; C:nucleus	P:GO:0006357; F:GO:0008270; F:GO:0046872; F:GO:0000981; F:GO:0003677; C:GO:0005634	-	-	c6 transcription	20	73.45%	6	core	49.1021
FOXM_5190aG_00117					700	11	1.6	N	SignalP-noTM	cysk	21	N	o	0	0	4225797	HET	HET,PF06985.6,3.30E-30,	0	0	2100	0	0	FOXM_5190aT_00117	Scaffold_1	EVM_CSIRO_April_2013	303839	305938	-		-	-			heterokaryon incompatibility protein or allele	20	59.85%	0	core	49.1021
FOXM_5190aG_00118					436	3	0.7	N	SignalP-noTM	cyto	11	N	o	0	0	4225797			0	0	1414	0	0	FOXM_5190aT_00118	Scaffold_1	EVM_CSIRO_April_2013	306401	307814	-		P:metabolic process; F:catalytic activity	P:GO:0008152; F:GO:0003824	-	-	uncharacterized protein ffuj_00273	20	58.5%	2	core	49.1021
FOXM_5190aG_00119					310	13	4.2	N	SignalP-noTM	nucl	15	N	o	0	0	4225797			0	0	1038	0	0	FOXM_5190aT_00119	Scaffold_1	EVM_CSIRO_April_2013	308761	309798	+		P:metabolic process; F:catalytic activity	P:GO:0008152; F:GO:0003824			uncharacterized protein ffuj_00272	20	57.45%	2	core	49.1021
FOXM_5190aG_00120					503	2	0.4	N	SignalP-noTM	cyto	11.5	N	o	0	0	4225797	Ank|Ank|Ank|Ank_2|Ank_2|Ank_3|Ank_4|Ank_4	Ank,PF00023.25,4.00E-21, | Ank,PF00023.25,4.00E-21, | Ank,PF00023.25,4.00E-21, | Ank_2,PF12796.2,4.60E-19, | Ank_2,PF12796.2,4.60E-19, | Ank_3,PF13606.1,1.40E-13, | Ank_4,PF13637.1,1.70E-17, | Ank_4,PF13637.1,1.70E-17,	0	0	1768	0	0	FOXM_5190aT_00120	Scaffold_1	EVM_CSIRO_April_2013	310829	312596	+		-	-			ankyrin repeat protein	20	65.1%	0	core	49.1021
FOXM_5190aG_00121					159	1	0.6	N	SignalP-noTM	cyto	20	N	o	0	0	4225797			0	0	527	0	0	FOXM_5190aT_00121	Scaffold_1	EVM_CSIRO_April_2013	313239	313765	+		F:nucleotide binding	F:GO:0000166	-	-	isoflavone reductase like protein irl	20	64.2%	1	core	49.1021
FOXM_5190aG_00122					272	4	1.5	N	SignalP-noTM	cyto	13	N	o	0	0	4225797			0	0	883	0	0	FOXM_5190aT_00122	Scaffold_1	EVM_CSIRO_April_2013	314233	315115	-		-	-			uncharacterized protein ffuj_00296	20	58.3%	0	core	49.1021
FOXM_5190aG_00123					157	1	0.6	N	SignalP-noTM	cyto_nucl	12.333	N	o	0	0	4225797	Response_reg	Response_reg,PF00072.19,2.10E-13,	0	0	471	0	0	FOXM_5190aT_00123	Scaffold_1	EVM_CSIRO_April_2013	315734	316204	+		P:phosphorelay signal transduction system; F:phosphorelay response regulator activity; P:intracellular signal transduction; C:intracellular; P:regulation of transcription, DNA-dependent; P:regulation of transcription, DNA-dependent	P:GO:0000160; F:GO:0000156; P:GO:0035556; C:GO:0005622; P:GO:0006355; P:GO:0045449	-	-	histidine kinase	20	68.2%	6	core	49.1021
FOXM_5190aG_00124		GT41	Acetyltransf_1	Acetyltransferase (GNAT) family. This family contains proteins with N-acetyltransferase functions such as Elp3-related proteins.	194	3	1.5	N	SignalP-noTM	cyto	8	N	o	0	0	4225797	Acetyltransf_1|Acetyltransf_10|Acetyltransf_4|Acetyltransf_7|FR47	Acetyltransf_1,PF00583.19,2.20E-13, | Acetyltransf_10,PF13673.1,1.70E-07, | Acetyltransf_4,PF13420.1,1.30E-06, | Acetyltransf_7,PF13508.1,1.80E-10, | FR47,PF08445.5,1.10E-06,	2	200	582	0.343643	0.343643	FOXM_5190aT_00124	Scaffold_1	EVM_CSIRO_April_2013	316561	317142	+		F:N-acetyltransferase activity; P:acyl-carrier-protein biosynthetic process	F:GO:0008080; P:GO:0042967	-	-	n-acetyltransferase gcn5	20	65.6%	2	core	49.1021
FOXM_5190aG_00125					305	1	0.3	N	SignalP-noTM	cyto	26	N	o	0	0	4225797	adh_short|KR	adh_short,PF00106.20,5.50E-18, | KR,PF08659.5,2.10E-11,	0	0	915	0	0	FOXM_5190aT_00125	Scaffold_1	EVM_CSIRO_April_2013	317343	318257	-		F:oxidoreductase activity; P:oxidation-reduction process; F:nucleotide binding	F:GO:0016491; P:GO:0055114; F:GO:0000166	-	-	short-chain dehydrogenase reductase	20	74.25%	3	core	49.1021
FOXM_5190aG_00126					189	1	0.5	N	SignalP-noTM	cysk	12	N	o	0	0	4225797			0	0	666	0	0	FOXM_5190aT_00126	Scaffold_1	EVM_CSIRO_April_2013	319237	319902	+		-	-			uncharacterized protein ffuj_00302	9	65.66666666666667%	0	core	49.1021
FOXM_5190aG_00127					351	11	3.1	N	SignalP-noTM	nucl	15.5	N	o	0	0	4225797	LIM	LIM,PF00412.17,3.30E-07,	0	0	1378	0	0	FOXM_5190aT_00127	Scaffold_1	EVM_CSIRO_April_2013	320730	322107	+		F:zinc ion binding	F:GO:0008270	-	-	rho-type gtpase-activating protein 1	5	78.0%	1	core	49.1021
FOXM_5190aG_00128					238	7	2.9	N	SignalP-noTM	cyto_nucl	9.333	N	o	0	0	4225797			0	0	714	0	0	FOXM_5190aT_00128	Scaffold_1	EVM_CSIRO_April_2013	322894	323607	-		-	-			uncharacterized protein ffuj_00304	20	80.5%	0	core	49.1021
FOXM_5190aG_00129					264	3	1.1	N	SignalP-noTM	cyto_nucl	11.5	N	o	0	0	4225797	Fungal_trans_2	Fungal_trans_2,PF11951.3,6.00E-31,	0	0	792	0	0	FOXM_5190aT_00129	Scaffold_1	EVM_CSIRO_April_2013	324010	324801	-		F:pyridoxal phosphate binding; P:transcription from RNA polymerase II promoter; C:nucleus; F:transaminase activity; F:zinc ion binding; P:regulation of transcription from RNA polymerase II promoter; F:catalytic activity; F:sequence-specific DNA binding RNA polymerase II transcription factor activity; P:regulation of transcription, DNA-dependent; P:metabolic process	F:GO:0030170; P:GO:0006366; C:GO:0005634; F:GO:0008483; F:GO:0008270; P:GO:0006357; F:GO:0003824; F:GO:0000981; P:GO:0006355; P:GO:0008152			c6 transcription factor	20	58.45%	10	core	49.1021
FOXM_5190aG_00130		GH76	ADH_zinc_N/ADH_zinc_N_2	Zinc-binding dehydrogenase. /Zinc-binding dehydrogenase.	352	5	1.4	N	SignalP-noTM	cyto	15	N	o	0	0	4225797	ADH_N|ADH_zinc_N|ADH_zinc_N_2	ADH_N,PF08240.7,1.50E-11, | ADH_zinc_N,PF00107.21,1.00E-22, | ADH_zinc_N_2,PF13602.1,6.10E-18,	0	0	1112	0	0	FOXM_5190aT_00130	Scaffold_1	EVM_CSIRO_April_2013	325827	326938	-		P:oxidation-reduction process; P:regulation of transcription from RNA polymerase II promoter; F:zinc ion binding; F:sequence-specific DNA binding RNA polymerase II transcription factor activity; F:oxidoreductase activity; F:nucleotide binding; C:nucleus	P:GO:0055114; P:GO:0006357; F:GO:0008270; F:GO:0000981; F:GO:0016491; F:GO:0000166; C:GO:0005634	-	-	alcohol dehydrogenase	20	75.75%	7	core	49.1021
FOXM_5190aG_00131					389	11	2.8	N	SignalP-noTM	nucl	16	N	o	0	0	4225797	Fungal_trans_2|Zn_clus	Fungal_trans_2,PF11951.3,2.10E-07, | Zn_clus,PF00172.13,1.10E-07,	0	0	1223	0	0	FOXM_5190aT_00131	Scaffold_1	EVM_CSIRO_April_2013	327697	328919	-		P:oxidation-reduction process; P:regulation of transcription from RNA polymerase II promoter; F:zinc ion binding; F:sequence-specific DNA binding RNA polymerase II transcription factor activity; F:oxidoreductase activity; F:nucleotide binding; C:nucleus	P:GO:0055114; P:GO:0006357; F:GO:0008270; F:GO:0000981; F:GO:0016491; F:GO:0000166; C:GO:0005634	-	-	sterol uptake control protein 2	20	58.1%	7	core	49.1021
FOXM_5190aG_00132					301	3	1	N	SignalP-TM	plas	24	N	o20-41i53-74o86-108i129-152o164-188i217-237o249-270i	7	7	4225797	RTA1	RTA1,PF04479.8,6.70E-52,	0	0	963	0	0	FOXM_5190aT_00132	Scaffold_1	EVM_CSIRO_April_2013	329756	330718	+		C:integral to membrane; P:response to stress	C:GO:0016021; P:GO:0006950	-	-	rta1 domain	20	72.55%	2	core	49.1021
FOXM_5190aG_00133		GT34	p450	Cytochrome P450. Cytochrome P450s are haem-thiolate proteins involved in the oxidative degradation of various compounds. They are particularly well known for their role in the degradation of environmental toxins and mutagens. They can be divided into 4 classes, according to the method by which electrons from NAD(P)H are delivered to the catalytic site. Sequence conservation is relatively low with…	561	10	1.8	N	SignalP-TM	plas	9	N	o12-28i40-59o65-91i	3	3	4225797	p450	p450,PF00067.17,1.30E-63,	0	0	2022	0	0	FOXM_5190aT_00133	Scaffold_1	EVM_CSIRO_April_2013	331456	333477	-		F:oxidoreductase activity; F:binding	F:GO:0016491; F:GO:0005488	-	-	cytochrome p450	20	66.65%	2	core	49.1021
FOXM_5190aG_00134		GH10	NmrA/IPPT	NmrA-like family. NmrA is a negative transcriptional regulator involved in the post-translational modification of the transcription factor AreA. NmrA is part of a system controlling nitrogen metabolite repression in fungi. This family only contains a few sequences as iteration results in significant matches to other Rossmann fold families./IPP transferase. This is a family of IPP transferases EC:…	558	5	0.9	N	SignalP-noTM	cyto_nucl	8.5	N	o	0	0	4225797	IPPT|IPPT|IPT|NAD_binding_10|NmrA	IPPT,PF01715.12,8.30E-23, | IPPT,PF01715.12,8.30E-23, | IPT,PF01745.11,8.70E-08, | NAD_binding_10,PF13460.1,2.90E-09, | NmrA,PF05368.8,6.80E-34,	0	0	2602	0	0	FOXM_5190aT_00134	Scaffold_1	EVM_CSIRO_April_2013	335053	337654	+		F:ATP binding; P:tRNA processing	F:GO:0005524; P:GO:0008033	-	-	family protein	20	75.3%	2	core	49.1021
FOXM_5190aG_00135					96	1	1	N	SignalP-TM	mito	15	N	o	0	1	4225797			0	0	345	0	0	FOXM_5190aT_00135	Scaffold_1	EVM_CSIRO_April_2013	337685	338029	+		F:ATP binding; P:tRNA processing	F:GO:0005524; P:GO:0008033	-	-	lysine decarboxylase-like protein	20	76.7%	2	core	49.1021
FOXM_5190aG_00136		GT34	p450	Cytochrome P450. Cytochrome P450s are haem-thiolate proteins involved in the oxidative degradation of various compounds. They are particularly well known for their role in the degradation of environmental toxins and mutagens. They can be divided into 4 classes, according to the method by which electrons from NAD(P)H are delivered to the catalytic site. Sequence conservation is relatively low with…	516	4	0.8	N	SignalP-TM	cyto	9.5	Y	n17-28c37/38o	0	1	4225797	p450	p450,PF00067.17,1.40E-47,	0	0	1952	0	0	FOXM_5190aT_00136	Scaffold_1	EVM_CSIRO_April_2013	339568	341519	+		F:heme binding; F:oxidoreductase activity, acting on paired donors, with incorporation or reduction of molecular oxygen; F:monooxygenase activity; F:iron ion binding; F:electron carrier activity; P:oxidation-reduction process; P:electron transport	F:GO:0020037; F:GO:0016705; F:GO:0004497; F:GO:0005506; F:GO:0009055; P:GO:0055114; P:GO:0006118	-	-	ent-kaurene oxidase	20	76.3%	7	core	49.1021
FOXM_5190aG_00137					349	2	0.6	N	SignalP-noTM	nucl	16	N	o	0	0	4225797	Chitin_synth_1N	Chitin_synth_1N,PF08407.6,2.70E-06,	0	0	1108	0	0	FOXM_5190aT_00137	Scaffold_1	EVM_CSIRO_April_2013	342625	343732	-		F:chitin synthase activity; P:chitin biosynthetic process	F:GO:0004100; P:GO:0006031	(2.4) Glycosyltransferases	EC:2.4.1.16	chitin synthase a	20	68.55%	2	core	49.1021
FOXM_5190aG_00138					291	7	2.4	N	SignalP-TM	plas	20	N	o12-36i48-68o80-101i113-131o151-177i198-216o236-255i	7	7	4225797	RTA1	RTA1,PF04479.8,5.30E-42,	0	0	922	0	0	FOXM_5190aT_00138	Scaffold_1	EVM_CSIRO_April_2013	344557	345478	-		C:integral to membrane; P:response to stress	C:GO:0016021; P:GO:0006950	-	-	protein rta1	20	71.1%	2	core	49.1021
FOXM_5190aG_00139					391	11	2.8	N	SignalP-noTM	nucl	19	N	i	0	0	4225797	Zn_clus	Zn_clus,PF00172.13,9.40E-09,	0	0	1327	0	0	FOXM_5190aT_00139	Scaffold_1	EVM_CSIRO_April_2013	347942	349268	+		F:sequence-specific DNA binding RNA polymerase II transcription factor activity; P:regulation of transcription from RNA polymerase II promoter; C:nucleus; F:zinc ion binding	F:GO:0000981; P:GO:0006357; C:GO:0005634; F:GO:0008270	-	-	c6 finger domain	20	68.55%	4	core	49.1021
FOXM_5190aG_00140					499	13	2.6	N	SignalP-noTM	nucl	7.5	N	o	0	0	4225797			0	0	1564	0	0	FOXM_5190aT_00140	Scaffold_1	EVM_CSIRO_April_2013	350058	351621	-		-	-			uncharacterized protein ffuj_00316	15	56.733333333333334%	0	core	49.1021
FOXM_5190aG_00141					660	9	1.4	N	SignalP-noTM	cyto_nucl	10.833	N	o	0	0	4225797			0	0	1980	0	0	FOXM_5190aT_00141	Scaffold_1	EVM_CSIRO_April_2013	353092	355071	-		F:catalytic activity; P:metabolic process	F:GO:0003824; P:GO:0008152	-	-	uncharacterized protein ffuj_11302	20	57.0%	2	core	49.1021
FOXM_5190aG_00142		AA3	GMC_oxred_N/GMC_oxred_C	GMC oxidoreductase. This family of proteins bind FAD as a cofactor./GMC oxidoreductase. This domain found associated with pfam00732.	639	6	0.9	Y	SignalP-noTM	extr	17	Y	n8-15c22/23o	0	0	4225797	GMC_oxred_C|GMC_oxred_N	GMC_oxred_C,PF05199.8,2.20E-28, | GMC_oxred_N,PF00732.14,1.30E-27,	0	0	2175	0	0	FOXM_5190aT_00142	Scaffold_1	EVM_CSIRO_April_2013	356495	358669	+		F:flavin adenine dinucleotide binding; F:choline dehydrogenase activity; P:oxidation-reduction process; P:alcohol metabolic process; P:glycine metabolic process; P:L-serine metabolic process; P:threonine metabolic process	F:GO:0050660; F:GO:0008812; P:GO:0055114; P:GO:0006066; P:GO:0006544; P:GO:0006563; P:GO:0006566	(1.1) Acting on the CH-OH group of donors	EC:1.1.99.1	choline dehydrogenase	20	73.55%	7	core	49.1021
FOXM_5190aG_00143					185	3	1.6	N	SignalP-noTM	mito	13	N	o	0	0	4225797			6	327	555	0.589189	0.589189	FOXM_5190aT_00143	Scaffold_1	EVM_CSIRO_April_2013	359429	359983	+		P:lipid metabolic process; F:hydrolase activity; P:metabolic process	P:GO:0006629; F:GO:0016787; P:GO:0008152			uncharacterized protein ffuj_00318	20	62.35%	3	core	49.1021
FOXM_5190aG_00144					124	0	0	N	SignalP-noTM	nucl	22	N	o	0	0	4225797			0	0	462	0	0	FOXM_5190aT_00144	Scaffold_1	EVM_CSIRO_April_2013	361327	361788	+		-	-			uncharacterized protein ffuj_00319	1	76.0%	0	core	49.1021
FOXM_5190aG_00145	SSP				127	6	4.7	Y	SignalP-noTM	extr	19	Y	n3-14c21/22o	0	0	4225797			2	157	381	0.412073	0.412073	FOXM_5190aT_00145	Scaffold_1	EVM_CSIRO_April_2013	362521	362901	-		-	-			uncharacterized protein ffuj_00320	9	80.33333333333333%	0	core	49.1021
FOXM_5190aG_00146					207	2	1	N	SignalP-noTM	cyto	11.5	N	o	0	0	4225797			4	225	621	0.362319	0.362319	FOXM_5190aT_00146	Scaffold_1	EVM_CSIRO_April_2013	363605	364225	-		-	-			uncharacterized protein ffuj_00321	10	80.6%	0	core	49.1021
FOXM_5190aG_00147		GH92	adh_short/adh_short_C2	short chain dehydrogenase. This family contains a wide variety of dehydrogenases./Enoyl-(Acyl carrier protein) reductase.	268	2	0.7	N	SignalP-noTM	cysk	21	N	o	0	0	4225797	adh_short|adh_short_C2|KR	adh_short,PF00106.20,2.90E-28, | adh_short_C2,PF13561.1,1.50E-16, | KR,PF08659.5,1.60E-10,	2	129	964	0.133817	0.133817	FOXM_5190aT_00147	Scaffold_1	EVM_CSIRO_April_2013	365651	366614	-		F:oxidoreductase activity; P:oxidation-reduction process; F:nucleotide binding	F:GO:0016491; P:GO:0055114; F:GO:0000166	-	-	nadp-dependent l-serine l-allo-threonine dehydrogenase ydfg	20	83.75%	3	core	49.1021
FOXM_5190aG_00148					300	2	0.7	N	SignalP-noTM	nucl	10	N	o	0	0	4225797	DUF3632	DUF3632,PF12311.3,1.30E-08,	0	0	1007	0	0	FOXM_5190aT_00148	Scaffold_1	EVM_CSIRO_April_2013	367154	368160	-		-	-			uncharacterized protein ffuj_00323	14	59.57142857142857%	0	core	49.1021
FOXM_5190aG_00149					241	1	0.4	N	SignalP-noTM	nucl	17.5	N	o	0	0	4225797			0	0	837	0	0	FOXM_5190aT_00149	Scaffold_1	EVM_CSIRO_April_2013	369269	370105	+		-	-			uncharacterized protein ffuj_00324	9	61.22222222222222%	0	core	49.1021
FOXM_5190aG_00150					737	5	0.7	N	SignalP-noTM	cyto	14	N	o	0	0	4225797	HET	HET,PF06985.6,6.40E-29,	0	0	2264	0	0	FOXM_5190aT_00150	Scaffold_1	EVM_CSIRO_April_2013	370328	372591	-		-	-			heterokaryon incompatibility protein or allele	20	58.1%	0	core	49.1021
FOXM_5190aG_00151					457	8	1.8	N	SignalP-noTM	nucl	11.5	N	o	0	0	4225797	His_Phos_2	His_Phos_2,PF00328.17,2.30E-09,	0	0	1421	0	0	FOXM_5190aT_00151	Scaffold_1	EVM_CSIRO_April_2013	373692	375112	+		F:acid phosphatase activity; P:riboflavin metabolic process; P:hexachlorocyclohexane metabolic process	F:GO:0003993; P:GO:0006771; P:GO:0019497	(3.1) Acting on ester bonds	EC:3.1.3.2	histidine acid phosphatase family protein	20	79.5%	3	core	49.1021
FOXM_5190aG_00152					147	5	3.4	N	SignalP-noTM	nucl	14	N	o	0	0	4225797			0	0	791	0	0	FOXM_5190aT_00152	Scaffold_1	EVM_CSIRO_April_2013	376008	376798	+		F:zinc ion binding	F:GO:0008270	-	-	histone-lysine n-methyltransferase prdm9	7	77.14285714285714%	1	core	49.1021
FOXM_5190aG_00153					181	7	3.9	N	SignalP-noTM	nucl	15.5	N	o	0	0	4225797			2	249	621	0.400966	0.400966	FOXM_5190aT_00153	Scaffold_1	EVM_CSIRO_April_2013	379035	379655	+		F:zinc ion binding; C:intracellular	F:GO:0008270; C:GO:0005622	-	-	zinc finger and btb domain-containing protein 17	5	71.6%	2	core	49.1021
FOXM_5190aG_00154					642	22	3.4	N	SignalP-noTM	mito	15	N	o	0	0	4225797	DUF2235	DUF2235,PF09994.4,2.10E-30,	0	0	2654	0	0	FOXM_5190aT_00154	Scaffold_1	EVM_CSIRO_April_2013	381597	384250	+		-	-			uncharacterized protein ffuj_00332	20	65.3%	0	core	49.1021
FOXM_5190aG_00155					356	0	0	N	SignalP-noTM	nucl	21.5	N	o	0	0	4225797			0	0	1571	0	0	FOXM_5190aT_00155	Scaffold_1	EVM_CSIRO_April_2013	388990	390560	+		-	-			uncharacterized protein ffuj_00336	20	78.75%	0	core	49.1021
FOXM_5190aG_00156					264	1	0.4	N	SignalP-noTM	cyto	13.5	N	o	0	0	4225797	Methyltransf_24|Methyltransf_3	Methyltransf_24,PF13578.1,1.50E-12, | Methyltransf_3,PF01596.12,1.10E-14,	0	0	1003	0	0	FOXM_5190aT_00156	Scaffold_1	EVM_CSIRO_April_2013	392109	393111	+		F:catechol O-methyltransferase activity; P:methylation; P:tyrosine metabolic process	F:GO:0016206; P:GO:0032259; P:GO:0006570	(2.1) Transferring one-carbon groups	EC:2.1.1.6	catechol o-methyltransferase	20	85.95%	3	core	49.1021
FOXM_5190aG_00157					871	27	3.1	N	SignalP-noTM	nucl	10.5	N	o	0	0	4225797			0	0	3540	0	0	FOXM_5190aT_00157	Scaffold_1	EVM_CSIRO_April_2013	394837	398376	+		-	-			uncharacterized protein ffuj_00338	20	56.65%	0	core	49.1021
FOXM_5190aG_00158					599	14	2.3	N	SignalP-noTM	nucl	14	N	o	0	0	4225797			0	0	2290	0	0	FOXM_5190aT_00158	Scaffold_1	EVM_CSIRO_April_2013	400596	402885	+		-	-			uncharacterized protein ffuj_00343	20	49.15%	0	core	49.1021
FOXM_5190aG_00159					277	3	1.1	N	SignalP-noTM	mito	16.5	N	o	0	0	4225797	AhpC-TSA_2	AhpC-TSA_2,PF13911.1,3.40E-11,	0	0	882	0	0	FOXM_5190aT_00159	Scaffold_1	EVM_CSIRO_April_2013	403629	404510	+		F:molecular_function; P:biological_process; C:cellular_component	F:GO:0003674; P:GO:0008150; C:GO:0005575			uncharacterized protein ffuj_00345	20	73.3%	3	core	49.1021
FOXM_5190aG_00160					518	8	1.5	N	SignalP-noTM	nucl	11.5	N	o	0	0	4225797			0	0	1669	0	0	FOXM_5190aT_00160	Scaffold_1	EVM_CSIRO_April_2013	404578	406246	-		-	-			uncharacterized protein ffuj_00346	20	53.2%	0	core	49.1021
FOXM_5190aG_00161					1101	7	0.6	N	SignalP-noTM	nucl	20.5	N	o	0	0	4225797	NTP_transf_2|PAP_assoc	NTP_transf_2,PF01909.18,5.10E-05, | PAP_assoc,PF03828.14,4.20E-18,	0	0	3981	0	0	FOXM_5190aT_00161	Scaffold_1	EVM_CSIRO_April_2013	411745	415725	+		F:nucleotidyltransferase activity	F:GO:0016779	(2.7) Transferring phosphorous-containing groups	EC:2.7.7.0	poly rna polymerase cid13	20	72.55%	1	core	49.1021
FOXM_5190aG_00162					317	0	0	N	SignalP-noTM	cyto	22	N	o	0	0	4225797			8	315	951	0.33123	0.33123	FOXM_5190aT_00162	Scaffold_1	EVM_CSIRO_April_2013	416949	417899	+		P:cellular nitrogen compound biosynthetic process; F:oxidoreductase activity; F:nucleotide binding; P:oxidation-reduction process; F:zinc ion binding	P:GO:0044271; F:GO:0016491; F:GO:0000166; P:GO:0055114; F:GO:0008270	-	-	quinone oxidoreductase	20	69.65%	5	core	49.1021
FOXM_5190aG_00163					1080	20	1.9	N	SignalP-noTM	nucl	18.5	N	o	0	0	4225797			2	200	4329	0.0462	0.0462	FOXM_5190aT_00163	Scaffold_1	EVM_CSIRO_April_2013	419931	424259	+		-	-			uncharacterized protein ffuj_00349	20	74.45%	0	core	49.1021
FOXM_5190aG_00164		AA5/CBM32	F5_F8_type_C/DUF1929	F5/8 type C domain. This domain is also known as the discoidin (DS) domain family./Domain of unknown function (DUF1929). Members of this family adopt a secondary structure consisting of a bundle of seven, mostly antiparallel, beta-strands surrounding a hydrophobic core. The 7 strands are arranged in 2 sheets, in a Greek-key topology. Their precise function, has not, as yet, been defined, though t…	1072	7	0.7	Y	SignalP-noTM	extr	23	Y	n3-11c16/17o	0	0	4225797	DUF1929|F5_F8_type_C|Kelch_1	DUF1929,PF09118.6,3.90E-28, | F5_F8_type_C,PF00754.20,7.00E-24, | Kelch_1,PF01344.20,2.30E-09,	4	34	3216	0.0105721	0.0105721	FOXM_5190aT_00164	Scaffold_1	EVM_CSIRO_April_2013	426346	429561	+		C:extracellular region; F:metal ion binding; P:cell adhesion; F:galactose oxidase activity; P:oxidation-reduction process; P:galactose metabolic process	C:GO:0005576; F:GO:0046872; P:GO:0007155; F:GO:0045480; P:GO:0055114; P:GO:0006012	(1.1) Acting on the CH-OH group of donors	EC:1.1.3.9	tpa_inf: galactose oxidase precursor	20	83.5%	6	core	49.1021
FOXM_5190aG_00165					254	2	0.8	N	SignalP-noTM	nucl	20	N	o	0	0	4225797			0	0	817	0	0	FOXM_5190aT_00165	Scaffold_1	EVM_CSIRO_April_2013	430667	431483	+		-	-			uncharacterized protein ffuj_00353	7	53.57142857142857%	0	core	49.1021
FOXM_5190aG_00166					341	7	2.1	N	SignalP-noTM	nucl	17.5	N	o	0	0	4225797			0	0	1118	0	0	FOXM_5190aT_00166	Scaffold_1	EVM_CSIRO_April_2013	432574	433691	+		-	-			uncharacterized protein ffuj_00352	20	49.85%	0	core	49.1021
FOXM_5190aG_00167					143	4	2.8	N	SignalP-noTM	nucl	13	N	o	0	0	4225797			0	0	480	0	0	FOXM_5190aT_00167	Scaffold_1	EVM_CSIRO_April_2013	434246	434725	+		-	-			uncharacterized protein ffuj_00353	9	57.55555555555556%	0	core	49.1021
FOXM_5190aG_00168					388	6	1.5	N	SignalP-noTM	nucl	12.5	N	o	0	0	4225797			0	0	1214	0	0	FOXM_5190aT_00168	Scaffold_1	EVM_CSIRO_April_2013	435254	436467	+		-	-			uncharacterized protein ffuj_00354	20	56.55%	0	core	49.1021
FOXM_5190aG_00169					376	9	2.4	N	SignalP-noTM	cyto_nucl	7.5	N	o	0	0	4225797			0	0	1184	0	0	FOXM_5190aT_00169	Scaffold_1	EVM_CSIRO_April_2013	437105	438288	+		-	-			uncharacterized protein ffuj_00355	20	56.8%	0	core	49.1021
FOXM_5190aG_00170					331	6	1.8	N	SignalP-noTM	cyto_nucl	12.333	N	o	0	0	4225797			0	0	1047	0	0	FOXM_5190aT_00170	Scaffold_1	EVM_CSIRO_April_2013	438882	439928	+		-	-			uncharacterized protein ffuj_00356	20	57.9%	0	core	49.1021
FOXM_5190aG_00171					409	6	1.5	N	SignalP-TM	plas	27	N	i63-88o100-120i132-152o158-178i185-203o223-242i249-269o284-306i313-333o339-357i	10	9	4225797	DUF914|EamA	DUF914,PF06027.7,1.60E-102, | EamA,PF00892.15,1.30E-07,	4	208	1227	0.169519	0.169519	FOXM_5190aT_00171	Scaffold_1	EVM_CSIRO_April_2013	440454	441680	-		-	-			duf914 domain membrane protein	20	86.9%	0	core	49.1021
FOXM_5190aG_00172					99	1	1	N	SignalP-noTM	nucl	17	N	o	0	0	4225797			0	0	421	0	0	FOXM_5190aT_00172	Scaffold_1	EVM_CSIRO_April_2013	443025	443445	-		-	-			uncharacterized protein ffuj_00358	6	82.66666666666667%	0	core	49.1021
FOXM_5190aG_00173					609	5	0.8	Y	SignalP-noTM	extr	17	Y	n7-15c20/21o	0	0	4225797			12	660	1873	0.352376	0.352376	FOXM_5190aT_00173	Scaffold_1	EVM_CSIRO_April_2013	444622	446494	+		F:hydrolase activity; P:nucleotide catabolic process	F:GO:0016787; P:GO:0009166	-	-	ser thr protein phosphatase family	20	83.75%	2	core	49.1021
FOXM_5190aG_00174	SSP				83	6	7.2	Y	SignalP-noTM	extr	27	Y	n3-14c21/22o	0	0	4225797			6	200	309	0.647249	0.647249	FOXM_5190aT_00174	Scaffold_1	EVM_CSIRO_April_2013	447094	447402	-		-	-			uncharacterized protein ffuj_00360	20	72.2%	0	core	49.1021
FOXM_5190aG_00175		GT39	PQQ_2/DUF1620	PQQ-like domain. This domain contains several repeats of the PQQ repeat./Protein of unknown function (DUF1620). These sequences are mainly derived from predicted eukaryotic proteins. The region in question lies towards the C-terminus of these large proteins and is approximately 300 amino acid residues long.	967	2	0.2	Y	SignalP-noTM	extr	18	Y	n3-13c17/18o935-955i	1	1	4225797	DUF1620|PQQ_2	DUF1620,PF07774.8,2.30E-64, | PQQ_2,PF13360.1,6.90E-19,	10	694	2957	0.234697	0.234697	FOXM_5190aT_00175	Scaffold_1	EVM_CSIRO_April_2013	449032	451988	-		C:ER membrane protein complex	C:GO:0072546	-	-	duf1620 domain containing protein	20	84.55%	1	core	49.1021
FOXM_5190aG_00176					340	1	0.3	N	SignalP-noTM	plas	21	N	i159-178o184-201i256-273o279-297i	4	1	4225797			0	0	1066	0	0	FOXM_5190aT_00176	Scaffold_1	EVM_CSIRO_April_2013	452824	453889	+		-	-			uncharacterized protein ffuj_00362	20	67.95%	0	core	49.1021
FOXM_5190aG_00177					857	0	0	N	SignalP-noTM	nucl	19.5	N	o	0	0	4225797			0	0	2718	0	0	FOXM_5190aT_00177	Scaffold_1	EVM_CSIRO_April_2013	454124	456841	-		-	-			lyr family protein	20	70.15%	0	core	49.1021
FOXM_5190aG_00178					124	0	0	N	SignalP-noTM	mito	17	N	o	0	0	4225797	Complex1_LYR|Complex1_LYR_1	Complex1_LYR,PF05347.10,1.20E-18, | Complex1_LYR_1,PF13232.1,7.00E-20,	7	445	563	0.790409	0.790409	FOXM_5190aT_00178	Scaffold_1	EVM_CSIRO_April_2013	457520	458082	-		-	-			iron-sulfur cluster biosynthesis protein isd11	20	89.35%	0	core	49.1021
FOXM_5190aG_00179					429	10	2.3	N	SignalP-noTM	cyto	10	N	o	0	0	4225797	WD40|WD40	WD40,PF00400.27,2.00E-14, | WD40,PF00400.27,2.00E-14,	4	318	1374	0.231441	0.231441	FOXM_5190aT_00179	Scaffold_1	EVM_CSIRO_April_2013	459907	461280	-		-	-			ribosomal assembly complex component	20	81.45%	0	core	49.1021
FOXM_5190aG_00180					654	9	1.4	N	SignalP-noTM	nucl	16	N	o	0	0	4225797			0	0	1962	0	0	FOXM_5190aT_00180	Scaffold_1	EVM_CSIRO_April_2013	464350	466311	+		-	-			uncharacterized protein ffuj_00366	20	65.0%	0	core	49.1021
FOXM_5190aG_00181					576	5	0.9	N	SignalP-TM	plas	11	N	i40-60o	1	1	4225797			0	0	1775	0	0	FOXM_5190aT_00181	Scaffold_1	EVM_CSIRO_April_2013	467078	468852	-		-	-			uncharacterized protein ffuj_00367	20	75.2%	0	core	49.1021
FOXM_5190aG_00182					394	4	1	N	SignalP-TM	plas	21	Y	n2-10c15/16o31-51i58-77o89-108i120-144o156-178i221-242o254-273i285-307o313-332i	9	11	4225797	CLN3	CLN3,PF02487.12,2.70E-30,	0	0	1234	0	0	FOXM_5190aT_00182	Scaffold_1	EVM_CSIRO_April_2013	469554	470787	+		C:membrane	C:GO:0016020	-	-	golgi integral membrane protein	20	66.65%	1	core	49.1021
FOXM_5190aG_00183					398	11	2.8	N	SignalP-noTM	nucl	9	N	i100-122o160-180i	2	1	4225797	Zn_clus	Zn_clus,PF00172.13,1.30E-08,	1	100	1241	0.0805802	0.0805802	FOXM_5190aT_00183	Scaffold_1	EVM_CSIRO_April_2013	471248	472488	+		F:sequence-specific DNA binding RNA polymerase II transcription factor activity; P:regulation of transcription from RNA polymerase II promoter; C:nucleus; F:zinc ion binding	F:GO:0000981; P:GO:0006357; C:GO:0005634; F:GO:0008270	-	-	c6 transcription factor	20	57.85%	4	core	49.1021
FOXM_5190aG_00184					460	5	1.1	N	SignalP-noTM	cyto	19	N	o	0	0	4225797	NAPRTase	NAPRTase,PF04095.11,9.00E-54,	5	316	1490	0.212081	0.212081	FOXM_5190aT_00184	Scaffold_1	EVM_CSIRO_April_2013	472764	474253	-		F:nicotinate-nucleotide diphosphorylase (carboxylating) activity; P:chromatin silencing at rDNA; P:NAD biosynthetic process; P:replicative cell aging; P:nicotinate nucleotide salvage; P:chromatin silencing at telomere; F:nicotinate phosphoribosyltransferase activity; C:cytoplasm; C:nucleus	F:GO:0004514; P:GO:0000183; P:GO:0009435; P:GO:0001302; P:GO:0019358; P:GO:0006348; F:GO:0004516; C:GO:0005737; C:GO:0005634	(2.4) Glycosyltransferases; (2.4) Glycosyltransferases	EC:2.4.2.19; EC:2.4.2.11	nicotinate phosphoribosyltransferase	20	92.25%	9	core	49.1021
FOXM_5190aG_00185					871	6	0.7	N	SignalP-noTM	mito	13	N	o	0	0	4225797			0	0	2689	0	0	FOXM_5190aT_00185	Scaffold_1	EVM_CSIRO_April_2013	474915	477603	+		-	-			u3 small nucleolar rna-associated protein	20	82.8%	0	core	49.1021
FOXM_5190aG_00186		CBM54	Transglut_core/Rad4	Transglutaminase-like superfamily. This family includes animal transglutaminases and other bacterial proteins of unknown function. Sequence conservation in this superfamily primarily involves three motifs that centre around conserved cysteine, histidine, and aspartate residues that form the catalytic triad in the structurally characterized transglutaminase, the human blood clotting factor XIIIa'.…	451	11	2.4	N	SignalP-noTM	nucl	11.5	N	o	0	0	4225797	Rad4|Transglut_core	Rad4,PF03835.10,6.00E-16, | Transglut_core,PF01841.14,5.30E-11,	4	248	1408	0.176136	0.176136	FOXM_5190aT_00186	Scaffold_1	EVM_CSIRO_April_2013	482070	483477	+		F:metal ion binding; F:damaged DNA binding; P:nucleotide-excision repair; C:nucleus	F:GO:0046872; F:GO:0003684; P:GO:0006289; C:GO:0005634	-	-	transglutaminase-like superfamily protein	20	88.35%	4	core	49.1021
FOXM_5190aG_00187					337	12	3.6	N	SignalP-noTM	mito	15.5	N	o	0	0	4225797	zf-Apc11|zf-RING_2	zf-Apc11,PF12861.2,2.50E-05, | zf-RING_2,PF13639.1,6.50E-09,	0	0	1109	0	0	FOXM_5190aT_00187	Scaffold_1	EVM_CSIRO_April_2013	484417	485525	+		F:metal ion binding; F:oxidoreductase activity; F:nucleotide binding; P:oxidation-reduction process; F:zinc ion binding	F:GO:0046872; F:GO:0016491; F:GO:0000166; P:GO:0055114; F:GO:0008270	-	-	e3 ubiquitin-protein ligase zswim2	20	78.35%	5	core	49.1021
FOXM_5190aG_00188					300	3	1	N	SignalP-noTM	mito	22.5	N	o	0	0	4225797	ADH_N	ADH_N,PF08240.7,6.40E-09,	77	35	1977	0.0177036	0.0177036	FOXM_5190aT_00188	Scaffold_1	EVM_CSIRO_April_2013	486207	488183	+		F:metal ion binding; F:oxidoreductase activity; F:nucleotide binding; P:oxidation-reduction process; F:zinc ion binding	F:GO:0046872; F:GO:0016491; F:GO:0000166; P:GO:0055114; F:GO:0008270	-	-	alcohol dehydrogenase	20	77.45%	5	core	49.1021
FOXM_5190aG_00189					311	5	1.6	N	SignalP-noTM	nucl	12.5	N	o	0	0	4225797			0	0	1091	0	0	FOXM_5190aT_00189	Scaffold_1	EVM_CSIRO_April_2013	489735	490825	-		-	-			orf20 protein	4	71.25%	0	core	49.1021
FOXM_5190aG_00190					204	9	4.4	N	SignalP-noTM	nucl	19	N	i	0	0	4225797			2	175	664	0.263554	0.263554	FOXM_5190aT_00190	Scaffold_1	EVM_CSIRO_April_2013	494128	494791	+		-	-			orf21 protein	20	75.85%	0	core	49.1021
FOXM_5190aG_00191					289	2	0.7	N	SignalP-TM	mito	9	N	i83-103o109-130i137-155o222-245i	4	3	4225797	PQ-loop|PQ-loop	PQ-loop,PF04193.9,1.50E-25, | PQ-loop,PF04193.9,1.50E-25,	3	185	925	0.2	0.2	FOXM_5190aT_00191	Scaffold_1	EVM_CSIRO_April_2013	495119	496043	-		-	-			mannose-p-dolichol utilization defect 1 protein like protein	20	90.45%	0	core	49.1021
FOXM_5190aG_00192					567	3	0.5	N	SignalP-noTM	nucl	21	N	o	0	0	4225797			0	0	1834	0	0	FOXM_5190aT_00192	Scaffold_1	EVM_CSIRO_April_2013	497844	499677	+		-	-			uncharacterized protein ffuj_00379	20	71.9%	0	core	49.1021
FOXM_5190aG_00193					411	9	2.2	N	SignalP-noTM	mito	25.5	N	o	0	0	4225797	BATS|Radical_SAM	BATS,PF06968.8,6.30E-30, | Radical_SAM,PF04055.16,4.80E-17,	6	246	1348	0.182493	0.182493	FOXM_5190aT_00193	Scaffold_1	EVM_CSIRO_April_2013	500881	502228	+		F:biotin synthase activity; F:iron-sulfur cluster binding; P:biotin biosynthetic process	F:GO:0004076; F:GO:0051536; P:GO:0009102	(2.8) Transferring sulfur-containing groups	EC:2.8.1.6	biotin synthase	20	91.5%	3	core	49.1021
FOXM_5190aG_00194					335	1	0.3	N	SignalP-noTM	nucl	12	N	o	0	0	4225797			6	299	1005	0.297512	0.297512	FOXM_5190aT_00194	Scaffold_1	EVM_CSIRO_April_2013	503941	504945	+		-	-			uncharacterized protein ffuj_00381	20	76.55%	0	core	49.1021
FOXM_5190aG_00195		GT41	Acetyltransf_1/Bromodomain	Acetyltransferase (GNAT) family. This family contains proteins with N-acetyltransferase functions such as Elp3-related proteins./Bromodomain. Bromodomains are 110 amino acid long domains, that are found in many chromatin associated proteins. Bromodomains can interact specifically with acetylated lysine.	402	5	1.2	N	SignalP-noTM	nucl	21	N	o	0	0	4225797	Acetyltransf_1|Acetyltransf_7|Bromodomain	Acetyltransf_1,PF00583.19,2.70E-09, | Acetyltransf_7,PF13508.1,2.20E-09, | Bromodomain,PF00439.20,4.40E-26,	0	0	1261	0	0	FOXM_5190aT_00195	Scaffold_1	EVM_CSIRO_April_2013	506713	507973	-		C:SAGA complex; C:SLIK (SAGA-like) complex; F:H3 histone acetyltransferase activity; P:regulation of transcription by chromatin organization; C:chromosome, centromeric region; P:histone H3 acetylation; F:histone acetyl-lysine binding; P:positive regulation of transcription elongation from RNA polymerase II promoter; C:Ada2/Gcn5/Ada3 transcription activator complex	C:GO:0000124; C:GO:0046695; F:GO:0010484; P:GO:0034401; C:GO:0000775; P:GO:0043966; F:GO:0070577; P:GO:0032968; C:GO:0005671	-	-	histone acetyltransferase gcn5	20	95.55%	9	core	49.1021
FOXM_5190aG_00196					80	1	1.3	N	SignalP-TM	plas	20	N	o27-46i53-78o	2	2	4225797			8	341	341	1	1	FOXM_5190aT_00196	Scaffold_1	EVM_CSIRO_April_2013	508396	508736	+		P:DNA damage checkpoint; C:nucleus; P:DNA repair	P:GO:0000077; C:GO:0005634; P:GO:0006281	-	-	dna repair protein	20	83.05%	3	core	49.1021
FOXM_5190aG_00197					311	2	0.6	N	SignalP-noTM	mito	14	N	o	0	0	4225797	Rad1	Rad1,PF02144.11,3.30E-73,	10	559	1024	0.545898	0.545898	FOXM_5190aT_00197	Scaffold_1	EVM_CSIRO_April_2013	508888	509911	+		F:exonuclease activity; P:DNA damage checkpoint; C:nucleus; P:DNA repair	F:GO:0004527; P:GO:0000077; C:GO:0005634; P:GO:0006281	-	-	dna repair exonuclease rad1	20	85.65%	4	core	49.1021
FOXM_5190aG_00198					825	5	0.6	N	SignalP-noTM	nucl	12.5	N	o	0	0	4225797			0	0	3139	0	0	FOXM_5190aT_00198	Scaffold_1	EVM_CSIRO_April_2013	512936	516074	+		P:regulation of mitotic metaphase/anaphase transition; C:anaphase-promoting complex; P:anaphase-promoting complex-dependent proteasomal ubiquitin-dependent protein catabolic process	P:GO:0030071; C:GO:0005680; P:GO:0031145			uncharacterized protein ffuj_00386	20	73.95%	3	core	49.1021
FOXM_5190aG_00199					693	4	0.6	N	SignalP-TM	plas	11	N	i67-85o528-552i670-690o	3	1	4225797	Metallophos	Metallophos,PF00149.23,2.90E-12,	2	200	2141	0.0934143	0.0934143	FOXM_5190aT_00199	Scaffold_1	EVM_CSIRO_April_2013	516332	518472	-		F:hydrolase activity	F:GO:0016787	-	-	cell division control protein	20	80.0%	1	core	49.1021
FOXM_5190aG_00200					1700	9	0.5	N	SignalP-noTM	nucl	12.5	N	o	0	0	4225797			6	511	5207	0.0981371	0.0981371	FOXM_5190aT_00200	Scaffold_1	EVM_CSIRO_April_2013	519275	524481	-		C:membrane; C:mitochondrion	C:GO:0016020; C:GO:0005739	-	-	uncharacterized protein ffuj_00389	20	76.65%	2	core	49.1021
FOXM_5190aG_00201					319	3	0.9	N	SignalP-noTM	mito	7	N	i266-286o	1	1	4225797			3	196	1006	0.194831	0.194831	FOXM_5190aT_00201	Scaffold_1	EVM_CSIRO_April_2013	527580	528585	-		F:nucleic acid binding	F:GO:0003676			uncharacterized protein ffuj_00390	20	60.65%	1	core	49.1021
FOXM_5190aG_00202					104	1	1	N	SignalP-noTM	mito	8.5	N	o	0	0	4225797			0	0	595	0	0	FOXM_5190aT_00202	Scaffold_1	EVM_CSIRO_April_2013	528993	529587	-		-	-			hypothetical protein FOC4_g10014252 [Fusarium oxysporum f. sp. cubense race 4]	1	100.0%	0	core	49.1021
FOXM_5190aG_00203					257	0	0	N	SignalP-noTM	cyto	17	N	o	0	0	4225797	IF4E	IF4E,PF01652.13,1.90E-59,	16	827	877	0.942987	0.942987	FOXM_5190aT_00203	Scaffold_1	EVM_CSIRO_April_2013	531228	532104	+		F:translation initiation factor activity; C:ribosome; P:regulation of translational initiation	F:GO:0003743; C:GO:0005840; P:GO:0006446	-	-	eukaryotic translation initiation factor 4e-1	20	93.05%	3	core	49.1021
FOXM_5190aG_00204					597	1	0.2	N	SignalP-noTM	mito	15	N	o	0	0	4225797	AMP-binding|AMP-binding_C	AMP-binding,PF00501.23,2.20E-71, | AMP-binding_C,PF13193.1,7.20E-13,	2	200	1907	0.104877	0.104877	FOXM_5190aT_00204	Scaffold_1	EVM_CSIRO_April_2013	532605	534511	-		F:ligase activity; P:metabolic process	F:GO:0016874; P:GO:0008152	-	-	2-succinylbenzoate- ligase	20	86.8%	2	core	49.1021
FOXM_5190aG_00205					122	0	0	N	SignalP-noTM	nucl	21	N	o	0	0	4225797	BolA	BolA,PF01722.13,1.90E-29,	2	48	682	0.0703812	0.0703812	FOXM_5190aT_00205	Scaffold_1	EVM_CSIRO_April_2013	536864	537545	+		-	-			domain-containing protein	20	88.95%	0	core	49.1021
FOXM_5190aG_00206					742	5	0.7	N	SignalP-noTM	nucl	24.5	N	o	0	0	4225797			0	0	2226	0	0	FOXM_5190aT_00206	Scaffold_1	EVM_CSIRO_April_2013	538355	540580	-		-	-			uncharacterized protein ffuj_00394	20	59.2%	0	core	49.1021
FOXM_5190aG_00207		GT1	FYVE/Cpn60_TCP1/PIP5K	FYVE zinc finger. The FYVE zinc finger is named after four proteins that it has been found in: Fab1, YOTB/ZK632.12, Vac1, and EEA1. The FYVE finger has been shown to bind two Zn++ ions. The FYVE finger has eight potential zinc coordinating cysteine positions. Many members of this family also include two histidines in a motif R+HHC+XCG, where + represents a charged residue and X any residue. We ha…	2517	30	1.2	N	SignalP-noTM	nucl	18.5	N	o	0	0	4225797	Cpn60_TCP1|FYVE|PIP5K	Cpn60_TCP1,PF00118.19,7.10E-26, | FYVE,PF01363.16,3.20E-14, | PIP5K,PF01504.13,7.60E-58,	0	0	7655	0	0	FOXM_5190aT_00207	Scaffold_1	EVM_CSIRO_April_2013	541884	549538	+		P:phosphatidylinositol phosphorylation; F:metal ion binding; F:ATP binding; P:cellular protein metabolic process; F:phosphatidylinositol phosphate kinase activity	P:GO:0046854; F:GO:0046872; F:GO:0005524; P:GO:0044267; F:GO:0016307	-	-	1-phosphatidylinositol-3-phosphate 5-kinase fab1	20	80.3%	5	core	49.1021
FOXM_5190aG_00208					420	1	0.2	N	SignalP-noTM	nucl	16	N	o	0	0	4225797			2	177	1260	0.140476	0.140476	FOXM_5190aT_00208	Scaffold_1	EVM_CSIRO_April_2013	550039	551298	+		P:phosphatidylinositol phosphorylation; F:metal ion binding; F:ATP binding; P:cellular protein metabolic process; F:phosphatidylinositol phosphate kinase activity	P:GO:0046854; F:GO:0046872; F:GO:0005524; P:GO:0044267; F:GO:0016307	-	-	mitochondrial inheritance component mdm12	20	76.65%	5	core	49.1021
FOXM_5190aG_00209					238	1	0.4	N	SignalP-noTM	nucl	15.5	N	o	0	0	4225797	VPS28	VPS28,PF03997.7,5.20E-56,	0	0	829	0	0	FOXM_5190aT_00209	Scaffold_1	EVM_CSIRO_April_2013	551437	552265	-		-	-			vacuolar protein sorting-associated protein vps28	20	93.7%	0	core	49.1021
FOXM_5190aG_00210					778	4	0.5	N	SignalP-noTM	nucl	20.5	N	i511-535o615-635i	2	0	4225797	Noc2	Noc2,PF03715.8,5.50E-119,	2	200	2334	0.0856898	0.0856898	FOXM_5190aT_00210	Scaffold_1	EVM_CSIRO_April_2013	552572	554905	+		-	-			ribosome assembly protein	20	87.8%	0	core	49.1021
FOXM_5190aG_00211					1057	6	0.6	N	SignalP-noTM	nucl	23	N	o	0	0	4225797	Cep57_CLD_2|Cep57_CLD_2|Cep57_MT_bd	Cep57_CLD_2,PF14197.1,2.70E-31, | Cep57_CLD_2,PF14197.1,2.70E-31, | Cep57_MT_bd,PF06657.8,1.90E-25,	0	0	3219	0	0	FOXM_5190aT_00211	Scaffold_1	EVM_CSIRO_April_2013	555307	558525	-		F:microtubule binding; C:tubulin complex	F:GO:0008017; C:GO:0045298	-	-	rhoptry protein	20	77.0%	2	core	49.1021
FOXM_5190aG_00212		GH76	Glyco_hydro_76	Glycosyl hydrolase family 76. Family of alpha-1,6-mannanases.	617	8	1.3	Y	SignalP-noTM	extr	24	Y	n6-17c22/23o	0	0	4225797	Glyco_hydro_76	Glyco_hydro_76,PF03663.9,4.90E-20,	0	0	1906	0	0	FOXM_5190aT_00212	Scaffold_1	EVM_CSIRO_April_2013	559826	561731	+		P:metabolic process; F:catalytic activity	P:GO:0008152; F:GO:0003824	-	-	glycosyl hydrolase	20	74.35%	2	core	49.1021
FOXM_5190aG_00213					194	4	2.1	N	SignalP-noTM	mito	21.5	N	o29-46i	1	0	4225797			0	0	781	0	0	FOXM_5190aT_00213	Scaffold_1	EVM_CSIRO_April_2013	561945	562725	+		-	-			uncharacterized protein ffuj_00402	7	83.28571428571429%	0	core	49.1021
FOXM_5190aG_00214					585	10	1.7	N	SignalP-noTM	cyto	14	N	o	0	0	4225797	PALP|Thr_dehydrat_C|Thr_dehydrat_C	PALP,PF00291.20,1.60E-73, | Thr_dehydrat_C,PF00585.13,4.90E-42, | Thr_dehydrat_C,PF00585.13,4.90E-42,	3	266	1807	0.147205	0.147205	FOXM_5190aT_00214	Scaffold_1	EVM_CSIRO_April_2013	563391	565197	+		F:pyridoxal phosphate binding; P:isoleucine biosynthetic process; F:L-threonine ammonia-lyase activity; P:glycine metabolic process; P:L-serine metabolic process; P:threonine metabolic process	F:GO:0030170; P:GO:0009097; F:GO:0004794; P:GO:0006544; P:GO:0006563; P:GO:0006566	(4.3) Carbon-nitrogen lyases	EC:4.3.1.19	threonine dehydratase	20	91.4%	6	core	49.1021
FOXM_5190aG_00215					300	4	1.3	N	SignalP-noTM	mito	9	N	o224-241i262-283o	2	0	4225797			2	138	1345	0.102602	0.102602	FOXM_5190aT_00215	Scaffold_1	EVM_CSIRO_April_2013	565531	566875	-		-	-			uncharacterized protein ffuj_00404	20	58.1%	0	core	49.1021
FOXM_5190aG_00216					884	17	1.9	N	SignalP-noTM	mito	18	N	o	0	0	4225797			0	0	4086	0	0	FOXM_5190aT_00216	Scaffold_1	EVM_CSIRO_April_2013	568021	572106	-		-	-			uncharacterized protein ffuj_00410	20	58.8%	0	core	49.1021
FOXM_5190aG_00217					455	9	2	N	SignalP-noTM	cyto_nucl	15	N	o	0	0	4225797	HMGL-like	HMGL-like,PF00682.14,6.20E-64,	12	716	2386	0.300084	0.300084	FOXM_5190aT_00217	Scaffold_1	EVM_CSIRO_April_2013	573414	575799	-		C:intracellular membrane-bounded organelle; F:transferase activity, transferring acyl groups, acyl groups converted into alkyl on transfer; P:carboxylic acid metabolic process	C:GO:0043231; F:GO:0046912; P:GO:0019752	(2.3) Acyltransferases	EC:2.3.3.0	homocitrate synthase	20	76.3%	3	core	49.1021
FOXM_5190aG_00218					993	18	1.8	N	SignalP-noTM	mito	18	N	o	0	0	4225797	cNMP_binding|cNMP_binding|F-box|LRR_6|LRR_6	cNMP_binding,PF00027.24,2.30E-33, | cNMP_binding,PF00027.24,2.30E-33, | F-box,PF00646.28,1.40E-08, | LRR_6,PF13516.1,9.10E-13, | LRR_6,PF13516.1,9.10E-13,	2	118	2979	0.0396106	0.0396106	FOXM_5190aT_00218	Scaffold_1	EVM_CSIRO_April_2013	580799	583777	+		-	-			cyclic nucleotide-binding domain-containing protein	20	84.35%	0	core	49.1021
FOXM_5190aG_00219					342	0	0	N	SignalP-TM	plas	13	N	o84-102i123-142o154-173i185-204o210-230i237-263o275-292i	7	6	4225797	Bax1-I	Bax1-I,PF01027.15,1.20E-30,	8	480	1083	0.443213	0.443213	FOXM_5190aT_00219	Scaffold_1	EVM_CSIRO_April_2013	584409	585491	+		C:integral to membrane; P:mycelium development	C:GO:0016021; P:GO:0043581	-	-	bax inhibitor family protein	20	88.6%	2	core	49.1021
FOXM_5190aG_00220					206	4	1.9	N	SignalP-noTM	mito	22.5	N	o	0	0	4225797	PMSR	PMSR,PF01625.16,3.10E-59,	0	0	668	0	0	FOXM_5190aT_00220	Scaffold_1	EVM_CSIRO_April_2013	585838	586505	-		F:peptide-methionine (S)-S-oxide reductase activity; P:mycelium development; P:oxidation-reduction process; P:cellular protein modification process	F:GO:0008113; P:GO:0043581; P:GO:0055114; P:GO:0006464	(1.8) Acting on a sulfur group of donors	EC:1.8.4.11	peptide methionine sulfoxide	20	89.1%	4	core	49.1021
FOXM_5190aG_00221					297	3	1	N	SignalP-noTM	cyto	13	N	o	0	0	4225797	Amidohydro_2	Amidohydro_2,PF04909.9,5.50E-25,	11	566	891	0.635241	0.635241	FOXM_5190aT_00221	Scaffold_1	EVM_CSIRO_April_2013	587411	588301	+		P:metabolic process; F:catalytic activity	P:GO:0008152; F:GO:0003824	-	-	tim barrel metal-dependent hydrolase	20	75.75%	2	core	49.1021
FOXM_5190aG_00222		GH28	Zn_clus/Fungal_trans	Fungal Zn(2)-Cys(6) binuclear cluster domain. /Fungal specific transcription factor domain.	673	18	2.7	N	SignalP-noTM	nucl	18	N	o	0	0	4225797	Fungal_trans|Zn_clus	Fungal_trans,PF04082.13,8.70E-24, | Zn_clus,PF00172.13,1.50E-09,	2	117	2403	0.0486891	0.0486891	FOXM_5190aT_00222	Scaffold_1	EVM_CSIRO_April_2013	588986	591388	-		P:regulation of transcription from RNA polymerase II promoter; F:zinc ion binding; F:metal ion binding; F:sequence-specific DNA binding RNA polymerase II transcription factor activity; F:DNA binding; C:nucleus	P:GO:0006357; F:GO:0008270; F:GO:0046872; F:GO:0000981; F:GO:0003677; C:GO:0005634	-	-	related to pathway-specific regulatory protein nit-4	20	80.35%	6	core	49.1021
FOXM_5190aG_00223					193	1	0.5	N	SignalP-TM	plas	19	N	i12-32o38-61i81-105o125-153i	4	4	4225797			0	0	579	0	0	FOXM_5190aT_00223	Scaffold_1	EVM_CSIRO_April_2013	593290	593868	+		-	-			uncharacterized protein ffuj_00416	6	76.83333333333333%	0	core	49.1021
FOXM_5190aG_00224		GH27	MIP	Major intrinsic protein. MIP (Major Intrinsic Protein) family proteins exhibit essentially two distinct types of channel properties: (1) specific water transport by the aquaporins, and (2) small neutral solutes transport, such as glycerol by the glycerol facilitators.	321	3	0.9	N	SignalP-TM	plas	24	N	i36-58o78-98i110-141o161-184i196-217o237-256i	6	6	4225797	MIP	MIP,PF00230.15,7.40E-43,	5	209	1026	0.203704	0.203704	FOXM_5190aT_00224	Scaffold_1	EVM_CSIRO_April_2013	594201	595226	-		P:transport; C:integral to membrane; F:transporter activity	P:GO:0006810; C:GO:0016021; F:GO:0005215	-	-	aquaporin-2	20	81.0%	3	core	49.1021
FOXM_5190aG_00225					327	2	0.6	N	SignalP-noTM	cyto	19	N	o	0	0	4225797	2-Hacid_dh_C	2-Hacid_dh_C,PF02826.14,2.40E-51,	6	323	1139	0.283582	0.283582	FOXM_5190aT_00225	Scaffold_1	EVM_CSIRO_April_2013	598340	599478	-		F:NAD binding; P:oxidation-reduction process; F:oxidoreductase activity, acting on the CH-OH group of donors, NAD or NADP as acceptor	F:GO:0051287; P:GO:0055114; F:GO:0016616	(1.1) Acting on the CH-OH group of donors	EC:1.1.1.0	d-3-phosphoglycerate dehydrogenase	20	75.35%	3	core	49.1021
FOXM_5190aG_00226					263	3	1.1	N	SignalP-noTM	cyto	12	N	o	0	0	4225797	adh_short|KR	adh_short,PF00106.20,4.00E-23, | KR,PF08659.5,4.70E-11,	10	599	904	0.662611	0.662611	FOXM_5190aT_00226	Scaffold_1	EVM_CSIRO_April_2013	599924	600827	-		F:NAD binding; P:oxidation-reduction process; F:oxidoreductase activity, acting on the CH-OH group of donors, NAD or NADP as acceptor	F:GO:0051287; P:GO:0055114; F:GO:0016616	(1.1) Acting on the CH-OH group of donors	EC:1.1.1.0	3-hydroxyacyl- dehydrogenase	20	87.65%	3	core	49.1021
FOXM_5190aG_00227					399	10	2.5	N	SignalP-noTM	cyto	17.5	N	o	0	0	4225797	HMGL-like	HMGL-like,PF00682.14,3.40E-67,	18	817	1355	0.602952	0.602952	FOXM_5190aT_00227	Scaffold_1	EVM_CSIRO_April_2013	601334	602688	-		F:homocitrate synthase activity; C:nucleus; C:mitochondrion; P:lysine biosynthetic process via aminoadipic acid; P:pyruvate metabolic process	F:GO:0004410; C:GO:0005634; C:GO:0005739; P:GO:0019878; P:GO:0006090	(2.3) Acyltransferases	EC:2.3.3.14	homocitrate synthase	20	83.9%	5	core	49.1021
FOXM_5190aG_00228					340	3	0.9	N	SignalP-noTM	nucl	14.5	N	o	0	0	4225797	Arf|Miro|Ras	Arf,PF00025.16,1.10E-11, | Miro,PF08477.8,6.80E-16, | Ras,PF00071.17,1.30E-42,	2	143	1240	0.115323	0.115323	FOXM_5190aT_00228	Scaffold_1	EVM_CSIRO_April_2013	603861	605100	+		F:GTP binding; P:small GTPase mediated signal transduction; P:protein transport	F:GO:0005525; P:GO:0007264; P:GO:0015031	-	-	gtp-binding protein ypt4	20	86.05%	3	core	49.1021
FOXM_5190aG_00229		GH2	Glyco_hydro_2	Glycosyl hydrolases family 2. This family contains beta-galactosidase, beta-mannosidase and beta-glucuronidase activities.	856	10	1.2	N	SignalP-noTM	cyto	14	N	o	0	0	4225797	Glyco_hydro_2|Glyco_hydro_2_C|Glyco_hydro_2_N	Glyco_hydro_2,PF00703.16,4.60E-13, | Glyco_hydro_2_C,PF02836.12,6.00E-05, | Glyco_hydro_2_N,PF02837.13,2.70E-12,	0	0	2616	0	0	FOXM_5190aT_00229	Scaffold_1	EVM_CSIRO_April_2013	605972	608587	+		P:carbohydrate metabolic process; F:hydrolase activity, hydrolyzing O-glycosyl compounds; F:cation binding	P:GO:0005975; F:GO:0004553; F:GO:0043169	(3.2) Glycosylases	EC:3.2.1.0	glycoside hydrolase family 2 protein	20	87.45%	3	core	49.1021
FOXM_5190aG_00230					187	7	3.7	N	SignalP-noTM	mito	10	N	o	0	0	4225797	ABM	ABM,PF03992.11,3.80E-06,	0	0	561	0	0	FOXM_5190aT_00230	Scaffold_1	EVM_CSIRO_April_2013	609140	609700	+		F:monooxygenase activity	F:GO:0004497			antibiotic biosynthesis monooxygenase	18	88.5%	1	core	49.1021
FOXM_5190aG_00231					417	0	0	Y	SignalP-noTM	extr	26	Y	n7-15c20/21o	0	0	4225797	Inhibitor_I9|Peptidase_S8	Inhibitor_I9,PF05922.11,1.00E-16, | Peptidase_S8,PF00082.17,3.80E-43,	0	0	1302	0	0	FOXM_5190aT_00231	Scaffold_1	EVM_CSIRO_April_2013	614848	616149	+		P:negative regulation of catalytic activity; P:proteolysis; F:identical protein binding; F:serine-type endopeptidase activity	P:GO:0043086; P:GO:0006508; F:GO:0042802; F:GO:0004252	(3.4) Acting on peptide bonds (peptide hydrolases)	EC:3.4.21.0	alkaline proteinase	20	82.1%	4	core	49.1021
FOXM_5190aG_00232					300	5	1.7	N	SignalP-noTM	nucl	25	N	o	0	0	4225797			0	0	900	0	0	FOXM_5190aT_00232	Scaffold_1	EVM_CSIRO_April_2013	616982	617881	+		-	-			adenosine monophosphate-protein transferase ficd like protein	20	66.4%	0	core	49.1021
FOXM_5190aG_00233		GT48	Sugar_tr	Sugar (and other) transporter.	560	5	0.9	N	SignalP-TM	plas	21	N	i26-43o69-92i99-116o128-147i159-180o195-218i306-327o342-364i371-392o404-431i443-462o474-492i	12	12	4225797	MFS_1|Sugar_tr	MFS_1,PF07690.11,3.00E-24, | Sugar_tr,PF00083.19,3.90E-107,	0	0	1836	0	0	FOXM_5190aT_00233	Scaffold_1	EVM_CSIRO_April_2013	619806	621641	+		F:substrate-specific transmembrane transporter activity; C:integral to membrane; P:transmembrane transport	F:GO:0022891; C:GO:0016021; P:GO:0055085	-	-	mfs quinate	20	87.25%	3	core	49.1021
FOXM_5190aG_00234					618	10	1.6	N	SignalP-noTM	cyto	8.5	N	o	0	0	4225797	malic|Malic_M	malic,PF00390.14,2.80E-67, | Malic_M,PF03949.10,1.10E-79,	3	243	2055	0.118248	0.118248	FOXM_5190aT_00234	Scaffold_1	EVM_CSIRO_April_2013	622680	624734	+		F:metal ion binding; P:pyruvate metabolic process; F:NAD binding; F:malate dehydrogenase (oxaloacetate-decarboxylating) activity; P:malate metabolic process; P:cellular amino acid metabolic process; C:mitochondrion; P:tricarboxylic acid cycle	F:GO:0046872; P:GO:0006090; F:GO:0051287; F:GO:0016619; P:GO:0006108; P:GO:0006520; C:GO:0005739; P:GO:0006099	(1.1) Acting on the CH-OH group of donors	EC:1.1.1.38	nad-dependent malic enzyme	20	89.35%	8	core	49.1021
FOXM_5190aG_00235					502	2	0.4	N	SignalP-noTM	nucl	13.5	N	o	0	0	4225797	DUF2413	DUF2413,PF10310.4,7.70E-138,	0	0	1556	0	0	FOXM_5190aT_00235	Scaffold_1	EVM_CSIRO_April_2013	625005	626560	-		-	-			maintenance of telomere capping protein 1	20	81.0%	0	core	49.1021
FOXM_5190aG_00236					1459	0	0	N	SignalP-noTM	nucl	17	Y	n14-21c26/27o	0	0	4225797			2	192	4430	0.0433409	0.0433409	FOXM_5190aT_00236	Scaffold_1	EVM_CSIRO_April_2013	627962	632391	+		F:DNA binding	F:GO:0003677			uncharacterized protein ffuj_00429	20	70.1%	1	core	49.1021
FOXM_5190aG_00237					140	1	0.7	N	SignalP-noTM	cyto	15	N	o	0	0	4225797	Ribosomal_L14	Ribosomal_L14,PF00238.14,7.80E-32,	63	1018	1018	1	1	FOXM_5190aT_00237	Scaffold_1	EVM_CSIRO_April_2013	633781	634798	-		C:ribosome; F:structural constituent of ribosome; P:translation; P:ribosome biogenesis	C:GO:0005840; F:GO:0003735; P:GO:0006412; P:GO:0042254	-	-	60s ribosomal protein l23	20	99.1%	4	core	49.1021
FOXM_5190aG_00238					349	0	0	N	SignalP-noTM	mito	18.5	N	o	0	0	4225797	NUDIX	NUDIX,PF00293.23,1.70E-11,	1	28	1099	0.0254777	0.0254777	FOXM_5190aT_00238	Scaffold_1	EVM_CSIRO_April_2013	636079	637177	+		F:hydrolase activity	F:GO:0016787	-	-	nudix family	20	80.6%	1	core	49.1021
FOXM_5190aG_00239					318	7	2.2	N	SignalP-noTM	cysk	10	N	o227-248i	1	0	4225797	Fic	Fic,PF02661.13,7.40E-09,	0	0	954	0	0	FOXM_5190aT_00239	Scaffold_1	EVM_CSIRO_April_2013	637804	638757	+		-	-			adenosine monophosphate-protein transferase ficd like protein	20	56.05%	0	core	49.1021
FOXM_5190aG_00240		GH28	Zn_clus/Fungal_trans	Fungal Zn(2)-Cys(6) binuclear cluster domain. /Fungal specific transcription factor domain.	952	10	1.1	N	SignalP-noTM	nucl	11.5	N	o	0	0	4225797	Fungal_trans|Zn_clus	Fungal_trans,PF04082.13,1.90E-23, | Zn_clus,PF00172.13,1.80E-09,	2	194	2961	0.0655184	0.0655184	FOXM_5190aT_00240	Scaffold_1	EVM_CSIRO_April_2013	638981	641941	-		P:regulation of transcription from RNA polymerase II promoter; F:zinc ion binding; F:metal ion binding; F:sequence-specific DNA binding RNA polymerase II transcription factor activity; F:DNA binding; C:nucleus	P:GO:0006357; F:GO:0008270; F:GO:0046872; F:GO:0000981; F:GO:0003677; C:GO:0005634	-	-	fungal specific transcription factor	20	74.55%	6	core	49.1021
FOXM_5190aG_00241					894	6	0.7	N	SignalP-noTM	nucl	26.5	N	o	0	0	4225797	AT_hook|AT_hook|Slx4	AT_hook,PF02178.14,0.0017, | AT_hook,PF02178.14,0.0017, | Slx4,PF09494.5,8.00E-26,	0	0	2682	0	0	FOXM_5190aT_00241	Scaffold_1	EVM_CSIRO_April_2013	646085	648766	-		F:DNA binding	F:GO:0003677	-	-	structure-specific endonuclease subunit slx4	20	64.2%	1	core	49.1021
FOXM_5190aG_00242					88	2	2.3	N	SignalP-noTM	cyto_nucl	14.166	N	o	0	0	4225797	Ribosomal_S21e	Ribosomal_S21e,PF01249.13,3.60E-41,	72	338	338	1	1	FOXM_5190aT_00242	Scaffold_1	EVM_CSIRO_April_2013	649195	649532	+		C:ribosome; P:mycelium development; F:structural constituent of ribosome; P:rRNA processing; P:translation	C:GO:0005840; P:GO:0043581; F:GO:0003735; P:GO:0006364; P:GO:0006412	-	-	40s ribosomal protein s21	20	95.95%	5	core	49.1021
FOXM_5190aG_00243					590	9	1.5	N	SignalP-noTM	nucl	16.5	N	o	0	0	4225797	DNA_photolyase|FAD_binding_7	DNA_photolyase,PF00875.13,2.60E-40, | FAD_binding_7,PF03441.9,1.30E-105,	0	0	1876	0	0	FOXM_5190aT_00243	Scaffold_1	EVM_CSIRO_April_2013	650434	652309	-		P:DNA repair; F:deoxyribodipyrimidine photo-lyase activity	P:GO:0006281; F:GO:0003904	(4.1) Carbon-carbon lyases	EC:4.1.99.3	deoxyribodipyrimidine photo-lyase	20	89.0%	2	core	49.1021
FOXM_5190aG_00244					543	2	0.4	N	SignalP-noTM	nucl	19	N	o	0	0	4225797	XLF	XLF,PF09302.6,1.50E-29,	0	0	1629	0	0	FOXM_5190aT_00244	Scaffold_1	EVM_CSIRO_April_2013	653663	655291	+		F:DNA binding; P:double-strand break repair; C:nucleus; P:DNA recombination	F:GO:0003677; P:GO:0006302; C:GO:0005634; P:GO:0006310	-	-	uncharacterized protein ffuj_00437	20	66.85%	4	core	49.1021
FOXM_5190aG_00245					615	5	0.8	N	SignalP-noTM	nucl	25	N	o	0	0	4225797	Fork_head	Fork_head,PF00250.13,3.90E-12,	0	0	2047	0	0	FOXM_5190aT_00245	Scaffold_1	EVM_CSIRO_April_2013	662060	664106	-		P:regulation of transcription, DNA-dependent; F:sequence-specific DNA binding; F:sequence-specific DNA binding transcription factor activity; C:transcription factor complex; P:regulation of transcription, DNA-dependent	P:GO:0006355; F:GO:0043565; F:GO:0003700; C:GO:0005667; P:GO:0045449	-	-	forkhead domain-containing protein	20	66.45%	5	core	49.1021
FOXM_5190aG_00246					485	2	0.4	N	SignalP-noTM	nucl	19	N	o	0	0	4225797	CactinC_cactus|Cactin_mid	CactinC_cactus,PF09732.4,1.40E-55, | Cactin_mid,PF10312.4,8.30E-61,	4	325	1754	0.185291	0.185291	FOXM_5190aT_00246	Scaffold_1	EVM_CSIRO_April_2013	666450	668203	-		-	-			related to cactin	20	84.2%	0	core	49.1021
FOXM_5190aG_00247	SSP				222	2	0.9	Y	SignalP-noTM	extr	22	Y	n2-13c18/19o	0	0	4225797			2	111	715	0.155245	0.155245	FOXM_5190aT_00247	Scaffold_1	EVM_CSIRO_April_2013	669743	670457	+		-	-			uncharacterized protein ffuj_00440	20	75.65%	0	core	49.1021
FOXM_5190aG_00248					625	4	0.6	N	SignalP-noTM	nucl	16.5	N	o	0	0	4225797	Pkinase|Pkinase_Tyr	Pkinase,PF00069.20,1.80E-36, | Pkinase_Tyr,PF07714.12,6.30E-18,	2	131	1875	0.0698667	0.0698667	FOXM_5190aT_00248	Scaffold_1	EVM_CSIRO_April_2013	670967	672841	-		P:protein phosphorylation; F:ATP binding; F:protein serine/threonine kinase activity; P:serine family amino acid metabolic process	P:GO:0006468; F:GO:0005524; F:GO:0004674; P:GO:0009069	(2.7) Transferring phosphorous-containing groups	EC:2.7.11.0	serine threonine-protein kinase sid1	20	82.9%	4	core	49.1021
FOXM_5190aG_00249					402	3	0.7	N	SignalP-noTM	nucl	20.5	N	o	0	0	4225797			10	577	1206	0.478441	0.478441	FOXM_5190aT_00249	Scaffold_1	EVM_CSIRO_April_2013	675296	676501	+		P:proteolysis; F:metallocarboxypeptidase activity; F:zinc ion binding; F:serine-type peptidase activity	P:GO:0006508; F:GO:0004181; F:GO:0008270; F:GO:0008236	(3.4) Acting on peptide bonds (peptide hydrolases)	EC:3.4.17.0	uncharacterized protein ffuj_00442	20	71.3%	4	core	49.1021
FOXM_5190aG_00250					649	4	0.6	N	SignalP-noTM	cyto_nucl	13.333	N	o	0	0	4225797	Abhydrolase_3|Abhydrolase_4|Abhydrolase_5|Abhydrolase_6|DLH|Peptidase_S9	Abhydrolase_3,PF07859.8,1.40E-05, | Abhydrolase_4,PF08386.5,2.30E-05, | Abhydrolase_5,PF12695.2,3.00E-15, | Abhydrolase_6,PF12697.2,3.30E-11, | DLH,PF01738.13,1.90E-08, | Peptidase_S9,PF00326.16,4.70E-41,	2	136	2041	0.066634	0.066634	FOXM_5190aT_00250	Scaffold_1	EVM_CSIRO_April_2013	677893	679933	+		P:proteolysis; F:metallocarboxypeptidase activity; F:zinc ion binding; F:serine-type peptidase activity	P:GO:0006508; F:GO:0004181; F:GO:0008270; F:GO:0008236	(3.4) Acting on peptide bonds (peptide hydrolases)	EC:3.4.17.0	dipeptidyl peptidase	20	74.55%	4	core	49.1021
FOXM_5190aG_00251					296	3	1	N	SignalP-noTM	mito	25	N	o	0	0	4225797	Aldolase_II|Aldolase_II	Aldolase_II,PF00596.16,2.00E-28, | Aldolase_II,PF00596.16,2.00E-28,	4	198	1125	0.176	0.176	FOXM_5190aT_00251	Scaffold_1	EVM_CSIRO_April_2013	680122	681246	-		F:metal ion binding	F:GO:0046872	-	-	class ii aldolase family protein	20	71.85%	1	core	49.1021
FOXM_5190aG_00252					332	7	2.1	N	SignalP-TM	plas	19	N	i20-44o160-181i234-258o278-298i	4	4	4225797			7	242	1096	0.220803	0.220803	FOXM_5190aT_00252	Scaffold_1	EVM_CSIRO_April_2013	681699	682794	-		F:molecular_function; C:cellular_component; P:biological_process	F:GO:0003674; C:GO:0005575; P:GO:0008150			uncharacterized protein ffuj_00445	15	61.6%	3	core	49.1021
FOXM_5190aG_00253					699	10	1.4	Y	SignalP-noTM	extr	21	Y	n4-15c20/21o	0	0	4225797			2	200	2097	0.0953743	0.0953743	FOXM_5190aT_00253	Scaffold_1	EVM_CSIRO_April_2013	684689	686785	+		-	-			related to muc1 extracellular alpha- -glucan glucosidase	20	84.1%	0	core	49.1021
FOXM_5190aG_00254					275	7	2.5	N	SignalP-TM	plas	22	N	i42-61o99-117i129-149o161-182i221-238o244-265i	6	4	4225797	DUF1275	DUF1275,PF06912.6,2.20E-34,	0	0	876	0	0	FOXM_5190aT_00254	Scaffold_1	EVM_CSIRO_April_2013	687580	688455	+		F:molecular_function; P:biological_process; C:cellular_component	F:GO:0003674; P:GO:0008150; C:GO:0005575			duf1275 domain protein	20	78.6%	3	core	49.1021
FOXM_5190aG_00255		GT48	MFS_1	Major Facilitator Superfamily.	498	5	1	N	SignalP-noTM	plas	26	N	i58-81o101-119i131-148o160-178i190-211o223-245i297-324o330-350i357-377o383-407i419-441o453-474i	12	11	4225797	MFS_1	MFS_1,PF07690.11,3.00E-31,	5	486	1703	0.285379	0.285379	FOXM_5190aT_00255	Scaffold_1	EVM_CSIRO_April_2013	690615	692317	+		P:transmembrane transport; C:integral to membrane	P:GO:0055085; C:GO:0016021	-	-	major facilitator superfamily transporter	20	85.55%	2	core	49.1021
FOXM_5190aG_00256					576	3	0.5	N	SignalP-noTM	mito	11	N	i315-333o	1	0	4225797	Pkinase|Pkinase_Tyr	Pkinase,PF00069.20,4.70E-73, | Pkinase_Tyr,PF07714.12,5.90E-38,	8	460	2239	0.205449	0.205449	FOXM_5190aT_00256	Scaffold_1	EVM_CSIRO_April_2013	695738	697976	+		P:protein phosphorylation; F:ATP binding; F:protein serine/threonine kinase activity; P:serine family amino acid metabolic process	P:GO:0006468; F:GO:0005524; F:GO:0004674; P:GO:0009069	(2.7) Transferring phosphorous-containing groups	EC:2.7.11.0	calcium calmodulin-dependent protein	20	84.65%	4	core	49.1021
FOXM_5190aG_00257					184	7	3.8	N	SignalP-noTM	cyto_nucl	7	N	o	0	0	4225797			0	0	615	0	0	FOXM_5190aT_00257	Scaffold_1	EVM_CSIRO_April_2013	698619	699233	-		F:zinc ion binding	F:GO:0008270	-	-	uncharacterized protein ffuj_00450	20	71.8%	1	core	49.1021
FOXM_5190aG_00258					159	9	5.7	N	SignalP-noTM	nucl	15	N	o	0	0	4225797			6	449	532	0.843985	0.843985	FOXM_5190aT_00258	Scaffold_1	EVM_CSIRO_April_2013	699514	700045	-		F:zinc ion binding	F:GO:0008270			uncharacterized protein ffuj_00451	20	66.8%	1	core	49.1021
FOXM_5190aG_00259	SSP	CE5	Cutinase	Cutinase.	225	8	3.6	Y	SignalP-noTM	extr	18	Y	n2-12c17/18o	0	0	4225797	Cutinase	Cutinase,PF01083.17,4.40E-37,	0	0	857	0	0	FOXM_5190aT_00259	Scaffold_1	EVM_CSIRO_April_2013	700762	701618	+		P:metabolic process; F:hydrolase activity	P:GO:0008152; F:GO:0016787	-	-	acetylxylan esterase 2	20	72.75%	2	core	49.1021
FOXM_5190aG_00260	SSP	CE5	Cutinase	Cutinase.	228	6	2.6	Y	SignalP-noTM	extr	20	Y	n4-15c23/24o	0	0	4225797	Cutinase	Cutinase,PF01083.17,3.40E-40,	0	0	831	0	0	FOXM_5190aT_00260	Scaffold_1	EVM_CSIRO_April_2013	702695	703525	+		P:metabolic process; F:hydrolase activity	P:GO:0008152; F:GO:0016787	-	-	acetylxylan esterase 2	20	71.85%	2	core	49.1021
FOXM_5190aG_00261					388	7	1.8	N	SignalP-noTM	nucl	11	N	o	0	0	4225797			1	100	1164	0.0859107	0.0859107	FOXM_5190aT_00261	Scaffold_1	EVM_CSIRO_April_2013	704006	705169	-		F:molecular_function; P:biological_process; C:cellular_component	F:GO:0003674; P:GO:0008150; C:GO:0005575			uncharacterized protein ffuj_00454	20	60.8%	3	core	49.1021
FOXM_5190aG_00262					338	2	0.6	N	SignalP-noTM	cyto	11.5	Y	n6-16c21/22o	0	0	4225797	JAB|MitMem_reg|Prok-JAB	JAB,PF01398.16,4.20E-35, | MitMem_reg,PF13012.1,1.80E-26, | Prok-JAB,PF14464.1,5.40E-08,	16	614	1148	0.534843	0.534843	FOXM_5190aT_00262	Scaffold_1	EVM_CSIRO_April_2013	705779	706926	-		C:proteasome complex	C:GO:0000502	-	-	26s proteasome regulatory subunit rpn11	20	94.95%	1	core	49.1021
FOXM_5190aG_00263					651	8	1.2	N	SignalP-noTM	cyto	19	N	o	0	0	4225797	Hist_deacetyl	Hist_deacetyl,PF00850.14,1.30E-78,	5	408	2124	0.19209	0.19209	FOXM_5190aT_00263	Scaffold_1	EVM_CSIRO_April_2013	707506	709629	+		P:histone H4 deacetylation; F:NAD-dependent histone deacetylase activity (H3-K18 specific); P:regulation of transcription, DNA-dependent; F:NAD-dependent histone deacetylase activity (H3-K14 specific); P:histone H3 deacetylation; F:NAD-dependent histone deacetylase activity (H4-K16 specific); F:NAD-dependent histone deacetylase activity (H3-K9 specific); C:histone deacetylase complex	P:GO:0070933; F:GO:0097372; P:GO:0006355; F:GO:0032041; P:GO:0070932; F:GO:0046970; F:GO:0046969; C:GO:0000118	(3.5) Acting on carbon-nitrogen bonds, other than peptide bonds	EC:3.5.1.98	histone deacetylase rpd3	20	86.4%	8	core	49.1021
FOXM_5190aG_00264					208	6	2.9	N	SignalP-noTM	nucl	18	N	o	0	0	4225797			0	0	824	0	0	FOXM_5190aT_00264	Scaffold_1	EVM_CSIRO_April_2013	710230	711053	-		-	-			uncharacterized protein ffuj_00457	5	83.6%	0	core	49.1021
FOXM_5190aG_00265					384	6	1.6	N	SignalP-noTM	cyto	11	N	o	0	0	4225797	RNA_pol_Rpc34	RNA_pol_Rpc34,PF05158.7,3.10E-97,	1	100	1208	0.0827815	0.0827815	FOXM_5190aT_00265	Scaffold_1	EVM_CSIRO_April_2013	711867	713074	+		F:DNA-directed RNA polymerase activity; P:transcription, DNA-dependent; F:DNA binding; C:nucleolus; P:purine nucleobase metabolic process; P:pyrimidine nucleobase metabolic process	F:GO:0003899; P:GO:0006351; F:GO:0003677; C:GO:0005730; P:GO:0006144; P:GO:0006206	(2.7) Transferring phosphorous-containing groups	EC:2.7.7.6	dna-directed rna polymerase iii subunit rpc6	20	85.3%	6	core	49.1021
FOXM_5190aG_00266		GT66	Pro_isomerase	Cyclophilin type peptidyl-prolyl cis-trans isomerase/CLD. The peptidyl-prolyl cis-trans isomerases, also known as cyclophilins, share this domain of about 109 amino acids. Cyclophilins have been found in all organisms studied so far and catalyze peptidyl-prolyl isomerisation during which the peptide bond preceding proline (the peptidyl-prolyl bond) is stabilised in the cis conformation. Mammalian…	181	1	0.6	N	SignalP-noTM	cyto	17	N	o	0	0	4225797	Pro_isomerase	Pro_isomerase,PF00160.16,7.10E-42,	114	934	934	1	1	FOXM_5190aT_00266	Scaffold_1	EVM_CSIRO_April_2013	713495	714428	-		P:protein folding; P:protein peptidyl-prolyl isomerization; F:peptidyl-prolyl cis-trans isomerase activity	P:GO:0006457; P:GO:0000413; F:GO:0003755	(5.2) Cis-trans-isomerases	EC:5.2.1.8	peptidyl-prolyl cis-trans mitochondrial	20	92.65%	3	core	49.1021
FOXM_5190aG_00267					540	0	0	N	SignalP-noTM	nucl	20	N	o	0	0	4225797	ENTH	ENTH,PF01417.15,1.20E-46,	12	693	1784	0.388453	0.388453	FOXM_5190aT_00267	Scaffold_1	EVM_CSIRO_April_2013	716372	718155	+		-	-			golgi to endosome transport protein	20	78.35%	0	core	49.1021
FOXM_5190aG_00268					189	7	3.7	N	SignalP-TM	plas	21	N	i17-35o47-69i76-94o150-172i	4	4	4225797			0	0	623	0	0	FOXM_5190aT_00268	Scaffold_1	EVM_CSIRO_April_2013	719356	719978	+		-	-			uncharacterized protein ffuj_00461	20	81.8%	0	core	49.1021
FOXM_5190aG_00269					102	1	1	N	SignalP-noTM	nucl	13.5	N	o	0	0	4225797			0	0	306	0	0	FOXM_5190aT_00269	Scaffold_1	EVM_CSIRO_April_2013	720069	720374	+		-	-			uncharacterized protein ffuj_00462	5	92.2%	0	core	49.1021
FOXM_5190aG_00270					612	14	2.3	N	SignalP-noTM	mito	10	N	o	0	0	4225797	Fungal_trans_2|Zn_clus	Fungal_trans_2,PF11951.3,3.40E-66, | Zn_clus,PF00172.13,4.70E-07,	8	465	1836	0.253268	0.253268	FOXM_5190aT_00270	Scaffold_1	EVM_CSIRO_April_2013	720850	722685	-		F:sequence-specific DNA binding RNA polymerase II transcription factor activity; P:regulation of transcription from RNA polymerase II promoter; C:nucleus; F:zinc ion binding	F:GO:0000981; P:GO:0006357; C:GO:0005634; F:GO:0008270	-	-	c6 transcription	20	76.4%	4	core	49.1021
FOXM_5190aG_00271		GT20	Ctr	Ctr copper transporter family. The redox active metal copper is an essential cofactor in critical biological processes such as respiration, iron transport, oxidative stress protection, hormone production, and pigmentation. A widely conserved family of high-affinity copper transport proteins (Ctr proteins) mediates copper uptake at the plasma membrane. A series of clustered methionine residues in …	162	8	4.9	N	SignalP-TM	plas	14	N	o25-43i92-110o116-135i	3	3	4225797	Ctr	Ctr,PF04145.10,2.30E-30,	0	0	662	0	0	FOXM_5190aT_00271	Scaffold_1	EVM_CSIRO_April_2013	723507	724168	-		P:copper ion transmembrane transport; C:integral to membrane; F:copper ion transmembrane transporter activity	P:GO:0035434; C:GO:0016021; F:GO:0005375	-	-	copper transport protein ctr4	20	62.2%	3	core	49.1021
FOXM_5190aG_00272					127	0	0	N	SignalP-noTM	mito	23	N	i	0	0	4225797			0	0	444	0	0	FOXM_5190aT_00272	Scaffold_1	EVM_CSIRO_April_2013	725910	726353	-		-	-			uncharacterized protein ffuj_00465	6	82.5%	0	core	49.1021
FOXM_5190aG_00273					264	1	0.4	N	SignalP-noTM	mito	15	N	o	0	0	4225797	NAD_binding_10	NAD_binding_10,PF13460.1,1.20E-17,	1	100	901	0.110988	0.110988	FOXM_5190aT_00273	Scaffold_1	EVM_CSIRO_April_2013	727156	728056	-		F:nucleotide binding	F:GO:0000166	-	-	nad dependent epimerase dehydratase family protein	20	74.95%	1	core	49.1021
FOXM_5190aG_00274					232	5	2.2	N	SignalP-noTM	nucl	18.5	N	o	0	0	4225797			0	0	828	0	0	FOXM_5190aT_00274	Scaffold_1	EVM_CSIRO_April_2013	729452	730279	-		-	-			hypothetical protein FOXB_05626 [Fusarium oxysporum Fo5176]	3	94.66666666666667%	0	core	49.1021
FOXM_5190aG_00275					297	1	0.3	N	SignalP-TM	extr	20	Y	n6-19c24/25o	0	1	4225797	Hemerythrin	Hemerythrin,PF01814.18,2.50E-10,	6	400	1008	0.396825	0.396825	FOXM_5190aT_00275	Scaffold_1	EVM_CSIRO_April_2013	730834	731841	-		P:metal ion transport; C:membrane; F:metal ion transmembrane transporter activity; P:transmembrane transport	P:GO:0030001; C:GO:0016020; F:GO:0046873; P:GO:0055085	-	-	hemerythrin hhe cation binding domain-containing protein	20	86.0%	4	core	49.1021
FOXM_5190aG_00276					450	6	1.3	N	SignalP-TM	plas	18	N	o49-71i83-104o124-146i295-314o320-343i355-375o387-410i431-448o	8	7	4225797	Zip	Zip,PF02535.17,8.80E-52,	2	197	1448	0.13605	0.13605	FOXM_5190aT_00276	Scaffold_1	EVM_CSIRO_April_2013	732413	733860	-		P:metal ion transport; C:membrane; F:metal ion transmembrane transporter activity; P:transmembrane transport	P:GO:0030001; C:GO:0016020; F:GO:0046873; P:GO:0055085	-	-	zinc-regulated transporter 2	20	81.4%	4	core	49.1021
FOXM_5190aG_00277		GH3	Glyco_hydro_3/Glyco_hydro_3_C/Glyco_hydro_3_C/Fn3-like	Glycosyl hydrolase family 3 N terminal domain. /Glycosyl hydrolase family 3 C-terminal domain. This domain is involved in catalysis and may be involved in binding beta-glucan. This domain is found associated with pfam00933./Glycosyl hydrolase family 3 C-terminal domain. This domain is involved in catalysis and may be involved in binding beta-glucan. This domain is found associated with pfam00933.…	837	9	1.1	N	SignalP-noTM	cyto	22.5	N	o	0	0	4225797	Fn3-like|Glyco_hydro_3|Glyco_hydro_3_C|PA14	Fn3-like,PF14310.1,1.20E-23, | Glyco_hydro_3,PF00933.16,3.90E-87, | Glyco_hydro_3_C,PF01915.17,1.60E-58, | PA14,PF07691.7,3.60E-06,	4	246	2626	0.0936786	0.0936786	FOXM_5190aT_00277	Scaffold_1	EVM_CSIRO_April_2013	735136	737761	+		P:glucan catabolic process; F:beta-glucosidase activity	P:GO:0009251; F:GO:0008422	(3.2) Glycosylases	EC:3.2.1.21	glycoside hydrolase family 3 protein	20	83.15%	2	core	49.1021
FOXM_5190aG_00278					160	4	2.5	N	SignalP-noTM	cyto_nucl	11	N	o	0	0	4225797	Rhodanese	Rhodanese,PF00581.15,1.00E-08,	0	0	535	0	0	FOXM_5190aT_00278	Scaffold_1	EVM_CSIRO_April_2013	738458	738992	+		-	-			arsenate reductase	20	78.95%	0	core	49.1021
FOXM_5190aG_00279					462	1	0.2	N	SignalP-noTM	nucl	23.5	N	o	0	0	4225797	NTR2	NTR2,PF15458.1,4.10E-73,	0	0	1455	0	0	FOXM_5190aT_00279	Scaffold_1	EVM_CSIRO_April_2013	739836	741290	+		-	-			uncharacterized protein ffuj_00472	20	79.4%	0	core	49.1021
FOXM_5190aG_00280		GT34	p450	Cytochrome P450. Cytochrome P450s are haem-thiolate proteins involved in the oxidative degradation of various compounds. They are particularly well known for their role in the degradation of environmental toxins and mutagens. They can be divided into 4 classes, according to the method by which electrons from NAD(P)H are delivered to the catalytic site. Sequence conservation is relatively low with…	413	1	0.2	N	SignalP-noTM	cysk	12	N	o	0	0	4225797	p450	p450,PF00067.17,2.90E-45,	2	162	1434	0.112971	0.112971	FOXM_5190aT_00280	Scaffold_1	EVM_CSIRO_April_2013	741558	742991	-		F:heme binding; F:oxidoreductase activity, acting on paired donors, with incorporation or reduction of molecular oxygen; F:monooxygenase activity; F:iron ion binding; F:electron carrier activity; P:oxidation-reduction process; P:electron transport	F:GO:0020037; F:GO:0016705; F:GO:0004497; F:GO:0005506; F:GO:0009055; P:GO:0055114; P:GO:0006118	-	-	cytochrome p450	20	77.9%	7	core	49.1021
FOXM_5190aG_00281		CE10	FMO-like/Pyr_redox_3	Flavin-binding monooxygenase-like. This family includes FMO proteins, cyclohexanone mono-oxygenase and a number of different mono-oxygenases./Pyridine nucleotide-disulphide oxidoreductase.	493	7	1.4	N	SignalP-noTM	cyto	8.5	N	o	0	0	4225797	FMO-like|K_oxygenase|NAD_binding_8|Pyr_redox_3	FMO-like,PF00743.14,8.60E-18, | K_oxygenase,PF13434.1,4.60E-10, | NAD_binding_8,PF13450.1,1.80E-09, | Pyr_redox_3,PF13738.1,2.10E-28,	2	194	1479	0.13117	0.13117	FOXM_5190aT_00281	Scaffold_1	EVM_CSIRO_April_2013	745736	747214	-		F:monooxygenase activity	F:GO:0004497			fad-containing monooxygenase	20	78.0%	1	core	49.1021
FOXM_5190aG_00282					248	4	1.6	N	SignalP-noTM	nucl	15	N	o	0	0	4225797	zf-LITAF-like	zf-LITAF-like,PF10601.4,1.50E-11,	0	0	843	0	0	FOXM_5190aT_00282	Scaffold_1	EVM_CSIRO_April_2013	748092	748934	-		-	-			uncharacterized protein ffuj_00475	20	66.7%	0	core	49.1021
FOXM_5190aG_00283					242	0	0	N	SignalP-noTM	cyto	13	N	o	0	0	4225797	GST_C_2|GST_N_2|GST_N_3	GST_C_2,PF13410.1,3.40E-08, | GST_N_2,PF13409.1,5.60E-06, | GST_N_3,PF13417.1,2.70E-10,	2	198	870	0.227586	0.227586	FOXM_5190aT_00283	Scaffold_1	EVM_CSIRO_April_2013	750355	751224	+		F:glutathione transferase activity; P:glutathione metabolic process; P:glutathione conjugation reaction	F:GO:0004364; P:GO:0006749; P:GO:0006803	(2.5) Transferring alkyl or aryl groups, other than methyl groups	EC:2.5.1.18	glutathione s-transferase	20	77.2%	3	core	49.1021
FOXM_5190aG_00284					519	12	2.3	N	SignalP-noTM	nucl	17.5	N	o	0	0	4225797	OTT_1508_deam	OTT_1508_deam,PF14441.1,1.70E-21,	0	0	1715	0	0	FOXM_5190aT_00284	Scaffold_1	EVM_CSIRO_April_2013	751336	753050	-		-	-			uncharacterized protein ffuj_00477	20	62.45%	0	core	49.1021
FOXM_5190aG_00285					151	6	4	N	SignalP-noTM	nucl	21	N	o	0	0	4225797	zf-C2H2|zf-C2H2|zf-C2H2_4|zf-C2H2_4	zf-C2H2,PF00096.21,7.70E-06, | zf-C2H2,PF00096.21,7.70E-06, | zf-C2H2_4,PF13894.1,1.40E-05, | zf-C2H2_4,PF13894.1,1.40E-05,	2	143	554	0.258123	0.258123	FOXM_5190aT_00285	Scaffold_1	EVM_CSIRO_April_2013	754036	754589	+		F:zinc ion binding; F:nucleic acid binding; C:intracellular	F:GO:0008270; F:GO:0003676; C:GO:0005622	-	-	uncharacterized protein ffuj_00478	20	63.7%	3	core	49.1021
FOXM_5190aG_00286		GT41	TPR_11/TPR_12/TPR_11	TPR repeat. /Tetratricopeptide repeat. /TPR repeat.	1037	10	1	N	SignalP-noTM	nucl	8.5	N	o568-586i	1	0	4225797	FAD_binding_6|Globin|NAD_binding_1|TPR_1|TPR_1|TPR_1|TPR_1|TPR_1|TPR_11|TPR_11|TPR_11|TPR_11|TPR_12|TPR_2|TPR_2|TPR_2|TPR_7|TPR_8|TPR_8|TPR_9|TPR_9	FAD_binding_6,PF00970.19,4.40E-08, | Globin,PF00042.17,1.30E-06, | NAD_binding_1,PF00175.16,2.20E-08, | TPR_1,PF00515.23,6.30E-40, | TPR_1,PF00515.23,6.30E-40, | TPR_1,PF00515.23,6.30E-40, | TPR_1,PF00515.23,6.30E-40, | TPR_1,PF00515.23,6.30E-40, | TPR_11	7	507	9303	0.0544985	0.0544985	FOXM_5190aT_00286	Scaffold_1	EVM_CSIRO_April_2013	755201	764503	-		F:heme binding; F:oxygen transporter activity; P:response to stress; F:oxidoreductase activity; P:oxygen transport; F:iron ion binding; P:oxidation-reduction process; F:oxygen binding	F:GO:0020037; F:GO:0005344; P:GO:0006950; F:GO:0016491; P:GO:0015671; F:GO:0005506; P:GO:0055114; F:GO:0019825	-	-	heat shock protein sti1	20	91.95%	8	core	49.1021
FOXM_5190aG_00287					636	6	0.9	N	SignalP-noTM	cyto	11	N	o	0	0	4225797	DALR_1|tRNA-synt_1d	DALR_1,PF05746.10,2.00E-11, | tRNA-synt_1d,PF00750.14,9.00E-49,	0	0	1963	0	0	FOXM_5190aT_00287	Scaffold_1	EVM_CSIRO_April_2013	765179	767141	-		C:cytoplasm; F:arginine-tRNA ligase activity; P:arginyl-tRNA aminoacylation; F:ATP binding; P:arginine metabolic process; P:proline metabolic process	C:GO:0005737; F:GO:0004814; P:GO:0006420; F:GO:0005524; P:GO:0006525; P:GO:0006560	(6.1) Forming carbon-oxygen bonds	EC:6.1.1.19	arginyl-trna synthetase	20	73.6%	6	core	49.1021
FOXM_5190aG_00288					501	5	1	N	SignalP-noTM	nucl	17.5	N	o	0	0	4225797			0	0	2622	0	0	FOXM_5190aT_00288	Scaffold_1	EVM_CSIRO_April_2013	767355	769976	-		F:ATP binding; F:arginine-tRNA ligase activity; C:cytoplasm; F:aminoacyl-tRNA ligase activity; F:nucleotide binding; P:arginyl-tRNA aminoacylation; P:tRNA aminoacylation for protein translation; F:N-acetyltransferase activity	F:GO:0005524; F:GO:0004814; C:GO:0005737; F:GO:0004812; F:GO:0000166; P:GO:0006420; P:GO:0006418; F:GO:0008080			uncharacterized protein ffuj_00481	18	55.44444444444444%	8	core	49.1021
FOXM_5190aG_00289					703	10	1.4	N	SignalP-noTM	plas	12	N	o597-616i628-651o	2	2	4225797			0	0	3317	0	0	FOXM_5190aT_00289	Scaffold_1	EVM_CSIRO_April_2013	772171	775487	-		F:ATP binding; F:arginine-tRNA ligase activity; C:cytoplasm; F:aminoacyl-tRNA ligase activity; F:nucleotide binding; P:arginyl-tRNA aminoacylation; P:tRNA aminoacylation for protein translation; F:N-acetyltransferase activity	F:GO:0005524; F:GO:0004814; C:GO:0005737; F:GO:0004812; F:GO:0000166; P:GO:0006420; P:GO:0006418; F:GO:0008080			uncharacterized protein ffuj_00481	17	49.64705882352941%	8	core	49.1021
FOXM_5190aG_00290					1020	16	1.6	N	SignalP-noTM	extr	7	Y	n6-17c25/26o327-349i517-533o	2	1	4225797	DUF3844	DUF3844,PF12955.2,2.70E-34,	10	820	4822	0.170054	0.170054	FOXM_5190aT_00290	Scaffold_1	EVM_CSIRO_April_2013	776977	781798	-		F:sequence-specific DNA binding RNA polymerase II transcription factor activity; P:regulation of transcription from RNA polymerase II promoter; C:nucleus; F:zinc ion binding	F:GO:0000981; P:GO:0006357; C:GO:0005634; F:GO:0008270	-	-	uncharacterized protein ffuj_00482	20	75.35%	4	core	49.1021
FOXM_5190aG_00291					439	3	0.7	N	SignalP-noTM	mito	15	N	i99-118o	1	1	4225797			2	90	1474	0.0610583	0.0610583	FOXM_5190aT_00291	Scaffold_1	EVM_CSIRO_April_2013	782214	783687	+		-	-			uncharacterized protein ffuj_00484	20	69.05%	0	core	49.1021
FOXM_5190aG_00292					681	0	0	N	SignalP-noTM	nucl	21.5	N	o	0	0	4225797	Bromodomain|Bromodomain	Bromodomain,PF00439.20,1.60E-30, | Bromodomain,PF00439.20,1.60E-30,	1	25	2320	0.0107759	0.0107759	FOXM_5190aT_00292	Scaffold_1	EVM_CSIRO_April_2013	784138	786457	-		-	-			protein polybromo-1	20	75.6%	0	core	49.1021
FOXM_5190aG_00293					270	2	0.7	N	SignalP-noTM	cyto_nucl	13	N	o	0	0	4225797	Maf	Maf,PF02545.9,2.40E-44,	5	306	864	0.354167	0.354167	FOXM_5190aT_00293	Scaffold_1	EVM_CSIRO_April_2013	787513	788376	+		F:transferase activity; F:protein dimerization activity; C:cytoplasm	F:GO:0016740; F:GO:0046983; C:GO:0005737	-	-	maf-like protein	20	88.2%	3	core	49.1021
FOXM_5190aG_00294					116	0	0	N	SignalP-noTM	nucl	18	N	o	0	0	4225797	HLH	HLH,PF00010.21,1.70E-08,	4	232	501	0.463074	0.463074	FOXM_5190aT_00294	Scaffold_1	EVM_CSIRO_April_2013	789053	789553	+		F:protein dimerization activity; F:DNA binding; C:cytoplasm	F:GO:0046983; F:GO:0003677; C:GO:0005737	-	-	helix-loop-helix dna-binding domain-containing protein	20	90.4%	3	core	49.1021
FOXM_5190aG_00295					519	8	1.5	N	SignalP-noTM	mito	19	N	o	0	0	4225797	HGTP_anticodon|tRNA-synt_2b	HGTP_anticodon,PF03129.15,2.80E-07, | tRNA-synt_2b,PF00587.20,4.50E-48,	1	17	1659	0.0102471	0.0102471	FOXM_5190aT_00295	Scaffold_1	EVM_CSIRO_April_2013	789655	791313	-		C:mitochondrion; F:threonine-tRNA ligase activity; F:ATP binding; P:mitochondrial threonyl-tRNA aminoacylation; P:glycine metabolic process; P:L-serine metabolic process; P:threonine metabolic process	C:GO:0005739; F:GO:0004829; F:GO:0005524; P:GO:0070159; P:GO:0006544; P:GO:0006563; P:GO:0006566	(6.1) Forming carbon-oxygen bonds	EC:6.1.1.3	related to threonine--trna ligase	20	85.05%	7	core	49.1021
FOXM_5190aG_00296					1048	4	0.4	N	SignalP-noTM	nucl	10	N	o	0	0	4225797	IBN_N	IBN_N,PF03810.14,8.30E-13,	2	101	3197	0.0315921	0.0315921	FOXM_5190aT_00296	Scaffold_1	EVM_CSIRO_April_2013	791958	795154	+		C:nuclear pore; F:protein transporter activity; P:intracellular protein transport	C:GO:0005643; F:GO:0008565; P:GO:0006886	-	-	importin-beta domain-containing protein	20	88.45%	3	core	49.1021
FOXM_5190aG_00297		GH76	ADH_zinc_N	Zinc-binding dehydrogenase.	337	1	0.3	N	SignalP-noTM	cyto	16.5	N	o	0	0	4225797	ADH_N|ADH_zinc_N|ADH_zinc_N_2	ADH_N,PF08240.7,1.30E-06, | ADH_zinc_N,PF00107.21,2.50E-33, | ADH_zinc_N_2,PF13602.1,2.80E-09,	23	960	1165	0.824034	0.824034	FOXM_5190aT_00297	Scaffold_1	EVM_CSIRO_April_2013	795386	796550	-		F:zinc ion binding; F:oxidoreductase activity; P:oxidation-reduction process; F:nucleotide binding	F:GO:0008270; F:GO:0016491; P:GO:0055114; F:GO:0000166	-	-	quinone oxidoreductase-like protein 2 like protein	20	91.05%	4	core	49.1021
FOXM_5190aG_00298		AA10	ubiquitin	Ubiquitin family. This family contains a number of ubiquitin-like proteins: SUMO (smt3 homologue), Nedd8, Elongin B, Rub1, and Parkin. A number of them are thought to carry a distinctive five-residue motif termed the proteasome-interacting motif (PIM), which may have a biologically significant role in protein delivery to proteasomes and recruitment of proteasomes to transcription sites.	448	0	0	N	SignalP-noTM	nucl	20.5	N	o	0	0	4225797	Rad60-SLD|UBA|ubiquitin	Rad60-SLD,PF11976.3,4.90E-06, | UBA,PF00627.26,3.20E-08, | ubiquitin,PF00240.18,4.90E-19,	2	133	1398	0.0951359	0.0951359	FOXM_5190aT_00298	Scaffold_1	EVM_CSIRO_April_2013	797156	798553	-		-	-			deubiquitination-protection protein dph1	20	76.35%	0	core	49.1021
FOXM_5190aG_00299					412	7	1.7	N	SignalP-noTM	cyto	11	N	o	0	0	4225797	NPR2|NPR2	NPR2,PF06218.6,6.90E-114, | NPR2,PF06218.6,6.90E-114,	4	282	1336	0.211078	0.211078	FOXM_5190aT_00299	Scaffold_1	EVM_CSIRO_April_2013	799845	801180	+		-	-			tumor suppressor candidate 4	20	87.3%	0	core	49.1021
FOXM_5190aG_00300					616	1	0.2	N	SignalP-noTM	mito	22.5	N	o	0	0	4225797	tRNA-synt_1b	tRNA-synt_1b,PF00579.20,4.00E-75,	0	0	1960	0	0	FOXM_5190aT_00300	Scaffold_1	EVM_CSIRO_April_2013	801311	803270	-		F:RNA binding; F:ATP binding; P:tyrosyl-tRNA aminoacylation; F:tyrosine-tRNA ligase activity; C:cytoplasm; P:tryptophan biosynthetic process; P:tyrosine biosynthetic process; P:L-phenylalanine biosynthetic process	F:GO:0003723; F:GO:0005524; P:GO:0006437; F:GO:0004831; C:GO:0005737; P:GO:0000162; P:GO:0006571; P:GO:0009094	(6.1) Forming carbon-oxygen bonds	EC:6.1.1.1	tyrosyl-trna synthetase	20	85.0%	8	core	49.1021
FOXM_5190aG_00301					183	1	0.5	N	SignalP-noTM	mito	12	N	i146-163o	1	0	4225797	CybS	CybS,PF05328.7,1.60E-52,	9	367	679	0.540501	0.540501	FOXM_5190aT_00301	Scaffold_1	EVM_CSIRO_April_2013	803719	804397	+		C:mitochondrial envelope; F:iron ion binding; F:heme binding; P:tricarboxylic acid cycle; P:mitochondrial electron transport, succinate to ubiquinone; C:integral to membrane	C:GO:0005740; F:GO:0005506; F:GO:0020037; P:GO:0006099; P:GO:0006121; C:GO:0016021	-	-	succinate dehydrogenase cytochrome b small subunit	20	84.6%	6	core	49.1021
FOXM_5190aG_00302					841	10	1.2	N	SignalP-TM	extr	16	Y	n16-31c36/37o	0	0	4225797	DUF3419|Methyltransf_12|Methyltransf_18|Methyltransf_23|Methyltransf_31	DUF3419,PF11899.3,4.70E-158, | Methyltransf_12,PF08242.7,1.40E-08, | Methyltransf_18,PF12847.2,6.50E-09, | Methyltransf_23,PF13489.1,3.30E-13, | Methyltransf_31,PF13847.1,1.10E-08,	0	0	2679	0	0	FOXM_5190aT_00302	Scaffold_1	EVM_CSIRO_April_2013	804764	807442	-		F:methyltransferase activity; P:methylation	F:GO:0008168; P:GO:0032259	(2.1) Transferring one-carbon groups	EC:2.1.1.0	related to s-adenosylmethionine:diacylglycerol 3-amino-3-carboxypropyl transferase	20	90.35%	2	core	49.1021
FOXM_5190aG_00303					638	0	0	N	SignalP-noTM	nucl	25	N	o	0	0	4225797	Ada3	Ada3,PF10198.4,5.20E-45,	0	0	2034	0	0	FOXM_5190aT_00303	Scaffold_1	EVM_CSIRO_April_2013	809696	811729	+		F:transferase activity	F:GO:0016740	-	-	transcriptional regulator	20	83.8%	1	core	49.1021
FOXM_5190aG_00304		CE9	Urease_gamma/Urease_beta/Urease_alpha/Amidohydro_1	Urease, gamma subunit. Urease is a nickel-binding enzyme that catalyzes the hydrolysis of urea to carbon dioxide and ammonia./Urease beta subunit. This subunit is known as alpha in Heliobacter./Urease alpha-subunit, N-terminal domain. The N-terminal domain is a composite domain and plays a major trimer stabilising role by contacting the catalytic domain of the symmetry related alpha-subunit./Amid…	837	16	1.9	N	SignalP-noTM	cyto	15.5	N	o	0	0	4225797	Amidohydro_1|Amidohydro_5|Urease_alpha|Urease_beta|Urease_gamma	Amidohydro_1,PF01979.15,1.80E-60, | Amidohydro_5,PF13594.1,1.20E-06, | Urease_alpha,PF00449.15,1.30E-53, | Urease_beta,PF00699.15,2.30E-42, | Urease_gamma,PF00547.13,1.00E-39,	4	195	2837	0.0687346	0.0687346	FOXM_5190aT_00304	Scaffold_1	EVM_CSIRO_April_2013	812400	815236	+		P:urea catabolic process; F:urease activity; F:nickel cation binding; P:urea cycle intermediate metabolic process; P:purine nucleobase metabolic process; P:atrazine catabolic process	P:GO:0043419; F:GO:0009039; F:GO:0016151; P:GO:0000051; P:GO:0006144; P:GO:0019381	(3.5) Acting on carbon-nitrogen bonds, other than peptide bonds	EC:3.5.1.5	urease	20	92.15%	6	core	49.1021
FOXM_5190aG_00305		GH32	Ferric_reduct/FAD_binding_8/NAD_binding_6	Ferric reductase like transmembrane component. This family includes a common region in the transmembrane proteins mammalian cytochrome B-245 heavy chain (gp91-phox), ferric reductase transmembrane component in yeast and respiratory burst oxidase from mouse-ear cress. This may be a family of flavocytochromes capable of moving electrons across the plasma membrane. The Frp1 protein from S. pombe is …	558	10	1.8	N	SignalP-TM	plas	10	N	i20-39o59-83i104-122o142-163i175-193o	5	5	4225797	FAD_binding_8|Ferric_reduct|NAD_binding_6	FAD_binding_8,PF08022.7,4.00E-22, | Ferric_reduct,PF01794.14,1.50E-17, | NAD_binding_6,PF08030.7,1.80E-22,	29	1146	1782	0.643098	0.643098	FOXM_5190aT_00305	Scaffold_1	EVM_CSIRO_April_2013	815680	817461	-		F:oxidoreductase activity; P:oxidation-reduction process; C:integral to membrane	F:GO:0016491; P:GO:0055114; C:GO:0016021	-	-	nadph oxidase	20	93.85%	3	core	49.1021
FOXM_5190aG_00306					1225	12	1	N	SignalP-noTM	nucl	10.5	N	o212-234i246-270o	2	2	4225797	C2|C2	C2,PF00168.25,2.50E-18, | C2,PF00168.25,2.50E-18,	0	0	3858	0	0	FOXM_5190aT_00306	Scaffold_1	EVM_CSIRO_April_2013	820336	824193	+		-	-			meiotically up-regulated protein	20	80.55%	0	core	49.1021
FOXM_5190aG_00307		GT2	PAS_9/PAS_3/HisKA/HATPase_c/Response_reg	PAS domain. /PAS fold. The PAS fold corresponds to the structural domain that has previously been defined as PAS and PAC motifs. The PAS fold appears in archaea, eubacteria and eukarya./His Kinase A (phospho-acceptor) domain. Dimerisation and phospho-acceptor domain of histidine kinases./Histidine kinase-, DNA gyrase B-, and HSP90-like ATPase. This family represents the structurally related ATPas…	1368	13	1	N	SignalP-noTM	nucl	9.5	N	o	0	0	4225797	HATPase_c|HisKA|PAS_3|PAS_4|PAS_8|PAS_8|PAS_9|Response_reg	HATPase_c,PF02518.21,2.50E-29, | HisKA,PF00512.20,1.70E-21, | PAS_3,PF08447.6,1.20E-18, | PAS_4,PF08448.5,3.30E-13, | PAS_8,PF13188.1,1.40E-07, | PAS_8,PF13188.1,1.40E-07, | PAS_9,PF13426.1,2.40E-20, | Response_reg,PF00072.19,2.70E-22,	0	0	4261	0	0	FOXM_5190aT_00307	Scaffold_1	EVM_CSIRO_April_2013	825013	829273	-		P:phosphorelay signal transduction system; F:phosphorelay response regulator activity; P:intracellular signal transduction; C:intracellular; P:regulation of transcription, DNA-dependent; P:signal transduction by phosphorylation; F:ATP binding; C:membrane; F:phosphorelay sensor kinase activity; P:regulation of transcription, DNA-dependent; C:protein histidine kinase complex	P:GO:0000160; F:GO:0000156; P:GO:0035556; C:GO:0005622; P:GO:0006355; P:GO:0023014; F:GO:0005524; C:GO:0016020; F:GO:0000155; P:GO:0045449; C:GO:0009365	-	-	histidine kinase hhk6p	20	84.85%	11	core	49.1021
FOXM_5190aG_00308					407	11	2.7	N	SignalP-noTM	cysk	11	N	o	0	0	4225797	WLM	WLM,PF08325.5,1.40E-56,	0	0	1276	0	0	FOXM_5190aT_00308	Scaffold_1	EVM_CSIRO_April_2013	832706	833981	-		F:zinc ion binding; C:intracellular; F:methyltransferase activity; P:methylation	F:GO:0008270; C:GO:0005622; F:GO:0008168; P:GO:0032259	(2.1) Transferring one-carbon groups	EC:2.1.1.0	dna damage response protein wss1	20	75.35%	4	core	49.1021
FOXM_5190aG_00309					275	4	1.5	N	SignalP-noTM	cysk	12	N	o	0	0	4225797	Methyltransf_11|Methyltransf_12|Methyltransf_18|Methyltransf_23|Methyltransf_25|Methyltransf_26|Methyltransf_31|MTS|PCMT	Methyltransf_11,PF08241.7,1.40E-13, | Methyltransf_12,PF08242.7,2.20E-11, | Methyltransf_18,PF12847.2,6.90E-10, | Methyltransf_23,PF13489.1,3.60E-10, | Methyltransf_25,PF13649.1,3.30E-09, | Methyltransf_26,PF13659.1,7.40E-07, | Methyltransf_31,PF13847.1,2	0	0	975	0	0	FOXM_5190aT_00309	Scaffold_1	EVM_CSIRO_April_2013	834471	835445	-		F:zinc ion binding; C:intracellular; F:methyltransferase activity; P:methylation	F:GO:0008270; C:GO:0005622; F:GO:0008168; P:GO:0032259	(2.1) Transferring one-carbon groups	EC:2.1.1.0	methyltransferase type 11	20	79.6%	4	core	49.1021
FOXM_5190aG_00310					157	1	0.6	N	SignalP-noTM	nucl	20	N	o	0	0	4225797			0	0	471	0	0	FOXM_5190aT_00310	Scaffold_1	EVM_CSIRO_April_2013	837917	838387	+		-	-			uncharacterized protein ffuj_00503	5	86.0%	0	core	49.1021
FOXM_5190aG_00311					1067	8	0.7	N	SignalP-noTM	nucl	13	N	o	0	0	4225797	DUF1726|GNAT_acetyltr_2|Helicase_RecD|tRNA_bind_2	DUF1726,PF08351.6,4.60E-40, | GNAT_acetyltr_2,PF13718.1,2.20E-82, | Helicase_RecD,PF05127.9,1.70E-65, | tRNA_bind_2,PF13725.1,3.30E-34,	4	227	3365	0.0674591	0.0674591	FOXM_5190aT_00311	Scaffold_1	EVM_CSIRO_April_2013	838785	842149	-		C:90S preribosome; C:nucleolus; F:transferase activity; P:ribosomal small subunit biogenesis	C:GO:0030686; C:GO:0005730; F:GO:0016740; P:GO:0042274	-	-	upf0202 protein kre33	20	91.6%	4	core	49.1021
FOXM_5190aG_00312					339	1	0.3	N	SignalP-noTM	mito	18	Y	n9-19c31/32o	0	0	4225797	DUF1713	DUF1713,PF08213.6,1.60E-11,	13	684	1071	0.638656	0.638656	FOXM_5190aT_00312	Scaffold_1	EVM_CSIRO_April_2013	842901	843971	-		-	-			duf1713 domain protein	20	81.1%	0	core	49.1021
FOXM_5190aG_00313					176	1	0.6	N	SignalP-TM	mito	17	Y	n17-28c35/36o55-75i96-114o126-148i155-172o	4	2	4225797	Mpv17_PMP22	Mpv17_PMP22,PF04117.7,6.10E-27,	8	324	634	0.511041	0.511041	FOXM_5190aT_00313	Scaffold_1	EVM_CSIRO_April_2013	844910	845543	-		C:mitochondrial inner membrane; C:integral to membrane	C:GO:0005743; C:GO:0016021	-	-	integral membrane mpv17 pmp22	20	87.15%	2	core	49.1021
FOXM_5190aG_00314					258	4	1.6	N	SignalP-noTM	plas	14	N	i26-45o51-69i89-108o120-139i	4	4	4225797			0	0	832	0	0	FOXM_5190aT_00314	Scaffold_1	EVM_CSIRO_April_2013	846564	847395	-		-	-			nucleosome binding protein	20	65.8%	0	core	49.1021
FOXM_5190aG_00315					355	0	0	N	SignalP-noTM	nucl	22	N	o	0	0	4225797	HMG_box	HMG_box,PF00505.14,1.30E-06,	6	397	1541	0.257625	0.257625	FOXM_5190aT_00315	Scaffold_1	EVM_CSIRO_April_2013	848171	849711	-		-	-			high mobility group protein	20	79.25%	0	core	49.1021
FOXM_5190aG_00316					967	6	0.6	Y	SignalP-noTM	extr	17	Y	n9-20c25/26o	0	1	4225797	Het-C	Het-C,PF07217.6,1.00E-259,	18	1324	3129	0.423138	0.423138	FOXM_5190aT_00316	Scaffold_1	EVM_CSIRO_April_2013	853671	856799	+		-	-			nima-interacting protein	20	83.55%	0	core	49.1021
FOXM_5190aG_00317					570	8	1.4	N	SignalP-noTM	nucl	16	N	o207-232i	1	1	4225797	zf-C3HC4|zf-C3HC4_2|zf-RING_2	zf-C3HC4,PF00097.20,2.00E-06, | zf-C3HC4_2,PF13923.1,3.00E-06, | zf-RING_2,PF13639.1,2.60E-11,	4	230	1856	0.123922	0.123922	FOXM_5190aT_00317	Scaffold_1	EVM_CSIRO_April_2013	860840	862695	+		F:zinc ion binding; F:metal ion binding	F:GO:0008270; F:GO:0046872	-	-	ring finger domain-containing protein	20	75.65%	2	core	49.1021
FOXM_5190aG_00318					475	0	0	N	SignalP-noTM	nucl	15	N	o	0	0	4225797			4	353	1806	0.19546	0.19546	FOXM_5190aT_00318	Scaffold_1	EVM_CSIRO_April_2013	863317	865122	-		-	-			uncharacterized protein ffuj_00511	20	85.55%	0	core	49.1021
FOXM_5190aG_00319					542	14	2.6	N	SignalP-noTM	nucl	12	N	o	0	0	4225797	Fungal_trans	Fungal_trans,PF04082.13,1.00E-08,	0	0	1784	0	0	FOXM_5190aT_00319	Scaffold_1	EVM_CSIRO_April_2013	866287	868070	-		F:zinc ion binding; F:DNA binding; P:transcription, DNA-dependent; C:nucleus	F:GO:0008270; F:GO:0003677; P:GO:0006351; C:GO:0005634	-	-	c6 transcription	20	54.1%	4	core	49.1021
FOXM_5190aG_00320					438	11	2.5	N	SignalP-noTM	plas	11	N	i198-219o255-273i	2	0	4225797	Pex2_Pex12	Pex2_Pex12,PF04757.9,6.50E-41,	2	124	1314	0.0943683	0.0943683	FOXM_5190aT_00320	Scaffold_1	EVM_CSIRO_April_2013	870661	871974	+		F:zinc ion binding	F:GO:0008270	-	-	peroxisomal biogenesis factor 2	20	89.5%	1	core	49.1021
FOXM_5190aG_00321					602	4	0.7	N	SignalP-noTM	plas	23	N	i116-135o171-194i206-228o240-261i335-355o375-396i408-428o440-464i485-509o529-550i	10	10	4225797	MFS_1_like	MFS_1_like,PF12832.2,2.30E-17,	4	412	1914	0.215256	0.215256	FOXM_5190aT_00321	Scaffold_1	EVM_CSIRO_April_2013	872662	874575	+		-	-			conserved fungal protein	20	84.35%	0	core	49.1021
FOXM_5190aG_00322					223	1	0.4	N	SignalP-noTM	cyto	13	N	o	0	0	4225797	Pribosyltran	Pribosyltran,PF00156.22,5.90E-18,	12	597	737	0.810041	0.810041	FOXM_5190aT_00322	Scaffold_1	EVM_CSIRO_April_2013	880489	881225	+		C:cytoplasm; F:adenine phosphoribosyltransferase activity; P:nucleoside metabolic process; P:adenine salvage	C:GO:0005737; F:GO:0003999; P:GO:0009116; P:GO:0006168	(2.4) Glycosyltransferases	EC:2.4.2.7	adenine phosphoribosyltransferase	20	85.8%	4	core	49.1021
FOXM_5190aG_00323		GH47	Glyco_hydro_47	Glycosyl hydrolase family 47. Members of this family are alpha-mannosidases that catalyze the hydrolysis of the terminal 1,2-linked alpha-D-mannose residues in the oligo-mannose oligosaccharide Man(9)(GlcNAc)(2).	992	9	0.9	N	SignalP-noTM	mito	14	N	o	0	0	4225797	Glyco_hydro_47	Glyco_hydro_47,PF01532.15,4.00E-125,	2	170	3113	0.0546097	0.0546097	FOXM_5190aT_00323	Scaffold_1	EVM_CSIRO_April_2013	881916	885028	-		F:mannosyl-oligosaccharide 1,2-alpha-mannosidase activity; F:calcium ion binding; C:membrane; P:carbohydrate metabolic process	F:GO:0004571; F:GO:0005509; C:GO:0016020; P:GO:0005975	(3.2) Glycosylases	EC:3.2.1.113	er glycosyl hydrolase	20	78.05%	4	core	49.1021
FOXM_5190aG_00324					517	5	1	N	SignalP-noTM	nucl	22	N	o	0	0	4225797			2	176	1717	0.102504	0.102504	FOXM_5190aT_00324	Scaffold_1	EVM_CSIRO_April_2013	887867	889583	-		-	-			uncharacterized protein ffuj_00517	20	66.65%	0	core	49.1021
FOXM_5190aG_00325					744	13	1.7	N	SignalP-noTM	nucl	24	N	o514-534i	1	0	4225797	Zn_clus	Zn_clus,PF00172.13,6.00E-06,	3	212	2397	0.0884439	0.0884439	FOXM_5190aT_00325	Scaffold_1	EVM_CSIRO_April_2013	899785	902181	-		P:regulation of transcription from RNA polymerase II promoter; F:zinc ion binding; F:metal ion binding; F:sequence-specific DNA binding RNA polymerase II transcription factor activity; F:DNA binding; C:nucleus	P:GO:0006357; F:GO:0008270; F:GO:0046872; F:GO:0000981; F:GO:0003677; C:GO:0005634	-	-	regulatory protein leu3	20	88.65%	6	core	49.1021
FOXM_5190aG_00326					70	1	1.4	N	SignalP-noTM	nucl	17.5	N	i	0	0	4225797			2	163	270	0.603704	0.603704	FOXM_5190aT_00326	Scaffold_1	EVM_CSIRO_April_2013	903587	903856	+		-	-			uncharacterized protein ffuj_00520	7	83.71428571428571%	0	core	49.1021
FOXM_5190aG_00327					478	2	0.4	N	SignalP-noTM	cyto	21	N	o	0	0	4225797	Aldedh	Aldedh,PF00171.17,1.40E-144,	14	691	1487	0.464694	0.464694	FOXM_5190aT_00327	Scaffold_1	EVM_CSIRO_April_2013	904602	906088	+		F:oxidoreductase activity, acting on the aldehyde or oxo group of donors, NAD or NADP as acceptor; P:oxidation-reduction process	F:GO:0016620; P:GO:0055114	(1.2) Acting on the aldehyde or oxo group of donors	EC:1.2.1.0	salicylaldehyde dehydrogenase	20	85.95%	2	core	49.1021
FOXM_5190aG_00328					97	4	4.1	N	SignalP-noTM	nucl	13	N	o	0	0	4225797	zf-Tim10_DDP	zf-Tim10_DDP,PF02953.10,8.30E-23,	3	215	345	0.623188	0.623188	FOXM_5190aT_00328	Scaffold_1	EVM_CSIRO_April_2013	906575	906919	+		C:mitochondrial inner membrane; F:metal ion binding; P:protein import into mitochondrial inner membrane; C:mitochondrial intermembrane space protein transporter complex	C:GO:0005743; F:GO:0046872; P:GO:0045039; C:GO:0042719	-	-	mitochondrial import inner membrane translocase subunit tim10	20	89.9%	4	core	49.1021
FOXM_5190aG_00329					903	7	0.8	N	SignalP-noTM	cyto	9	N	o	0	0	4225797			1	100	3065	0.0326264	0.0326264	FOXM_5190aT_00329	Scaffold_1	EVM_CSIRO_April_2013	907020	910084	-		-	-			sin3 complex subunit	20	78.45%	0	core	49.1021
FOXM_5190aG_00330					432	6	1.4	N	SignalP-noTM	cysk	18	N	o	0	0	4225797	CLTH|zf-RING_UBOX	CLTH,PF10607.4,7.50E-29, | zf-RING_UBOX,PF13445.1,7.50E-17,	0	0	1395	0	0	FOXM_5190aT_00330	Scaffold_1	EVM_CSIRO_April_2013	910869	912263	+		F:zinc ion binding; F:metal ion binding	F:GO:0008270; F:GO:0046872	-	-	regulator of gluconeogenesis	20	81.5%	2	core	49.1021
FOXM_5190aG_00331					439	5	1.1	N	SignalP-noTM	plas	22	N	i101-122o142-164i171-191o225-248i269-293o305-325i332-350o370-391i	8	8	4225797			24	970	1425	0.680702	0.680702	FOXM_5190aT_00331	Scaffold_1	EVM_CSIRO_April_2013	913081	914505	-		-	-			upf0658 golgi apparatus membrane protein	20	83.35%	0	core	49.1021
FOXM_5190aG_00332					748	12	1.6	N	SignalP-noTM	mito	13	N	o	0	0	4225797	Fungal_trans|Zn_clus	Fungal_trans,PF04082.13,6.10E-22, | Zn_clus,PF00172.13,4.40E-07,	0	0	2244	0	0	FOXM_5190aT_00332	Scaffold_1	EVM_CSIRO_April_2013	917337	919580	-		P:regulation of transcription from RNA polymerase II promoter; F:zinc ion binding; F:metal ion binding; F:sequence-specific DNA binding RNA polymerase II transcription factor activity; F:DNA binding; C:nucleus	P:GO:0006357; F:GO:0008270; F:GO:0046872; F:GO:0000981; F:GO:0003677; C:GO:0005634	-	-	fungal specific transcription factor domain-containing protein	20	69.7%	6	core	49.1021
FOXM_5190aG_00333		CE10	FMO-like/Pyr_redox_3/FMO-like	Flavin-binding monooxygenase-like. This family includes FMO proteins, cyclohexanone mono-oxygenase and a number of different mono-oxygenases./Pyridine nucleotide-disulphide oxidoreductase. /Flavin-binding monooxygenase-like. This family includes FMO proteins, cyclohexanone mono-oxygenase and a number of different mono-oxygenases.	490	1	0.2	N	SignalP-noTM	cyto	8.5	N	o	0	0	4225797	FMO-like|FMO-like|K_oxygenase|NAD_binding_8|NAD_binding_9|Pyr_redox_2|Pyr_redox_3|Thi4	FMO-like,PF00743.14,2.40E-42, | FMO-like,PF00743.14,2.40E-42, | K_oxygenase,PF13434.1,1.30E-09, | NAD_binding_8,PF13450.1,1.50E-07, | NAD_binding_9,PF13454.1,2.70E-12, | Pyr_redox_2,PF07992.9,3.40E-11, | Pyr_redox_3,PF13738.1,1.20E-18, | Thi4,PF01946.12,1	0	0	1573	0	0	FOXM_5190aT_00333	Scaffold_1	EVM_CSIRO_April_2013	920469	922041	+		F:flavin adenine dinucleotide binding; F:NADP binding; C:intrinsic to endoplasmic reticulum membrane; F:N,N-dimethylaniline monooxygenase activity; P:oxidation-reduction process	F:GO:0050660; F:GO:0050661; C:GO:0031227; F:GO:0004499; P:GO:0055114	(1.1) Acting on the CH-OH group of donors	EC:1.14.13.8	thiol-specific monooxygenase	20	78.55%	5	core	49.1021
FOXM_5190aG_00334		GT48	MFS_1/Sugar_tr/TRI12	Major Facilitator Superfamily. /Sugar (and other) transporter. /Fungal trichothecene efflux pump (TRI12). This family consists of several fungal specific trichothecene efflux pump proteins. Many of the genes involved in trichothecene toxin biosynthesis in Fusarium sporotrichioides are present within a gene cluster.It has been suggested that TRI12 may play a role in F. sporotrichioides self-protec…	607	6	1	N	SignalP-TM	plas	27	N	i74-98o110-129i141-160o166-187i199-220o226-249i261-283o295-315i336-355o375-393i400-418o430-451i463-486o544-561i	14	14	4225797	MFS_1|Sugar_tr|TRI12	MFS_1,PF07690.11,1.50E-52, | Sugar_tr,PF00083.19,8.20E-15, | TRI12,PF06609.8,9.40E-21,	4	211	1821	0.11587	0.11587	FOXM_5190aT_00334	Scaffold_1	EVM_CSIRO_April_2013	922388	924208	-		C:Mre11 complex; P:transmembrane transport; F:ATP binding; C:integral to membrane; P:DNA repair	C:GO:0030870; P:GO:0055085; F:GO:0005524; C:GO:0016021; P:GO:0006281	-	-	multidrug resistance protein fnx1	20	82.35%	5	core	49.1021
FOXM_5190aG_00335					1308	18	1.4	N	SignalP-noTM	nucl	15	N	o	0	0	4225797	AAA_23|SbcCD_C	AAA_23,PF13476.1,1.80E-25, | SbcCD_C,PF13558.1,3.80E-11,	2	190	3978	0.0477627	0.0477627	FOXM_5190aT_00335	Scaffold_1	EVM_CSIRO_April_2013	925387	929364	-		C:Mre11 complex; P:transmembrane transport; F:ATP binding; C:integral to membrane; P:DNA repair	C:GO:0030870; P:GO:0055085; F:GO:0005524; C:GO:0016021; P:GO:0006281	-	-	dna repair protein rad50	20	88.2%	5	core	49.1021
FOXM_5190aG_00336					486	5	1	N	SignalP-noTM	nucl	14.5	N	o	0	0	4225797	GATA|PAS|PAS_3|PAS_9	GATA,PF00320.22,1.40E-15, | PAS,PF00989.19,1.70E-06, | PAS_3,PF08447.6,3.60E-11, | PAS_9,PF13426.1,2.40E-08,	4	225	1639	0.137279	0.137279	FOXM_5190aT_00336	Scaffold_1	EVM_CSIRO_April_2013	932080	933718	+		F:zinc ion binding; F:signal transducer activity; F:metal ion binding; P:regulation of transcription, DNA-dependent; F:sequence-specific DNA binding; F:sequence-specific DNA binding transcription factor activity; P:signal transduction; C:transcription factor complex; P:regulation of transcription, DNA-dependent	F:GO:0008270; F:GO:0004871; F:GO:0046872; P:GO:0006355; F:GO:0043565; F:GO:0003700; P:GO:0007165; C:GO:0005667; P:GO:0045449	-	-	cutinase palindrome-binding protein	20	82.5%	9	core	49.1021
FOXM_5190aG_00337					233	0	0	N	SignalP-noTM	nucl	11.5	N	o	0	0	4225797			15	880	1066	0.825516	0.825516	FOXM_5190aT_00337	Scaffold_1	EVM_CSIRO_April_2013	934637	935702	+		F:molecular_function; C:cellular_component	F:GO:0003674; C:GO:0005575			beta-flanking protein	20	74.35%	2	core	49.1021
FOXM_5190aG_00338					593	6	1	N	SignalP-noTM	cyto	17.5	N	o	0	0	4225797	Amidase	Amidase,PF01425.16,7.60E-62,	2	200	1975	0.101266	0.101266	FOXM_5190aT_00338	Scaffold_1	EVM_CSIRO_April_2013	935857	937831	-		F:carbon-nitrogen ligase activity, with glutamine as amido-N-donor	F:GO:0016884	(6.3) Forming carbon-nitrogen bonds	EC:6.3.5.0	glutamyl-trna amidotransferase subunit a	20	81.35%	1	core	49.1021
FOXM_5190aG_00339					513	4	0.8	N	SignalP-TM	extr	16	Y	n13-23c28/29o	0	0	4225797	UPF0183|UPF0183	UPF0183,PF03676.9,1.80E-41, | UPF0183,PF03676.9,1.80E-41,	0	0	1589	0	0	FOXM_5190aT_00339	Scaffold_1	EVM_CSIRO_April_2013	938763	940351	+		-	-			upf0183 domain-containing protein	20	85.15%	0	core	49.1021
FOXM_5190aG_00340		AA4/AA7	FAD_binding_4/FAD-oxidase_C	FAD binding domain. This family consists of various enzymes that use FAD as a co-factor, most of the enzymes are similar to oxygen oxidoreductase. One of the enzymes Vanillyl-alcohol oxidase (VAO) has a solved structure, the alignment includes the FAD binding site, called the PP-loop, between residues 99-110. The FAD molecule is covalently bound in the known structure, however the residue that li…	617	9	1.5	N	SignalP-noTM	mito	26.5	N	i99-119o	1	1	4225797	FAD-oxidase_C|FAD_binding_4	FAD-oxidase_C,PF02913.14,1.20E-62, | FAD_binding_4,PF01565.18,7.70E-37,	4	247	1952	0.126537	0.126537	FOXM_5190aT_00340	Scaffold_1	EVM_CSIRO_April_2013	942060	944011	-		P:aerobic respiration; F:flavin adenine dinucleotide binding; P:cellular carbohydrate metabolic process; C:mitochondrial inner membrane; F:UDP-N-acetylmuramate dehydrogenase activity; P:amino sugar metabolic process	P:GO:0009060; F:GO:0050660; P:GO:0044262; C:GO:0005743; F:GO:0008762; P:GO:0006040	(1.1) Acting on the CH-OH group of donors	EC:1.1.1.158	d-lactate dehydrogenase	20	86.95%	6	core	49.1021
FOXM_5190aG_00341					677	7	1	N	SignalP-noTM	nucl	17	N	o	0	0	4225797	Clr5	Clr5,PF14420.1,5.60E-22,	0	0	2084	0	0	FOXM_5190aT_00341	Scaffold_1	EVM_CSIRO_April_2013	944961	947044	-		-	-			uncharacterized protein ffuj_00536	20	63.8%	0	core	49.1021
FOXM_5190aG_00342					303	3	1	N	SignalP-noTM	mito	14	N	o	0	0	4225797	ECH	ECH,PF00378.15,2.20E-41,	4	320	909	0.352035	0.352035	FOXM_5190aT_00342	Scaffold_1	EVM_CSIRO_April_2013	947975	948883	+		F:isomerase activity; P:metabolic process	F:GO:0016853; P:GO:0008152	-	-	enoyl- hydratase isomerase	20	83.7%	2	core	49.1021
FOXM_5190aG_00343					471	1	0.2	N	SignalP-noTM	nucl	24	N	o	0	0	4225797			3	217	1413	0.153574	0.153574	FOXM_5190aT_00343	Scaffold_1	EVM_CSIRO_April_2013	950099	951511	-		-	-			uncharacterized protein ffuj_00538	20	68.4%	0	core	49.1021
FOXM_5190aG_00344					82	2	2.4	N	SignalP-noTM	nucl	15	N	o	0	0	4225797			0	0	1733	0	0	FOXM_5190aT_00344	Scaffold_1	EVM_CSIRO_April_2013	959334	961066	+		-	-			---NA---	0		0	core	49.1021
FOXM_5190aG_00345		GT2	Glyco_tranf_2_3	Glycosyltransferase like family 2. Members of this family of prokaryotic proteins include putative glucosyltransferase, which are involved in bacterial capsule biosynthesis.	530	10	1.9	N	SignalP-TM	plas	19	N	o337-361i373-396o402-424i	3	4	4225797	Glycos_transf_2|Glyco_tranf_2_3|Glyco_transf_21	Glycos_transf_2,PF00535.21,1.80E-07, | Glyco_tranf_2_3,PF13641.1,2.80E-18, | Glyco_transf_21,PF13506.1,4.30E-08,	0	0	1805	0	0	FOXM_5190aT_00345	Scaffold_1	EVM_CSIRO_April_2013	963261	965065	+		F:transferase activity	F:GO:0016740	-	-	glycosyltransferase family 2	20	87.55%	1	core	49.1021
FOXM_5190aG_00346					362	3	0.8	N	SignalP-noTM	nucl	15.5	N	o	0	0	4225797			3	252	1242	0.202899	0.202899	FOXM_5190aT_00346	Scaffold_1	EVM_CSIRO_April_2013	971100	972341	-		-	-			uncharacterized protein ffuj_00540	20	60.1%	0	core	49.1021
FOXM_5190aG_00347					500	2	0.4	N	SignalP-TM	plas	22	N	o26-43i55-75o81-99i131-152o172-190i211-230o242-261i268-286o312-332i352-370o390-419i440-458o470-493i	13	13	4225797	GWT1	GWT1,PF06423.7,2.40E-43,	10	395	1570	0.251592	0.251592	FOXM_5190aT_00347	Scaffold_1	EVM_CSIRO_April_2013	973178	974747	+		P:GPI anchor biosynthetic process; C:integral to membrane; F:glucosaminyl-phosphotidylinositol O-acyltransferase activity; C:endoplasmic reticulum membrane	P:GO:0006506; C:GO:0016021; F:GO:0032216; C:GO:0005789	-	-	gpi-anchored wall transfer protein 1	20	87.5%	4	core	49.1021
FOXM_5190aG_00348					1103	3	0.3	N	SignalP-noTM	nucl	15.5	N	o	0	0	4225797	Pkinase|Pkinase_Tyr	Pkinase,PF00069.20,1.70E-63, | Pkinase_Tyr,PF07714.12,3.70E-36,	0	0	3412	0	0	FOXM_5190aT_00348	Scaffold_1	EVM_CSIRO_April_2013	980170	983581	+		P:transmembrane transport; P:protein phosphorylation; F:ATP binding; C:integral to membrane; F:protein serine/threonine kinase activity; P:serine family amino acid metabolic process	P:GO:0055085; P:GO:0006468; F:GO:0005524; C:GO:0016021; F:GO:0004674; P:GO:0009069	(2.7) Transferring phosphorous-containing groups	EC:2.7.11.0	serine threonine protein kinase	20	77.85%	6	core	49.1021
FOXM_5190aG_00349		GH18	Na_Ca_ex	Sodium/calcium exchanger protein. This is a family of sodium/calcium exchanger integral membrane proteins. This family covers the integral membrane regions of the proteins. Sodium/calcium exchangers regulate intracellular Ca2+ concentrations in many cells; cardiac myocytes, epithelial cells, neurons retinal rod photoreceptors and smooth muscle cells. Ca2+ is moved into or out of the cytosol depen…	750	5	0.7	N	SignalP-noTM	plas	21	N	i127-145o151-171i183-204o216-239i251-273o285-304i591-610o625-643i655-682o688-709i716-736o	11	11	4225797	Na_Ca_ex|Na_Ca_ex	Na_Ca_ex,PF01699.19,1.10E-41, | Na_Ca_ex,PF01699.19,1.10E-41,	2	175	2486	0.0703942	0.0703942	FOXM_5190aT_00349	Scaffold_1	EVM_CSIRO_April_2013	986505	988990	+		P:transmembrane transport; P:protein phosphorylation; F:ATP binding; C:integral to membrane; F:protein serine/threonine kinase activity; P:serine family amino acid metabolic process	P:GO:0055085; P:GO:0006468; F:GO:0005524; C:GO:0016021; F:GO:0004674; P:GO:0009069	(2.7) Transferring phosphorous-containing groups	EC:2.7.11.0	ca2+ h+-exchanging protein	20	76.3%	6	core	49.1021
FOXM_5190aG_00350					396	4	1	N	SignalP-noTM	nucl	9.5	N	o	0	0	4225797	SPRY	SPRY,PF00622.23,1.50E-05,	2	172	1188	0.144781	0.144781	FOXM_5190aT_00350	Scaffold_1	EVM_CSIRO_April_2013	989599	990786	+		-	-			spry domain-containing protein	20	75.75%	0	core	49.1021
FOXM_5190aG_00351					456	0	0	N	SignalP-noTM	cysk	19	N	o	0	0	4225797	PPP4R2	PPP4R2,PF09184.6,3.10E-08,	2	137	1477	0.0927556	0.0927556	FOXM_5190aT_00351	Scaffold_1	EVM_CSIRO_April_2013	991320	992796	+		-	-			uncharacterized protein ffuj_00545	20	70.35%	0	core	49.1021
FOXM_5190aG_00352					1164	8	0.7	N	SignalP-noTM	mito	17	N	o	0	0	4225797	Kinesin|Microtub_bind	Kinesin,PF00225.18,1.50E-110, | Microtub_bind,PF13931.1,3.80E-08,	2	137	3591	0.0381509	0.0381509	FOXM_5190aT_00352	Scaffold_1	EVM_CSIRO_April_2013	993464	997054	+		F:microtubule motor activity; P:phosphorelay signal transduction system; F:microtubule binding; C:microtubule associated complex; C:microtubule; P:signal transduction by phosphorylation; F:ATP binding; P:microtubule-based movement; C:membrane; F:phosphorelay sensor kinase activity; C:tubulin complex; C:protein histidine kinase complex	F:GO:0003777; P:GO:0000160; F:GO:0008017; C:GO:0005875; C:GO:0005874; P:GO:0023014; F:GO:0005524; P:GO:0007018; C:GO:0016020; F:GO:0000155; C:GO:0045298; C:GO:0009365	-	-	kinesin related protein 2	20	84.9%	12	core	49.1021
FOXM_5190aG_00353					639	4	0.6	N	SignalP-noTM	nucl	18	N	o	0	0	4225797	RRN9	RRN9,PF10680.4,3.20E-16,	0	0	1973	0	0	FOXM_5190aT_00353	Scaffold_1	EVM_CSIRO_April_2013	997751	999723	-		F:DNA binding; C:intracellular; F:zinc ion binding	F:GO:0003677; C:GO:0005622; F:GO:0008270	-	-	rna polymerase i specific transcription initiation factor	20	68.45%	3	core	49.1021
FOXM_5190aG_00354					660	5	0.8	N	SignalP-noTM	nucl	21	N	o	0	0	4225797	BRCT|Pescadillo_N	BRCT,PF00533.21,3.20E-09, | Pescadillo_N,PF06732.6,4.00E-114,	11	581	1980	0.293434	0.293434	FOXM_5190aT_00354	Scaffold_1	EVM_CSIRO_April_2013	1000035	1002014	-		P:ribosomal large subunit biogenesis; C:nucleoplasm; P:cell cycle; C:PeBoW complex; C:preribosome, large subunit precursor; P:maturation of SSU-rRNA from tricistronic rRNA transcript (SSU-rRNA, 5.8S rRNA, LSU-rRNA)	P:GO:0042273; C:GO:0005654; P:GO:0007049; C:GO:0070545; C:GO:0030687; P:GO:0000462	-	-	pescadillo like protein	20	88.3%	6	core	49.1021
FOXM_5190aG_00355		GT50	PIG-U	GPI transamidase subunit PIG-U. Many eukaryotic proteins are anchored to the cell surface via glycosylphosphatidylinositol (GPI), which is posttranslationally attached to the carboxyl-terminus by GPI transamidase. The mammalian GPI transamidase is a complex of at least four subunits, GPI8, GAA1, PIG-S, and PIG-T. PIG-U is thought to represent a fifth subunit in this complex and may be involved in…	422	5	1.2	Y	SignalP-noTM	plas	19	Y	n9-24c28/29o181-201i213-239o265-288i300-318o324-341i353-372o378-402i	7	7	4225797	Mannosyl_trans|PIG-U	Mannosyl_trans,PF05007.8,4.30E-05, | PIG-U,PF06728.8,1.70E-124,	2	156	1384	0.112717	0.112717	FOXM_5190aT_00355	Scaffold_1	EVM_CSIRO_April_2013	1002487	1003870	+		P:GPI anchor biosynthetic process; C:integral to membrane; P:cell division; C:endoplasmic reticulum membrane	P:GO:0006506; C:GO:0016021; P:GO:0051301; C:GO:0005789	-	-	related to cell division control protein cdc91	20	89.2%	4	core	49.1021
FOXM_5190aG_00356					428	4	0.9	N	SignalP-noTM	cyto	10.5	N	o	0	0	4225797	Tom37|Tom37_C	Tom37,PF10568.4,1.60E-22, | Tom37_C,PF11801.3,3.00E-22,	0	0	1344	0	0	FOXM_5190aT_00356	Scaffold_1	EVM_CSIRO_April_2013	1004069	1005412	-		P:protein targeting to mitochondrion; C:mitochondrial outer membrane	P:GO:0006626; C:GO:0005741	-	-	mitochondrial import receptor subunit	20	75.45%	2	core	49.1021
FOXM_5190aG_00357					278	2	0.7	N	SignalP-noTM	nucl	17.5	N	o	0	0	4225797			0	0	886	0	0	FOXM_5190aT_00357	Scaffold_1	EVM_CSIRO_April_2013	1022852	1023737	-		-	-			uncharacterized protein ffuj_00553	20	75.9%	0	core	49.1021
FOXM_5190aG_00358		GH18	tRNA-synt_1/tRNA-synt_1g/Anticodon_1	tRNA synthetases class I (I, L, M and V). Other tRNA synthetase sub-families are too dissimilar to be included./tRNA synthetases class I (M). This family includes methionyl tRNA synthetases./Anticodon-binding domain of tRNA. This domain is found mainly hydrophobic tRNA synthetases. The domain binds to the anticodon of the tRNA.	942	10	1.1	N	SignalP-noTM	mito	14.5	N	o	0	0	4225797	Anticodon_1|tRNA-synt_1|tRNA-synt_1g	Anticodon_1,PF08264.8,5.70E-18, | tRNA-synt_1,PF00133.17,2.60E-152, | tRNA-synt_1g,PF09334.6,7.20E-22,	2	138	2946	0.0468432	0.0468432	FOXM_5190aT_00358	Scaffold_1	EVM_CSIRO_April_2013	1024068	1027013	+		F:isoleucine-tRNA ligase activity; F:aminoacyl-tRNA editing activity; P:isoleucyl-tRNA aminoacylation; P:regulation of translational fidelity; F:ATP binding; C:cytoplasm; P:isoleucine biosynthetic process; P:leucine biosynthetic process; P:valine biosynthetic process	F:GO:0004822; F:GO:0002161; P:GO:0006428; P:GO:0006450; F:GO:0005524; C:GO:0005737; P:GO:0009097; P:GO:0009098; P:GO:0009099	(6.1) Forming carbon-oxygen bonds	EC:6.1.1.5	isoleucyl-trna synthetase	20	80.6%	9	core	49.1021
FOXM_5190aG_00359					1217	4	0.3	N	SignalP-noTM	nucl	14	N	i1169-1189o1195-1214i	2	1	4225797			3	277	3651	0.0758696	0.0758696	FOXM_5190aT_00359	Scaffold_1	EVM_CSIRO_April_2013	1028058	1031708	+		-	-			uncharacterized protein ffuj_00555	20	67.9%	0	core	49.1021
FOXM_5190aG_00360					710	3	0.4	N	SignalP-noTM	plas	23	N	o595-616i628-647o	2	2	4225797	Syja_N	Syja_N,PF02383.13,1.10E-89,	1	100	2257	0.0443066	0.0443066	FOXM_5190aT_00360	Scaffold_1	EVM_CSIRO_April_2013	1032515	1034771	-		F:phosphoric ester hydrolase activity	F:GO:0042578	-	-	phosphoinositide phosphatase	20	88.55%	1	core	49.1021
FOXM_5190aG_00361					221	3	1.4	N	SignalP-noTM	mito	21.5	N	o	0	0	4225797	Arf|GTP_EFTU|Gtr1_RagA|Miro|MMR_HSR1|Ras	Arf,PF00025.16,2.30E-14, | GTP_EFTU,PF00009.22,4.40E-08, | Gtr1_RagA,PF04670.7,5.20E-08, | Miro,PF08477.8,1.00E-19, | MMR_HSR1,PF01926.18,1.50E-05, | Ras,PF00071.17,2.80E-58,	10	446	901	0.495005	0.495005	FOXM_5190aT_00361	Scaffold_1	EVM_CSIRO_April_2013	1035669	1036569	+		F:GTP binding; P:small GTPase mediated signal transduction; P:protein transport	F:GO:0005525; P:GO:0007264; P:GO:0015031	-	-	gtp-binding protein ypt5	20	95.7%	3	core	49.1021
FOXM_5190aG_00362					637	0	0	N	SignalP-noTM	mito	13.5	N	i111-130o	1	1	4225797	Mitofilin	Mitofilin,PF09731.4,6.00E-143,	38	1562	2042	0.764936	0.764936	FOXM_5190aT_00362	Scaffold_1	EVM_CSIRO_April_2013	1037830	1039871	+		C:integral to mitochondrial inner membrane	C:GO:0031305	-	-	formation of crista junctions protein 1	20	82.45%	1	core	49.1021
FOXM_5190aG_00363					493	3	0.6	N	SignalP-noTM	mito	21	N	o	0	0	4225797			0	0	1479	0	0	FOXM_5190aT_00363	Scaffold_1	EVM_CSIRO_April_2013	1040456	1041934	+		F:tetrahydrofolylpolyglutamate synthase activity; P:one-carbon metabolic process; F:ATP binding; P:tetrahydrofolylpolyglutamate biosynthetic process; P:glutamate metabolic process; P:folic acid biosynthetic process	F:GO:0004326; P:GO:0006730; F:GO:0005524; P:GO:0046901; P:GO:0006536; P:GO:0046656	(6.3) Forming carbon-nitrogen bonds	EC:6.3.2.17	folylpolyglutamate synthase	20	76.95%	6	core	49.1021
FOXM_5190aG_00364					491	3	0.6	N	SignalP-noTM	cyto	17	N	o	0	0	4225797			2	196	1633	0.120025	0.120025	FOXM_5190aT_00364	Scaffold_1	EVM_CSIRO_April_2013	1041982	1043614	-		C:mitochondrial inner membrane; F:tetrahydrofolylpolyglutamate synthase activity; P:one-carbon metabolic process; P:tetrahydrofolylpolyglutamate biosynthetic process; F:ATP binding; C:mitochondrial matrix; P:glutamate metabolic process; P:folic acid biosynthetic process	C:GO:0005743; F:GO:0004326; P:GO:0006730; P:GO:0046901; F:GO:0005524; C:GO:0005759; P:GO:0006536; P:GO:0046656	(6.3) Forming carbon-nitrogen bonds	EC:6.3.2.17	tetrahydrofolylpolyglutamate synthase	20	86.6%	8	core	49.1021
FOXM_5190aG_00365					358	18	5	N	SignalP-noTM	cyto	10.5	N	o	0	0	4225797	GFA|GFA	GFA,PF04828.9,3.70E-17, | GFA,PF04828.9,3.70E-17,	2	129	1074	0.120112	0.120112	FOXM_5190aT_00365	Scaffold_1	EVM_CSIRO_April_2013	1044196	1045269	-		F:carbon-sulfur lyase activity; P:metabolic process	F:GO:0016846; P:GO:0008152	-	-	duf636 domain protein	20	74.35%	2	core	49.1021
FOXM_5190aG_00366					582	1	0.2	N	SignalP-noTM	nucl	18	N	o	0	0	4225797	DUF3835|Prefoldin_3	DUF3835,PF12927.2,8.80E-18, | Prefoldin_3,PF13758.1,9.80E-26,	6	487	1746	0.278923	0.278923	FOXM_5190aT_00366	Scaffold_1	EVM_CSIRO_April_2013	1045933	1047678	+		-	-			uncharacterized protein ffuj_00562	20	76.45%	0	core	49.1021
FOXM_5190aG_00367					58	7	12.1	N	SignalP-noTM	cyto_nucl	12.833	N	o	0	0	4225797			113	227	227	1	1	FOXM_5190aT_00367	Scaffold_1	EVM_CSIRO_April_2013	1048799	1049025	+		-	-			uncharacterized protein ffuj_00563	7	91.0%	0	core	49.1021
FOXM_5190aG_00368					285	0	0	N	SignalP-noTM	nucl	14	N	o	0	0	4225797			2	285	923	0.308776	0.308776	FOXM_5190aT_00368	Scaffold_1	EVM_CSIRO_April_2013	1049833	1050755	-		-	-			uncharacterized protein ffuj_00564	5	86.2%	0	core	49.1021
FOXM_5190aG_00369					382	0	0	N	SignalP-TM	cyto_nucl	6	N	i41-63o69-89i	2	2	4225797			0	0	1443	0	0	FOXM_5190aT_00369	Scaffold_1	EVM_CSIRO_April_2013	1050912	1052354	-		-	-			uncharacterized protein ffuj_00564	7	80.28571428571429%	0	core	49.1021
FOXM_5190aG_00370					1480	7	0.5	N	SignalP-noTM	nucl	19	N	o	0	0	4225797	Spc7|Spc7_C2|Spc7_N|Spc7_N	Spc7,PF08317.6,6.80E-112, | Spc7_C2,PF15577.1,8.80E-18, | Spc7_N,PF15402.1,1.40E-229, | Spc7_N,PF15402.1,1.40E-229,	0	0	4544	0	0	FOXM_5190aT_00370	Scaffold_1	EVM_CSIRO_April_2013	1053157	1057700	-		-	-			chromosome segregation protein	20	74.25%	0	core	49.1021
FOXM_5190aG_00371					168	2	1.2	N	SignalP-noTM	nucl	10.5	N	o	0	0	4225797	Ribosomal_S17	Ribosomal_S17,PF00366.15,1.90E-30,	61	916	1158	0.791019	0.791019	FOXM_5190aT_00371	Scaffold_1	EVM_CSIRO_April_2013	1057752	1058909	+		C:ribosome; F:structural constituent of ribosome; P:translation; P:ribosome biogenesis	C:GO:0005840; F:GO:0003735; P:GO:0006412; P:GO:0042254	-	-	40s ribosomal protein s11	20	97.0%	4	core	49.1021
FOXM_5190aG_00372					307	4	1.3	N	SignalP-noTM	nucl	12	N	o	0	0	4225797			0	0	974	0	0	FOXM_5190aT_00372	Scaffold_1	EVM_CSIRO_April_2013	1059577	1060550	+		P:autophagy	P:GO:0006914	-	-	autophagy protein	20	76.4%	1	core	49.1021
FOXM_5190aG_00373					468	7	1.5	N	SignalP-noTM	cyto	15.5	N	o	0	0	4225797	Atg14	Atg14,PF10186.4,1.10E-79,	2	92	1451	0.0634045	0.0634045	FOXM_5190aT_00373	Scaffold_1	EVM_CSIRO_April_2013	1061376	1062826	-		P:positive regulation of autophagy	P:GO:0010508	-	-	uncharacterized protein ffuj_00568	20	77.5%	1	core	49.1021
FOXM_5190aG_00374					161	0	0	N	SignalP-noTM	nucl	17	N	o	0	0	4225797			1	100	589	0.169779	0.169779	FOXM_5190aT_00374	Scaffold_1	EVM_CSIRO_April_2013	1063370	1063958	+		-	-			uncharacterized protein ffuj_00569	20	82.35%	0	core	49.1021
FOXM_5190aG_00375					193	0	0	N	SignalP-noTM	nucl	22	N	o	0	0	4225797	DUF3807	DUF3807,PF12720.2,1.80E-38,	4	105	627	0.167464	0.167464	FOXM_5190aT_00375	Scaffold_1	EVM_CSIRO_April_2013	1064182	1064808	+		-	-			uncharacterized protein ffuj_00570	20	68.45%	0	core	49.1021
FOXM_5190aG_00376					341	2	0.6	N	SignalP-noTM	nucl	15	N	o	0	0	4225797	APH|Pkinase|Pkinase_Tyr	APH,PF01636.18,6.00E-09, | Pkinase,PF00069.20,9.20E-59, | Pkinase_Tyr,PF07714.12,1.00E-18,	16	699	1296	0.539352	0.539352	FOXM_5190aT_00376	Scaffold_1	EVM_CSIRO_April_2013	1065982	1067277	+		P:protein phosphorylation; F:ATP binding; F:protein serine/threonine kinase activity; P:serine family amino acid metabolic process	P:GO:0006468; F:GO:0005524; F:GO:0004674; P:GO:0009069	(2.7) Transferring phosphorous-containing groups	EC:2.7.11.0	casein kinase ii subunit alpha	20	96.55%	4	core	49.1021
FOXM_5190aG_00377					977	6	0.6	N	SignalP-noTM	nucl	24.5	N	o	0	0	4225797	Scm3	Scm3,PF10384.4,6.20E-21,	2	176	2931	0.0600478	0.0600478	FOXM_5190aT_00377	Scaffold_1	EVM_CSIRO_April_2013	1067898	1070828	-		C:nucleus	C:GO:0005634	-	-	myb-like dna-binding domain protein	20	62.15%	1	core	49.1021
FOXM_5190aG_00378					487	8	1.6	N	SignalP-noTM	nucl	13.5	N	o	0	0	4225797	APG6	APG6,PF04111.7,1.70E-126,	0	0	1511	0	0	FOXM_5190aT_00378	Scaffold_1	EVM_CSIRO_April_2013	1071464	1072974	+		F:zinc ion binding; F:metal ion binding; P:autophagy	F:GO:0008270; F:GO:0046872; P:GO:0006914	-	-	autophagy protein	20	86.4%	3	core	49.1021
FOXM_5190aG_00379					303	9	3	N	SignalP-noTM	nucl	12.5	N	o	0	0	4225797	zf-MYND	zf-MYND,PF01753.13,8.10E-05,	0	0	1026	0	0	FOXM_5190aT_00379	Scaffold_1	EVM_CSIRO_April_2013	1073516	1074541	+		F:zinc ion binding	F:GO:0008270	-	-	set domain-containing protein 5	20	53.55%	1	core	49.1021
FOXM_5190aG_00380					823	14	1.7	N	SignalP-noTM	nucl	12.5	N	o	0	0	4225797	AAA	AAA,PF00004.24,2.90E-12,	2	114	2523	0.0451843	0.0451843	FOXM_5190aT_00380	Scaffold_1	EVM_CSIRO_April_2013	1075493	1078015	+		F:nucleoside-triphosphatase activity; F:ATP binding	F:GO:0017111; F:GO:0005524	(3.6) Acting on acid anhydrides	EC:3.6.1.15	atpase family aaa domain-containing protein 3b	20	71.95%	2	core	49.1021
FOXM_5190aG_00381					688	18	2.6	N	SignalP-noTM	nucl	12	N	o	0	0	4225797	Fungal_trans|Zn_clus	Fungal_trans,PF04082.13,1.50E-05, | Zn_clus,PF00172.13,9.60E-09,	0	0	2217	0	0	FOXM_5190aT_00381	Scaffold_1	EVM_CSIRO_April_2013	1078404	1080620	-		P:regulation of transcription from RNA polymerase II promoter; F:zinc ion binding; F:metal ion binding; F:sequence-specific DNA binding RNA polymerase II transcription factor activity; F:DNA binding; C:nucleus	P:GO:0006357; F:GO:0008270; F:GO:0046872; F:GO:0000981; F:GO:0003677; C:GO:0005634	-	-	vegetative cell wall protein gp1	20	60.75%	6	core	49.1021
FOXM_5190aG_00382					1532	10	0.7	N	SignalP-TM	plas	22	Y	n10-21c28/29o66-86i98-117o129-147i159-181o266-288i309-326o332-351i415-433o439-459i515-535o541-563i915-938o991-1017i1073-1104o1124-1143i1175-1195o1201-1222i	17	17	4225797	ABC_membrane|ABC_membrane|ABC_tran|ABC_tran	ABC_membrane,PF00664.18,2.60E-23, | ABC_membrane,PF00664.18,2.60E-23, | ABC_tran,PF00005.22,2.60E-41, | ABC_tran,PF00005.22,2.60E-41,	12	766	4858	0.157678	0.157678	FOXM_5190aT_00382	Scaffold_1	EVM_CSIRO_April_2013	1083246	1088103	+		P:transmembrane transport; C:integral to membrane; F:ATPase activity, coupled to transmembrane movement of substances; P:ATP catabolic process; F:ATP binding	P:GO:0055085; C:GO:0016021; F:GO:0042626; P:GO:0006200; F:GO:0005524	-	-	atp-dependent bile acid permease	20	79.85%	5	core	49.1021
FOXM_5190aG_00383					557	8	1.4	N	SignalP-noTM	cyto_nucl	7	N	o	0	0	4225797	Sulfatase	Sulfatase,PF00884.18,2.90E-74,	0	0	1724	0	0	FOXM_5190aT_00383	Scaffold_1	EVM_CSIRO_April_2013	1088540	1090263	-		F:sulfuric ester hydrolase activity; P:metabolic process	F:GO:0008484; P:GO:0008152	(3.1) Acting on ester bonds	EC:3.1.6.0	arylsulfatase	20	81.9%	2	core	49.1021
FOXM_5190aG_00384		GT48	Sugar_tr/MFS_1	Sugar (and other) transporter. /Major Facilitator Superfamily.	516	7	1.4	N	SignalP-TM	plas	21	N	i12-32o67-86i98-116o128-144i156-175o190-209i309-330o336-356i368-386o406-427i439-456o	11	11	4225797	MFS_1|Sugar_tr	MFS_1,PF07690.11,3.00E-17, | Sugar_tr,PF00083.19,3.30E-77,	0	0	1762	0	0	FOXM_5190aT_00384	Scaffold_1	EVM_CSIRO_April_2013	1091097	1092858	+		C:integral to membrane; P:transmembrane transport; F:transmembrane transporter activity	C:GO:0016021; P:GO:0055085; F:GO:0022857	-	-	sugar transporter	20	74.85%	3	core	49.1021
FOXM_5190aG_00385					712	5	0.7	N	SignalP-noTM	nucl	21.5	N	o	0	0	4225797	WD40|WD40|WD40|WD40	WD40,PF00400.27,7.50E-27, | WD40,PF00400.27,7.50E-27, | WD40,PF00400.27,7.50E-27, | WD40,PF00400.27,7.50E-27,	2	199	2304	0.0863715	0.0863715	FOXM_5190aT_00385	Scaffold_1	EVM_CSIRO_April_2013	1095239	1097542	+		P:chromatin modification; F:chromatin binding; C:nucleus; P:regulation of transcription, DNA-dependent; C:chromatin	P:GO:0016568; F:GO:0003682; C:GO:0005634; P:GO:0006355; C:GO:0000785	-	-	chromatin assembly factor 1 subunit	20	89.45%	5	core	49.1021
FOXM_5190aG_00386					216	2	0.9	N	SignalP-noTM	nucl	16.5	N	o	0	0	4225797			0	0	698	0	0	FOXM_5190aT_00386	Scaffold_1	EVM_CSIRO_April_2013	1097920	1098617	-		-	-			abc1 domain containing protein	20	66.95%	0	core	49.1021
FOXM_5190aG_00387					415	2	0.5	N	SignalP-noTM	mito	9	N	o253-275i	1	0	4225797	Peroxin-13_N|SH3_1|SH3_2	Peroxin-13_N,PF04088.8,1.10E-56, | SH3_1,PF00018.23,2.50E-07, | SH3_2,PF07653.12,4.70E-11,	3	177	1411	0.125443	0.125443	FOXM_5190aT_00387	Scaffold_1	EVM_CSIRO_April_2013	1100621	1102031	+		C:peroxisome; P:protein import into peroxisome matrix, docking; C:integral to membrane	C:GO:0005777; P:GO:0016560; C:GO:0016021	-	-	pex13 protein	20	82.6%	3	core	49.1021
FOXM_5190aG_00388					773	15	1.9	N	SignalP-noTM	nucl	13	N	o	0	0	4225797	Dus|Dus	Dus,PF01207.12,2.50E-40, | Dus,PF01207.12,2.50E-40,	0	0	2414	0	0	FOXM_5190aT_00388	Scaffold_1	EVM_CSIRO_April_2013	1102834	1105247	-		F:flavin adenine dinucleotide binding; P:tRNA dihydrouridine synthesis; F:nucleic acid binding; F:zinc ion binding; F:tRNA dihydrouridine synthase activity; P:oxidation-reduction process	F:GO:0050660; P:GO:0002943; F:GO:0003676; F:GO:0008270; F:GO:0017150; P:GO:0055114	-	-	trna-dihydrouridine synthase 3	20	84.3%	6	core	49.1021
FOXM_5190aG_00389					509	5	1	N	SignalP-noTM	nucl	17.5	N	o	0	0	4225797	Kelch_1|Kelch_1|Kelch_1|Kelch_1|Kelch_2|Kelch_2|Kelch_3|Kelch_3|Kelch_3|Kelch_3|Kelch_3|Kelch_4|Kelch_4|Kelch_4|Kelch_4|Kelch_4|Kelch_5|Kelch_5|Kelch_5|Kelch_5|Kelch_5|Kelch_6|Kelch_6	Kelch_1,PF01344.20,8.40E-40, | Kelch_1,PF01344.20,8.40E-40, | Kelch_1,PF01344.20,8.40E-40, | Kelch_1,PF01344.20,8.40E-40, | Kelch_2,PF07646.10,1.90E-29, | Kelch_2,PF07646.10,1.90E-29, | Kelch_3,PF13415.1,1.30E-40, | Kelch_3,PF13415.1,1.30E-40, | Kelch_3,P	0	0	1527	0	0	FOXM_5190aT_00389	Scaffold_1	EVM_CSIRO_April_2013	1106100	1107626	+		-	-			kelch domain-containing protein	20	81.05%	0	core	49.1021
FOXM_5190aG_00390					232	0	0	N	SignalP-TM	plas	8	N	i21-38o50-69i116-134o146-166i	4	4	4225797	HIG_1_N	HIG_1_N,PF04588.8,5.40E-07,	10	631	751	0.840213	0.840213	FOXM_5190aT_00390	Scaffold_1	EVM_CSIRO_April_2013	1108200	1108950	-		C:integral to membrane	C:GO:0016021	-	-	altered inheritance rate of mitochondria protein 38 like protein	20	87.85%	1	core	49.1021
FOXM_5190aG_00391					440	11	2.5	N	SignalP-noTM	nucl	11.5	N	o	0	0	4225797	HNH_2	HNH_2,PF13391.1,2.00E-08,	0	0	1374	0	0	FOXM_5190aT_00391	Scaffold_1	EVM_CSIRO_April_2013	1111368	1112741	-		-	-			hypothetical protein CMQ_6627 [Grosmannia clavigera kw1407]	20	44.95%	0	core	49.1021
FOXM_5190aG_00392					693	10	1.4	N	SignalP-noTM	nucl	24	N	o	0	0	4225797			12	995	2558	0.388976	0.388976	FOXM_5190aT_00392	Scaffold_1	EVM_CSIRO_April_2013	1119803	1122360	+		F:zinc ion binding; F:nucleic acid binding; C:intracellular	F:GO:0008270; F:GO:0003676; C:GO:0005622	-	-	c2h2 transcription factor	20	78.9%	3	core	49.1021
FOXM_5190aG_00393					735	9	1.2	N	SignalP-noTM	mito	14	N	o	0	0	4225797	BTB|Kelch_1|Kelch_1|Kelch_1|Kelch_3|Kelch_3|Kelch_4|Kelch_4|Kelch_4|Kelch_5|Kelch_5	BTB,PF00651.26,3.90E-09, | Kelch_1,PF01344.20,4.60E-23, | Kelch_1,PF01344.20,4.60E-23, | Kelch_1,PF01344.20,4.60E-23, | Kelch_3,PF13415.1,9.10E-21, | Kelch_3,PF13415.1,9.10E-21, | Kelch_4,PF13418.1,4.20E-27, | Kelch_4,PF13418.1,4.20E-27, | Kelch_4,PF13418	0	0	2375	0	0	FOXM_5190aT_00393	Scaffold_1	EVM_CSIRO_April_2013	1123982	1126356	-		-	-			kelch repeat protein	20	88.65%	0	core	49.1021
FOXM_5190aG_00394					603	5	0.8	N	SignalP-noTM	mito	24.5	N	o	0	0	4225797	eIF2A|WD40|WD40|WD40|WD40	eIF2A,PF08662.6,9.20E-07, | WD40,PF00400.27,7.00E-25, | WD40,PF00400.27,7.00E-25, | WD40,PF00400.27,7.00E-25, | WD40,PF00400.27,7.00E-25,	2	200	1860	0.107527	0.107527	FOXM_5190aT_00394	Scaffold_1	EVM_CSIRO_April_2013	1127212	1129071	+		P:cell division	P:GO:0051301	-	-	wd repeat-containing protein slp1	20	92.7%	1	core	49.1021
FOXM_5190aG_00395		GH47	Glyco_hydro_47	Glycosyl hydrolase family 47. Members of this family are alpha-mannosidases that catalyze the hydrolysis of the terminal 1,2-linked alpha-D-mannose residues in the oligo-mannose oligosaccharide Man(9)(GlcNAc)(2).	609	8	1.3	Y	SignalP-noTM	extr	10	N	i7-25o	1	1	4225797	Glyco_hydro_47	Glyco_hydro_47,PF01532.15,3.80E-168,	0	0	1827	0	0	FOXM_5190aT_00395	Scaffold_1	EVM_CSIRO_April_2013	1131776	1133602	+		F:mannosyl-oligosaccharide 1,2-alpha-mannosidase activity; F:calcium ion binding; C:membrane; P:carbohydrate metabolic process	F:GO:0004571; F:GO:0005509; C:GO:0016020; P:GO:0005975	(3.2) Glycosylases	EC:3.2.1.113	glycoside hydrolase family 47 protein	20	80.95%	4	core	49.1021
FOXM_5190aG_00396					398	2	0.5	N	SignalP-noTM	nucl	13.5	N	o	0	0	4225797	TFIIA	TFIIA,PF03153.8,5.10E-78,	8	420	2029	0.206999	0.206999	FOXM_5190aT_00396	Scaffold_1	EVM_CSIRO_April_2013	1134689	1136717	+		C:transcription factor TFIIA complex; P:transcription initiation from RNA polymerase II promoter	C:GO:0005672; P:GO:0006367	-	-	transcription factor tfiia complex subunit	20	71.75%	2	core	49.1021
FOXM_5190aG_00397					317	7	2.2	N	SignalP-noTM	cyto	9.5	N	o	0	0	4225797	Methyltransf_23	Methyltransf_23,PF13489.1,1.50E-14,	0	0	1257	0	0	FOXM_5190aT_00397	Scaffold_1	EVM_CSIRO_April_2013	1144424	1145680	+		F:transferase activity	F:GO:0016740	-	-	methyl transferase	20	75.65%	1	core	49.1021
FOXM_5190aG_00398					198	0	0	N	SignalP-noTM	mito	21	N	i	0	0	4225797	ATP-synt_G	ATP-synt_G,PF04718.10,7.30E-29,	6	441	711	0.620253	0.620253	FOXM_5190aT_00398	Scaffold_1	EVM_CSIRO_April_2013	1147748	1148458	-		F:hydrogen ion transmembrane transporter activity; F:binding; C:mitochondrial proton-transporting ATP synthase complex, coupling factor F(o); P:ATP synthesis coupled proton transport	F:GO:0015078; F:GO:0005488; C:GO:0000276; P:GO:0015986	-	-	atp synthase subunit g	20	78.8%	4	core	49.1021
FOXM_5190aG_00399		GH76	ADH_N/ADH_zinc_N	Alcohol dehydrogenase GroES-like domain. This is the catalytic domain of alcohol dehydrogenases. Many of them contain an inserted zinc binding domain. This domain has a GroES-like structure./Zinc-binding dehydrogenase.	376	13	3.5	N	SignalP-noTM	cyto	17.5	N	o	0	0	4225797	ADH_N|ADH_zinc_N	ADH_N,PF08240.7,5.60E-27, | ADH_zinc_N,PF00107.21,3.40E-17,	16	689	1188	0.579966	0.579966	FOXM_5190aT_00399	Scaffold_1	EVM_CSIRO_April_2013	1149047	1150234	-		F:zinc ion binding; F:L-arabinitol 4-dehydrogenase activity; F:nucleotide binding; F:hydrogen ion transmembrane transporter activity; F:metal ion binding; P:galactose catabolic process; P:ATP synthesis coupled proton transport; P:oxidation-reduction process; P:L-arabinose catabolic process to xylulose 5-phosphate; C:mitochondrial proton-transporting ATP synthase complex, coupling factor F(o); P:D…	F:GO:0008270; F:GO:0050019; F:GO:0000166; F:GO:0015078; F:GO:0046872; P:GO:0019388; P:GO:0015986; P:GO:0055114; P:GO:0019569; C:GO:0000276; P:GO:0042843	(1.1) Acting on the CH-OH group of donors	EC:1.1.1.12	l-arabinitol 4-dehydrogenase	20	92.65%	11	core	49.1021
FOXM_5190aG_00400					306	3	1	N	SignalP-noTM	mito	21.5	N	o	0	0	4225797	Nfu_N|NifU	Nfu_N,PF08712.6,8.30E-30, | NifU,PF01106.12,1.10E-20,	6	312	973	0.320658	0.320658	FOXM_5190aT_00400	Scaffold_1	EVM_CSIRO_April_2013	1152345	1153317	-		C:cytoplasm; F:iron ion binding; P:iron-sulfur cluster assembly; F:iron-sulfur cluster binding	C:GO:0005737; F:GO:0005506; P:GO:0016226; F:GO:0051536	-	-	-like protein	20	86.75%	4	core	49.1021
FOXM_5190aG_00401					235	6	2.6	N	SignalP-noTM	nucl	19.5	N	o	0	0	4225797	zf-HIT	zf-HIT,PF04438.11,7.80E-10,	0	0	758	0	0	FOXM_5190aT_00401	Scaffold_1	EVM_CSIRO_April_2013	1153849	1154606	+		F:zinc ion binding; C:intracellular	F:GO:0008270; C:GO:0005622			zinc finger hit domain-containing protein 3	20	76.5%	2	core	49.1021
FOXM_5190aG_00402					434	1	0.2	N	SignalP-noTM	nucl	24.5	N	o	0	0	4225797			0	0	1302	0	0	FOXM_5190aT_00402	Scaffold_1	EVM_CSIRO_April_2013	1154804	1156105	-		-	-			uncharacterized protein ffuj_00598	7	87.0%	0	core	49.1021
FOXM_5190aG_00403					942	7	0.7	N	SignalP-noTM	nucl	23	N	o	0	0	4225797	Miro|RasGEF|RasGEF_N	Miro,PF08477.8,3.80E-15, | RasGEF,PF00617.14,2.50E-45, | RasGEF_N,PF00618.15,4.70E-14,	6	470	3124	0.150448	0.150448	FOXM_5190aT_00403	Scaffold_1	EVM_CSIRO_April_2013	1160477	1163600	+		F:guanyl-nucleotide exchange factor activity; P:regulation of small GTPase mediated signal transduction; F:GTP binding; C:intracellular; P:regulation of GTPase activity	F:GO:0005085; P:GO:0051056; F:GO:0005525; C:GO:0005622; P:GO:0043087	-	-	domain-containing protein	20	84.5%	5	core	49.1021
FOXM_5190aG_00404					528	14	2.7	N	SignalP-noTM	nucl	15	N	o	0	0	4225797			0	0	1685	0	0	FOXM_5190aT_00404	Scaffold_1	EVM_CSIRO_April_2013	1164114	1165798	+		F:GTP binding; P:regulation of small GTPase mediated signal transduction; P:small GTPase mediated signal transduction; C:intracellular; F:guanyl-nucleotide exchange factor activity	F:GO:0005525; P:GO:0051056; P:GO:0007264; C:GO:0005622; F:GO:0005085			uncharacterized protein ffuj_00601	17	58.411764705882355%	5	core	49.1021
FOXM_5190aG_00405					503	4	0.8	N	SignalP-noTM	mito	22.5	N	o	0	0	4225797	Ribosomal_S5|Ribosomal_S5_C	Ribosomal_S5,PF00333.15,3.10E-08, | Ribosomal_S5_C,PF03719.10,3.90E-19,	10	596	1570	0.379618	0.379618	FOXM_5190aT_00405	Scaffold_1	EVM_CSIRO_April_2013	1167175	1168744	+		C:ribosome; F:structural constituent of ribosome; F:RNA binding; P:translation; P:ribosome biogenesis	C:GO:0005840; F:GO:0003735; F:GO:0003723; P:GO:0006412; P:GO:0042254	-	-	37s ribosomal protein s5	20	79.75%	5	core	49.1021
FOXM_5190aG_00406					92	0	0	N	SignalP-noTM	nucl	15.5	N	o	0	0	4225797	DASH_Dad3	DASH_Dad3,PF08656.5,3.00E-28,	0	0	332	0	0	FOXM_5190aT_00406	Scaffold_1	EVM_CSIRO_April_2013	1168987	1169318	-		F:molecular_function	F:GO:0003674			dash complex subunit dad3	20	88.9%	1	core	49.1021
FOXM_5190aG_00407					2369	3	0.1	N	SignalP-noTM	nucl	21.5	N	o	0	0	4225797			2	153	7163	0.0213598	0.0213598	FOXM_5190aT_00407	Scaffold_1	EVM_CSIRO_April_2013	1170033	1177195	-		-	-			chromosome segregation atpase	20	76.6%	0	core	49.1021
FOXM_5190aG_00408					304	0	0	N	SignalP-noTM	cyto	9	N	o	0	0	4225797	Mito_carr|Mito_carr	Mito_carr,PF00153.22,2.20E-28, | Mito_carr,PF00153.22,2.20E-28,	15	1041	1373	0.758194	0.758194	FOXM_5190aT_00408	Scaffold_1	EVM_CSIRO_April_2013	1178305	1179677	-		P:guanine nucleotide transport; P:cellular iron ion homeostasis; P:transmembrane transport; F:guanine nucleotide transmembrane transporter activity; C:integral to membrane; P:mitochondrial genome maintenance	P:GO:0001408; P:GO:0006879; P:GO:0055085; F:GO:0001409; C:GO:0016021; P:GO:0000002	-	-	mitochondrial carrier protein yhm1	20	95.3%	6	core	49.1021
FOXM_5190aG_00409					634	6	0.9	N	SignalP-noTM	nucl	19	N	o	0	0	4225797	HTH_9|RNA_pol_Rpc82	HTH_9,PF08221.6,2.40E-13, | RNA_pol_Rpc82,PF05645.8,1.50E-53,	5	426	2087	0.204121	0.204121	FOXM_5190aT_00409	Scaffold_1	EVM_CSIRO_April_2013	1180717	1182803	-		F:DNA-directed RNA polymerase activity; P:transcription, DNA-dependent; F:DNA binding; C:nucleolus; P:purine nucleobase metabolic process; P:pyrimidine nucleobase metabolic process	F:GO:0003899; P:GO:0006351; F:GO:0003677; C:GO:0005730; P:GO:0006144; P:GO:0006206	(2.7) Transferring phosphorous-containing groups	EC:2.7.7.6	rna polymerase iii subunit rpc82	20	83.45%	6	core	49.1021
FOXM_5190aG_00410		GH12	Peptidase_M16/Peptidase_M16_C	Insulinase (Peptidase family M16). /Peptidase M16 inactive domain. Peptidase M16 consists of two structurally related domains. One is the active peptidase, whereas the other is inactive. The two domains hold the substrate like a clamp.	455	1	0.2	N	SignalP-noTM	mito	26.5	N	o	0	0	4225797	Peptidase_M16|Peptidase_M16_C	Peptidase_M16,PF00675.15,2.90E-16, | Peptidase_M16_C,PF05193.16,1.10E-11,	12	751	1548	0.485142	0.485142	FOXM_5190aT_00410	Scaffold_1	EVM_CSIRO_April_2013	1183343	1184890	+		F:metal ion binding; F:metalloendopeptidase activity; P:proteolysis; F:zinc ion binding	F:GO:0046872; F:GO:0004222; P:GO:0006508; F:GO:0008270	(3.4) Acting on peptide bonds (peptide hydrolases)	EC:3.4.24.0	cytochrome b-c1 complex subunit 2	20	87.0%	4	core	49.1021
FOXM_5190aG_00411					917	1	0.1	N	SignalP-noTM	nucl	18.5	N	o	0	0	4225797	LsmAD	LsmAD,PF06741.8,4.40E-22,	4	351	2920	0.120206	0.120206	FOXM_5190aT_00411	Scaffold_1	EVM_CSIRO_April_2013	1187220	1190139	+		-	-			pab1 binding protein	20	78.65%	0	core	49.1021
FOXM_5190aG_00412					434	11	2.5	Y	SignalP-noTM	extr	21	Y	n3-13c18/19o	0	0	4225797			2	165	1356	0.121681	0.121681	FOXM_5190aT_00412	Scaffold_1	EVM_CSIRO_April_2013	1195474	1196829	+		-	-			extracellular protein	20	71.85%	0	core	49.1021
FOXM_5190aG_00413					520	0	0	N	SignalP-noTM	nucl	17	N	o	0	0	4225797	WW	WW,PF00397.21,2.50E-08,	4	243	1667	0.145771	0.145771	FOXM_5190aT_00413	Scaffold_1	EVM_CSIRO_April_2013	1198289	1199955	+		-	-			ww domain-containing protein	20	75.55%	0	core	49.1021
FOXM_5190aG_00414	SSP				244	1	0.4	Y	SignalP-noTM	extr	24	Y	n9-20c25/26o203-220i	1	1	4225797			4	384	788	0.48731	0.48731	FOXM_5190aT_00414	Scaffold_1	EVM_CSIRO_April_2013	1200301	1201088	-		-	-			uncharacterized protein ffuj_00613	20	71.85%	0	core	49.1021
FOXM_5190aG_00415					450	14	3.1	N	SignalP-noTM	cysk	13	N	o	0	0	4225797	Tubulin|Tubulin_C	Tubulin,PF00091.20,1.30E-69, | Tubulin_C,PF03953.12,2.30E-48,	26	1063	1704	0.623826	0.623826	FOXM_5190aT_00415	Scaffold_1	EVM_CSIRO_April_2013	1202654	1204357	+		C:microtubule; P:protein polymerization; P:GTP catabolic process; P:microtubule-based movement; F:GTPase activity; F:structural molecule activity; C:cytoplasm; F:GTP binding	C:GO:0005874; P:GO:0051258; P:GO:0006184; P:GO:0007018; F:GO:0003924; F:GO:0005198; C:GO:0005737; F:GO:0005525	-	-	alpha partial	20	98.55%	8	core	49.1021
FOXM_5190aG_00416					370	6	1.6	N	SignalP-noTM	mito	26	N	o	0	0	4225797	HMGL-like	HMGL-like,PF00682.14,6.60E-40,	0	0	1164	0	0	FOXM_5190aT_00416	Scaffold_1	EVM_CSIRO_April_2013	1204903	1206066	+		P:ATP metabolic process; F:lyase activity; F:ATP binding; F:hydrolase activity, acting on acid anhydrides, catalyzing transmembrane movement of substances; P:ATP hydrolysis coupled proton transport; C:proton-transporting V-type ATPase, V1 domain	P:GO:0046034; F:GO:0016829; F:GO:0005524; F:GO:0016820; P:GO:0015991; C:GO:0033180	(3.6) Acting on acid anhydrides	EC:3.6.3.0	hydroxymethylglutaryl- lyase	20	89.95%	6	core	49.1021
FOXM_5190aG_00417					512	2	0.4	N	SignalP-noTM	cysk	20	N	o	0	0	4225797	ATP-synt_ab|ATP-synt_ab_C|ATP-synt_ab_N	ATP-synt_ab,PF00006.20,4.70E-60, | ATP-synt_ab_C,PF00306.22,8.50E-18, | ATP-synt_ab_N,PF02874.18,3.30E-12,	26	838	1873	0.447411	0.447411	FOXM_5190aT_00417	Scaffold_1	EVM_CSIRO_April_2013	1206465	1208337	+		P:ATP metabolic process; C:fungal-type vacuole membrane; C:vacuolar proton-transporting V-type ATPase, V1 domain; P:cellular calcium ion homeostasis; F:ATP binding; F:hydrolase activity, acting on acid anhydrides, catalyzing transmembrane movement of substances; P:vacuolar acidification; P:ATP hydrolysis coupled proton transport	P:GO:0046034; C:GO:0000329; C:GO:0000221; P:GO:0006874; F:GO:0005524; F:GO:0016820; P:GO:0007035; P:GO:0015991	(3.6) Acting on acid anhydrides	EC:3.6.3.0	vacuolar atp synthase subunit b	20	97.05%	8	core	49.1021
FOXM_5190aG_00418					454	8	1.8	N	SignalP-noTM	cyto	13.5	N	o	0	0	4225797	Diphthamide_syn	Diphthamide_syn,PF01866.12,1.00E-112,	2	133	1439	0.0924253	0.0924253	FOXM_5190aT_00418	Scaffold_1	EVM_CSIRO_April_2013	1208847	1210285	+		P:carbohydrate metabolic process; P:peptidyl-diphthamide biosynthetic process from peptidyl-histidine; C:cytoplasm; F:carbohydrate binding; F:isomerase activity	P:GO:0005975; P:GO:0017183; C:GO:0005737; F:GO:0030246; F:GO:0016853	-	-	diphthamide biosynthesis protein 1	20	90.1%	5	core	49.1021
FOXM_5190aG_00419					147	0	0	N	SignalP-noTM	mito	12.5	N	o	0	0	4225797	Ctf8	Ctf8,PF09696.5,2.50E-32,	4	6	441	0.0136054	0.0136054	FOXM_5190aT_00419	Scaffold_1	EVM_CSIRO_April_2013	1210550	1210990	-		-	-			sister chromatid cohesion protein	20	82.6%	0	core	49.1021
FOXM_5190aG_00420					240	2	0.8	N	SignalP-noTM	nucl	14.5	N	o	0	0	4225797	Ribosomal_S6e	Ribosomal_S6e,PF01092.14,1.10E-62,	113	1207	1207	1	1	FOXM_5190aT_00420	Scaffold_1	EVM_CSIRO_April_2013	1211416	1212622	+		C:ribosome; F:structural constituent of ribosome; P:translation; P:ribosome biogenesis	C:GO:0005840; F:GO:0003735; P:GO:0006412; P:GO:0042254	-	-	40s ribosomal protein s6	20	97.15%	4	core	49.1021
FOXM_5190aG_00421					3992	26	0.7	N	SignalP-noTM	nucl	12.5	N	o	0	0	4225797	DUF4414|DUF908|DUF913|HECT	DUF4414,PF14377.1,2.50E-30, | DUF908,PF06012.7,5.90E-89, | DUF913,PF06025.7,2.30E-108, | HECT,PF00632.20,2.10E-94,	4	266	12134	0.0219219	0.0219219	FOXM_5190aT_00421	Scaffold_1	EVM_CSIRO_April_2013	1213272	1225405	-		F:ubiquitin-protein ligase activity; C:intracellular; P:protein ubiquitination	F:GO:0004842; C:GO:0005622; P:GO:0016567	(6.3) Forming carbon-nitrogen bonds	EC:6.3.2.19	e3 ubiquitin-protein ligase ptr1 + rna transporter 1	20	75.8%	3	core	49.1021
FOXM_5190aG_00422					956	4	0.4	N	SignalP-noTM	nucl	18.5	N	o	0	0	4225797	RabGAP-TBC	RabGAP-TBC,PF00566.13,3.10E-33,	4	257	3185	0.0806907	0.0806907	FOXM_5190aT_00422	Scaffold_1	EVM_CSIRO_April_2013	1228908	1232092	+		F:Rab GTPase activator activity; C:intracellular; P:positive regulation of Rab GTPase activity	F:GO:0005097; C:GO:0005622; P:GO:0032851	-	-	gtpase-activating protein gyp5	20	80.15%	3	core	49.1021
FOXM_5190aG_00423					207	0	0	N	SignalP-noTM	nucl	13	N	i	0	0	4225797	Ribosomal_S8e	Ribosomal_S8e,PF01201.17,7.40E-47,	81	685	685	1	1	FOXM_5190aT_00423	Scaffold_1	EVM_CSIRO_April_2013	1232674	1233358	-		C:ribosome; F:structural constituent of ribosome; P:translation; P:ribosome biogenesis	C:GO:0005840; F:GO:0003735; P:GO:0006412; P:GO:0042254	-	-	40s ribosomal protein s8	20	93.75%	4	core	49.1021
FOXM_5190aG_00424					789	8	1	N	SignalP-noTM	nucl	23	N	o	0	0	4225797			0	0	2427	0	0	FOXM_5190aT_00424	Scaffold_1	EVM_CSIRO_April_2013	1234165	1236591	-		C:ribosome; F:structural constituent of ribosome; P:translation; P:ribosome biogenesis	C:GO:0005840; F:GO:0003735; P:GO:0006412; P:GO:0042254	-	-	uncharacterized protein ffuj_00623	20	64.1%	4	core	49.1021
FOXM_5190aG_00425					309	3	1	N	SignalP-noTM	plas	11	N	i91-114o126-143i164-184o196-216i237-258o264-281i	6	6	4225797	DUF1295|Steroid_dh	DUF1295,PF06966.7,2.40E-05, | Steroid_dh,PF02544.11,8.90E-28,	4	345	1044	0.33046	0.33046	FOXM_5190aT_00425	Scaffold_1	EVM_CSIRO_April_2013	1238165	1239208	+		C:integral to membrane; C:cytoplasm; F:oxidoreductase activity, acting on the CH-CH group of donors; P:lipid metabolic process	C:GO:0016021; C:GO:0005737; F:GO:0016627; P:GO:0006629	-	-	steroid alpha reductase family protein	20	82.55%	4	core	49.1021
FOXM_5190aG_00426					263	3	1.1	N	SignalP-noTM	mito	15	N	o	0	0	4225797	GCN5L1	GCN5L1,PF06320.8,3.00E-07,	2	149	828	0.179952	0.179952	FOXM_5190aT_00426	Scaffold_1	EVM_CSIRO_April_2013	1239472	1240299	-		-	-			uncharacterized protein ffuj_00625	20	74.3%	0	core	49.1021
FOXM_5190aG_00427		GH55	SOG2	RAM signalling pathway protein. SOG2 proteins in Saccharomyces cerevisiae are involved in cell separation and cytokinesis.	983	7	0.7	N	SignalP-noTM	nucl	14	N	o	0	0	4225797	LRR_1|LRR_1|LRR_4|LRR_4|LRR_7|LRR_7|LRR_7|LRR_8|SOG2	LRR_1,PF00560.28,6.30E-09, | LRR_1,PF00560.28,6.30E-09, | LRR_4,PF12799.2,8.80E-20, | LRR_4,PF12799.2,8.80E-20, | LRR_7,PF13504.1,7.00E-08, | LRR_7,PF13504.1,7.00E-08, | LRR_7,PF13504.1,7.00E-08, | LRR_8,PF13855.1,3.80E-15, | SOG2,PF10428.4,5.40E-101,	0	0	2997	0	0	FOXM_5190aT_00427	Scaffold_1	EVM_CSIRO_April_2013	1241133	1244129	-		-	-			cell morphogenesis protein	20	82.1%	0	core	49.1021
FOXM_5190aG_00428		CE11	DEAD/Helicase_C	DEAD/DEAH box helicase. Members of this family include the DEAD and DEAH box helicases. Helicases are involved in unwinding nucleic acids. The DEAD box helicases are involved in various aspects of RNA metabolism, including nuclear transcription, pre mRNA splicing, ribosome biogenesis, nucleocytoplasmic transport, translation, RNA decay and organellar gene expression./Helicase conserved C-terminal…	479	12	2.5	N	SignalP-TM	nucl	10	N	o	0	0	4225797	DEAD|Helicase_C	DEAD,PF00270.24,1.40E-16, | Helicase_C,PF00271.26,1.60E-18,	0	0	1595	0	0	FOXM_5190aT_00428	Scaffold_1	EVM_CSIRO_April_2013	1246737	1248331	+		F:ATP-dependent helicase activity; F:nucleic acid binding; F:ATP binding; P:DNA recombination	F:GO:0008026; F:GO:0003676; F:GO:0005524; P:GO:0006310	-	-	atp-dependent dna helicase recq	20	87.35%	4	core	49.1021
FOXM_5190aG_00429					757	18	2.4	N	SignalP-noTM	plas	14	N	o	0	0	4225797	Fungal_trans|Zn_clus	Fungal_trans,PF04082.13,3.00E-18, | Zn_clus,PF00172.13,1.40E-06,	0	0	2375	0	0	FOXM_5190aT_00429	Scaffold_1	EVM_CSIRO_April_2013	1248406	1250780	-		F:zinc ion binding; P:regulation of transcription, DNA-dependent; F:DNA binding; C:nucleus; P:transcription from RNA polymerase II promoter	F:GO:0008270; P:GO:0006355; F:GO:0003677; C:GO:0005634; P:GO:0006366	-	-	c6 transcription	20	68.15%	5	core	49.1021
FOXM_5190aG_00430					817	15	1.8	N	SignalP-noTM	nucl	13	N	o304-323i	1	0	4225797	Fungal_trans|Zn_clus	Fungal_trans,PF04082.13,6.70E-12, | Zn_clus,PF00172.13,3.00E-07,	4	285	2451	0.116279	0.116279	FOXM_5190aT_00430	Scaffold_1	EVM_CSIRO_April_2013	1251755	1254205	-		P:regulation of transcription from RNA polymerase II promoter; F:zinc ion binding; F:metal ion binding; F:sequence-specific DNA binding RNA polymerase II transcription factor activity; F:DNA binding; C:nucleus	P:GO:0006357; F:GO:0008270; F:GO:0046872; F:GO:0000981; F:GO:0003677; C:GO:0005634	-	-	c6 zinc finger domain containing protein	20	87.0%	6	core	49.1021
FOXM_5190aG_00431					476	15	3.2	Y	SignalP-noTM	plas	23	Y	n3-14c19/20o96-115i127-150o170-194i201-223o256-278i290-311o331-350i	7	6	4225797			7	357	1686	0.211744	0.211744	FOXM_5190aT_00431	Scaffold_1	EVM_CSIRO_April_2013	1255849	1257534	+		-	-			cfem domain-containing protein	20	58.0%	0	core	49.1021
FOXM_5190aG_00432					221	4	1.8	N	SignalP-noTM	plas	24	N	i107-128o148-171i	2	2	4225797	DUF2470	DUF2470,PF10615.4,1.20E-19,	4	136	663	0.205128	0.205128	FOXM_5190aT_00432	Scaffold_1	EVM_CSIRO_April_2013	1257995	1258657	+		-	-			integral membrane	20	74.2%	0	core	49.1021
FOXM_5190aG_00433					488	12	2.5	N	SignalP-noTM	nucl	16.5	N	o	0	0	4225797			0	0	1788	0	0	FOXM_5190aT_00433	Scaffold_1	EVM_CSIRO_April_2013	1260582	1262369	+		F:zinc ion binding	F:GO:0008270	-	-	uncharacterized protein ffuj_00641	20	61.9%	1	core	49.1021
FOXM_5190aG_00434		CE11	DEAD/Helicase_C	DEAD/DEAH box helicase. Members of this family include the DEAD and DEAH box helicases. Helicases are involved in unwinding nucleic acids. The DEAD box helicases are involved in various aspects of RNA metabolism, including nuclear transcription, pre mRNA splicing, ribosome biogenesis, nucleocytoplasmic transport, translation, RNA decay and organellar gene expression./Helicase conserved C-terminal…	898	5	0.6	N	SignalP-noTM	nucl	23.5	N	o	0	0	4225797	DEAD|DEAD|Helicase_C|ResIII	DEAD,PF00270.24,1.30E-33, | DEAD,PF00270.24,1.30E-33, | Helicase_C,PF00271.26,8.20E-20, | ResIII,PF04851.10,1.80E-09,	0	0	2694	0	0	FOXM_5190aT_00434	Scaffold_1	EVM_CSIRO_April_2013	1264411	1267104	-		F:nucleic acid binding; F:ATP binding; F:ATP-dependent helicase activity	F:GO:0003676; F:GO:0005524; F:GO:0008026	-	-	atp-dependent rna helicase dbp6	20	75.3%	3	core	49.1021
FOXM_5190aG_00435		GT4	Glyco_transf_4/Glyco_trans_4_4/PIGA/Glycos_transf_1/Glyco_trans_1_4	Glycosyltransferase Family 4. /Glycosyl transferase 4-like domain. /PIGA (GPI anchor biosynthesis). This domain is found on phosphatidylinositol n-acetylglucosaminyltransferase proteins. These proteins are involved in GPI anchor biosynthesis and are associated with disease the paroxysmal nocturnal haemoglobinuria./Glycosyl transferases group 1. Mutations in this domain of human PIGA lead to disea…	502	11	2.2	N	SignalP-TM	cyto	11	N	i436-459o	1	0	4225797	Glycos_transf_1|Glyco_transf_4|Glyco_trans_1_4|Glyco_trans_4_2|Glyco_trans_4_4|PIGA	Glycos_transf_1,PF00534.15,2.60E-29, | Glyco_transf_4,PF13439.1,1.60E-16, | Glyco_trans_1_4,PF13692.1,7.10E-15, | Glyco_trans_4_2,PF13477.1,2.60E-05, | Glyco_trans_4_4,PF13579.1,1.30E-15, | PIGA,PF08288.7,1.30E-47,	2	144	1560	0.0923077	0.0923077	FOXM_5190aT_00435	Scaffold_1	EVM_CSIRO_April_2013	1267732	1269291	+		F:transferase activity, transferring glycosyl groups; P:GPI anchor biosynthetic process	F:GO:0016757; P:GO:0006506	-	-	phosphatidylinositol n-acetylglucosaminyltransferase gpi3 subunit	20	91.1%	2	core	49.1021
FOXM_5190aG_00436					1032	1	0.1	Y	SignalP-noTM	nucl	16.5	N	o	0	0	4225797	Bromodomain	Bromodomain,PF00439.20,7.20E-10,	4	265	3096	0.0855943	0.0855943	FOXM_5190aT_00436	Scaffold_1	EVM_CSIRO_April_2013	1269601	1272696	-		-	-			related to tpa inducible protein	20	74.95%	0	core	49.1021
FOXM_5190aG_00437					1020	19	1.9	N	SignalP-noTM	mito	12	N	o	0	0	4225797	WD40|WD40	WD40,PF00400.27,4.90E-17, | WD40,PF00400.27,4.90E-17,	0	0	3060	0	0	FOXM_5190aT_00437	Scaffold_1	EVM_CSIRO_April_2013	1273526	1276585	-		-	-			wd repeat-containing protein	20	84.1%	0	core	49.1021
FOXM_5190aG_00438					822	3	0.4	N	SignalP-noTM	nucl	13	N	o	0	0	4225797	Rgp1	Rgp1,PF08737.5,7.80E-122,	2	124	2515	0.0493042	0.0493042	FOXM_5190aT_00438	Scaffold_1	EVM_CSIRO_April_2013	1278413	1280927	-		-	-			intracellular protein transport protein	20	81.8%	0	core	49.1021
FOXM_5190aG_00439					316	3	0.9	N	SignalP-noTM	cysk	14	N	o	0	0	4225797			0	0	1220	0	0	FOXM_5190aT_00439	Scaffold_1	EVM_CSIRO_April_2013	1281533	1282752	-		-	-			uncharacterized protein ffuj_00635	20	56.9%	0	core	49.1021
FOXM_5190aG_00440					494	8	1.6	N	SignalP-noTM	cyto	23.5	N	o	0	0	4225797	Aldedh	Aldedh,PF00171.17,8.70E-184,	817	1590	1590	1	1	FOXM_5190aT_00440	Scaffold_1	EVM_CSIRO_April_2013	1287410	1288999	+		F:oxidoreductase activity, acting on the aldehyde or oxo group of donors, NAD or NADP as acceptor; P:oxidation-reduction process	F:GO:0016620; P:GO:0055114	(1.2) Acting on the aldehyde or oxo group of donors	EC:1.2.1.0	aldehyde dehydrogenase	20	93.45%	2	core	49.1021
FOXM_5190aG_00441					173	1	0.6	N	SignalP-noTM	nucl	15.5	N	o	0	0	4225797			0	0	519	0	0	FOXM_5190aT_00441	Scaffold_1	EVM_CSIRO_April_2013	1292117	1292635	+		-	-			hypothetical protein FOC1_g10016235 [Fusarium oxysporum f. sp. cubense race 1]	1	89.0%	0	core	49.1021
FOXM_5190aG_00442					232	2	0.9	N	SignalP-noTM	nucl	11.5	N	o	0	0	4225797			0	0	696	0	0	FOXM_5190aT_00442	Scaffold_1	EVM_CSIRO_April_2013	1292935	1293630	+		-	-			---NA---	0		0	core	49.1021
FOXM_5190aG_00443					417	3	0.7	N	SignalP-noTM	mito_nucl	12	N	o	0	0	4225797			0	0	1251	0	0	FOXM_5190aT_00443	Scaffold_1	EVM_CSIRO_April_2013	1296962	1298212	+		F:hydrolase activity, hydrolyzing O-glycosyl compounds; P:carbohydrate metabolic process; F:cation binding; F:catalytic activity	F:GO:0004553; P:GO:0005975; F:GO:0043169; F:GO:0003824			uncharacterized protein ffuj_00643	20	69.95%	4	core	49.1021
FOXM_5190aG_00444					561	12	2.1	N	SignalP-noTM	mito	11	N	o	0	0	4225797	Amidase	Amidase,PF01425.16,3.60E-89,	0	0	1817	0	0	FOXM_5190aT_00444	Scaffold_1	EVM_CSIRO_April_2013	1298387	1300203	-		F:carbon-nitrogen ligase activity, with glutamine as amido-N-donor; F:hydrolase activity, acting on carbon-nitrogen (but not peptide) bonds, in linear amides; P:nitrogen compound metabolic process	F:GO:0016884; F:GO:0016811; P:GO:0006807	(6.3) Forming carbon-nitrogen bonds; (3.5) Acting on carbon-nitrogen bonds, other than peptide bonds	EC:6.3.5.0; EC:3.5.1.0	amidase protein	20	85.2%	3	core	49.1021
FOXM_5190aG_00445					496	3	0.6	N	SignalP-TM	cyto	12.5	N	o82-100i	1	0	4225797	DUF1776	DUF1776,PF08643.5,3.30E-106,	9	510	1588	0.321159	0.321159	FOXM_5190aT_00445	Scaffold_1	EVM_CSIRO_April_2013	1301718	1303305	+		F:nucleotide binding	F:GO:0000166	-	-	uncharacterized protein ffuj_00645	20	85.05%	1	core	49.1021
FOXM_5190aG_00446					253	15	5.9	N	SignalP-noTM	cyto_nucl	12.333	N	o	0	0	4225797	zf-CCCH	zf-CCCH,PF00642.19,3.90E-23,	3	130	759	0.171278	0.171278	FOXM_5190aT_00446	Scaffold_1	EVM_CSIRO_April_2013	1303584	1304342	-		F:metal ion binding; F:RNA binding; P:mRNA processing; C:nucleus; F:zinc ion binding	F:GO:0046872; F:GO:0003723; P:GO:0006397; C:GO:0005634; F:GO:0008270	-	-	zinc finger ccch type domain containing protein	20	85.5%	5	core	49.1021
FOXM_5190aG_00447					337	10	3	N	SignalP-noTM	cysk	11	N	o	0	0	4225797			0	0	1286	0	0	FOXM_5190aT_00447	Scaffold_1	EVM_CSIRO_April_2013	1304893	1306178	-		F:methyltransferase activity; F:transferase activity; P:methylation	F:GO:0008168; F:GO:0016740; P:GO:0032259			mrna 3 -end-processing protein yth1	20	64.7%	3	core	49.1021
FOXM_5190aG_00448		GH18	Glyco_hydro_18	Glycosyl hydrolases family 18.	358	6	1.7	N	SignalP-noTM	mito	16.5	N	o	0	0	4225797	Glyco_hydro_18	Glyco_hydro_18,PF00704.23,9.10E-73,	0	0	1331	0	0	FOXM_5190aT_00448	Scaffold_1	EVM_CSIRO_April_2013	1309142	1310472	+		P:carbohydrate metabolic process; F:chitinase activity; F:cation binding; P:chitin catabolic process; P:cell wall macromolecule catabolic process	P:GO:0005975; F:GO:0004568; F:GO:0043169; P:GO:0006032; P:GO:0016998	(3.2) Glycosylases	EC:3.2.1.14	chitinase 1	20	89.3%	5	core	49.1021
FOXM_5190aG_00449					238	0	0	N	SignalP-noTM	cyto	14	N	o	0	0	4225797			4	256	714	0.358543	0.358543	FOXM_5190aT_00449	Scaffold_1	EVM_CSIRO_April_2013	1311564	1312277	+		-	-			uncharacterized protein ffuj_00650	20	70.7%	0	core	49.1021
FOXM_5190aG_00450					695	8	1.2	N	SignalP-noTM	nucl	11	N	i609-632o	1	1	4225797	Memo|SNARE	Memo,PF01875.12,1.10E-71, | SNARE,PF05739.14,1.70E-11,	10	834	4614	0.180754	0.180754	FOXM_5190aT_00450	Scaffold_1	EVM_CSIRO_April_2013	1312983	1317596	-		C:membrane; P:vesicle-mediated transport	C:GO:0016020; P:GO:0016192	-	-	syntaxin-like protein partial	20	86.95%	2	core	49.1021
FOXM_5190aG_00451					681	9	1.3	N	SignalP-noTM	nucl	18	N	o	0	0	4225797			0	0	2215	0	0	FOXM_5190aT_00451	Scaffold_1	EVM_CSIRO_April_2013	1318125	1320339	-		-	-			uncharacterized protein ffuj_00653	20	58.4%	0	core	49.1021
FOXM_5190aG_00452					578	11	1.9	N	SignalP-TM	plas	14	N	i20-39o45-62i82-105o117-137i350-373o385-402i	6	5	4225797	Cation_efflux	Cation_efflux,PF01545.16,2.70E-76,	6	340	1865	0.182306	0.182306	FOXM_5190aT_00452	Scaffold_1	EVM_CSIRO_April_2013	1322860	1324724	+		C:integral to membrane; F:cation transmembrane transporter activity; P:cation transport; P:transmembrane transport	C:GO:0016021; F:GO:0008324; P:GO:0006812; P:GO:0055085	-	-	zinc cadmium resistance protein	20	80.35%	4	core	49.1021
FOXM_5190aG_00453		CBM48	DnaJ/DUF3395	DnaJ domain. DnaJ domains (J-domains) are associated with hsp70 heat-shock system and it is thought that this domain mediates the interaction. DnaJ-domain is therefore part of a chaperone (protein folding) system. The T-antigens, although not in Prosite are confirmed as DnaJ containing domains from literature./Domain of unknown function (DUF3395). This domain is functionally uncharacterized. This…	813	3	0.4	N	SignalP-noTM	nucl	12	N	o638-657i	1	1	4225797	DnaJ|DUF3395	DnaJ,PF00226.26,1.80E-12, | DUF3395,PF11875.3,3.40E-19,	2	121	2439	0.0496105	0.0496105	FOXM_5190aT_00453	Scaffold_1	EVM_CSIRO_April_2013	1325328	1327766	-		F:heat shock protein binding	F:GO:0031072	-	-	domain-containing protein	20	65.1%	1	core	49.1021
FOXM_5190aG_00454					62	3	4.8	N	SignalP-noTM	plas	17	N	o	0	1	4225797			0	0	276	0	0	FOXM_5190aT_00454	Scaffold_1	EVM_CSIRO_April_2013	1333048	1333323	+		-	-			---NA---	0		0	core	49.1021
FOXM_5190aG_00455					74	1	1.4	N	SignalP-noTM	nucl	25.5	N	o	0	0	4225797			0	0	274	0	0	FOXM_5190aT_00455	Scaffold_1	EVM_CSIRO_April_2013	1337148	1337421	+		-	-			uncharacterized protein ffuj_00657	1	84.0%	0	core	49.1021
FOXM_5190aG_00456		GT50	Cyclin_N	Cyclin, N-terminal domain. Cyclins regulate cyclin dependent kinases (CDKs). Human cyclin-O is a Uracil-DNA glycosylase that is related to other cyclins. Cyclins contain two domains of similar all-alpha fold, of which this family corresponds with the N-terminal domain.	394	6	1.5	N	SignalP-noTM	nucl	10	N	o	0	0	4225797	Cyclin_C|Cyclin_N	Cyclin_C,PF02984.14,2.60E-11, | Cyclin_N,PF00134.18,7.10E-38,	0	0	1233	0	0	FOXM_5190aT_00456	Scaffold_1	EVM_CSIRO_April_2013	1347285	1348517	+		C:nucleus	C:GO:0005634	-	-	g1 s-specific cyclin cln1	20	87.3%	1	core	49.1021
FOXM_5190aG_00457					765	0	0	N	SignalP-noTM	nucl	23	N	o	0	0	4225797	HSF_DNA-bind	HSF_DNA-bind,PF00447.12,3.50E-28,	4	292	2347	0.124414	0.124414	FOXM_5190aT_00457	Scaffold_1	EVM_CSIRO_April_2013	1352005	1354351	-		F:sequence-specific DNA binding transcription factor activity; F:sequence-specific DNA binding; P:regulation of transcription, DNA-dependent; C:transcription factor complex; P:regulation of transcription, DNA-dependent	F:GO:0003700; F:GO:0043565; P:GO:0006355; C:GO:0005667; P:GO:0045449	-	-	heat shock transcription factor	20	78.05%	5	core	49.1021
FOXM_5190aG_00458		GT66	Pro_isomerase	Cyclophilin type peptidyl-prolyl cis-trans isomerase/CLD. The peptidyl-prolyl cis-trans isomerases, also known as cyclophilins, share this domain of about 109 amino acids. Cyclophilins have been found in all organisms studied so far and catalyze peptidyl-prolyl isomerisation during which the peptide bond preceding proline (the peptidyl-prolyl bond) is stabilised in the cis conformation. Mammalian…	550	4	0.7	N	SignalP-noTM	nucl	20.5	N	o	0	0	4225797	Pro_isomerase	Pro_isomerase,PF00160.16,1.00E-39,	0	0	1650	0	0	FOXM_5190aT_00458	Scaffold_1	EVM_CSIRO_April_2013	1355714	1357363	-		C:cytoplasm; P:protein folding; P:RNA splicing; C:spliceosomal complex; P:mRNA processing; P:protein peptidyl-prolyl isomerization; F:peptidyl-prolyl cis-trans isomerase activity	C:GO:0005737; P:GO:0006457; P:GO:0008380; C:GO:0005681; P:GO:0006397; P:GO:0000413; F:GO:0003755	(5.2) Cis-trans-isomerases	EC:5.2.1.8	peptidyl-prolyl isomerase cwc27	20	83.65%	7	core	49.1021
FOXM_5190aG_00459					326	5	1.5	N	SignalP-noTM	nucl	17	N	o	0	0	4225797			2	200	978	0.204499	0.204499	FOXM_5190aT_00459	Scaffold_1	EVM_CSIRO_April_2013	1358579	1359556	+		-	-			uncharacterized protein ffuj_00661	6	79.0%	0	core	49.1021
FOXM_5190aG_00460		GT66	Pro_isomerase	Cyclophilin type peptidyl-prolyl cis-trans isomerase/CLD. The peptidyl-prolyl cis-trans isomerases, also known as cyclophilins, share this domain of about 109 amino acids. Cyclophilins have been found in all organisms studied so far and catalyze peptidyl-prolyl isomerisation during which the peptide bond preceding proline (the peptidyl-prolyl bond) is stabilised in the cis conformation. Mammalian…	168	2	1.2	N	SignalP-noTM	cyto	13	N	o	0	0	4225797	Pro_isomerase	Pro_isomerase,PF00160.16,8.50E-46,	0	0	557	0	0	FOXM_5190aT_00460	Scaffold_1	EVM_CSIRO_April_2013	1359868	1360424	-		P:protein folding; P:protein peptidyl-prolyl isomerization; F:peptidyl-prolyl cis-trans isomerase activity	P:GO:0006457; P:GO:0000413; F:GO:0003755	(5.2) Cis-trans-isomerases	EC:5.2.1.8	peptidyl-prolyl cis-trans isomerase-like 3	20	92.95%	3	core	49.1021
FOXM_5190aG_00461					196	4	2	N	SignalP-noTM	nucl	21.5	N	o	0	0	4225797			0	0	1056	0	0	FOXM_5190aT_00461	Scaffold_1	EVM_CSIRO_April_2013	1361319	1362374	+		-	-			uncharacterized protein ffuj_00663	2	85.0%	0	core	49.1021
FOXM_5190aG_00462					374	2	0.5	Y	SignalP-noTM	extr	18	Y	n6-13c18/19o255-274i	1	1	4225797	DUF4448	DUF4448,PF14610.1,7.80E-34,	6	381	1176	0.32398	0.32398	FOXM_5190aT_00462	Scaffold_1	EVM_CSIRO_April_2013	1363764	1364939	+		-	-			uncharacterized protein ffuj_00664	20	68.45%	0	core	49.1021
FOXM_5190aG_00463					479	6	1.3	N	SignalP-noTM	cyto_nucl	10	N	o	0	0	4225797	JmjC	JmjC,PF02373.17,6.10E-21,	1	94	1437	0.0654141	0.0654141	FOXM_5190aT_00463	Scaffold_1	EVM_CSIRO_April_2013	1365384	1366820	-		F:methyltransferase activity; P:methylation; F:molecular_function; P:biological_process; C:cellular_component	F:GO:0008168; P:GO:0032259; F:GO:0003674; P:GO:0008150; C:GO:0005575			lysine-specific demethylase 4b	20	74.3%	5	core	49.1021
FOXM_5190aG_00464					137	2	1.5	N	SignalP-noTM	cyto	15	N	o	0	0	4225797			0	0	1895	0	0	FOXM_5190aT_00464	Scaffold_1	EVM_CSIRO_April_2013	1368293	1370187	+		-	-			potentail helicase mov-10	3	65.66666666666667%	0	core	49.1021
FOXM_5190aG_00465		GT1	UDPGT	UDP-glucoronosyl and UDP-glucosyl transferase.	552	5	0.9	N	SignalP-noTM	extr	7	Y	n11-18c23/24o185-204i499-520o	2	1	4225797	UDPGT	UDPGT,PF00201.13,1.30E-19,	0	0	1709	0	0	FOXM_5190aT_00465	Scaffold_1	EVM_CSIRO_April_2013	1370912	1372620	+		F:transferase activity, transferring hexosyl groups; P:metabolic process	F:GO:0016758; P:GO:0008152	(2.4) Glycosyltransferases	EC:2.4.1.0	udp-glucosyl transferase family protein	20	75.8%	2	core	49.1021
FOXM_5190aG_00466					923	1	0.1	N	SignalP-noTM	nucl	14.5	N	o	0	0	4225797	GIT_SHD|GIT_SHD	GIT_SHD,PF08518.6,7.40E-20, | GIT_SHD,PF08518.6,7.40E-20,	0	0	2869	0	0	FOXM_5190aT_00466	Scaffold_1	EVM_CSIRO_April_2013	1373394	1376262	-		-	-			cell polarity	20	78.3%	0	core	49.1021
FOXM_5190aG_00467					505	6	1.2	N	SignalP-noTM	cyto_nucl	13	N	o	0	0	4225797	AATase|Condensation	AATase,PF07247.7,2.00E-21, | Condensation,PF00668.15,2.40E-06,	0	0	1567	0	0	FOXM_5190aT_00467	Scaffold_1	EVM_CSIRO_April_2013	1378213	1379779	-		F:alcohol O-acetyltransferase activity; P:alcohol metabolic process; P:acyl-carrier-protein biosynthetic process	F:GO:0004026; P:GO:0006066; P:GO:0042967	(2.3) Acyltransferases	EC:2.3.1.84	uncharacterized protein ffuj_00754	20	68.1%	3	core	49.1021
FOXM_5190aG_00468					256	4	1.6	N	SignalP-noTM	nucl	16	N	o	0	0	4225797	Ssu72	Ssu72,PF04722.8,1.70E-85,	4	307	823	0.373026	0.373026	FOXM_5190aT_00468	Scaffold_1	EVM_CSIRO_April_2013	1381400	1382222	-		F:phosphoprotein phosphatase activity; P:mRNA processing; C:nucleus; P:protein dephosphorylation	F:GO:0004721; P:GO:0006397; C:GO:0005634; P:GO:0006470	(3.1) Acting on ester bonds	EC:3.1.3.16	rna polymerase ii subunit a c-terminal domain phosphatase ssu72	20	91.15%	4	core	49.1021
FOXM_5190aG_00469					504	1	0.2	N	SignalP-noTM	nucl	12	N	o	0	0	4225797	SH3_1|SH3_2|SH3_9	SH3_1,PF00018.23,6.00E-09, | SH3_2,PF07653.12,6.50E-06, | SH3_9,PF14604.1,1.00E-08,	4	133	1512	0.087963	0.087963	FOXM_5190aT_00469	Scaffold_1	EVM_CSIRO_April_2013	1385628	1387139	+		-	-			sh3 domain containing protein	20	82.6%	0	core	49.1021
FOXM_5190aG_00470		GH130	FAD_binding_6/NAD_binding_1	Oxidoreductase FAD-binding domain. /Oxidoreductase NAD-binding domain. Xanthine dehydrogenases, that also bind FAD/NAD, have essentially no similarity.	333	1	0.3	N	SignalP-noTM	mito	23.5	N	o	0	1	4225797	FAD_binding_6|NAD_binding_1	FAD_binding_6,PF00970.19,5.20E-23, | NAD_binding_1,PF00175.16,1.40E-28,	18	866	1165	0.743348	0.743348	FOXM_5190aT_00470	Scaffold_1	EVM_CSIRO_April_2013	1388025	1389189	+		P:oxidation-reduction process; P:ergosterol biosynthetic process; P:cellular response to oxidative stress; C:mitochondrial intermembrane space; C:integral to mitochondrial outer membrane; F:cytochrome-b5 reductase activity, acting on NAD(P)H; P:amino sugar metabolic process; P:electron transport	P:GO:0055114; P:GO:0006696; P:GO:0034599; C:GO:0005758; C:GO:0031307; F:GO:0004128; P:GO:0006040; P:GO:0006118	(1.6) Acting on NADH or NADPH	EC:1.6.2.2	nadh-cytochrome b5 reductase	20	88.5%	8	core	49.1021
FOXM_5190aG_00471					118	0	0	N	SignalP-TM	cyto	22.5	N	o	0	0	4225797			0	0	423	0	0	FOXM_5190aT_00471	Scaffold_1	EVM_CSIRO_April_2013	1390360	1390782	-		-	-			uncharacterized protein ffuj_00739	4	54.25%	0	core	49.1021
FOXM_5190aG_00472		GH47	PA/Peptidase_M28/TFR_dimer	PA domain. The PA (Protease associated) domain is found as an insert domain in diverse proteases. The PA domain is also found in a plant vacuolar sorting receptor and members of the RZF family. It has been suggested that this domain forms a lid-like structure that covers the active site in active proteases, and is involved in protein recognition in vacuolar sorting receptors./Peptidase family M28…	788	2	0.3	N	SignalP-TM	plas	19	N	i29-51o	1	1	4225797	PA|Peptidase_M28|TFR_dimer	PA,PF02225.17,2.80E-09, | Peptidase_M28,PF04389.12,1.90E-15, | TFR_dimer,PF04253.10,1.00E-12,	1	7	2513	0.0027855	0.0027855	FOXM_5190aT_00472	Scaffold_1	EVM_CSIRO_April_2013	1391610	1394122	-		F:carboxypeptidase activity; P:proteolysis	F:GO:0004180; P:GO:0006508	-	-	pa domain-containing protein	20	83.65%	2	core	49.1021
FOXM_5190aG_00473		GT48	MFS_1	Major Facilitator Superfamily.	571	8	1.4	N	SignalP-noTM	plas	20	N	o62-84i96-113o119-142i154-176o196-220i300-321o351-369i381-403o409-435i447-472o478-500i	11	11	4225797	MFS_1|MFS_1|Sugar_tr	MFS_1,PF07690.11,2.20E-36, | MFS_1,PF07690.11,2.20E-36, | Sugar_tr,PF00083.19,3.10E-08,	3	247	2142	0.115313	0.115313	FOXM_5190aT_00473	Scaffold_1	EVM_CSIRO_April_2013	1395733	1397874	+		C:integral to membrane; P:transmembrane transport	C:GO:0016021; P:GO:0055085	-	-	major facilitator superfamily transporter	20	76.95%	2	core	49.1021
FOXM_5190aG_00474		GH10/CBM1	SprT-like	SprT-like family. This family represents a domain found in eukaryotes and prokaryotes. The domain contains a characteristic motif of the zinc metallopeptidases. This family includes the bacterial SprT protein.	493	4	0.8	N	SignalP-noTM	extr	9	N	o	0	0	4225797	SprT-like	SprT-like,PF10263.4,3.90E-14,	1	25	1479	0.0169033	0.0169033	FOXM_5190aT_00474	Scaffold_1	EVM_CSIRO_April_2013	1398742	1400220	-		-	-			uncharacterized protein ffuj_00747	20	69.75%	0	core	49.1021
FOXM_5190aG_00475					601	7	1.2	N	SignalP-noTM	cysk	11	N	o	0	0	4225797	F-box|F-box-like	F-box,PF00646.28,5.00E-09, | F-box-like,PF12937.2,1.60E-09,	3	148	2046	0.0723363	0.0723363	FOXM_5190aT_00475	Scaffold_1	EVM_CSIRO_April_2013	1403401	1405446	-		-	-			f-box domain containing protein	20	76.15%	0	core	49.1021
FOXM_5190aG_00476					773	6	0.8	N	SignalP-noTM	nucl	13.5	N	o702-722i752-770o	2	2	4225797			0	0	2612	0	0	FOXM_5190aT_00476	Scaffold_1	EVM_CSIRO_April_2013	1407265	1409876	+		-	-			uncharacterized protein ffuj_00745	20	54.5%	0	core	49.1021
FOXM_5190aG_00477		CBM13	HSP70/MreB_Mbl	Hsp70 protein. Hsp70 chaperones help to fold many proteins. Hsp70 assisted folding involves repeated cycles of substrate binding and release. Hsp70 activity is ATP dependent. Hsp70 proteins are made up of two regions: the amino terminus is the ATPase domain and the carboxyl terminus is the substrate binding region./MreB/Mbl protein. This family consists of bacterial MreB and Mbl proteins as well …	615	6	1	N	SignalP-noTM	cyto	22.5	N	o	0	0	4225797	HSP70|MreB_Mbl	HSP70,PF00012.15,3.00E-232, | MreB_Mbl,PF06723.8,7.10E-17,	66	2245	2510	0.894422	0.894422	FOXM_5190aT_00477	Scaffold_1	EVM_CSIRO_April_2013	1411812	1414321	-		F:ATP binding; P:response to stress	F:GO:0005524; P:GO:0006950	-	-	heat shock protein 70	20	95.75%	2	core	49.1021
FOXM_5190aG_00478					350	0	0	N	SignalP-noTM	cyto	22.5	Y	n5-15c20/21o	0	0	4225797	3Beta_HSD|Epimerase	3Beta_HSD,PF01073.14,4.60E-06, | Epimerase,PF01370.16,3.30E-11,	0	0	1225	0	0	FOXM_5190aT_00478	Scaffold_1	EVM_CSIRO_April_2013	1415851	1417075	-		P:cellular metabolic process; F:coenzyme binding; F:catalytic activity; F:nucleotide binding	P:GO:0044237; F:GO:0050662; F:GO:0003824; F:GO:0000166	-	-	related to nucleoside-diphosphate-sugar epimerase	20	76.55%	4	core	49.1021
FOXM_5190aG_00479					79	1	1.3	N	SignalP-noTM	nucl	20	N	o	0	0	4225797			1	138	338	0.408284	0.408284	FOXM_5190aT_00479	Scaffold_1	EVM_CSIRO_April_2013	1418019	1418356	+		-	-			uncharacterized protein ffuj_00744	20	88.35%	0	core	49.1021
FOXM_5190aG_00480					235	6	2.6	N	SignalP-noTM	pero	9.5	N	o	0	0	4225797	SNF2_N	SNF2_N,PF00176.18,6.20E-09,	0	0	934	0	0	FOXM_5190aT_00480	Scaffold_1	EVM_CSIRO_April_2013	1419684	1420617	-		F:ATP binding; F:DNA binding	F:GO:0005524; F:GO:0003677	-	-	uncharacterized protein ffuj_00741	11	60.63636363636363%	2	core	49.1021
FOXM_5190aG_00481					72	7	9.7	N	SignalP-noTM	nucl	12.5	N	o	0	0	4225797			0	0	290	0	0	FOXM_5190aT_00481	Scaffold_1	EVM_CSIRO_April_2013	1427974	1428263	+		-	-			hypothetical protein FOC1_g10016195 [Fusarium oxysporum f. sp. cubense race 1]	3	94.0%	0	core	49.1021
FOXM_5190aG_00482					372	1	0.3	N	SignalP-noTM	nucl	22.5	N	o	0	0	4225797			0	0	1116	0	0	FOXM_5190aT_00482	Scaffold_1	EVM_CSIRO_April_2013	1430934	1432049	+		-	-			uncharacterized protein ffuj_00739	8	72.125%	0	core	49.1021
FOXM_5190aG_00483					256	5	2	N	SignalP-noTM	cyto	13	N	o	0	0	4225797			0	0	768	0	0	FOXM_5190aT_00483	Scaffold_1	EVM_CSIRO_April_2013	1433026	1433793	+		-	-			uncharacterized protein ffuj_00738	18	60.333333333333336%	0	core	49.1021
FOXM_5190aG_00484					149	0	0	N	SignalP-noTM	nucl	17	N	o	0	0	4225797			4	137	1870	0.073262	0.073262	FOXM_5190aT_00484	Scaffold_1	EVM_CSIRO_April_2013	1436170	1438039	-		-	-			uncharacterized protein ffuj_00737	20	67.55%	0	core	49.1021
FOXM_5190aG_00485					1752	15	0.9	N	SignalP-noTM	cyto	11	N	o	0	0	4225797	RNA_pol_Rpb1_1|RNA_pol_Rpb1_2|RNA_pol_Rpb1_3|RNA_pol_Rpb1_4|RNA_pol_Rpb1_5|RNA_pol_Rpb1_6|RNA_pol_Rpb1_7	RNA_pol_Rpb1_1,PF04997.7,5.20E-115, | RNA_pol_Rpb1_2,PF00623.15,6.40E-70, | RNA_pol_Rpb1_3,PF04983.13,5.30E-43, | RNA_pol_Rpb1_4,PF05000.12,8.50E-37, | RNA_pol_Rpb1_5,PF04998.12,2.00E-101, | RNA_pol_Rpb1_6,PF04992.9,4.70E-56, | RNA_pol_Rpb1_7,PF04990.7,4.	10	430	5362	0.080194	0.080194	FOXM_5190aT_00485	Scaffold_1	EVM_CSIRO_April_2013	1438322	1443683	-		F:DNA-directed RNA polymerase activity; C:DNA-directed RNA polymerase II, core complex; F:DNA binding; P:transcription from RNA polymerase II promoter; C:nucleolus; P:purine nucleobase metabolic process; P:pyrimidine nucleobase metabolic process	F:GO:0003899; C:GO:0005665; F:GO:0003677; P:GO:0006366; C:GO:0005730; P:GO:0006144; P:GO:0006206	(2.7) Transferring phosphorous-containing groups	EC:2.7.7.6	rna polymerase ii largest subunit	20	92.7%	7	core	49.1021
FOXM_5190aG_00486					464	6	1.3	N	SignalP-noTM	cyto_nucl	11.5	N	o	0	0	4225797	WD40|WD40	WD40,PF00400.27,4.00E-10, | WD40,PF00400.27,4.00E-10,	0	0	1437	0	0	FOXM_5190aT_00486	Scaffold_1	EVM_CSIRO_April_2013	1444766	1446202	-		C:cellular_component	C:GO:0005575			set1 complex component swd1	20	90.55%	1	core	49.1021
FOXM_5190aG_00487					289	5	1.7	N	SignalP-noTM	nucl	18	N	o	0	0	4225797	Thg1|Thg1C	Thg1,PF04446.7,1.30E-46, | Thg1C,PF14413.1,3.40E-51,	0	0	1209	0	0	FOXM_5190aT_00487	Scaffold_1	EVM_CSIRO_April_2013	1446950	1448158	+		P:tRNA modification; F:magnesium ion binding; F:tRNA guanylyltransferase activity	P:GO:0006400; F:GO:0000287; F:GO:0008193	-	-	trna guanylyltransferase	20	91.35%	3	core	49.1021
FOXM_5190aG_00488					220	0	0	N	SignalP-noTM	nucl	20.5	N	o	0	0	4225797			0	0	660	0	0	FOXM_5190aT_00488	Scaffold_1	EVM_CSIRO_April_2013	1448266	1448925	-		F:DNA-directed RNA polymerase activity; F:nucleic acid binding; C:nucleolus; P:purine nucleobase metabolic process; P:pyrimidine nucleobase metabolic process; P:transcription, DNA-dependent	F:GO:0003899; F:GO:0003676; C:GO:0005730; P:GO:0006144; P:GO:0006206; P:GO:0006351	(2.7) Transferring phosphorous-containing groups	EC:2.7.7.6	dna-directed rna polymerase ii subunit rpb1	20	83.1%	6	core	49.1021
FOXM_5190aG_00489					815	4	0.5	N	SignalP-noTM	mito	10	N	i268-294o300-330i442-463o	3	3	4225797	DUF726	DUF726,PF05277.7,4.20E-104,	0	0	2491	0	0	FOXM_5190aT_00489	Scaffold_1	EVM_CSIRO_April_2013	1450167	1452657	+		C:integral to membrane	C:GO:0016021			membrane protein	20	78.05%	1	core	49.1021
FOXM_5190aG_00490					314	7	2.2	N	SignalP-noTM	nucl	19	N	o	0	0	4225797	Med26|TFIIS_C|TFIIS_M	Med26,PF08711.6,3.80E-14, | TFIIS_C,PF01096.13,3.90E-17, | TFIIS_M,PF07500.9,1.20E-26,	3	300	1143	0.262467	0.262467	FOXM_5190aT_00490	Scaffold_1	EVM_CSIRO_April_2013	1453214	1454356	-		F:translation elongation factor activity; P:regulation of transcription from RNA polymerase II promoter; F:zinc ion binding; F:DNA binding; P:regulation of DNA-dependent transcription, elongation; C:nucleus; C:ribosome; P:regulation of translational elongation	F:GO:0003746; P:GO:0006357; F:GO:0008270; F:GO:0003677; P:GO:0032784; C:GO:0005634; C:GO:0005840; P:GO:0006448	-	-	transcription elongation factor s-ii	20	85.75%	8	core	49.1021
FOXM_5190aG_00491					446	4	0.9	N	SignalP-TM	cyto	7	N	o12-33i	1	1	4225797	PALP	PALP,PF00291.20,8.60E-55,	0	0	1338	0	0	FOXM_5190aT_00491	Scaffold_1	EVM_CSIRO_April_2013	1454794	1456131	-		F:cysteine synthase activity; P:cysteine biosynthetic process from serine; F:transferase activity; C:mitochondrial outer membrane; C:cysteine synthase complex	F:GO:0004124; P:GO:0006535; F:GO:0016740; C:GO:0005741; C:GO:0009333	(2.5) Transferring alkyl or aryl groups, other than methyl groups	EC:2.5.1.47	cysteine synthase 2	20	85.95%	5	core	49.1021
FOXM_5190aG_00492					508	2	0.4	N	SignalP-noTM	cyto	9.5	N	o	0	0	4225797	Methyltransf_28	Methyltransf_28,PF02636.12,2.20E-35,	0	0	1617	0	0	FOXM_5190aT_00492	Scaffold_1	EVM_CSIRO_April_2013	1456948	1458564	+		-	-			protein mida like protein	20	86.35%	0	core	49.1021
FOXM_5190aG_00493					960	7	0.7	N	SignalP-noTM	cyto	16.5	N	o	0	0	4225797	tRNA-synt_2c|tRNA_SAD	tRNA-synt_2c,PF01411.14,4.00E-212, | tRNA_SAD,PF07973.9,1.90E-16,	4	230	3087	0.074506	0.074506	FOXM_5190aT_00493	Scaffold_1	EVM_CSIRO_April_2013	1458843	1461929	-		F:nucleic acid binding; C:mitochondrion; F:alanine-tRNA ligase activity; P:alanyl-tRNA aminoacylation; F:ATP binding; P:alanine metabolic process; P:aspartate metabolic process	F:GO:0003676; C:GO:0005739; F:GO:0004813; P:GO:0006419; F:GO:0005524; P:GO:0006522; P:GO:0006531	(6.1) Forming carbon-oxygen bonds	EC:6.1.1.7	alanyl-trna synthetase	20	92.1%	7	core	49.1021
FOXM_5190aG_00494					220	0	0	N	SignalP-noTM	nucl	24.5	N	o	0	0	4225797			0	0	742	0	0	FOXM_5190aT_00494	Scaffold_1	EVM_CSIRO_April_2013	1462605	1463346	+		-	-			uncharacterized protein ffuj_00727	20	78.75%	0	core	49.1021
FOXM_5190aG_00495					167	1	0.6	N	SignalP-TM	mito	7	N	o36-60i	1	1	4225797	RCR	RCR,PF12273.3,1.00E-08,	7	209	610	0.342623	0.342623	FOXM_5190aT_00495	Scaffold_1	EVM_CSIRO_April_2013	1463752	1464361	-		F:ligase activity	F:GO:0016874			ubiquitin-protein ligase sel1 protein	20	67.0%	1	core	49.1021
FOXM_5190aG_00496					824	3	0.4	Y	SignalP-noTM	extr	15	Y	n4-14c19/20o759-778i	1	1	4225797	Sel1|Sel1|Sel1|Sel1|Sel1|Sel1|Sel1|Sel1|Sel1|Sel1|Sel1	Sel1,PF08238.7,3.00E-43, | Sel1,PF08238.7,3.00E-43, | Sel1,PF08238.7,3.00E-43, | Sel1,PF08238.7,3.00E-43, | Sel1,PF08238.7,3.00E-43, | Sel1,PF08238.7,3.00E-43, | Sel1,PF08238.7,3.00E-43, | Sel1,PF08238.7,3.00E-43, | Sel1,PF08238.7,3.00E-43, | Sel1,PF08238	4	370	2649	0.139675	0.139675	FOXM_5190aT_00496	Scaffold_1	EVM_CSIRO_April_2013	1465564	1468212	-		F:ligase activity	F:GO:0016874	-	-	ubiquitin-protein ligase sel1	20	84.45%	1	core	49.1021
FOXM_5190aG_00497					369	2	0.5	N	SignalP-noTM	nucl	14	N	o	0	0	4225797	UDG	UDG,PF03167.14,2.40E-25,	2	165	1163	0.141874	0.141874	FOXM_5190aT_00497	Scaffold_1	EVM_CSIRO_April_2013	1469597	1470759	+		F:uracil DNA N-glycosylase activity; P:base-excision repair	F:GO:0004844; P:GO:0006284	-	-	uracil-dna glycosylase	20	87.25%	2	core	49.1021
FOXM_5190aG_00498					1047	5	0.5	N	SignalP-noTM	nucl	14.5	N	o	0	0	4225797	DUF1708	DUF1708,PF08101.6,3.00E-156,	2	158	3421	0.0461853	0.0461853	FOXM_5190aT_00498	Scaffold_1	EVM_CSIRO_April_2013	1474312	1477732	+		-	-			morphogenesis protein	20	78.3%	0	core	49.1021
FOXM_5190aG_00499					1235	5	0.4	N	SignalP-TM	nucl	11.5	N	o	0	0	4225797	XPG_I|XPG_N	XPG_I,PF00867.13,1.50E-27, | XPG_N,PF00752.12,1.40E-33,	0	0	3705	0	0	FOXM_5190aT_00499	Scaffold_1	EVM_CSIRO_April_2013	1478361	1482065	-		F:endonuclease activity; P:nucleic acid phosphodiester bond hydrolysis; F:single-stranded DNA binding; P:nucleotide-excision repair; C:nucleus	F:GO:0004519; P:GO:0090305; F:GO:0003697; P:GO:0006289; C:GO:0005634	-	-	dna excision repair protein rad2	20	81.1%	5	core	49.1021
FOXM_5190aG_00500					107	1	0.9	N	SignalP-noTM	cyto	11	N	i	0	0	4225797	LSM	LSM,PF01423.17,1.70E-08,	2	191	384	0.497396	0.497396	FOXM_5190aT_00500	Scaffold_1	EVM_CSIRO_April_2013	1482453	1482836	+		-	-			lsm domain-containing protein	20	81.45%	0	core	49.1021
FOXM_5190aG_00501					353	2	0.6	N	SignalP-noTM	nucl	16	N	o	0	0	4225797	Pil1	Pil1,PF13805.1,3.50E-153,	9	599	1288	0.465062	0.465062	FOXM_5190aT_00501	Scaffold_1	EVM_CSIRO_April_2013	1483077	1484364	-		F:protein kinase inhibitor activity; P:response to heat; C:mitochondrial outer membrane; P:negative regulation of protein kinase activity; P:endocytosis; C:eisosome; P:protein localization	F:GO:0004860; P:GO:0009408; C:GO:0005741; P:GO:0006469; P:GO:0006897; C:GO:0032126; P:GO:0008104	-	-	sphingolipid long chain base-responsive protein lsp1	20	92.85%	7	core	49.1021
FOXM_5190aG_00502					1144	28	2.4	N	SignalP-noTM	nucl	21.5	N	o	0	0	4225797	SET	SET,PF00856.23,5.60E-22,	0	0	3483	0	0	FOXM_5190aT_00502	Scaffold_1	EVM_CSIRO_April_2013	1486480	1489962	+		F:DNA binding	F:GO:0003677			set domain-containing protein	20	75.05%	1	core	49.1021
FOXM_5190aG_00503					214	1	0.5	N	SignalP-TM	plas	8	N	o6-28i49-66o109-131i	3	3	4225797	Bap31	Bap31,PF05529.7,1.30E-65,	11	625	826	0.756659	0.756659	FOXM_5190aT_00503	Scaffold_1	EVM_CSIRO_April_2013	1490707	1491532	+		C:integral to membrane; C:endoplasmic reticulum; P:intracellular protein transport	C:GO:0016021; C:GO:0005783; P:GO:0006886	-	-	endoplasmic reticulum transmembrane protein	20	91.75%	3	core	49.1021
FOXM_5190aG_00504					479	5	1	N	SignalP-noTM	mito	12	N	o	0	0	4225797	DUF1479	DUF1479,PF07350.7,5.40E-142,	3	263	1437	0.18302	0.18302	FOXM_5190aT_00504	Scaffold_1	EVM_CSIRO_April_2013	1491986	1493422	-		P:DNA repair; F:DNA binding	P:GO:0006281; F:GO:0003677			protein ybiu	20	79.35%	2	core	49.1021
FOXM_5190aG_00505					267	3	1.1	N	SignalP-noTM	nucl	21.5	N	o	0	0	4225797			2	119	953	0.124869	0.124869	FOXM_5190aT_00505	Scaffold_1	EVM_CSIRO_April_2013	1494062	1495014	-		P:DNA repair; F:DNA binding	P:GO:0006281; F:GO:0003677	-	-	uncharacterized protein ffuj_00717	20	74.6%	2	core	49.1021
FOXM_5190aG_00506		AA7	FAD_binding_4	FAD binding domain. This family consists of various enzymes that use FAD as a co-factor, most of the enzymes are similar to oxygen oxidoreductase. One of the enzymes Vanillyl-alcohol oxidase (VAO) has a solved structure, the alignment includes the FAD binding site, called the PP-loop, between residues 99-110. The FAD molecule is covalently bound in the known structure, however the residue that li…	482	5	1	N	SignalP-noTM	mito	10	N	o	0	0	4225797	BBE|FAD_binding_4	BBE,PF08031.7,3.20E-09, | FAD_binding_4,PF01565.18,1.90E-31,	2	125	1495	0.083612	0.083612	FOXM_5190aT_00506	Scaffold_1	EVM_CSIRO_April_2013	1495610	1497104	-		F:flavin adenine dinucleotide binding; F:UDP-N-acetylmuramate dehydrogenase activity; P:oxidation-reduction process; P:amino sugar metabolic process	F:GO:0050660; F:GO:0008762; P:GO:0055114; P:GO:0006040	(1.1) Acting on the CH-OH group of donors	EC:1.1.1.158	6-hydroxy-d-nicotine oxidase	20	70.35%	4	core	49.1021
FOXM_5190aG_00507					75	4	5.3	N	SignalP-noTM	nucl	22.5	N	o	0	0	4225797	4F5|zf-met2	4F5,PF04419.9,1.60E-06, | zf-met2,PF12907.2,5.70E-18,	6	414	414	1	1	FOXM_5190aT_00507	Scaffold_1	EVM_CSIRO_April_2013	1498372	1498785	+		F:zinc ion binding; C:intracellular	F:GO:0008270; C:GO:0005622	-	-	uncharacterized protein ffuj_00714	20	83.9%	2	core	49.1021
FOXM_5190aG_00508					390	2	0.5	N	SignalP-noTM	cysk	14	Y	n2-9c14/15o	0	0	4225797	2OG-FeII_Oxy|DIOX_N	2OG-FeII_Oxy,PF03171.15,1.40E-14, | DIOX_N,PF14226.1,2.80E-32,	3	231	1221	0.189189	0.189189	FOXM_5190aT_00508	Scaffold_1	EVM_CSIRO_April_2013	1499016	1500236	-		P:oxidation-reduction process; F:oxidoreductase activity, acting on single donors with incorporation of molecular oxygen, incorporation of two atoms of oxygen; F:oxidoreductase activity, acting on paired donors, with incorporation or reduction of molecular oxygen, 2-oxoglutarate as one donor, and incorporation of one atom each of oxygen into both donors	P:GO:0055114; F:GO:0016702; F:GO:0016706	(1.1) Acting on the CH-OH group of donors; (1.1) Acting on the CH-OH group of donors	EC:1.13.11.0; EC:1.14.11.0	1-aminocyclopropane-1-carboxylate oxidase	20	89.9%	3	core	49.1021
FOXM_5190aG_00509					963	4	0.4	N	SignalP-noTM	nucl	12	N	o	0	0	4225797	WD40	WD40,PF00400.27,3.00E-09,	4	290	2989	0.0970224	0.0970224	FOXM_5190aT_00509	Scaffold_1	EVM_CSIRO_April_2013	1500729	1503717	-		-	-			wd domain-containing protein	20	78.35%	0	core	49.1021
FOXM_5190aG_00510					81	4	4.9	N	SignalP-noTM	cyto_nucl	10.5	N	o	0	0	4225797	RNA_pol_N	RNA_pol_N,PF01194.12,1.40E-28,	6	296	400	0.74	0.74	FOXM_5190aT_00510	Scaffold_1	EVM_CSIRO_April_2013	1504048	1504447	+		F:DNA-directed RNA polymerase activity; P:transcription, DNA-dependent; F:DNA binding; F:zinc ion binding; C:nucleolus; P:purine nucleobase metabolic process; P:pyrimidine nucleobase metabolic process	F:GO:0003899; P:GO:0006351; F:GO:0003677; F:GO:0008270; C:GO:0005730; P:GO:0006144; P:GO:0006206	(2.7) Transferring phosphorous-containing groups	EC:2.7.7.6	dna-directed rna polymerases i ii iii subunit 10	20	91.05%	7	core	49.1021
FOXM_5190aG_00511					709	10	1.4	N	SignalP-noTM	nucl	21	N	o	0	0	4225797			6	493	2439	0.202132	0.202132	FOXM_5190aT_00511	Scaffold_1	EVM_CSIRO_April_2013	1510559	1512997	+		-	-			uncharacterized protein ffuj_00709	20	79.45%	0	core	49.1021
FOXM_5190aG_00512					348	3	0.9	N	SignalP-noTM	nucl	22	N	o	0	0	4225797			0	0	1290	0	0	FOXM_5190aT_00512	Scaffold_1	EVM_CSIRO_April_2013	1513893	1515182	-		-	-			uncharacterized protein ffuj_00708	15	65.6%	0	core	49.1021
FOXM_5190aG_00513					354	3	0.8	N	SignalP-noTM	nucl	14	N	o	0	0	4225797	Methyltransf_16	Methyltransf_16,PF10294.4,7.60E-21,	2	136	1152	0.118056	0.118056	FOXM_5190aT_00513	Scaffold_1	EVM_CSIRO_April_2013	1515944	1517095	-		F:methyltransferase activity; P:methylation	F:GO:0008168; P:GO:0032259	(2.1) Transferring one-carbon groups	EC:2.1.1.0	rapid response to glucose protein	20	81.95%	2	core	49.1021
FOXM_5190aG_00514					261	5	1.9	N	SignalP-noTM	nucl	13.5	N	o	0	0	4225797			0	0	783	0	0	FOXM_5190aT_00514	Scaffold_1	EVM_CSIRO_April_2013	1517813	1518595	-		-	-			uncharacterized protein ffuj_00706	5	83.8%	0	core	49.1021
FOXM_5190aG_00515					663	2	0.3	N	SignalP-noTM	nucl	24	N	o	0	0	4225797			10	735	2132	0.344747	0.344747	FOXM_5190aT_00515	Scaffold_1	EVM_CSIRO_April_2013	1519610	1521741	-		-	-			com1 regulatory protein	20	72.0%	0	core	49.1021
FOXM_5190aG_00516					104	2	1.9	N	SignalP-noTM	cyto	13.5	N	o	0	0	4225797	Dynein_light	Dynein_light,PF01221.13,5.90E-41,	4	325	671	0.484352	0.484352	FOXM_5190aT_00516	Scaffold_1	EVM_CSIRO_April_2013	1530748	1531418	-		C:microtubule associated complex; P:microtubule-based process	C:GO:0005875; P:GO:0007017	-	-	dynein light chain	20	94.95%	2	core	49.1021
FOXM_5190aG_00517					856	0	0	N	SignalP-noTM	nucl	12	N	o	0	0	4225797	RRM_1|RRM_1|RRM_1|RRM_1|RRM_1|RRM_5|RRM_5|RRM_5|RRM_6|RRM_6|RRM_6|RRM_6|RRM_6	RRM_1,PF00076.17,7.40E-75, | RRM_1,PF00076.17,7.40E-75, | RRM_1,PF00076.17,7.40E-75, | RRM_1,PF00076.17,7.40E-75, | RRM_1,PF00076.17,7.40E-75, | RRM_5,PF13893.1,3.10E-36, | RRM_5,PF13893.1,3.10E-36, | RRM_5,PF13893.1,3.10E-36, | RRM_6,PF14259.1,1.20E-67,	8	498	2830	0.175972	0.175972	FOXM_5190aT_00517	Scaffold_1	EVM_CSIRO_April_2013	1535179	1538008	+		F:nucleic acid binding; F:nucleotide binding	F:GO:0003676; F:GO:0000166	-	-	pre-rrna processing protein	20	81.55%	2	core	49.1021
FOXM_5190aG_00518					856	15	1.8	N	SignalP-noTM	nucl	10	N	o	0	0	4225797	TEA	TEA,PF01285.13,7.50E-17,	2	143	2670	0.0535581	0.0535581	FOXM_5190aT_00518	Scaffold_1	EVM_CSIRO_April_2013	1539055	1541724	+		F:sequence-specific DNA binding transcription factor activity; P:regulation of transcription, DNA-dependent; C:transcription factor complex; P:regulation of transcription, DNA-dependent	F:GO:0003700; P:GO:0006355; C:GO:0005667; P:GO:0045449	-	-	regulatory protein abaa	20	79.55%	4	core	49.1021
FOXM_5190aG_00519					521	2	0.4	Y	SignalP-noTM	extr	16	Y	n6-17c22/23o	0	0	4225797			0	0	1563	0	0	FOXM_5190aT_00519	Scaffold_1	EVM_CSIRO_April_2013	1545584	1547146	+		-	-			uncharacterized protein ffuj_00701	20	72.05%	0	core	49.1021
FOXM_5190aG_00520		GT66	Pro_isomerase	Cyclophilin type peptidyl-prolyl cis-trans isomerase/CLD. The peptidyl-prolyl cis-trans isomerases, also known as cyclophilins, share this domain of about 109 amino acids. Cyclophilins have been found in all organisms studied so far and catalyze peptidyl-prolyl isomerisation during which the peptide bond preceding proline (the peptidyl-prolyl bond) is stabilised in the cis conformation. Mammalian…	183	4	2.2	N	SignalP-noTM	cyto	15	N	o	0	0	4225797	Pro_isomerase	Pro_isomerase,PF00160.16,1.90E-49,	8	426	970	0.439175	0.439175	FOXM_5190aT_00520	Scaffold_1	EVM_CSIRO_April_2013	1548067	1549036	-		P:protein folding; P:protein peptidyl-prolyl isomerization; F:peptidyl-prolyl cis-trans isomerase activity; C:nucleus	P:GO:0006457; P:GO:0000413; F:GO:0003755; C:GO:0005634	(5.2) Cis-trans-isomerases	EC:5.2.1.8	peptidyl-prolyl cis-trans isomerase h	20	92.0%	4	core	49.1021
FOXM_5190aG_00521					449	9	2	N	SignalP-TM	cyto	7.5	N	o53-78i	1	1	4225797	zf-C3HC4|zf-rbx1|zf-RING_2	zf-C3HC4,PF00097.20,6.20E-08, | zf-rbx1,PF12678.2,1.20E-07, | zf-RING_2,PF13639.1,5.10E-13,	6	317	1436	0.220752	0.220752	FOXM_5190aT_00521	Scaffold_1	EVM_CSIRO_April_2013	1553446	1554881	+		F:zinc ion binding; F:metal ion binding	F:GO:0008270; F:GO:0046872	-	-	ring-8 protein	20	71.9%	2	core	49.1021
FOXM_5190aG_00522					296	1	0.3	N	SignalP-noTM	nucl	21.5	N	o	0	0	4225797	DUF3752	DUF3752,PF12572.3,7.20E-21,	305	56	1483	0.0377613	0.0377613	FOXM_5190aT_00522	Scaffold_1	EVM_CSIRO_April_2013	1555160	1556642	-		-	-			uncharacterized protein ffuj_00698	20	69.75%	0	core	49.1021
FOXM_5190aG_00523					1597	21	1.3	N	SignalP-noTM	cyto	9.5	N	o	0	0	4225797	Vps8	Vps8,PF12816.2,1.70E-71,	2	148	4888	0.0302782	0.0302782	FOXM_5190aT_00523	Scaffold_1	EVM_CSIRO_April_2013	1557197	1562084	+		F:zinc ion binding	F:GO:0008270	-	-	golgi complex component	20	86.0%	1	core	49.1021
FOXM_5190aG_00524					242	1	0.4	N	SignalP-noTM	plas	18	N	i90-109o129-152i	2	2	4225797	PIG-P	PIG-P,PF08510.7,1.20E-42,	2	199	726	0.274105	0.274105	FOXM_5190aT_00524	Scaffold_1	EVM_CSIRO_April_2013	1562569	1563294	+		F:zinc ion binding; F:transferase activity, transferring glycosyl groups	F:GO:0008270; F:GO:0016757	-	-	pig-p domain-containing protein	20	88.85%	2	core	49.1021
FOXM_5190aG_00525		GT55	CorA	CorA-like Mg2+ transporter protein. The CorA transport system is the primary Mg2+ influx system of Salmonella typhimurium and Escherichia coli. CorA is virtually ubiquitous in the Bacteria and Archaea. There are also eukaryotic relatives of this protein. The family includes the MRS2 protein from yeast that is thought to be an RNA splicing protein. However its membership of this family suggests th…	530	10	1.9	N	SignalP-noTM	plas	18	N	o453-472i484-505o	2	2	4225797	CorA	CorA,PF01544.13,4.50E-14,	4	170	1641	0.103595	0.103595	FOXM_5190aT_00525	Scaffold_1	EVM_CSIRO_April_2013	1563320	1564960	-		P:metal ion transport; C:membrane; F:metal ion transmembrane transporter activity; P:transmembrane transport	P:GO:0030001; C:GO:0016020; F:GO:0046873; P:GO:0055085	-	-	uncharacterized protein ffuj_00695	20	63.45%	4	core	49.1021
FOXM_5190aG_00526					609	3	0.5	N	SignalP-noTM	mito	13	N	o	0	0	4225797			0	0	2337	0	0	FOXM_5190aT_00526	Scaffold_1	EVM_CSIRO_April_2013	1567119	1569455	+		-	-			uncharacterized protein ffuj_00694	15	65.73333333333333%	0	core	49.1021
FOXM_5190aG_00527					558	5	0.9	N	SignalP-noTM	nucl	16	N	o	0	0	4225797			0	0	1958	0	0	FOXM_5190aT_00527	Scaffold_1	EVM_CSIRO_April_2013	1571338	1573295	+		-	-			uncharacterized protein ffuj_00694	20	64.55%	0	core	49.1021
FOXM_5190aG_00528					428	5	1.2	N	SignalP-noTM	nucl	21	N	o	0	0	4225797			0	0	1712	0	0	FOXM_5190aT_00528	Scaffold_1	EVM_CSIRO_April_2013	1574516	1576227	+		-	-			uncharacterized protein ffuj_00693	9	82.88888888888889%	0	core	49.1021
FOXM_5190aG_00529					109	0	0	N	SignalP-noTM	nucl	19.5	N	o	0	0	4225797			0	0	585	0	0	FOXM_5190aT_00529	Scaffold_1	EVM_CSIRO_April_2013	1577708	1578292	+		-	-			hypothetical protein FOC4_g10014632 [Fusarium oxysporum f. sp. cubense race 4]	3	99.66666666666667%	0	core	49.1021
FOXM_5190aG_00530					209	3	1.4	N	SignalP-noTM	nucl	11	N	o	0	0	4225797			0	0	627	0	0	FOXM_5190aT_00530	Scaffold_1	EVM_CSIRO_April_2013	1578974	1579600	-		F:molecular_function; P:biological_process; C:cellular_component	F:GO:0003674; P:GO:0008150; C:GO:0005575			uncharacterized protein ffuj_00691	20	66.55%	3	core	49.1021
FOXM_5190aG_00531		CE11	DEAD/Helicase_C	DEAD/DEAH box helicase. Members of this family include the DEAD and DEAH box helicases. Helicases are involved in unwinding nucleic acids. The DEAD box helicases are involved in various aspects of RNA metabolism, including nuclear transcription, pre mRNA splicing, ribosome biogenesis, nucleocytoplasmic transport, translation, RNA decay and organellar gene expression./Helicase conserved C-terminal…	694	2	0.3	N	SignalP-noTM	nucl	15.5	N	o	0	0	4225797	DEAD|Helicase_C|ResIII	DEAD,PF00270.24,3.10E-26, | Helicase_C,PF00271.26,1.10E-22, | ResIII,PF04851.10,8.10E-05,	4	335	2082	0.160903	0.160903	FOXM_5190aT_00531	Scaffold_1	EVM_CSIRO_April_2013	1580299	1582380	+		F:RNA binding; C:nucleolus; P:rRNA processing; F:ATP-dependent helicase activity; F:ATP binding	F:GO:0003723; C:GO:0005730; P:GO:0006364; F:GO:0008026; F:GO:0005524	-	-	atp-dependent rna helicase rok1	20	85.75%	5	core	49.1021
FOXM_5190aG_00532					463	10	2.2	Y	SignalP-noTM	extr	18	Y	n8-19c24/25o	0	0	4225797	DUF2401|DUF2403	DUF2401,PF10287.4,5.90E-85, | DUF2403,PF10290.4,2.10E-19,	10	702	1540	0.455844	0.455844	FOXM_5190aT_00532	Scaffold_1	EVM_CSIRO_April_2013	1584107	1585646	+		-	-			protein tos1	20	70.05%	0	core	49.1021
FOXM_5190aG_00533					639	10	1.6	N	SignalP-noTM	mito	26	N	o	0	0	4225797	tRNA-synt_2|tRNA_anti-codon	tRNA-synt_2,PF00152.15,7.80E-72, | tRNA_anti-codon,PF01336.20,4.00E-05,	2	172	1952	0.0881148	0.0881148	FOXM_5190aT_00533	Scaffold_1	EVM_CSIRO_April_2013	1585954	1587905	-		F:nucleic acid binding; F:lysine-tRNA ligase activity; F:ATP binding; P:lysyl-tRNA aminoacylation; C:cytoplasm; P:lysine biosynthetic process	F:GO:0003676; F:GO:0004824; F:GO:0005524; P:GO:0006430; C:GO:0005737; P:GO:0009085	(6.1) Forming carbon-oxygen bonds	EC:6.1.1.6	lysyl-trna synthetase	20	83.0%	6	core	49.1021
FOXM_5190aG_00534					473	4	0.8	N	SignalP-noTM	cysk	13	N	o	0	0	4225797	Actin	Actin,PF00022.14,8.30E-148,	4	211	1489	0.141706	0.141706	FOXM_5190aT_00534	Scaffold_1	EVM_CSIRO_April_2013	1588438	1589926	+		P:chromatin modification; P:DNA repair; C:cytoskeleton; P:regulation of transcription, DNA-dependent; F:ATP binding; F:transferase activity; C:cytoplasm; C:nucleus	P:GO:0016568; P:GO:0006281; C:GO:0005856; P:GO:0006355; F:GO:0005524; F:GO:0016740; C:GO:0005737; C:GO:0005634	-	-	actin-related protein 4	20	91.2%	8	core	49.1021
FOXM_5190aG_00535					320	3	0.9	N	SignalP-noTM	nucl	17.5	N	o	0	0	4225797	UDG	UDG,PF03167.14,7.10E-23,	0	0	960	0	0	FOXM_5190aT_00535	Scaffold_1	EVM_CSIRO_April_2013	1590134	1591093	-		P:DNA repair; F:hydrolase activity, hydrolyzing N-glycosyl compounds	P:GO:0006281; F:GO:0016799	(3.2) Glycosylases	EC:3.2.2.0	g u mismatch-specific uracil dna glycosylase	20	78.6%	2	core	49.1021
FOXM_5190aG_00536					503	4	0.8	N	SignalP-noTM	cyto	18	N	o	0	0	4225797	UDPGP	UDPGP,PF01704.13,4.70E-54,	12	751	1561	0.481102	0.481102	FOXM_5190aT_00536	Scaffold_1	EVM_CSIRO_April_2013	1592551	1594111	+		P:UDP-N-acetylglucosamine biosynthetic process; F:nucleotidyltransferase activity; C:nucleus	P:GO:0006048; F:GO:0016779; C:GO:0005634	(2.7) Transferring phosphorous-containing groups	EC:2.7.7.0	udp-n-acetylglucosamine pyrophosphorylase	20	89.35%	3	core	49.1021
FOXM_5190aG_00537		AA3	Pyr_redox_2/Pyr_redox	Pyridine nucleotide-disulphide oxidoreductase. This family includes both class I and class II oxidoreductases and also NADH oxidases and peroxidases. This domain is actually a small NADH binding domain within a larger FAD binding domain./Pyridine nucleotide-disulphide oxidoreductase. This family includes both class I and class II oxidoreductases and also NADH oxidases and peroxidases. This domain…	331	3	0.9	N	SignalP-noTM	cyto	12	N	o	0	0	4225797	Pyr_redox|Pyr_redox_2	Pyr_redox,PF00070.22,2.70E-15, | Pyr_redox_2,PF07992.9,1.00E-29,	3	341	1196	0.285117	0.285117	FOXM_5190aT_00537	Scaffold_1	EVM_CSIRO_April_2013	1594410	1595605	-		C:cytoplasm; F:flavin adenine dinucleotide binding; F:thioredoxin-disulfide reductase activity; P:removal of superoxide radicals; P:oxidation-reduction process; P:electron transport; P:pyrimidine nucleobase metabolic process	C:GO:0005737; F:GO:0050660; F:GO:0004791; P:GO:0019430; P:GO:0055114; P:GO:0006118; P:GO:0006206	(1.8) Acting on a sulfur group of donors	EC:1.8.1.9	thioredoxin reductase	20	93.7%	7	core	49.1021
FOXM_5190aG_00538					808	10	1.2	N	SignalP-noTM	nucl	15	N	o	0	0	4225797	DUF2450|Vps53_N	DUF2450,PF10475.4,6.00E-07, | Vps53_N,PF04100.7,4.30E-106,	6	443	2603	0.170188	0.170188	FOXM_5190aT_00538	Scaffold_1	EVM_CSIRO_April_2013	1596373	1598975	-		-	-			garp complex subunit vps53	20	87.75%	0	core	49.1021
FOXM_5190aG_00539					1135	2	0.2	N	SignalP-TM	nucl	7	N	o6-22i31-47o67-88i	3	1	4225797	fn3	fn3,PF00041.16,2.10E-10,	2	114	3585	0.0317992	0.0317992	FOXM_5190aT_00539	Scaffold_1	EVM_CSIRO_April_2013	1599376	1602960	-		-	-			fibronectin type iii domain protein	20	75.85%	0	core	49.1021
FOXM_5190aG_00540					783	2	0.3	N	SignalP-noTM	cyto	11.5	N	o	0	0	4225797	Lipin_N|LNS2	Lipin_N,PF04571.9,8.50E-39, | LNS2,PF08235.8,7.00E-71,	3	194	2399	0.080867	0.080867	FOXM_5190aT_00540	Scaffold_1	EVM_CSIRO_April_2013	1606461	1608859	+		-	-			nuclear elongation and deformation protein 1	20	85.55%	0	core	49.1021
FOXM_5190aG_00541					854	7	0.8	N	SignalP-noTM	cyto	23.5	N	o	0	0	4225797	Histidinol_dh|PRA-CH|PRA-PH	Histidinol_dh,PF00815.15,5.60E-180, | PRA-CH,PF01502.13,1.10E-23, | PRA-PH,PF01503.12,1.80E-09,	2	134	2615	0.0512428	0.0512428	FOXM_5190aT_00541	Scaffold_1	EVM_CSIRO_April_2013	1609327	1611941	-		F:histidinol dehydrogenase activity; F:NAD binding; P:histidine biosynthetic process; F:phosphoribosyl-ATP diphosphatase activity; F:zinc ion binding; F:phosphoribosyl-AMP cyclohydrolase activity; P:oxidation-reduction process	F:GO:0004399; F:GO:0051287; P:GO:0000105; F:GO:0004636; F:GO:0008270; F:GO:0004635; P:GO:0055114	(1.1) Acting on the CH-OH group of donors; (3.6) Acting on acid anhydrides; (3.5) Acting on carbon-nitrogen bonds, other than peptide bonds	EC:1.1.1.23; EC:3.6.1.31; EC:3.5.4.19	histidine biosynthesis trifunctional protein	20	89.05%	7	core	49.1021
FOXM_5190aG_00542					254	0	0	N	SignalP-noTM	mito	12	N	o	0	0	4225797	TFIID-31kDa	TFIID-31kDa,PF02291.10,5.90E-27,	2	113	762	0.148294	0.148294	FOXM_5190aT_00542	Scaffold_1	EVM_CSIRO_April_2013	1612706	1613467	+		P:mycelium development; P:DNA-dependent transcription, initiation; F:translation initiation factor activity; F:protein heterodimerization activity; C:ribosome; P:regulation of translational initiation	P:GO:0043581; P:GO:0006352; F:GO:0003743; F:GO:0046982; C:GO:0005840; P:GO:0006446	-	-	transcription initiation factor tfiid subunit 9	20	83.8%	6	core	49.1021
FOXM_5190aG_00543		GH12	Peptidase_M16/Peptidase_M16_C	Insulinase (Peptidase family M16). /Peptidase M16 inactive domain. Peptidase M16 consists of two structurally related domains. One is the active peptidase, whereas the other is inactive. The two domains hold the substrate like a clamp.	475	2	0.4	N	SignalP-noTM	mito	24	Y	n18-26c31/32o	0	0	4225797	Peptidase_M16|Peptidase_M16_C	Peptidase_M16,PF00675.15,9.70E-59, | Peptidase_M16_C,PF05193.16,1.00E-39,	25	1137	1650	0.689091	0.689091	FOXM_5190aT_00543	Scaffold_1	EVM_CSIRO_April_2013	1613738	1615387	-		P:electron transport chain; F:zinc ion binding; F:metal ion binding; P:protein processing involved in protein targeting to mitochondrion; F:metalloendopeptidase activity; P:proteolysis; C:respiratory chain; C:mitochondrial processing peptidase complex	P:GO:0022900; F:GO:0008270; F:GO:0046872; P:GO:0006627; F:GO:0004222; P:GO:0006508; C:GO:0070469; C:GO:0017087	(3.4) Acting on peptide bonds (peptide hydrolases)	EC:3.4.24.0	mitochondrial-processing peptidase subunit beta	20	94.25%	8	core	49.1021
FOXM_5190aG_00544		GH36	Raffinose_syn	Raffinose synthase or seed inhibition protein Sip1. This family consists of several raffinose synthase proteins, also known as seed inhibition (Sip1) proteins. Raffinose (O-alpha- D-galactopyranosyl- (1-->6)- O-alpha- D-glucopyranosyl-(1<-->2)- O-beta- D-fructofuranoside) is a widespread oligosaccharide in plant seeds and other tissues. Raffinose synthase (EC:2.4.1.82) is the key enzyme that chan…	893	6	0.7	N	SignalP-noTM	cyto	11.5	N	o	0	0	4225797	Raffinose_syn|Raffinose_syn	Raffinose_syn,PF05691.7,5.90E-57, | Raffinose_syn,PF05691.7,5.90E-57,	2	174	2948	0.0590231	0.0590231	FOXM_5190aT_00544	Scaffold_1	EVM_CSIRO_April_2013	1615834	1618781	+		P:metabolic process; F:catalytic activity	P:GO:0008152; F:GO:0003824	-	-	raffinose synthase sip1	20	81.65%	2	core	49.1021
FOXM_5190aG_00545					533	4	0.8	N	SignalP-noTM	cyto	21	N	o	0	0	4225797	CBS|CBS|FMN_dh|IMPDH	CBS,PF00571.23,5.60E-15, | CBS,PF00571.23,5.60E-15, | FMN_dh,PF01070.13,6.00E-07, | IMPDH,PF00478.20,6.90E-132,	34	1736	1845	0.940921	0.940921	FOXM_5190aT_00545	Scaffold_1	EVM_CSIRO_April_2013	1619302	1621146	+		P:oxidation-reduction process; F:metal ion binding; F:nucleotide binding; P:GMP biosynthetic process; F:IMP dehydrogenase activity; P:purine nucleobase metabolic process; C:mitochondrial inner membrane peptidase complex	P:GO:0055114; F:GO:0046872; F:GO:0000166; P:GO:0006177; F:GO:0003938; P:GO:0006144; C:GO:0042720	(1.1) Acting on the CH-OH group of donors	EC:1.1.1.205	inosine-5 -monophosphate dehydrogenase imd2	20	93.8%	7	core	49.1021
FOXM_5190aG_00546					198	15	7.6	N	SignalP-TM	nucl	13	N	o62-81i	1	0	4225797	PLAC8	PLAC8,PF04749.12,1.70E-24,	2	167	705	0.236879	0.236879	FOXM_5190aT_00546	Scaffold_1	EVM_CSIRO_April_2013	1622145	1622849	-		-	-			plac8 family protein	20	81.8%	0	core	49.1021
FOXM_5190aG_00547		GT41	Acetyltransf_1	Acetyltransferase (GNAT) family. This family contains proteins with N-acetyltransferase functions such as Elp3-related proteins.	242	4	1.7	N	SignalP-noTM	nucl	17	N	o	0	0	4225797	Acetyltransf_1|Acetyltransf_10|Acetyltransf_3|Acetyltransf_4|Acetyltransf_7|FR47	Acetyltransf_1,PF00583.19,1.00E-13, | Acetyltransf_10,PF13673.1,1.30E-07, | Acetyltransf_3,PF13302.1,5.30E-06, | Acetyltransf_4,PF13420.1,5.60E-05, | Acetyltransf_7,PF13508.1,1.00E-09, | FR47,PF08445.5,1.70E-05,	2	146	910	0.16044	0.16044	FOXM_5190aT_00547	Scaffold_1	EVM_CSIRO_April_2013	1624000	1624909	-		F:N-acetyltransferase activity; P:acyl-carrier-protein biosynthetic process	F:GO:0008080; P:GO:0042967	-	-	gnat family acetyltransferase nat4	20	76.85%	2	core	49.1021
FOXM_5190aG_00548					103	0	0	N	SignalP-noTM	mito	25	N	o	0	0	4225797	Complex1_LYR|Complex1_LYR_1	Complex1_LYR,PF05347.10,1.20E-14, | Complex1_LYR_1,PF13232.1,1.60E-15,	3	150	427	0.351288	0.351288	FOXM_5190aT_00548	Scaffold_1	EVM_CSIRO_April_2013	1625207	1625633	+		-	-			complex 1 lyr protein	20	79.45%	0	core	49.1021
FOXM_5190aG_00549					100	3	3	N	SignalP-noTM	mito	18.5	N	o	0	0	4225797	Ribosomal_L36	Ribosomal_L36,PF00444.13,1.90E-22,	1	81	370	0.218919	0.218919	FOXM_5190aT_00549	Scaffold_1	EVM_CSIRO_April_2013	1625870	1626239	-		C:ribosome; F:structural constituent of ribosome; P:translation; P:ribosome biogenesis	C:GO:0005840; F:GO:0003735; P:GO:0006412; P:GO:0042254	-	-	ribosomal protein l36	20	80.55%	4	core	49.1021
FOXM_5190aG_00550					806	19	2.4	N	SignalP-noTM	mito	18.5	N	o	0	0	4225797			0	0	2466	0	0	FOXM_5190aT_00550	Scaffold_1	EVM_CSIRO_April_2013	1626773	1629238	-		F:structural constituent of ribosome; P:translation; C:ribosome; C:intracellular	F:GO:0003735; P:GO:0006412; C:GO:0005840; C:GO:0005622			uncharacterized protein ffuj_00671	20	57.0%	4	core	49.1021
FOXM_5190aG_00551					574	0	0	N	SignalP-noTM	cyto	16.5	N	o	0	0	4225797	PH_6	PH_6,PF15406.1,1.50E-43,	7	765	1940	0.39433	0.39433	FOXM_5190aT_00551	Scaffold_1	EVM_CSIRO_April_2013	1638061	1640000	+		F:phospholipid binding	F:GO:0005543	-	-	immunogenic protein	20	72.25%	1	core	49.1021
FOXM_5190aG_00552		GT2	PAS_9/HATPase_c/Response_reg	PAS domain. /Histidine kinase-, DNA gyrase B-, and HSP90-like ATPase. This family represents the structurally related ATPase domains of histidine kinase, DNA gyrase B and HSP90./Response regulator receiver domain. This domain receives the signal from the sensor partner in bacterial two-component systems. It is usually found N-terminal to a DNA binding effector domain.	1510	14	0.9	N	SignalP-noTM	mito	12	N	o	0	0	4225797	HATPase_c|HisKA|PAS_9|Response_reg	HATPase_c,PF02518.21,4.60E-22, | HisKA,PF00512.20,1.50E-07, | PAS_9,PF13426.1,9.00E-11, | Response_reg,PF00072.19,1.30E-20,	0	0	4583	0	0	FOXM_5190aT_00552	Scaffold_1	EVM_CSIRO_April_2013	1641277	1645859	-		P:phosphorelay signal transduction system; F:phosphorelay response regulator activity; P:intracellular signal transduction; C:intracellular; P:regulation of transcription, DNA-dependent; P:signal transduction by phosphorylation; F:ATP binding; C:membrane; F:phosphorelay sensor kinase activity; P:regulation of transcription, DNA-dependent; C:protein histidine kinase complex	P:GO:0000160; F:GO:0000156; P:GO:0035556; C:GO:0005622; P:GO:0006355; P:GO:0023014; F:GO:0005524; C:GO:0016020; F:GO:0000155; P:GO:0045449; C:GO:0009365	-	-	histidine kinase hhk13p	20	83.85%	11	core	49.1021
FOXM_5190aG_00553					288	4	1.4	N	SignalP-TM	plas	19	N	i38-59o102-123i135-158o193-214i	4	4	4225797			0	0	964	0	0	FOXM_5190aT_00553	Scaffold_1	EVM_CSIRO_April_2013	1650243	1651206	+		-	-			uncharacterized protein ffuj_00667	20	78.05%	0	core	49.1021
FOXM_5190aG_00554					528	6	1.1	N	SignalP-noTM	mito	24	N	o	0	0	4225797	Aldedh	Aldedh,PF00171.17,5.80E-165,	8	478	1726	0.276941	0.276941	FOXM_5190aT_00554	Scaffold_1	EVM_CSIRO_April_2013	1651801	1653526	+		P:gamma-aminobutyric acid catabolic process; F:succinate-semialdehyde dehydrogenase [NAD(P)+] activity; P:oxidation-reduction process; P:tyrosine metabolic process	P:GO:0009450; F:GO:0009013; P:GO:0055114; P:GO:0006570	(1.2) Acting on the aldehyde or oxo group of donors	EC:1.2.1.16	succinate semialdehyde dehydrogenase	20	90.75%	4	core	49.1021
FOXM_5190aG_00555					272	1	0.4	N	SignalP-noTM	nucl	18	N	o	0	0	4225797	RRF	RRF,PF01765.14,8.00E-26,	2	84	867	0.0968858	0.0968858	FOXM_5190aT_00555	Scaffold_1	EVM_CSIRO_April_2013	1656613	1657479	+		P:gamma-aminobutyric acid catabolic process; F:succinate-semialdehyde dehydrogenase [NAD(P)+] activity; P:oxidation-reduction process; P:tyrosine metabolic process	P:GO:0009450; F:GO:0009013; P:GO:0055114; P:GO:0006570	(1.2) Acting on the aldehyde or oxo group of donors	EC:1.2.1.16	ribosomal recycling factor	20	76.75%	4	core	49.1021
FOXM_5190aG_00556					349	1	0.3	N	SignalP-noTM	nucl	12	N	o	0	0	4225797			8	417	1047	0.398281	0.398281	FOXM_5190aT_00556	Scaffold_1	EVM_CSIRO_April_2013	1657560	1658606	-		-	-			uncharacterized protein ffuj_00758	17	63.588235294117645%	0	core	49.1021
FOXM_5190aG_00557					533	13	2.4	N	SignalP-noTM	nucl	14	N	o	0	0	4225797	Metallophos	Metallophos,PF00149.23,9.50E-39,	0	0	1699	0	0	FOXM_5190aT_00557	Scaffold_1	EVM_CSIRO_April_2013	1659265	1660963	-		F:cofactor binding; F:magnesium-dependent protein serine/threonine phosphatase activity; C:magnesium-dependent protein serine/threonine phosphatase complex; P:protein dephosphorylation	F:GO:0048037; F:GO:0004724; C:GO:0005963; P:GO:0006470	-	-	serine threonine-protein phosphatase pp-z	20	87.3%	4	core	49.1021
FOXM_5190aG_00558					438	6	1.4	N	SignalP-noTM	mito	10	N	o	0	0	4225797			0	0	1369	0	0	FOXM_5190aT_00558	Scaffold_1	EVM_CSIRO_April_2013	1663629	1664997	-		-	-			uncharacterized protein ffuj_00760	20	54.7%	0	core	49.1021
FOXM_5190aG_00559		CBM13	HSP70	Hsp70 protein. Hsp70 chaperones help to fold many proteins. Hsp70 assisted folding involves repeated cycles of substrate binding and release. Hsp70 activity is ATP dependent. Hsp70 proteins are made up of two regions: the amino terminus is the ATPase domain and the carboxyl terminus is the substrate binding region.	587	10	1.7	N	SignalP-noTM	cysk	16	N	o	0	0	4225797	HSP70	HSP70,PF00012.15,1.20E-14,	0	0	2186	0	0	FOXM_5190aT_00559	Scaffold_1	EVM_CSIRO_April_2013	1665768	1667953	+		F:ATP binding	F:GO:0005524	-	-	chaperone protein	20	69.05%	1	core	49.1021
FOXM_5190aG_00560		CBM21	SUR7	SUR7/PalI family. This family consists of several fungal-specific SUR7 proteins. Its activity regulates expression of RVS161, a homologue of human endophilin, suggesting a function for both in endocytosis. The protein carries four transmembrane domains and is thus likely to act as an anchoring protein for the eisosome to the plasma membrane. Eisosomes are the immobile protein complexes, that incl…	340	9	2.6	N	SignalP-TM	extr	13	Y	n6-24c29/30o163-181i193-217o237-263i	3	4	4225797	SUR7	SUR7,PF06687.7,1.10E-30,	25	988	1020	0.968627	0.968627	FOXM_5190aT_00560	Scaffold_1	EVM_CSIRO_April_2013	1670915	1671934	+		F:structural molecule activity; C:tight junction	F:GO:0005198; C:GO:0005923			integral membrane protein	20	72.65%	2	core	49.1021
FOXM_5190aG_00561					1078	12	1.1	N	SignalP-noTM	cysk	11	N	o	0	0	4225797	WD40|WD40	WD40,PF00400.27,1.50E-24, | WD40,PF00400.27,1.50E-24,	2	172	3289	0.0522955	0.0522955	FOXM_5190aT_00561	Scaffold_1	EVM_CSIRO_April_2013	1672526	1675814	+		F:molecular_function; C:cellular_component	F:GO:0003674; C:GO:0005575			wd repeat-containing protein	20	71.05%	2	core	49.1021
FOXM_5190aG_00562	SSP				66	4	6.1	Y	SignalP-noTM	cyto	14	Y	n5-12c17/18o	0	0	4225797			0	0	250	0	0	FOXM_5190aT_00562	Scaffold_1	EVM_CSIRO_April_2013	1678030	1678279	+		-	-			uncharacterized protein ffuj_00764	15	72.4%	0	core	49.1021
FOXM_5190aG_00563					895	2	0.2	N	SignalP-noTM	nucl	19	N	o	0	0	4225797	PSP1	PSP1,PF04468.7,2.00E-30,	3	272	2794	0.0973515	0.0973515	FOXM_5190aT_00563	Scaffold_1	EVM_CSIRO_April_2013	1684452	1687245	+		-	-			psp1 domain-containing protein	20	81.15%	0	core	49.1021
FOXM_5190aG_00564					250	0	0	N	SignalP-noTM	nucl	17.5	N	i	0	0	4225797			2	109	851	0.128085	0.128085	FOXM_5190aT_00564	Scaffold_1	EVM_CSIRO_April_2013	1688224	1689074	+		-	-			uncharacterized protein ffuj_00766	7	75.42857142857143%	0	core	49.1021
FOXM_5190aG_00565					204	2	1	N	SignalP-noTM	mito	13	N	o	0	0	4225797	Ribosomal_L15e	Ribosomal_L15e,PF00827.12,2.90E-90,	41	964	964	1	1	FOXM_5190aT_00565	Scaffold_1	EVM_CSIRO_April_2013	1689607	1690570	+		C:ribosome; P:mycelium development; F:structural constituent of ribosome; P:translation; P:ribosome biogenesis	C:GO:0005840; P:GO:0043581; F:GO:0003735; P:GO:0006412; P:GO:0042254	-	-	60s ribosomal protein l15	20	96.95%	5	core	49.1021
FOXM_5190aG_00566					440	2	0.5	N	SignalP-noTM	extr	13	N	o	0	0	4225797	AAA_25|Rad51|RecA	AAA_25,PF13481.1,1.30E-10, | Rad51,PF08423.6,3.50E-24, | RecA,PF00154.16,2.20E-07,	0	0	1320	0	0	FOXM_5190aT_00566	Scaffold_1	EVM_CSIRO_April_2013	1691389	1692708	+		P:DNA metabolic process; F:DNA-dependent ATPase activity; F:DNA binding; F:ATP binding	P:GO:0006259; F:GO:0008094; F:GO:0003677; F:GO:0005524	-	-	dna repair protein rad57	20	73.45%	4	core	49.1021
FOXM_5190aG_00567					1124	14	1.2	N	SignalP-noTM	cyto	12	N	o	0	0	4225797	RNA_pol_Rpb2_1|RNA_pol_Rpb2_2|RNA_pol_Rpb2_3|RNA_pol_Rpb2_4|RNA_pol_Rpb2_5|RNA_pol_Rpb2_6|RNA_pol_Rpb2_7	RNA_pol_Rpb2_1,PF04563.10,5.70E-41, | RNA_pol_Rpb2_2,PF04561.9,3.10E-29, | RNA_pol_Rpb2_3,PF04565.11,1.40E-19, | RNA_pol_Rpb2_4,PF04566.8,2.20E-20, | RNA_pol_Rpb2_5,PF04567.12,1.40E-11, | RNA_pol_Rpb2_6,PF00562.23,1.20E-116, | RNA_pol_Rpb2_7,PF04560.15,9.	6	600	3638	0.164926	0.164926	FOXM_5190aT_00567	Scaffold_1	EVM_CSIRO_April_2013	1692940	1696577	-		F:DNA-directed RNA polymerase activity; P:transcription, DNA-dependent; F:DNA binding; F:ribonucleoside binding; C:nucleolus; P:purine nucleobase metabolic process; P:pyrimidine nucleobase metabolic process	F:GO:0003899; P:GO:0006351; F:GO:0003677; F:GO:0032549; C:GO:0005730; P:GO:0006144; P:GO:0006206	(2.7) Transferring phosphorous-containing groups	EC:2.7.7.6	dna-directed rna polymerase iii subunit rpc2	20	91.95%	7	core	49.1021
FOXM_5190aG_00568					1064	12	1.1	N	SignalP-noTM	nucl	25	N	o	0	0	4225797	PUF|PUF|PUF|PUF|PUF|PUF|PUF	PUF,PF00806.14,1.00E-57, | PUF,PF00806.14,1.00E-57, | PUF,PF00806.14,1.00E-57, | PUF,PF00806.14,1.00E-57, | PUF,PF00806.14,1.00E-57, | PUF,PF00806.14,1.00E-57, | PUF,PF00806.14,1.00E-57,	6	326	4419	0.0737723	0.0737723	FOXM_5190aT_00568	Scaffold_1	EVM_CSIRO_April_2013	1702293	1706711	+		F:RNA binding	F:GO:0003723	-	-	pumilio domain-containing protein	20	79.65%	1	core	49.1021
FOXM_5190aG_00569					860	16	1.9	N	SignalP-noTM	nucl	14.5	N	o	0	0	4225797	Carn_acyltransf|Carn_acyltransf	Carn_acyltransf,PF00755.15,4.10E-165, | Carn_acyltransf,PF00755.15,4.10E-165,	64	2319	2690	0.862082	0.862082	FOXM_5190aT_00569	Scaffold_1	EVM_CSIRO_April_2013	1707804	1710493	-		F:transferase activity, transferring acyl groups	F:GO:0016746	-	-	carnitine acetyl transferase	20	88.05%	1	core	49.1021
FOXM_5190aG_00570		GT48	MFS_1	Major Facilitator Superfamily.	643	13	2	N	SignalP-TM	plas	23	N	i74-99o111-128i140-158o170-188i200-222o228-248i286-308o314-334i363-388o400-419i426-449o455-473i485-512o547-568i	14	14	4225797	MFS_1|TRI12	MFS_1,PF07690.11,1.20E-33, | TRI12,PF06609.8,2.20E-11,	0	0	2231	0	0	FOXM_5190aT_00570	Scaffold_1	EVM_CSIRO_April_2013	1713728	1715958	+		P:transmembrane transport; C:integral to membrane	P:GO:0055085; C:GO:0016021	-	-	tetracycline efflux protein	20	76.4%	2	core	49.1021
FOXM_5190aG_00571					243	5	2.1	N	SignalP-noTM	nucl	10	N	o	0	0	4225797			0	0	761	0	0	FOXM_5190aT_00571	Scaffold_1	EVM_CSIRO_April_2013	1716695	1717455	+		P:transmembrane transport; C:integral to membrane	P:GO:0055085; C:GO:0016021	-	-	uncharacterized protein ffuj_00775	20	72.4%	2	core	49.1021
FOXM_5190aG_00572		CBM13	HSP70/MreB_Mbl	Hsp70 protein. Hsp70 chaperones help to fold many proteins. Hsp70 assisted folding involves repeated cycles of substrate binding and release. Hsp70 activity is ATP dependent. Hsp70 proteins are made up of two regions: the amino terminus is the ATPase domain and the carboxyl terminus is the substrate binding region./MreB/Mbl protein. This family consists of bacterial MreB and Mbl proteins as well …	653	4	0.6	N	SignalP-noTM	cyto	16.5	N	o	0	0	4225797	HSP70|MreB_Mbl	HSP70,PF00012.15,1.80E-269, | MreB_Mbl,PF06723.8,6.40E-17,	29	1019	2224	0.458184	0.458184	FOXM_5190aT_00572	Scaffold_1	EVM_CSIRO_April_2013	1720170	1722393	+		F:ATP binding; P:response to stress	F:GO:0005524; P:GO:0006950	-	-	heat shock 70 kda protein	20	95.95%	2	core	49.1021
FOXM_5190aG_00573					217	4	1.8	N	SignalP-noTM	nucl	14	N	o	0	0	4225797	DUF3128	DUF3128,PF11326.3,2.60E-30,	0	0	651	0	0	FOXM_5190aT_00573	Scaffold_1	EVM_CSIRO_April_2013	1723030	1723680	-		-	-			early meiotic induction protein 1	20	72.7%	0	core	49.1021
FOXM_5190aG_00574					872	4	0.5	N	SignalP-noTM	mito	15	Y	n6-14c26/27o321-338i	1	0	4225797	Arch_ATPase|RNA12|RRM_1	Arch_ATPase,PF01637.13,7.10E-06, | RNA12,PF10443.4,5.00E-158, | RRM_1,PF00076.17,7.60E-06,	4	212	2730	0.0776557	0.0776557	FOXM_5190aT_00574	Scaffold_1	EVM_CSIRO_April_2013	1724755	1727484	+		F:nucleic acid binding; F:nucleotide binding	F:GO:0003676; F:GO:0000166	-	-	mitochondrial escape protein 2	20	83.65%	2	core	49.1021
FOXM_5190aG_00575					642	1	0.2	N	SignalP-noTM	nucl	18.5	N	o	0	0	4225797	CENP-C_C|Mif2_N	CENP-C_C,PF11699.3,8.30E-23, | Mif2_N,PF15624.1,2.40E-36,	2	147	2150	0.0683721	0.0683721	FOXM_5190aT_00575	Scaffold_1	EVM_CSIRO_April_2013	1727962	1730111	-		C:nucleosome; F:DNA binding; P:nucleosome assembly	C:GO:0000786; F:GO:0003677; P:GO:0006334	-	-	cupin domain-containing protein	20	66.95%	3	core	49.1021
FOXM_5190aG_00576					340	8	2.4	N	SignalP-noTM	cyto	12.5	N	o	0	0	4225797	RNase_HII	RNase_HII,PF01351.13,1.60E-46,	2	166	1020	0.162745	0.162745	FOXM_5190aT_00576	Scaffold_1	EVM_CSIRO_April_2013	1731008	1732027	+		P:nucleic acid phosphodiester bond hydrolysis; F:RNA binding; F:ribonuclease H activity; P:regulation of RNA metabolic process	P:GO:0090305; F:GO:0003723; F:GO:0004523; P:GO:0051252	(3.1) Acting on ester bonds	EC:3.1.26.4	ribonuclease hii	20	85.0%	4	core	49.1021
FOXM_5190aG_00577					861	3	0.3	N	SignalP-noTM	cyto	10	N	o743-760i767-785o	2	2	4225797	Dynamin_N|GBP|RHD3	Dynamin_N,PF00350.18,5.60E-07, | GBP,PF02263.14,6.20E-08, | RHD3,PF05879.7,0,	8	524	2782	0.188354	0.188354	FOXM_5190aT_00577	Scaffold_1	EVM_CSIRO_April_2013	1732205	1734986	-		C:integral to membrane; F:hydrolase activity, acting on acid anhydrides; F:GTP binding	C:GO:0016021; F:GO:0016817; F:GO:0005525	-	-	protein sey1	20	90.65%	3	core	49.1021
FOXM_5190aG_00578					284	5	1.8	N	SignalP-noTM	cyto	16.5	N	o	0	0	4225797	DLH	DLH,PF01738.13,7.40E-26,	0	0	1126	0	0	FOXM_5190aT_00578	Scaffold_1	EVM_CSIRO_April_2013	1735870	1736995	+		F:hydrolase activity; C:mitochondrion	F:GO:0016787; C:GO:0005739	-	-	dienelactone hydrolase	20	89.75%	2	core	49.1021
FOXM_5190aG_00579					871	4	0.5	N	SignalP-TM	plas	24	N	i89-111o138-159i180-201o221-242i452-473o485-507i	6	6	4225797	MS_channel	MS_channel,PF00924.13,3.10E-19,	8	635	2662	0.238542	0.238542	FOXM_5190aT_00579	Scaffold_1	EVM_CSIRO_April_2013	1737338	1739999	-		F:dihydrofolate reductase activity; F:kinase activity; P:phosphorylation; P:transmembrane transport; F:calcium ion binding; C:membrane; P:oxidation-reduction process; P:dihydrofolate biosynthetic process; P:folic acid biosynthetic process	F:GO:0004146; F:GO:0016301; P:GO:0016310; P:GO:0055085; F:GO:0005509; C:GO:0016020; P:GO:0055114; P:GO:0006761; P:GO:0046656	(1.5) Acting on the CH-NH group of donors	EC:1.5.1.3	serine threonine protein kinase	20	81.85%	9	core	49.1021
FOXM_5190aG_00580		GT48	Sugar_tr	Sugar (and other) transporter.	616	12	1.9	N	SignalP-TM	plas	21	N	i81-101o128-148i160-178o184-207i219-241o253-270i341-363o375-394i406-428o434-452i473-496o502-523i	12	10	4225797	MFS_1|Sugar_tr	MFS_1,PF07690.11,4.50E-12, | Sugar_tr,PF00083.19,3.40E-88,	12	545	2070	0.263285	0.263285	FOXM_5190aT_00580	Scaffold_1	EVM_CSIRO_April_2013	1744154	1746223	-		F:substrate-specific transmembrane transporter activity; C:integral to membrane; P:transmembrane transport	F:GO:0022891; C:GO:0016021; P:GO:0055085	-	-	hexose transporter	20	86.8%	3	core	49.1021
FOXM_5190aG_00581					657	4	0.6	N	SignalP-noTM	nucl	15	N	o	0	0	4225797	Abp2	Abp2,PF09441.5,9.90E-77,	0	0	2026	0	0	FOXM_5190aT_00581	Scaffold_1	EVM_CSIRO_April_2013	1748894	1750919	-		-	-			ars binding protein	20	66.6%	0	core	49.1021
FOXM_5190aG_00582					283	1	0.4	N	SignalP-noTM	nucl	16	N	o	0	0	4225797			0	0	849	0	0	FOXM_5190aT_00582	Scaffold_1	EVM_CSIRO_April_2013	1751931	1752779	+		P:methylation; P:mycelium development; F:methyltransferase activity	P:GO:0032259; P:GO:0043581; F:GO:0008168	(2.1) Transferring one-carbon groups	EC:2.1.1.0	7alpha-cephem-methoxylase p8 chain related protein	20	83.95%	3	core	49.1021
FOXM_5190aG_00583		GT15	Sds3	Sds3-like. Repression of gene transcription is mediated by histone deacetylases containing repressor-co-repressor complexes, which are recruited to promoters of target genes via interactions with sequence-specific transcription factors. The co-repressor complex contains a core of at least seven proteins. This family represents the conserved region found in Sds3, Dep1 and BRMS1-homologue p40 prote…	543	0	0	N	SignalP-noTM	nucl	24	N	o	0	0	4225797	Sds3	Sds3,PF08598.6,4.10E-46,	4	315	1687	0.186722	0.186722	FOXM_5190aT_00583	Scaffold_1	EVM_CSIRO_April_2013	1753159	1754845	-		-	-			deacetylase complex subunit	20	84.15%	0	core	49.1021
FOXM_5190aG_00584					375	0	0	N	SignalP-noTM	nucl	19	N	o	0	0	4225797			0	0	1125	0	0	FOXM_5190aT_00584	Scaffold_1	EVM_CSIRO_April_2013	1755508	1756632	-		-	-			uncharacterized protein ffuj_00789	20	80.55%	0	core	49.1021
FOXM_5190aG_00585					264	5	1.9	N	SignalP-noTM	cyto_nucl	14.333	N	o	0	0	4225797	Ala_racemase_N	Ala_racemase_N,PF01168.15,7.40E-39,	4	322	918	0.350762	0.350762	FOXM_5190aT_00585	Scaffold_1	EVM_CSIRO_April_2013	1756878	1757795	+		F:pyridoxal phosphate binding	F:GO:0030170	-	-	alanine racemase family protein	20	88.15%	1	core	49.1021
FOXM_5190aG_00586		GT31	Adaptin_N/Alpha_adaptinC2/Alpha_adaptin_C	Adaptin N terminal region. This family consists of the N terminal region of various alpha, beta and gamma subunits of the AP-1, AP-2 and AP-3 adaptor protein complexes. The adaptor protein (AP) complexes are involved in the formation of clathrin-coated pits and vesicles. The N-terminal region of the various adaptor proteins (APs) is constant by comparison to the C-terminal which is variable withi…	986	12	1.2	N	SignalP-TM	mito	14.5	N	o	0	0	4225797	Adaptin_N|Alpha_adaptinC2|Alpha_adaptin_C	Adaptin_N,PF01602.15,4.80E-121, | Alpha_adaptinC2,PF02883.15,1.10E-19, | Alpha_adaptin_C,PF02296.11,2.10E-47,	6	482	3116	0.154686	0.154686	FOXM_5190aT_00586	Scaffold_1	EVM_CSIRO_April_2013	1758187	1761302	-		F:protein transporter activity; P:vesicle-mediated transport; P:intracellular protein transport; C:clathrin adaptor complex	F:GO:0008565; P:GO:0016192; P:GO:0006886; C:GO:0030131	-	-	related to alpha-adaptin c	20	93.3%	4	core	49.1021
FOXM_5190aG_00587					359	3	0.8	N	SignalP-noTM	mito	20.5	N	o	0	0	4225797	Methyltransf_11|Methyltransf_12|Methyltransf_23	Methyltransf_11,PF08241.7,7.90E-11, | Methyltransf_12,PF08242.7,1.50E-08, | Methyltransf_23,PF13489.1,4.00E-09,	0	0	1126	0	0	FOXM_5190aT_00587	Scaffold_1	EVM_CSIRO_April_2013	1762125	1763250	+		F:methyltransferase activity; P:methylation	F:GO:0008168; P:GO:0032259	(2.1) Transferring one-carbon groups	EC:2.1.1.0	methyltransferase domain-containing protein	20	90.0%	2	core	49.1021
FOXM_5190aG_00588					202	2	1	N	SignalP-noTM	cyto_nucl	11.5	N	o	0	0	4225797	P16-Arc	P16-Arc,PF04699.9,3.10E-57,	4	243	739	0.328823	0.328823	FOXM_5190aT_00588	Scaffold_1	EVM_CSIRO_April_2013	1763392	1764130	-		C:cytoskeleton; P:regulation of actin filament polymerization	C:GO:0005856; P:GO:0030833	-	-	arp2 3 complex subunit	20	86.9%	2	core	49.1021
FOXM_5190aG_00589					875	1	0.1	N	SignalP-noTM	mito	11	N	o	0	0	4225797	CN_hydrolase	CN_hydrolase,PF00795.17,1.30E-19,	6	460	4296	0.107076	0.107076	FOXM_5190aT_00589	Scaffold_1	EVM_CSIRO_April_2013	1777542	1781837	-		F:hydrolase activity, acting on carbon-nitrogen (but not peptide) bonds; P:DNA-dependent transcription, initiation; C:transcription factor TFIID complex	F:GO:0016810; P:GO:0006352; C:GO:0005669	-	-	related to tpa inducible protein	20	86.15%	3	core	49.1021
FOXM_5190aG_00590		CE1	Lactamase_B/Beta-Casp/CPSF73-100_C	Metallo-beta-lactamase superfamily. /Beta-Casp domain. The beta-CASP domain is found C terminal to the beta-lactamase domain in pre-mRNA 3'-end-processing endonuclease. The active site of this enzyme is located at the interface of these two domains./Pre-mRNA 3'-end-processing endonuclease polyadenylation factor C-term. This is the C-terminal conserved region of the pre-mRNA 3'-end-processing of t…	833	8	1	N	SignalP-noTM	cyto	10	N	o	0	0	4225797	Beta-Casp|CPSF73-100_C|Lactamase_B|Lactamase_B_2|Lactamase_B_3|RMMBL	Beta-Casp,PF10996.3,1.10E-31, | CPSF73-100_C,PF11718.3,1.40E-77, | Lactamase_B,PF00753.22,1.80E-14, | Lactamase_B_2,PF12706.2,1.80E-12, | Lactamase_B_3,PF13483.1,1.00E-05, | RMMBL,PF07521.7,7.70E-07,	5	327	2948	0.110923	0.110923	FOXM_5190aT_00590	Scaffold_1	EVM_CSIRO_April_2013	1782537	1785484	+		P:mRNA cleavage; P:termination of RNA polymerase II transcription; F:metal ion binding; P:mRNA polyadenylation; F:endoribonuclease activity; P:snoRNA splicing; P:snoRNA 3'-end processing; C:mRNA cleavage and polyadenylation specificity factor complex; P:regulation of RNA metabolic process	P:GO:0006379; P:GO:0006369; F:GO:0046872; P:GO:0006378; F:GO:0004521; P:GO:0034247; P:GO:0031126; C:GO:0005847; P:GO:0051252	-	-	endoribonuclease ysh1	20	90.2%	9	core	49.1021
FOXM_5190aG_00591					858	7	0.8	N	SignalP-noTM	plas	14	N	o422-446i458-483o548-566i578-603o642-662i754-773o785-808i	7	7	4225797	V_ATPase_I	V_ATPase_I,PF01496.14,1.50E-299,	16	700	2791	0.250806	0.250806	FOXM_5190aT_00591	Scaffold_1	EVM_CSIRO_April_2013	1785723	1788513	-		C:fungal-type vacuole membrane; P:polyphosphate metabolic process; P:protein complex assembly; P:vacuolar acidification; F:proton-transporting ATPase activity, rotational mechanism; C:vacuolar proton-transporting V-type ATPase, V0 domain; P:ATP hydrolysis coupled proton transport; P:oxidative phosphorylation	C:GO:0000329; P:GO:0006797; P:GO:0006461; P:GO:0007035; F:GO:0046961; C:GO:0000220; P:GO:0015991; P:GO:0006119	-	-	v-type proton atpase subunit a	20	92.55%	8	core	49.1021
FOXM_5190aG_00592					591	6	1	N	SignalP-noTM	nucl	14	N	o	0	0	4225797			17	927	1888	0.490996	0.490996	FOXM_5190aT_00592	Scaffold_1	EVM_CSIRO_April_2013	1789230	1791117	-		-	-			leucine rich repeat domain protein	20	82.9%	0	core	49.1021
FOXM_5190aG_00593					720	7	1	N	SignalP-noTM	nucl	21.5	N	o	0	0	4225797	PHD	PHD,PF00628.24,7.20E-10,	2	153	2279	0.0671347	0.0671347	FOXM_5190aT_00593	Scaffold_1	EVM_CSIRO_April_2013	1795316	1797594	-		F:zinc ion binding; F:metal ion binding	F:GO:0008270; F:GO:0046872	-	-	phd finger domain protein	20	74.3%	2	core	49.1021
FOXM_5190aG_00594					364	3	0.8	N	SignalP-noTM	nucl	8.5	N	o	0	0	4225797	Prenyltransf	Prenyltransf,PF01255.14,2.40E-87,	4	276	1195	0.230962	0.230962	FOXM_5190aT_00594	Scaffold_1	EVM_CSIRO_April_2013	1798525	1799719	-		F:transferase activity, transferring alkyl or aryl (other than methyl) groups	F:GO:0016765	(2.5) Transferring alkyl or aryl groups, other than methyl groups	EC:2.5.1.0	dehydrodolichyl diphosphate synthase	20	85.8%	1	core	49.1021
FOXM_5190aG_00595					1008	14	1.4	N	SignalP-noTM	nucl	13.5	N	o	0	0	4225797	Glyco_hydro_63	Glyco_hydro_63,PF03200.11,1.00E-08,	14	1096	3500	0.313143	0.313143	FOXM_5190aT_00595	Scaffold_1	EVM_CSIRO_April_2013	1802385	1805884	+		C:cytoplasm; F:mannosyl-oligosaccharide glucosidase activity; P:oligosaccharide metabolic process	C:GO:0005737; F:GO:0004573; P:GO:0009311	(3.2) Glycosylases	EC:3.2.1.106	glycoside hydrolase family 63	20	92.15%	3	core	49.1021
FOXM_5190aG_00596					227	0	0	N	SignalP-noTM	mito	27	N	o	0	0	4225797	OSCP	OSCP,PF00213.13,3.30E-45,	17	415	1044	0.39751	0.39751	FOXM_5190aT_00596	Scaffold_1	EVM_CSIRO_April_2013	1806546	1807589	-		C:mitochondrial proton-transporting ATP synthase complex; F:proton-transporting ATP synthase activity, rotational mechanism; P:ATP synthesis coupled proton transport; F:proton-transporting ATPase activity, rotational mechanism; P:oxidative phosphorylation	C:GO:0005753; F:GO:0046933; P:GO:0015986; F:GO:0046961; P:GO:0006119	-	-	atp synthase subunit 5	20	86.05%	5	core	49.1021
FOXM_5190aG_00597					220	3	1.4	N	SignalP-noTM	mito	15	N	o	0	0	4225797	Mob1_phocein	Mob1_phocein,PF03637.12,3.70E-69,	6	279	1025	0.272195	0.272195	FOXM_5190aT_00597	Scaffold_1	EVM_CSIRO_April_2013	1808074	1809098	-		P:biological_process; C:cellular_component	P:GO:0008150; C:GO:0005575			maintenance of ploidy protein mob1	20	96.4%	2	core	49.1021
FOXM_5190aG_00598					542	6	1.1	N	SignalP-noTM	cyto	11.5	N	o	0	0	4225797	DBR1|Metallophos	DBR1,PF05011.8,1.20E-45, | Metallophos,PF00149.23,9.20E-09,	2	95	1739	0.0546291	0.0546291	FOXM_5190aT_00598	Scaffold_1	EVM_CSIRO_April_2013	1809769	1811507	-		F:hydrolase activity, acting on ester bonds; P:transmembrane transport; P:mRNA processing; C:integral to membrane	F:GO:0016788; P:GO:0055085; P:GO:0006397; C:GO:0016021	-	-	lariat debranching enzyme	20	82.9%	4	core	49.1021
FOXM_5190aG_00599					111	2	1.8	N	SignalP-noTM	cyto	9	N	o	0	0	4225797	Skp1_POZ	Skp1_POZ,PF03931.10,2.20E-09,	3	504	619	0.814217	0.814217	FOXM_5190aT_00599	Scaffold_1	EVM_CSIRO_April_2013	1812460	1813078	-		P:ubiquitin-dependent protein catabolic process	P:GO:0006511	-	-	transcriptional elongation regulator (elongin c)	20	90.45%	1	core	49.1021
FOXM_5190aG_00600					270	8	3	N	SignalP-noTM	nucl	18	N	o	0	0	4225797	Arf|Miro|Ras	Arf,PF00025.16,3.90E-06, | Miro,PF08477.8,9.90E-12, | Ras,PF00071.17,3.70E-48,	3	280	912	0.307017	0.307017	FOXM_5190aT_00600	Scaffold_1	EVM_CSIRO_April_2013	1813866	1814777	+		F:GTP binding; C:intracellular; C:membrane; P:small GTPase mediated signal transduction	F:GO:0005525; C:GO:0005622; C:GO:0016020; P:GO:0007264	-	-	gtp-binding protein rho4	20	88.45%	4	core	49.1021
FOXM_5190aG_00601					245	1	0.4	N	SignalP-noTM	mito	23.5	N	o	0	0	4225797	GrpE	GrpE,PF01025.14,3.40E-50,	2	134	787	0.170267	0.170267	FOXM_5190aT_00601	Scaffold_1	EVM_CSIRO_April_2013	1815997	1816783	-		P:protein folding; F:chaperone binding; C:mitochondrial matrix; F:adenyl-nucleotide exchange factor activity; F:protein homodimerization activity	P:GO:0006457; F:GO:0051087; C:GO:0005759; F:GO:0000774; F:GO:0042803	-	-	mitochondrial co-chaperone	20	84.0%	5	core	49.1021
FOXM_5190aG_00602					424	3	0.7	N	SignalP-noTM	nucl	17	N	o	0	0	4225797	PCI	PCI,PF01399.22,6.00E-20,	5	328	1388	0.236311	0.236311	FOXM_5190aT_00602	Scaffold_1	EVM_CSIRO_April_2013	1817382	1818769	+		C:proteasome complex	C:GO:0000502	-	-	26s proteasome non-atpase regulatory subunit 11	20	94.5%	1	core	49.1021
FOXM_5190aG_00603					1413	1	0.1	N	SignalP-noTM	nucl	23	N	o	0	0	4225797			2	153	4308	0.0355153	0.0355153	FOXM_5190aT_00603	Scaffold_1	EVM_CSIRO_April_2013	1819166	1823473	-		F:DNA binding	F:GO:0003677	-	-	uncharacterized protein ffuj_00809	20	62.7%	1	core	49.1021
FOXM_5190aG_00604					347	0	0	N	SignalP-TM	cyto	14.5	N	o44-67i98-119o210-227i248-269o	4	5	4225797	Mito_carr|Mito_carr|Mito_carr	Mito_carr,PF00153.22,3.10E-50, | Mito_carr,PF00153.22,3.10E-50, | Mito_carr,PF00153.22,3.10E-50,	17	673	1149	0.585727	0.585727	FOXM_5190aT_00604	Scaffold_1	EVM_CSIRO_April_2013	1824630	1825778	+		P:transport; C:integral to membrane	P:GO:0006810; C:GO:0016021	-	-	peroxisomal membrane protein pmp47b	20	91.45%	2	core	49.1021
FOXM_5190aG_00605					758	13	1.7	N	SignalP-noTM	nucl	9.5	N	o	0	0	4225797	Mak10	Mak10,PF04112.8,2.10E-50,	0	0	2613	0	0	FOXM_5190aT_00605	Scaffold_1	EVM_CSIRO_April_2013	1826121	1828733	-		F:transferase activity	F:GO:0016740			amino-acid n-acetyltransferase subunit	20	81.6%	1	core	49.1021
FOXM_5190aG_00606					73	0	0	N	SignalP-noTM	mito	22.5	N	o	0	0	4225797	ATP-synt_Eps	ATP-synt_Eps,PF04627.8,9.10E-25,	17	384	384	1	1	FOXM_5190aT_00606	Scaffold_1	EVM_CSIRO_April_2013	1829362	1829745	-		F:proton-transporting ATPase activity, rotational mechanism; F:zinc ion binding; F:proton-transporting ATP synthase activity, rotational mechanism; F:metal ion binding; F:metalloendopeptidase activity; P:ATP synthesis coupled proton transport; P:proteolysis; C:mitochondrial proton-transporting ATP synthase complex, catalytic core F(1); P:oxidative phosphorylation	F:GO:0046961; F:GO:0008270; F:GO:0046933; F:GO:0046872; F:GO:0004222; P:GO:0015986; P:GO:0006508; C:GO:0000275; P:GO:0006119	(3.4) Acting on peptide bonds (peptide hydrolases)	EC:3.4.24.0	mitochondrial atp synthase epsilon chain domain-containing protein	20	90.65%	9	core	49.1021
FOXM_5190aG_00607					483	9	1.9	N	SignalP-noTM	plas	18	N	i217-240o252-278i290-309o342-360i380-396o402-421i	6	3	4225797	LtrA	LtrA,PF06772.6,2.10E-09,	0	0	2099	0	0	FOXM_5190aT_00607	Scaffold_1	EVM_CSIRO_April_2013	1830391	1832489	+		-	-			low temperature requirement a protein	20	76.75%	0	core	49.1021
FOXM_5190aG_00608					317	5	1.6	N	SignalP-noTM	nucl	16.5	N	o	0	0	4225797			0	0	951	0	0	FOXM_5190aT_00608	Scaffold_1	EVM_CSIRO_April_2013	1832657	1833607	-		-	-			uncharacterized protein ffuj_00814	20	70.45%	0	core	49.1021
FOXM_5190aG_00609					451	10	2.2	N	SignalP-noTM	nucl	16	N	o	0	0	4225797	Fungal_trans_2|Zn_clus	Fungal_trans_2,PF11951.3,1.70E-05, | Zn_clus,PF00172.13,7.20E-08,	1	3	1553	0.0019317	0.0019317	FOXM_5190aT_00609	Scaffold_1	EVM_CSIRO_April_2013	1834858	1836410	-		F:sequence-specific DNA binding RNA polymerase II transcription factor activity; P:regulation of transcription from RNA polymerase II promoter; C:nucleus; F:zinc ion binding	F:GO:0000981; P:GO:0006357; C:GO:0005634; F:GO:0008270	-	-	c6 transcription factor	20	80.2%	4	core	49.1021
FOXM_5190aG_00610		GH128	Glyco_hydro_cc	Glycosyl hydrolase catalytic core. This family is probably a glycosyl hydrolase, and is conserved in fungi and some Proteobacteria. The pombe member is annotated as being from IPR013781.	389	8	2.1	Y	SignalP-noTM	extr	22	Y	n6-16c21/22o	0	0	4225797	Glyco_hydro_cc	Glyco_hydro_cc,PF11790.3,6.20E-50,	22	901	1167	0.772065	0.772065	FOXM_5190aT_00610	Scaffold_1	EVM_CSIRO_April_2013	1840541	1841707	+		P:carbohydrate metabolic process; F:cation binding; F:catalytic activity	P:GO:0005975; F:GO:0043169; F:GO:0003824	-	-	serine-rich protein	20	68.25%	3	core	49.1021
FOXM_5190aG_00611					427	10	2.3	N	SignalP-TM	plas	17	N	o20-42i54-78o90-113i133-154o174-195i216-239o245-267i	7	6	4225797			1	26	1706	0.0152403	0.0152403	FOXM_5190aT_00611	Scaffold_1	EVM_CSIRO_April_2013	1842618	1844323	-		-	-			uncharacterized protein ffuj_00817	20	76.7%	0	core	49.1021
FOXM_5190aG_00612					507	9	1.8	Y	SignalP-noTM	extr	15	Y	n2-12c17/18o206-227i	1	1	4225797	zf-C3HC4|zf-RING_2	zf-C3HC4,PF00097.20,1.10E-06, | zf-RING_2,PF13639.1,4.90E-13,	2	97	1630	0.0595092	0.0595092	FOXM_5190aT_00612	Scaffold_1	EVM_CSIRO_April_2013	1848009	1849638	-		F:zinc ion binding; F:metal ion binding	F:GO:0008270; F:GO:0046872	-	-	ring-7 protein	20	72.9%	2	core	49.1021
FOXM_5190aG_00613					243	2	0.8	N	SignalP-noTM	cyto	15.5	N	o	0	0	4225797	CAP_GLY|ubiquitin|Ubiquitin_2	CAP_GLY,PF01302.20,7.40E-23, | ubiquitin,PF00240.18,1.60E-05, | Ubiquitin_2,PF14560.1,3.40E-20,	2	458	1071	0.427638	0.427638	FOXM_5190aT_00613	Scaffold_1	EVM_CSIRO_April_2013	1852942	1854012	-		-	-			cap-gly domain-containing protein	20	89.45%	0	core	49.1021
FOXM_5190aG_00614					461	2	0.4	N	SignalP-noTM	nucl	16	N	o	0	0	4225797	Myb_DNA-binding|Myb_DNA-bind_6	Myb_DNA-binding,PF00249.26,4.10E-12, | Myb_DNA-bind_6,PF13921.1,4.80E-07,	3	113	5376	0.0210193	0.0210193	FOXM_5190aT_00614	Scaffold_1	EVM_CSIRO_April_2013	1859754	1865129	+		F:DNA binding; F:chromatin binding; C:chromatin	F:GO:0003677; F:GO:0003682; C:GO:0000785	-	-	related to drpla protein	20	74.25%	3	core	49.1021
FOXM_5190aG_00615					281	3	1.1	N	SignalP-noTM	nucl	13.5	N	o	0	0	4225797	Methyltransf_11|Methyltransf_12|Methyltransf_18|Methyltransf_23|Methyltransf_25|Methyltransf_31	Methyltransf_11,PF08241.7,1.80E-11, | Methyltransf_12,PF08242.7,6.30E-08, | Methyltransf_18,PF12847.2,1.50E-06, | Methyltransf_23,PF13489.1,1.30E-08, | Methyltransf_25,PF13649.1,9.70E-09, | Methyltransf_31,PF13847.1,3.80E-07,	4	156	843	0.185053	0.185053	FOXM_5190aT_00615	Scaffold_1	EVM_CSIRO_April_2013	1866018	1866860	-		F:methyltransferase activity; P:methylation	F:GO:0008168; P:GO:0032259	(2.1) Transferring one-carbon groups	EC:2.1.1.0	trna (uracil-5-)-methyltransferase trm9	20	76.3%	2	core	49.1021
FOXM_5190aG_00616		GH109	GFO_IDH_MocA	Oxidoreductase family, NAD-binding Rossmann fold. This family of enzymes utilise NADP or NAD. This family is called the GFO/IDH/MOCA family in swiss-prot.	392	6	1.5	N	SignalP-noTM	cyto	23	N	o	0	0	4225797	GFO_IDH_MocA	GFO_IDH_MocA,PF01408.17,3.50E-17,	8	440	1278	0.344288	0.344288	FOXM_5190aT_00616	Scaffold_1	EVM_CSIRO_April_2013	1868400	1869677	-		F:oxidoreductase activity; P:oxidation-reduction process; F:nucleotide binding	F:GO:0016491; P:GO:0055114; F:GO:0000166	-	-	nadp:d-xylose dehydrogenase	20	88.4%	3	core	49.1021
FOXM_5190aG_00617					532	4	0.8	N	SignalP-noTM	mito	11.5	N	o	0	0	4225797	Aldo_ket_red	Aldo_ket_red,PF00248.16,5.80E-22,	0	0	2228	0	0	FOXM_5190aT_00617	Scaffold_1	EVM_CSIRO_April_2013	1870614	1872841	+		-	-			aldo-keto reductase	20	86.05%	0	core	49.1021
FOXM_5190aG_00618		GH2	DS	Deoxyhypusine synthase. Eukaryotic initiation factor 5A (eIF-5A) contains an unusual amino acid, hypusine [N epsilon-(4-aminobutyl-2-hydroxy)lysine]. The first step in the post-translational formation of hypusine is catalyzed by the enzyme deoxyhypusine synthase (DS) EC:1.1.1.249. The modified version of eIF-5A, and DS, are required for eukaryotic cell proliferation.	358	7	2	N	SignalP-noTM	cysk	21	N	o	0	0	4225797	DS	DS,PF01916.12,4.70E-144,	2	180	1200	0.15	0.15	FOXM_5190aT_00618	Scaffold_1	EVM_CSIRO_April_2013	1873115	1874314	-		C:cytoplasm; F:deoxyhypusine synthase activity; P:peptidyl-lysine modification to hypusine; P:deoxyhypusine biosynthetic process from spermidine	C:GO:0005737; F:GO:0034038; P:GO:0008612; P:GO:0050983	(2.5) Transferring alkyl or aryl groups, other than methyl groups	EC:2.5.1.46	deoxyhypusine synthase	20	95.4%	4	core	49.1021
FOXM_5190aG_00619					2176	4	0.2	N	SignalP-noTM	nucl	22.5	N	o	0	0	4225797			2	28	6671	0.0041973	0.0041973	FOXM_5190aT_00619	Scaffold_1	EVM_CSIRO_April_2013	1875448	1882118	+		F:DNA binding; F:chromatin binding; C:nucleus; C:chromatin	F:GO:0003677; F:GO:0003682; C:GO:0005634; C:GO:0000785	-	-	myb-like dna-binding	20	68.35%	4	core	49.1021
FOXM_5190aG_00620					105	0	0	N	SignalP-noTM	cyto	13	N	o	0	0	4225797	DASH_Dad1	DASH_Dad1,PF08649.5,1.30E-24,	0	0	423	0	0	FOXM_5190aT_00620	Scaffold_1	EVM_CSIRO_April_2013	1882538	1882960	+		C:nucleus; F:oxidoreductase activity, acting on the aldehyde or oxo group of donors, NAD or NADP as acceptor; F:DNA binding; P:oxidation-reduction process; F:chromatin binding; C:chromatin	C:GO:0005634; F:GO:0016620; F:GO:0003677; P:GO:0055114; F:GO:0003682; C:GO:0000785	(1.2) Acting on the aldehyde or oxo group of donors	EC:1.2.1.0	dash complex subunit dad1	20	85.95%	6	core	49.1021
FOXM_5190aG_00621					985	12	1.2	N	SignalP-noTM	nucl	19	N	o	0	0	4225797			0	0	3606	0	0	FOXM_5190aT_00621	Scaffold_1	EVM_CSIRO_April_2013	1884051	1887656	-		-	-			uncharacterized protein ffuj_00829	8	82.625%	0	core	49.1021
FOXM_5190aG_00622					1048	6	0.6	N	SignalP-noTM	nucl	20.5	N	o	0	0	4225797	AAA|BRCT|RFC1	AAA,PF00004.24,1.40E-08, | BRCT,PF00533.21,8.20E-12, | RFC1,PF08519.7,2.50E-56,	0	0	3351	0	0	FOXM_5190aT_00622	Scaffold_1	EVM_CSIRO_April_2013	1888453	1891803	-		P:DNA replication; F:DNA clamp loader activity; F:ATP binding; C:DNA replication factor C complex; C:DNA polymerase complex	P:GO:0006260; F:GO:0003689; F:GO:0005524; C:GO:0005663; C:GO:0042575	-	-	replication factor c subunit 1	20	85.95%	5	core	49.1021
FOXM_5190aG_00623					253	2	0.8	N	SignalP-noTM	mito	24	N	o	0	0	4225797	Ribosomal_L16	Ribosomal_L16,PF00252.13,4.00E-28,	4	284	861	0.329849	0.329849	FOXM_5190aT_00623	Scaffold_1	EVM_CSIRO_April_2013	1892137	1892997	+		C:ribosome; F:structural constituent of ribosome; P:translation; F:rRNA binding; P:ribosome biogenesis	C:GO:0005840; F:GO:0003735; P:GO:0006412; F:GO:0019843; P:GO:0042254	-	-	ribosomal protein l16p l10e	20	88.0%	5	core	49.1021
FOXM_5190aG_00624					353	2	0.6	N	SignalP-noTM	cyto	14	N	o	0	0	4225797	AAA|DNA_pol3_delta2|Rep_fac_C	AAA,PF00004.24,1.60E-06, | DNA_pol3_delta2,PF13177.1,1.60E-11, | Rep_fac_C,PF08542.6,1.30E-23,	4	243	1177	0.206457	0.206457	FOXM_5190aT_00624	Scaffold_1	EVM_CSIRO_April_2013	1893399	1894575	+		P:DNA replication; F:DNA binding; F:ATP binding; F:nucleoside-triphosphatase activity; C:nucleus	P:GO:0006260; F:GO:0003677; F:GO:0005524; F:GO:0017111; C:GO:0005634	(3.6) Acting on acid anhydrides	EC:3.6.1.15	activator 1 38 kda subunit	20	97.05%	5	core	49.1021
FOXM_5190aG_00625					720	7	1	N	SignalP-noTM	cyto	15.5	N	o	0	0	4225797	AMP-binding|AMP-binding_C	AMP-binding,PF00501.23,7.20E-90, | AMP-binding_C,PF13193.1,1.10E-20,	34	1319	2533	0.520726	0.520726	FOXM_5190aT_00625	Scaffold_1	EVM_CSIRO_April_2013	1898201	1900733	+		C:cytosol; P:acetyl-CoA biosynthetic process from acetate; C:mitochondrion; P:acetate fermentation; P:histone acetylation; F:AMP binding; F:acid-ammonia (or amide) ligase activity; F:acetate-CoA ligase activity; P:gluconeogenesis; P:glycolysis; P:reductive tricarboxylic acid cycle	C:GO:0005829; P:GO:0019427; C:GO:0005739; P:GO:0019654; P:GO:0016573; F:GO:0016208; F:GO:0016880; F:GO:0003987; P:GO:0006094; P:GO:0006096; P:GO:0019643	(6.3) Forming carbon-nitrogen bonds; (6.2) Forming carbon-sulfur bonds	EC:6.3.1.0; EC:6.2.1.1	acetyl-coenzyme a synthetase	20	93.5%	11	core	49.1021
FOXM_5190aG_00626		CBM22	Peptidase_M84/Reprolysin_4/Reprolysin/Reprolysin_2/Reprolysin_3/Disintegrin	Metallo-peptidase family M84. /Metallo-peptidase family M12B Reprolysin-like. This zinc-binding metallo-peptidase has the characteristic binding motif HExxGHxxGxxH of Reprolysin-like peptidases of family M12B./Reprolysin (M12B) family zinc metalloprotease. The members of this family are enzymes that cleave peptides. These proteases require zinc for catalysis. Members of this family are also known…	774	46	5.9	Y	SignalP-noTM	extr	23	Y	n7-18c23/24o694-718i	1	1	4225797	Disintegrin|Reprolysin_2|Reprolysin_3|Reprolysin_4|Reprolysin_5	Disintegrin,PF00200.18,4.30E-18, | Reprolysin_2,PF13574.1,1.60E-46, | Reprolysin_3,PF13582.1,1.40E-21, | Reprolysin_4,PF13583.1,1.20E-48, | Reprolysin_5,PF13688.1,4.50E-61,	4	393	2385	0.16478	0.16478	FOXM_5190aT_00626	Scaffold_1	EVM_CSIRO_April_2013	1902762	1905146	+		F:metal ion binding; F:metalloendopeptidase activity; P:proteolysis; F:zinc ion binding	F:GO:0046872; F:GO:0004222; P:GO:0006508; F:GO:0008270	(3.4) Acting on peptide bonds (peptide hydrolases)	EC:3.4.24.0	disintegrin and metalloproteinase domain-containing protein b	20	76.05%	4	core	49.1021
FOXM_5190aG_00627					140	1	0.7	N	SignalP-noTM	nucl	20.5	N	o	0	0	4225797			0	0	480	0	0	FOXM_5190aT_00627	Scaffold_1	EVM_CSIRO_April_2013	1905731	1906210	-		-	-			uncharacterized protein ffuj_00835	20	59.2%	0	core	49.1021
FOXM_5190aG_00628					641	8	1.2	N	SignalP-noTM	cyto	9.5	N	o	0	0	4225797	WD40	WD40,PF00400.27,2.70E-11,	0	0	2325	0	0	FOXM_5190aT_00628	Scaffold_1	EVM_CSIRO_April_2013	1908284	1910608	-		-	-			f-box-like wd repeat-containing protein tbl1x	20	76.9%	0	core	49.1021
FOXM_5190aG_00629					360	3	0.8	N	SignalP-TM	plas	19	Y	n13-24c29/30o53-76i97-120o126-148i169-197o242-260i	5	6	4225797	DUF1751	DUF1751,PF08551.5,8.10E-27,	0	0	1138	0	0	FOXM_5190aT_00629	Scaffold_1	EVM_CSIRO_April_2013	1915332	1916469	+		-	-			eukaryotic integral membrane protein	20	88.1%	0	core	49.1021
FOXM_5190aG_00630					502	1	0.2	N	SignalP-TM	plas	23	N	o24-46i105-122o134-153i165-185o	4	4	4225797	FAD_binding_8|NAD_binding_6	FAD_binding_8,PF08022.7,1.10E-07, | NAD_binding_6,PF08030.7,2.50E-15,	0	0	1763	0	0	FOXM_5190aT_00630	Scaffold_1	EVM_CSIRO_April_2013	1917172	1918934	+		F:oxidoreductase activity; P:oxidation-reduction process; C:integral to membrane	F:GO:0016491; P:GO:0055114; C:GO:0016021	-	-	ferric reductase like transmembrane component	20	74.3%	3	core	49.1021
FOXM_5190aG_00631					862	0	0	N	SignalP-noTM	nucl	16.5	N	o	0	0	4225797	RRM_1|RRM_5|RRM_6	RRM_1,PF00076.17,8.70E-10, | RRM_5,PF13893.1,5.90E-07, | RRM_6,PF14259.1,3.80E-08,	1	30	2636	0.0113809	0.0113809	FOXM_5190aT_00631	Scaffold_1	EVM_CSIRO_April_2013	1919764	1922399	-		F:nucleic acid binding; F:nucleotide binding	F:GO:0003676; F:GO:0000166	-	-	rna-binding protein	20	70.35%	2	core	49.1021
FOXM_5190aG_00632					193	0	0	N	SignalP-noTM	mito	18	N	o	0	0	4225797	RF-1	RF-1,PF00472.15,1.90E-12,	0	0	674	0	0	FOXM_5190aT_00632	Scaffold_1	EVM_CSIRO_April_2013	1923329	1924002	+		F:translation release factor activity; F:hydrolase activity; C:ribosome; P:'de novo' cotranslational protein folding; P:regulation of translational termination; C:translation release factor complex	F:GO:0003747; F:GO:0016787; C:GO:0005840; P:GO:0006444; P:GO:0006449; C:GO:0018444	-	-	peptidyl-trna hydrolase domain-containing protein	20	79.65%	6	core	49.1021
FOXM_5190aG_00633					411	6	1.5	N	SignalP-noTM	mito	10.5	N	o	0	0	4225797	Kinase-like|Pkinase|Pkinase_Tyr	Kinase-like,PF14531.1,4.60E-07, | Pkinase,PF00069.20,1.10E-68, | Pkinase_Tyr,PF07714.12,1.10E-28,	4	237	1306	0.18147	0.18147	FOXM_5190aT_00633	Scaffold_1	EVM_CSIRO_April_2013	1925011	1926316	+		P:protein phosphorylation; F:ATP binding; F:protein serine/threonine kinase activity; P:serine family amino acid metabolic process	P:GO:0006468; F:GO:0005524; F:GO:0004674; P:GO:0009069	(2.7) Transferring phosphorous-containing groups	EC:2.7.11.0	calcium calmodulin-dependent protein kinase type i	20	89.95%	4	core	49.1021
FOXM_5190aG_00634					455	8	1.8	N	SignalP-TM	plas	25	N	i80-113o119-136i148-170o182-204i216-237o278-298i305-321o327-345i	8	8	4225797	PAP2	PAP2,PF01569.16,7.40E-13,	6	357	1415	0.252297	0.252297	FOXM_5190aT_00634	Scaffold_1	EVM_CSIRO_April_2013	1928105	1929519	-		C:membrane; F:catalytic activity; P:metabolic process	C:GO:0016020; F:GO:0003824; P:GO:0008152	-	-	pap2 superfamily protein	20	81.65%	3	core	49.1021
FOXM_5190aG_00635					665	1	0.2	N	SignalP-noTM	nucl	24.5	N	o	0	0	4225797	RNA_polI_A34	RNA_polI_A34,PF08208.6,6.60E-18,	0	0	2047	0	0	FOXM_5190aT_00635	Scaffold_1	EVM_CSIRO_April_2013	1936936	1938982	-		F:DNA-directed RNA polymerase activity; P:RNA biosynthetic process	F:GO:0003899; P:GO:0032774			dna-directed rna polymerase i subunit	20	69.55%	2	core	49.1021
FOXM_5190aG_00636					733	8	1.1	N	SignalP-noTM	nucl	11	Y	n19-26c38/39o	0	0	4225797			0	0	2410	0	0	FOXM_5190aT_00636	Scaffold_1	EVM_CSIRO_April_2013	1939529	1941938	+		F:polynucleotide 5'-hydroxyl-kinase activity; C:nucleolus; P:rRNA processing; F:ATP binding; P:phosphorylation	F:GO:0051731; C:GO:0005730; P:GO:0006364; F:GO:0005524; P:GO:0016310	-	-	polynucleotide 5 -hydroxyl-kinase grc3	20	73.7%	5	core	49.1021
FOXM_5190aG_00637					692	20	2.9	N	SignalP-noTM	nucl	15	N	o471-490i	1	0	4225797	Fungal_trans|Zn_clus	Fungal_trans,PF04082.13,1.60E-16, | Zn_clus,PF00172.13,2.80E-05,	2	109	9919	0.010989	0.010989	FOXM_5190aT_00637	Scaffold_1	EVM_CSIRO_April_2013	1945450	1955368	+		P:regulation of transcription from RNA polymerase II promoter; F:zinc ion binding; F:metal ion binding; F:sequence-specific DNA binding RNA polymerase II transcription factor activity; F:DNA binding; C:nucleus	P:GO:0006357; F:GO:0008270; F:GO:0046872; F:GO:0000981; F:GO:0003677; C:GO:0005634	-	-	transcriptional regulatory protein	20	71.55%	6	core	49.1021
FOXM_5190aG_00638					103	0	0	N	SignalP-noTM	nucl	18.5	N	o	0	0	4225797			0	0	420	0	0	FOXM_5190aT_00638	Scaffold_1	EVM_CSIRO_April_2013	1956003	1956422	-		-	-			uncharacterized protein ffuj_00847	2	87.0%	0	core	49.1021
FOXM_5190aG_00639					220	7	3.2	N	SignalP-noTM	nucl	25	N	o	0	0	4225797	zf-C2H2|zf-C2H2|zf-C2H2_4|zf-C2H2_4|zf-C2H2_4	zf-C2H2,PF00096.21,1.00E-11, | zf-C2H2,PF00096.21,1.00E-11, | zf-C2H2_4,PF13894.1,4.00E-08, | zf-C2H2_4,PF13894.1,4.00E-08, | zf-C2H2_4,PF13894.1,4.00E-08,	0	0	710	0	0	FOXM_5190aT_00639	Scaffold_1	EVM_CSIRO_April_2013	1961162	1961871	-		F:zinc ion binding; F:nucleic acid binding; C:intracellular	F:GO:0008270; F:GO:0003676; C:GO:0005622	-	-	zinc finger protein zic 4	20	67.25%	3	core	49.1021
FOXM_5190aG_00640					985	11	1.1	N	SignalP-noTM	cyto	9.5	N	o	0	0	4225797	Lgl_C|WD40	Lgl_C,PF08596.5,1.80E-119, | WD40,PF00400.27,1.10E-05,	2	200	3087	0.0647878	0.0647878	FOXM_5190aT_00640	Scaffold_1	EVM_CSIRO_April_2013	1964119	1967205	+		-	-			snare-dependent exocytosis protein	20	87.9%	0	core	49.1021
FOXM_5190aG_00641					228	2	0.9	N	SignalP-TM	cyto_nucl	10	N	o28-52i	1	1	4225797			0	0	684	0	0	FOXM_5190aT_00641	Scaffold_1	EVM_CSIRO_April_2013	1967486	1968169	-		C:integral to membrane; P:transmembrane transport	C:GO:0016021; P:GO:0055085			uncharacterized protein ffuj_00850	4	88.5%	2	core	49.1021
FOXM_5190aG_00642		GT48	MFS_1	Major Facilitator Superfamily.	531	6	1.1	N	SignalP-TM	plas	27	N	i79-96o120-137i149-168o174-197i209-227o239-259i301-320o340-362i374-393o399-422i434-454o466-487i	12	12	4225797	MFS_1	MFS_1,PF07690.11,1.20E-29,	1	99	1766	0.0560589	0.0560589	FOXM_5190aT_00642	Scaffold_1	EVM_CSIRO_April_2013	1969087	1970852	-		P:transmembrane transport; C:integral to membrane	P:GO:0055085; C:GO:0016021	-	-	allantoate permease	20	88.65%	2	core	49.1021
FOXM_5190aG_00643					132	2	1.5	N	SignalP-noTM	nucl	15	N	o	0	0	4225797			0	0	497	0	0	FOXM_5190aT_00643	Scaffold_1	EVM_CSIRO_April_2013	1972236	1972732	-		-	-			uncharacterized protein ffuj_00852	5	84.6%	0	core	49.1021
FOXM_5190aG_00644					445	5	1.1	N	SignalP-noTM	cyto	20.5	Y	n4-14c22/23o	0	0	4225797	NAD_binding_10|Saccharop_dh|Shikimate_DH	NAD_binding_10,PF13460.1,2.10E-05, | Saccharop_dh,PF03435.13,5.20E-109, | Shikimate_DH,PF01488.15,6.10E-07,	0	0	1820	0	0	FOXM_5190aT_00644	Scaffold_1	EVM_CSIRO_April_2013	1976252	1978071	+		F:saccharopine dehydrogenase (NADP+, L-glutamate-forming) activity; P:oxidation-reduction process; F:nucleotide binding; P:lysine biosynthetic process via aminoadipic acid; P:lysine catabolic process	F:GO:0004755; P:GO:0055114; F:GO:0000166; P:GO:0019878; P:GO:0006554	(1.5) Acting on the CH-NH group of donors	EC:1.5.1.10	saccharopine dehydrogenase	20	84.45%	5	core	49.1021
FOXM_5190aG_00645					333	16	4.8	Y	SignalP-noTM	extr	27	Y	n5-16c21/22o	0	0	4225797			1	25	1055	0.0236967	0.0236967	FOXM_5190aT_00645	Scaffold_1	EVM_CSIRO_April_2013	1978364	1979418	-		-	-			collagen alpha-5 chain	6	92.83333333333333%	0	core	49.1021
FOXM_5190aG_00646					989	6	0.6	N	SignalP-noTM	mito	12	N	o	0	0	4225797	DUF1785|PAZ|Piwi	DUF1785,PF08699.5,1.50E-09, | PAZ,PF02170.17,3.50E-15, | Piwi,PF02171.12,1.90E-79,	0	0	3020	0	0	FOXM_5190aT_00646	Scaffold_1	EVM_CSIRO_April_2013	1980788	1983807	-		F:nucleic acid binding	F:GO:0003676	-	-	eukaryotic translation initiation factor 2c	20	80.25%	1	core	49.1021
FOXM_5190aG_00647					993	3	0.3	N	SignalP-noTM	nucl	12	N	o	0	0	4225797	Suf	Suf,PF05843.9,2.70E-80,	0	0	3128	0	0	FOXM_5190aT_00647	Scaffold_1	EVM_CSIRO_April_2013	1985312	1988439	-		C:cytoplasm; P:mRNA processing; C:nucleus	C:GO:0005737; P:GO:0006397; C:GO:0005634	-	-	mrna 3 -end-processing protein rna14	20	81.85%	3	core	49.1021
FOXM_5190aG_00648					281	2	0.7	N	SignalP-noTM	cyto	18.5	N	o	0	0	4225797	ASF1_hist_chap	ASF1_hist_chap,PF04729.8,2.60E-66,	0	0	1007	0	0	FOXM_5190aT_00648	Scaffold_1	EVM_CSIRO_April_2013	1989702	1990708	+		F:histone binding; P:chromatin silencing at silent mating-type cassette; P:nucleosome disassembly; C:chromatin assembly complex; P:DNA replication-dependent nucleosome assembly; P:regulation of transcription from RNA polymerase II promoter in response to stress; P:DNA replication-independent nucleosome assembly; P:histone exchange; P:positive regulation of histone acetylation; P:chromatin silenci…	F:GO:0042393; P:GO:0030466; P:GO:0006337; C:GO:0005678; P:GO:0006335; P:GO:0043618; P:GO:0006336; P:GO:0043486; P:GO:0035066; P:GO:0006348	-	-	histone chaperone asf1	20	88.75%	10	core	49.1021
FOXM_5190aG_00649		GT55	CorA	CorA-like Mg2+ transporter protein. The CorA transport system is the primary Mg2+ influx system of Salmonella typhimurium and Escherichia coli. CorA is virtually ubiquitous in the Bacteria and Archaea. There are also eukaryotic relatives of this protein. The family includes the MRS2 protein from yeast that is thought to be an RNA splicing protein. However its membership of this family suggests th…	774	4	0.5	N	SignalP-noTM	plas	22	N	i644-668o674-694i	2	2	4225797	CorA	CorA,PF01544.13,1.90E-17,	0	0	2471	0	0	FOXM_5190aT_00649	Scaffold_1	EVM_CSIRO_April_2013	1992117	1994587	+		P:metal ion transport; C:membrane; F:metal ion transmembrane transporter activity; P:transmembrane transport	P:GO:0030001; C:GO:0016020; F:GO:0046873; P:GO:0055085	-	-	gtpase-activator protein for ras-like gtpase containing protein	20	73.25%	4	core	49.1021
FOXM_5190aG_00650					303	0	0	N	SignalP-noTM	nucl	23	N	o	0	0	4225797	CBFB_NFYA	CBFB_NFYA,PF02045.10,1.00E-30,	2	104	909	0.114411	0.114411	FOXM_5190aT_00650	Scaffold_1	EVM_CSIRO_April_2013	1995811	1996719	-		F:sequence-specific DNA binding transcription factor activity; P:regulation of transcription, DNA-dependent; C:transcription factor complex; P:regulation of transcription, DNA-dependent	F:GO:0003700; P:GO:0006355; C:GO:0005667; P:GO:0045449	-	-	related to ccaat-binding factor hapb protein	20	78.55%	4	core	49.1021
FOXM_5190aG_00651		GH18	Redoxin	Redoxin. This family of redoxins includes peroxiredoxin, thioredoxin and glutaredoxin proteins.	185	1	0.5	N	SignalP-noTM	mito	26.5	N	i	0	0	4225797	AhpC-TSA|Redoxin	AhpC-TSA,PF00578.16,6.80E-08, | Redoxin,PF08534.5,1.60E-27,	8	408	749	0.544726	0.544726	FOXM_5190aT_00651	Scaffold_1	EVM_CSIRO_April_2013	2005320	2006068	-		P:oxidation-reduction process; F:oxidoreductase activity	P:GO:0055114; F:GO:0016491	-	-	tsa family protein	20	87.8%	2	core	49.1021
FOXM_5190aG_00652					183	2	1.1	N	SignalP-noTM	nucl	15.5	N	o	0	0	4225797			0	0	577	0	0	FOXM_5190aT_00652	Scaffold_1	EVM_CSIRO_April_2013	2007059	2007635	+		-	-			uncharacterized protein ffuj_00862	5	75.0%	0	core	49.1021
FOXM_5190aG_00653					753	5	0.7	N	SignalP-noTM	nucl	17	N	o	0	0	4225797	RasGAP|RasGAP_C	RasGAP,PF00616.14,6.60E-54, | RasGAP_C,PF03836.10,1.40E-29,	5	501	2457	0.203907	0.203907	FOXM_5190aT_00653	Scaffold_1	EVM_CSIRO_April_2013	2013674	2016130	+		C:membrane; P:positive regulation of Ras GTPase activity; P:metal ion transport; F:metal ion transmembrane transporter activity; P:protein phosphorylation; F:protein serine/threonine kinase activity; C:intracellular; F:Ras GTPase activator activity; P:transmembrane transport; P:serine family amino acid metabolic process; P:small GTPase mediated signal transduction	C:GO:0016020; P:GO:0032320; P:GO:0030001; F:GO:0046873; P:GO:0006468; F:GO:0004674; C:GO:0005622; F:GO:0005099; P:GO:0055085; P:GO:0009069; P:GO:0007264	(2.7) Transferring phosphorous-containing groups	EC:2.7.11.0	gtpase-activator protein for ras-like gtpase containing protein	20	96.8%	11	core	49.1021
FOXM_5190aG_00654					368	5	1.4	N	SignalP-noTM	cyto	18	N	o	0	0	4225797	APH|Choline_kinase|EcKinase	APH,PF01636.18,5.20E-42, | Choline_kinase,PF01633.15,4.80E-05, | EcKinase,PF02958.15,5.80E-08,	11	714	1208	0.59106	0.59106	FOXM_5190aT_00654	Scaffold_1	EVM_CSIRO_April_2013	2017135	2018342	+		P:positive regulation of Ras GTPase activity; P:protein phosphorylation; F:protein serine/threonine kinase activity; C:intracellular; F:Ras GTPase activator activity; F:ATP binding; P:serine family amino acid metabolic process; P:small GTPase mediated signal transduction	P:GO:0032320; P:GO:0006468; F:GO:0004674; C:GO:0005622; F:GO:0005099; F:GO:0005524; P:GO:0009069; P:GO:0007264	(2.7) Transferring phosphorous-containing groups	EC:2.7.11.0	acyl- dehydrogenase family member 11	20	86.8%	8	core	49.1021
FOXM_5190aG_00655					738	5	0.7	N	SignalP-noTM	plas	23	N	o264-283i295-317o323-345i357-374o394-415i427-444o450-474i506-524o536-555i	9	7	4225797			5	281	2425	0.115876	0.115876	FOXM_5190aT_00655	Scaffold_1	EVM_CSIRO_April_2013	2018983	2021407	+		P:protein phosphorylation; F:ATP binding; F:protein serine/threonine kinase activity; P:serine family amino acid metabolic process	P:GO:0006468; F:GO:0005524; F:GO:0004674; P:GO:0009069	(2.7) Transferring phosphorous-containing groups	EC:2.7.11.0	nonselective cation channel	20	85.25%	4	core	49.1021
FOXM_5190aG_00656					255	4	1.6	N	SignalP-noTM	cyto	19	N	o	0	0	4225797	Methyltransf_26	Methyltransf_26,PF13659.1,1.90E-18,	2	108	765	0.141177	0.141177	FOXM_5190aT_00656	Scaffold_1	EVM_CSIRO_April_2013	2022384	2023148	+		F:nucleic acid binding; F:methyltransferase activity; P:methylation	F:GO:0003676; F:GO:0008168; P:GO:0032259	(2.1) Transferring one-carbon groups	EC:2.1.1.0	n -glutamine methyltransferase mtq2	20	80.05%	3	core	49.1021
FOXM_5190aG_00657					124	1	0.8	N	SignalP-noTM	mito	16	N	i	0	0	4225797	LSM	LSM,PF01423.17,5.60E-17,	4	392	532	0.736842	0.736842	FOXM_5190aT_00657	Scaffold_1	EVM_CSIRO_April_2013	2023413	2023944	-		F:nucleic acid binding; C:ribonucleoprotein complex	F:GO:0003676; C:GO:0030529	-	-	small nuclear ribonucleoprotein sm d1	20	96.15%	2	core	49.1021
FOXM_5190aG_00658					840	8	1	N	SignalP-noTM	nucl	17	N	o	0	0	4225797	Cullin|Cullin_Nedd8	Cullin,PF00888.17,3.00E-133, | Cullin_Nedd8,PF10557.4,1.20E-27,	0	0	2631	0	0	FOXM_5190aT_00658	Scaffold_1	EVM_CSIRO_April_2013	2024614	2027244	+		F:ubiquitin protein ligase binding; C:cullin-RING ubiquitin ligase complex; P:ubiquitin-dependent protein catabolic process	F:GO:0031625; C:GO:0031461; P:GO:0006511	-	-	related to cullulin 3	20	88.2%	3	core	49.1021
FOXM_5190aG_00659					121	1	0.8	N	SignalP-noTM	mito	23	N	i	0	0	4225797	LSM	LSM,PF01423.17,1.40E-15,	2	327	486	0.67284	0.67284	FOXM_5190aT_00659	Scaffold_1	EVM_CSIRO_April_2013	2027937	2028422	+		F:nucleic acid binding; C:ribonucleoprotein complex	F:GO:0003676; C:GO:0030529	-	-	small nuclear ribonucleoprotein lsm2	20	94.2%	2	core	49.1021
FOXM_5190aG_00660					850	22	2.6	N	SignalP-noTM	nucl	17	N	o	0	0	4225797	DRMBL|Lactamase_B_2	DRMBL,PF07522.9,1.70E-32, | Lactamase_B_2,PF12706.2,1.10E-11,	0	0	2550	0	0	FOXM_5190aT_00660	Scaffold_1	EVM_CSIRO_April_2013	2028719	2031268	-		F:hydrolase activity	F:GO:0016787			dna cross-link repair protein pso2 snm1	20	78.6%	1	core	49.1021
FOXM_5190aG_00661					169	5	3	N	SignalP-noTM	cysk	13	N	o	0	0	4225797			0	0	507	0	0	FOXM_5190aT_00661	Scaffold_1	EVM_CSIRO_April_2013	2032576	2033082	-		-	-			uncharacterized protein ffuj_00871	20	70.95%	0	core	49.1021
FOXM_5190aG_00662					840	5	0.6	N	SignalP-noTM	nucl	24.5	N	o	0	0	4225797	Pkinase|Pkinase_Tyr	Pkinase,PF00069.20,4.80E-57, | Pkinase_Tyr,PF07714.12,7.80E-40,	0	0	2520	0	0	FOXM_5190aT_00662	Scaffold_1	EVM_CSIRO_April_2013	2033840	2036359	+		P:protein phosphorylation; F:ATP binding; F:protein serine/threonine kinase activity; P:serine family amino acid metabolic process	P:GO:0006468; F:GO:0005524; F:GO:0004674; P:GO:0009069	(2.7) Transferring phosphorous-containing groups	EC:2.7.11.0	serine threonine-protein kinase nak1	20	79.4%	4	core	49.1021
FOXM_5190aG_00663					989	5	0.5	N	SignalP-noTM	nucl	16.5	N	o820-839i851-873o893-915i	3	0	4225797	Telomere_reg-2	Telomere_reg-2,PF10193.4,2.30E-36,	0	0	3071	0	0	FOXM_5190aT_00663	Scaffold_1	EVM_CSIRO_April_2013	2036548	2039618	-		-	-			telomere length regulation protein	20	80.05%	0	core	49.1021
FOXM_5190aG_00664					434	11	2.5	N	SignalP-noTM	cyto	9	N	o	0	0	4225797	E2_bind|ThiF|UBACT|UBA_e1_thiolCys	E2_bind,PF08825.5,7.80E-31, | ThiF,PF00899.16,3.50E-38, | UBACT,PF02134.16,6.30E-25, | UBA_e1_thiolCys,PF10585.4,2.40E-15,	8	404	1535	0.263192	0.263192	FOXM_5190aT_00664	Scaffold_1	EVM_CSIRO_April_2013	2039948	2041482	+		F:small protein activating enzyme activity; P:protein neddylation; F:acid-amino acid ligase activity; F:ATP binding	F:GO:0008641; P:GO:0045116; F:GO:0016881; F:GO:0005524	(6.3) Forming carbon-nitrogen bonds	EC:6.3.2.0	nedd8-activating enzyme e1 catalytic subunit	20	92.1%	4	core	49.1021
FOXM_5190aG_00665					59	1	1.7	N	SignalP-noTM	nucl	22.5	N	o	0	0	4225797			0	0	232	0	0	FOXM_5190aT_00665	Scaffold_1	EVM_CSIRO_April_2013	2044171	2044402	+		-	-			uncharacterized protein ffuj_00876	4	97.25%	0	core	49.1021
FOXM_5190aG_00666					1499	7	0.5	N	SignalP-noTM	nucl	12.5	N	o	0	0	4225797			8	427	4649	0.0918477	0.0918477	FOXM_5190aT_00666	Scaffold_1	EVM_CSIRO_April_2013	2044770	2049418	-		P:transcription, DNA-dependent; F:DNA-directed RNA polymerase activity; F:protein dimerization activity; F:DNA binding	P:GO:0006351; F:GO:0003899; F:GO:0046983; F:GO:0003677			nuclear pore complex subunit nup159	20	75.8%	4	core	49.1021
FOXM_5190aG_00667					271	4	1.5	N	SignalP-noTM	cyto	21.5	N	o	0	0	4225797	Proteasome|Pr_beta_C	Proteasome,PF00227.21,8.70E-47, | Pr_beta_C,PF12465.3,2.00E-12,	17	653	911	0.716795	0.716795	FOXM_5190aT_00667	Scaffold_1	EVM_CSIRO_April_2013	2050073	2050983	+		C:cytoplasm; C:proteasome core complex; C:nucleus; F:threonine-type endopeptidase activity; P:proteolysis involved in cellular protein catabolic process	C:GO:0005737; C:GO:0005839; C:GO:0005634; F:GO:0004298; P:GO:0051603	(3.4) Acting on peptide bonds (peptide hydrolases)	EC:3.4.25.0	proteasome component pup1	20	95.55%	5	core	49.1021
FOXM_5190aG_00668					736	6	0.8	N	SignalP-noTM	nucl	15	N	o	0	0	4225797	Sel1|Sel1|Sel1	Sel1,PF08238.7,2.30E-13, | Sel1,PF08238.7,2.30E-13, | Sel1,PF08238.7,2.30E-13,	2	168	2323	0.0723203	0.0723203	FOXM_5190aT_00668	Scaffold_1	EVM_CSIRO_April_2013	2051599	2053921	-		P:biological_process; C:cellular_component	P:GO:0008150; C:GO:0005575			cell cycle inhibitor	20	79.95%	2	core	49.1021
FOXM_5190aG_00669					440	9	2	N	SignalP-TM	plas	19	N	i20-43o402-425i	2	2	4225797	COPIIcoated_ERV|COPIIcoated_ERV|ERGIC_N	COPIIcoated_ERV,PF07970.7,8.60E-70, | COPIIcoated_ERV,PF07970.7,8.60E-70, | ERGIC_N,PF13850.1,2.10E-34,	3	135	1446	0.093361	0.093361	FOXM_5190aT_00669	Scaffold_1	EVM_CSIRO_April_2013	2058199	2059644	-		-	-			related to erv46-component of copii vesicles	20	89.75%	0	core	49.1021
FOXM_5190aG_00670					294	1	0.3	N	SignalP-noTM	mito	9	N	o	0	0	4225797	CSTF2_hinge|CSTF_C|RRM_1|RRM_5|RRM_6	CSTF2_hinge,PF14327.1,5.80E-31, | CSTF_C,PF14304.1,1.10E-06, | RRM_1,PF00076.17,1.70E-21, | RRM_5,PF13893.1,3.10E-07, | RRM_6,PF14259.1,4.10E-18,	2	173	999	0.173173	0.173173	FOXM_5190aT_00670	Scaffold_1	EVM_CSIRO_April_2013	2060345	2061343	+		F:nucleic acid binding; F:nucleotide binding	F:GO:0003676; F:GO:0000166	-	-	rna recognition domain-containing protein	20	80.9%	2	core	49.1021
FOXM_5190aG_00671		GT55	CorA	CorA-like Mg2+ transporter protein. The CorA transport system is the primary Mg2+ influx system of Salmonella typhimurium and Escherichia coli. CorA is virtually ubiquitous in the Bacteria and Archaea. There are also eukaryotic relatives of this protein. The family includes the MRS2 protein from yeast that is thought to be an RNA splicing protein. However its membership of this family suggests th…	834	5	0.6	N	SignalP-noTM	plas	16	N	i769-795o807-826i	2	1	4225797	CorA	CorA,PF01544.13,4.40E-41,	4	255	2607	0.0978136	0.0978136	FOXM_5190aT_00671	Scaffold_1	EVM_CSIRO_April_2013	2062321	2064927	-		P:metal ion transport; C:membrane; F:metal ion transmembrane transporter activity; P:transmembrane transport	P:GO:0030001; C:GO:0016020; F:GO:0046873; P:GO:0055085	-	-	family metal ion transporter	20	80.9%	4	core	49.1021
FOXM_5190aG_00672					550	6	1.1	N	SignalP-noTM	nucl	21.5	N	i365-384o390-410i	2	0	4225797	CBF	CBF,PF03914.12,6.20E-47,	0	0	1769	0	0	FOXM_5190aT_00672	Scaffold_1	EVM_CSIRO_April_2013	2066299	2068067	-		-	-			ribosome biogenesis protein	20	85.4%	0	core	49.1021
FOXM_5190aG_00673					243	0	0	N	SignalP-noTM	mito	22.5	Y	n5-15c20/21o	0	0	4225797	Mt_ATP-synt_B	Mt_ATP-synt_B,PF05405.9,3.60E-53,	30	923	934	0.988223	0.988223	FOXM_5190aT_00673	Scaffold_1	EVM_CSIRO_April_2013	2068417	2069350	+		F:proton-transporting ATPase activity, rotational mechanism; P:protein complex oligomerization; P:ATP synthesis coupled proton transport; C:mitochondrial proton-transporting ATP synthase, stator stalk; P:oxidative phosphorylation	F:GO:0046961; P:GO:0035786; P:GO:0015986; C:GO:0000274; P:GO:0006119	-	-	atp synthase subunit 4	20	93.25%	5	core	49.1021
FOXM_5190aG_00674					672	8	1.2	N	SignalP-noTM	nucl	14.5	N	o286-304i512-529o	2	1	4225797	HeH|MSC	HeH,PF12949.2,7.10E-16, | MSC,PF09402.5,1.10E-97,	3	210	2129	0.0986379	0.0986379	FOXM_5190aT_00674	Scaffold_1	EVM_CSIRO_April_2013	2069966	2072094	-		C:integral to nuclear inner membrane	C:GO:0005639	-	-	sister chromatid separation protein	20	77.8%	1	core	49.1021
FOXM_5190aG_00675					488	5	1	N	SignalP-noTM	mito	24	N	o	0	0	4225797	FAD_binding_3	FAD_binding_3,PF01494.14,1.10E-25,	4	204	1512	0.134921	0.134921	FOXM_5190aT_00675	Scaffold_1	EVM_CSIRO_April_2013	2072731	2074242	+		F:flavin adenine dinucleotide binding; F:oxidoreductase activity, acting on paired donors, with incorporation or reduction of molecular oxygen, NAD(P)H as one donor, and incorporation of one atom of oxygen; P:ubiquinone biosynthetic process; P:oxidation-reduction process	F:GO:0050660; F:GO:0016709; P:GO:0006744; P:GO:0055114	(1.1) Acting on the CH-OH group of donors	EC:1.14.13.0	ubiquinone biosynthesis monooxygenase coq6	20	89.5%	4	core	49.1021
FOXM_5190aG_00676					486	7	1.4	N	SignalP-noTM	mito	25	N	o	0	0	4225797	Complex1_49kDa	Complex1_49kDa,PF00346.14,1.90E-130,	10	727	1508	0.482096	0.482096	FOXM_5190aT_00676	Scaffold_1	EVM_CSIRO_April_2013	2074493	2076000	-		F:NAD binding; F:oxidoreductase activity, acting on NAD(P)H; P:oxidation-reduction process; F:quinone binding	F:GO:0051287; F:GO:0016651; P:GO:0055114; F:GO:0048038	-	-	nadh-ubiquinone oxidoreductase 49 kda subunit	20	93.45%	4	core	49.1021
FOXM_5190aG_00677		CBM26	Acetyltransf_3	Acetyltransferase (GNAT) domain. This domain catalyzes N-acetyltransferase reactions.	206	5	2.4	N	SignalP-noTM	cyto	12	N	o	0	0	4225797	Acetyltransf_1|Acetyltransf_3|Acetyltransf_4	Acetyltransf_1,PF00583.19,4.90E-06, | Acetyltransf_3,PF13302.1,2.70E-29, | Acetyltransf_4,PF13420.1,3.40E-05,	6	190	618	0.307443	0.307443	FOXM_5190aT_00677	Scaffold_1	EVM_CSIRO_April_2013	2076903	2077520	-		F:N-acetyltransferase activity; P:acyl-carrier-protein biosynthetic process	F:GO:0008080; P:GO:0042967	-	-	n-acetyltransferase p20	20	69.95%	2	core	49.1021
FOXM_5190aG_00678					289	3	1	N	SignalP-noTM	cysk	16	N	o	0	0	4225797			4	167	867	0.192618	0.192618	FOXM_5190aT_00678	Scaffold_1	EVM_CSIRO_April_2013	2078883	2079749	-		F:sequence-specific DNA binding RNA polymerase II transcription factor activity; P:regulation of transcription from RNA polymerase II promoter; C:nucleus; F:zinc ion binding	F:GO:0000981; P:GO:0006357; C:GO:0005634; F:GO:0008270	-	-	negative acting factor	20	78.75%	4	core	49.1021
FOXM_5190aG_00679					459	6	1.3	N	SignalP-noTM	nucl	26	N	o	0	0	4225797	Zn_clus	Zn_clus,PF00172.13,3.00E-08,	0	0	1939	0	0	FOXM_5190aT_00679	Scaffold_1	EVM_CSIRO_April_2013	2079824	2081762	-		F:sequence-specific DNA binding RNA polymerase II transcription factor activity; P:regulation of transcription from RNA polymerase II promoter; C:nucleus; F:zinc ion binding	F:GO:0000981; P:GO:0006357; C:GO:0005634; F:GO:0008270	-	-	negative acting factor	20	66.75%	4	core	49.1021
FOXM_5190aG_00680					436	6	1.4	N	SignalP-TM	mito	10	N	i12-30o	1	1	4225797	PAN_1	PAN_1,PF00024.21,2.50E-05,	2	137	1409	0.0972321	0.0972321	FOXM_5190aT_00680	Scaffold_1	EVM_CSIRO_April_2013	2085348	2086756	-		F:transferase activity	F:GO:0016740	-	-	glycosyltransferase family 31	20	72.25%	1	core	49.1021
FOXM_5190aG_00681					622	8	1.3	N	SignalP-TM	nucl	14.5	N	i7-27o	1	1	4225797	UCH|UCH|UCH_1	UCH,PF00443.24,8.30E-44, | UCH,PF00443.24,8.30E-44, | UCH_1,PF13423.1,1.30E-12,	16	838	1866	0.449089	0.449089	FOXM_5190aT_00681	Scaffold_1	EVM_CSIRO_April_2013	2087718	2089583	-		P:ubiquitin-dependent protein catabolic process; F:cysteine-type peptidase activity; F:ubiquitin thiolesterase activity; P:protein deubiquitination	P:GO:0006511; F:GO:0008234; F:GO:0004221; P:GO:0016579	(3.1) Acting on ester bonds	EC:3.1.2.15	ubiquitin carboxyl-terminal hydrolase	20	80.55%	4	core	49.1021
FOXM_5190aG_00682					332	5	1.5	N	SignalP-noTM	nucl	11	N	o	0	0	4225797			0	0	996	0	0	FOXM_5190aT_00682	Scaffold_1	EVM_CSIRO_April_2013	2090555	2091550	-		-	-			uncharacterized protein ffuj_00893	20	71.4%	0	core	49.1021
FOXM_5190aG_00683					379	9	2.4	N	SignalP-noTM	nucl	11	N	o	0	0	4225797			0	0	1188	0	0	FOXM_5190aT_00683	Scaffold_1	EVM_CSIRO_April_2013	2092024	2093211	+		-	-			uncharacterized protein ffuj_00894	7	71.42857142857143%	0	core	49.1021
FOXM_5190aG_00684					1420	3	0.2	N	SignalP-noTM	nucl	23.5	N	o	0	0	4225797	ATG11	ATG11,PF10377.4,7.60E-42,	2	158	4311	0.0366504	0.0366504	FOXM_5190aT_00684	Scaffold_1	EVM_CSIRO_April_2013	2094104	2098414	-		-	-			autophagy-related protein 11	20	80.75%	0	core	49.1021
FOXM_5190aG_00685					233	0	0	N	SignalP-noTM	nucl	14.5	N	o	0	0	4225797	CENP-H	CENP-H,PF05837.7,1.00E-22,	0	0	798	0	0	FOXM_5190aT_00685	Scaffold_1	EVM_CSIRO_April_2013	2098791	2099588	+		F:kinetochore binding; C:nucleus; P:cell division; P:chromosome segregation; C:condensed chromosome kinetochore	F:GO:0043515; C:GO:0005634; P:GO:0051301; P:GO:0007059; C:GO:0000777	-	-	uncharacterized protein ffuj_00896	20	76.45%	5	core	49.1021
FOXM_5190aG_00686					103	0	0	N	SignalP-noTM	nucl	17	N	o	0	0	4225797	HMG_box|HMG_box_2	HMG_box,PF00505.14,6.40E-25, | HMG_box_2,PF09011.5,3.50E-19,	18	462	462	1	1	FOXM_5190aT_00686	Scaffold_1	EVM_CSIRO_April_2013	2104207	2104668	+		P:RNA polymerase III transcriptional preinitiation complex assembly; P:DNA repair; C:MutSalpha complex; P:regulation of transcription, DNA-dependent; F:DNA binding, bending; F:sequence-specific DNA binding; F:nucleosome binding; P:DNA replication-independent nucleosome organization; P:RNA polymerase II transcriptional preinitiation complex assembly; P:chromatin remodeling; C:chromatin	P:GO:0070898; P:GO:0006281; C:GO:0032301; P:GO:0006355; F:GO:0008301; F:GO:0043565; F:GO:0031491; P:GO:0034724; P:GO:0051123; P:GO:0006338; C:GO:0000785	-	-	nucleosome binding protein	20	92.6%	11	core	49.1021
FOXM_5190aG_00687					499	12	2.4	N	SignalP-noTM	nucl	11.5	N	o	0	0	4225797			0	0	1910	0	0	FOXM_5190aT_00687	Scaffold_1	EVM_CSIRO_April_2013	2106995	2108904	+		-	-			uncharacterized protein ffuj_00898	20	75.75%	0	core	49.1021
FOXM_5190aG_00688					554	4	0.7	N	SignalP-noTM	cyto	14.5	N	o	0	0	4225797	PGM_PMM_I|PGM_PMM_II|PGM_PMM_III|PGM_PMM_IV	PGM_PMM_I,PF02878.11,8.20E-32, | PGM_PMM_II,PF02879.11,1.60E-15, | PGM_PMM_III,PF02880.11,4.20E-25, | PGM_PMM_IV,PF00408.15,7.70E-08,	10	782	1970	0.396954	0.396954	FOXM_5190aT_00688	Scaffold_1	EVM_CSIRO_April_2013	2109401	2111370	-		P:galactose catabolic process; P:glycogen biosynthetic process; F:magnesium ion binding; F:phosphoglucomutase activity; C:cytosol; P:trehalose biosynthetic process; P:starch metabolic process; P:sucrose metabolic process; P:gluconeogenesis; P:glycolysis; P:pentose-phosphate shunt; P:streptomycin biosynthetic process	P:GO:0019388; P:GO:0005978; F:GO:0000287; F:GO:0004614; C:GO:0005829; P:GO:0005992; P:GO:0005982; P:GO:0005985; P:GO:0006094; P:GO:0006096; P:GO:0006098; P:GO:0019872	(5.4) Intramolecular transferases (mutases)	EC:5.4.2.2	phosphoglucomutase 2	20	94.9%	12	core	49.1021
FOXM_5190aG_00689					215	4	1.9	N	SignalP-noTM	cyto_nucl	10.5	N	o	0	0	4225797	RNase_T	RNase_T,PF00929.19,8.30E-23,	2	166	694	0.239193	0.239193	FOXM_5190aT_00689	Scaffold_1	EVM_CSIRO_April_2013	2111985	2112678	-		F:nucleic acid binding; C:intracellular; F:exonuclease activity	F:GO:0003676; C:GO:0005622; F:GO:0004527	-	-	probable rex2- 3`-5` exonuclease	20	86.7%	3	core	49.1021
FOXM_5190aG_00690		GH109	GFO_IDH_MocA	Oxidoreductase family, NAD-binding Rossmann fold. This family of enzymes utilise NADP or NAD. This family is called the GFO/IDH/MOCA family in swiss-prot.	542	14	2.6	N	SignalP-noTM	cyto	10	N	o	0	0	4225797	GFO_IDH_MocA	GFO_IDH_MocA,PF01408.17,3.30E-10,	0	0	1709	0	0	FOXM_5190aT_00690	Scaffold_1	EVM_CSIRO_April_2013	2113184	2114892	+		F:oxidoreductase activity; P:oxidation-reduction process; F:nucleotide binding	F:GO:0016491; P:GO:0055114; F:GO:0000166	-	-	streptomycin biosynthesis protein	20	85.35%	3	core	49.1021
FOXM_5190aG_00691					417	12	2.9	Y	SignalP-noTM	extr	27	Y	n4-14c19/20o233-258i	1	1	4225797			14	751	1425	0.527018	0.527018	FOXM_5190aT_00691	Scaffold_1	EVM_CSIRO_April_2013	2115214	2116638	-		P:suppression by virus of host apoptotic process	P:GO:0019050			uncharacterized protein ffuj_00902	19	56.421052631578945%	1	core	49.1021
FOXM_5190aG_00692	SSP				121	13	10.7	Y	SignalP-noTM	extr	16	Y	n5-16c20/21o	0	0	4225797			0	0	363	0	0	FOXM_5190aT_00692	Scaffold_1	EVM_CSIRO_April_2013	2117599	2117961	-		-	-			idi-2 precursor	20	51.45%	0	core	49.1021
FOXM_5190aG_00693					184	3	1.6	N	SignalP-noTM	cyto	15	N	o	0	0	4225797	Cupin_2	Cupin_2,PF07883.6,3.50E-07,	0	0	552	0	0	FOXM_5190aT_00693	Scaffold_1	EVM_CSIRO_April_2013	2121442	2121993	+		-	-			cupin domain protein	20	63.4%	0	core	49.1021
FOXM_5190aG_00694					422	8	1.9	N	SignalP-noTM	cyto	10.5	N	o	0	0	4225797			0	0	1266	0	0	FOXM_5190aT_00694	Scaffold_1	EVM_CSIRO_April_2013	2122174	2123439	-		F:hydrolase activity	F:GO:0016787	-	-	thiamin pyrophosphokinase-related protein	20	59.3%	1	core	49.1021
FOXM_5190aG_00695					109	8	7.3	N	SignalP-noTM	nucl	10.5	N	o	0	0	4225797			1	98	327	0.299694	0.299694	FOXM_5190aT_00695	Scaffold_1	EVM_CSIRO_April_2013	2124913	2125239	-		-	-			uncharacterized protein ffuj_00906	7	93.42857142857143%	0	core	49.1021
FOXM_5190aG_00696					218	0	0	N	SignalP-noTM	mito	11	N	o	0	0	4225797			29	702	857	0.819137	0.819137	FOXM_5190aT_00696	Scaffold_1	EVM_CSIRO_April_2013	2128696	2129552	+		-	-			nadh-ubiquinone oxidoreductase kda subunit	20	73.6%	0	core	49.1021
FOXM_5190aG_00697					153	0	0	N	SignalP-noTM	nucl	15	N	o	0	0	4225797	Ribosomal_S19	Ribosomal_S19,PF00203.16,1.70E-33,	95	801	801	1	1	FOXM_5190aT_00697	Scaffold_1	EVM_CSIRO_April_2013	2131088	2131888	-		P:mycelium development; F:structural constituent of ribosome; F:RNA binding; C:small ribosomal subunit; P:translation; P:ribosome biogenesis	P:GO:0043581; F:GO:0003735; F:GO:0003723; C:GO:0015935; P:GO:0006412; P:GO:0042254	-	-	40s ribosomal protein s15	20	98.6%	6	core	49.1021
FOXM_5190aG_00698					374	6	1.6	N	SignalP-noTM	extr	6	N	o238-260i	1	1	4225797			3	106	1170	0.0905983	0.0905983	FOXM_5190aT_00698	Scaffold_1	EVM_CSIRO_April_2013	2134070	2135239	+		-	-			uncharacterized protein ffuj_00911	17	67.94117647058823%	0	core	49.1021
FOXM_5190aG_00699					429	5	1.2	N	SignalP-TM	cyto	11.5	N	o	0	0	4225797	Amidase	Amidase,PF01425.16,2.60E-67,	0	0	1287	0	0	FOXM_5190aT_00699	Scaffold_1	EVM_CSIRO_April_2013	2136649	2137935	+		F:carbon-nitrogen ligase activity, with glutamine as amido-N-donor; F:hydrolase activity, acting on carbon-nitrogen (but not peptide) bonds, in linear amides; P:nitrogen compound metabolic process	F:GO:0016884; F:GO:0016811; P:GO:0006807	(6.3) Forming carbon-nitrogen bonds; (3.5) Acting on carbon-nitrogen bonds, other than peptide bonds	EC:6.3.5.0; EC:3.5.1.0	fatty-acid amide	20	63.55%	3	core	49.1021
FOXM_5190aG_00700					87	3	3.4	N	SignalP-noTM	nucl	16	N	o	0	0	4225797			0	0	350	0	0	FOXM_5190aT_00700	Scaffold_1	EVM_CSIRO_April_2013	2138033	2138382	+		F:hydrolase activity, acting on carbon-nitrogen (but not peptide) bonds, in linear amides; F:carbon-nitrogen ligase activity, with glutamine as amido-N-donor; P:nitrogen compound metabolic process	F:GO:0016811; F:GO:0016884; P:GO:0006807	(3.5) Acting on carbon-nitrogen bonds, other than peptide bonds; (6.3) Forming carbon-nitrogen bonds	EC:3.5.1.0; EC:6.3.5.0	fatty-acid amide	20	68.15%	3	core	49.1021
FOXM_5190aG_00701		GT2	Aminotran_3	Aminotransferase class-III.	310	3	1	N	SignalP-noTM	cysk	22	N	o	0	0	4225797	Aminotran_3	Aminotran_3,PF00202.16,7.20E-38,	0	0	1419	0	0	FOXM_5190aT_00701	Scaffold_1	EVM_CSIRO_April_2013	2139109	2140527	+		F:pyridoxal phosphate binding; F:glutamate-1-semialdehyde 2,1-aminomutase activity; F:transaminase activity; P:porphyrin-containing compound biosynthetic process; P:chlorophyll metabolic process	F:GO:0030170; F:GO:0042286; F:GO:0008483; P:GO:0006779; P:GO:0015994	(5.4) Intramolecular transferases (mutases); (2.6) Transferring nitrogenous groups	EC:5.4.3.8; EC:2.6.1.0	aminotransferase class-iii	20	70.0%	5	core	49.1021
FOXM_5190aG_00702		AA3	DAO	FAD dependent oxidoreductase. This family includes various FAD dependent oxidoreductases: Glycerol-3-phosphate dehydrogenase EC:1.1.99.5, Sarcosine oxidase beta subunit EC:1.5.3.1, D-alanine oxidase EC:1.4.99.1, D-aspartate oxidase EC:1.4.3.1.	464	6	1.3	N	SignalP-noTM	cyto	20.5	N	o	0	0	4225797	DAO	DAO,PF01266.19,9.30E-47,	0	0	1644	0	0	FOXM_5190aT_00702	Scaffold_1	EVM_CSIRO_April_2013	2141172	2142815	-		P:oxidation-reduction process; F:oxidoreductase activity	P:GO:0055114; F:GO:0016491	-	-	fad dependent oxidoreductase superfamily protein	20	62.05%	2	core	49.1021
FOXM_5190aG_00703		GT48	AA_permease_2	Amino acid permease.	425	10	2.4	N	SignalP-TM	plas	26	N	i71-92o98-116i123-146o174-193i214-236o256-282i311-332o338-360i381-400o406-423i	10	9	4225797	AA_permease_2	AA_permease_2,PF13520.1,2.80E-18,	0	0	1810	0	0	FOXM_5190aT_00703	Scaffold_1	EVM_CSIRO_April_2013	2143434	2145243	+		P:amino acid transmembrane transport; F:amino acid transmembrane transporter activity; C:integral to membrane	P:GO:0003333; F:GO:0015171; C:GO:0016021	-	-	apc amino acid permease	20	63.0%	3	core	49.1021
FOXM_5190aG_00704					454	7	1.5	N	SignalP-noTM	cyto	15	N	o	0	0	4225797	Tubulin|Tubulin_C	Tubulin,PF00091.20,4.20E-64, | Tubulin_C,PF03953.12,1.40E-43,	34	849	1713	0.495622	0.495622	FOXM_5190aT_00704	Scaffold_1	EVM_CSIRO_April_2013	2147299	2149011	+		C:microtubule; P:protein polymerization; P:GTP catabolic process; P:microtubule-based movement; F:GTPase activity; F:structural molecule activity; C:cytoplasm; F:GTP binding	C:GO:0005874; P:GO:0051258; P:GO:0006184; P:GO:0007018; F:GO:0003924; F:GO:0005198; C:GO:0005737; F:GO:0005525	-	-	tubulin alpha chain	20	95.25%	8	core	49.1021
FOXM_5190aG_00705					563	1	0.2	N	SignalP-noTM	nucl	20	N	o	0	0	4225797	RRM_1|RRM_5|RRM_6	RRM_1,PF00076.17,2.80E-14, | RRM_5,PF13893.1,1.60E-12, | RRM_6,PF14259.1,1.40E-08,	2	200	1849	0.108167	0.108167	FOXM_5190aT_00705	Scaffold_1	EVM_CSIRO_April_2013	2149797	2151645	-		C:nucleolus; F:RNA binding; P:rRNA processing; F:nucleotide binding	C:GO:0005730; F:GO:0003723; P:GO:0006364; F:GO:0000166	-	-	nucleolar protein 12	20	78.75%	4	core	49.1021
FOXM_5190aG_00706		GT15	Sds3	Sds3-like. Repression of gene transcription is mediated by histone deacetylases containing repressor-co-repressor complexes, which are recruited to promoters of target genes via interactions with sequence-specific transcription factors. The co-repressor complex contains a core of at least seven proteins. This family represents the conserved region found in Sds3, Dep1 and BRMS1-homologue p40 prote…	636	2	0.3	N	SignalP-noTM	nucl	21.5	N	o	0	0	4225797	Sds3	Sds3,PF08598.6,2.60E-18,	2	134	2060	0.0650485	0.0650485	FOXM_5190aT_00706	Scaffold_1	EVM_CSIRO_April_2013	2152318	2154377	+		-	-			transcriptional regulatory protein dep1	20	71.55%	0	core	49.1021
FOXM_5190aG_00707					75	0	0	N	SignalP-TM	mito	22	N	i28-48o	1	1	4225797	Coiled-coil_56	Coiled-coil_56,PF09813.4,2.00E-05,	8	338	338	1	1	FOXM_5190aT_00707	Scaffold_1	EVM_CSIRO_April_2013	2154870	2155207	-		-	-			cytochrome oxidase assembly protein mitochondrial	20	87.55%	0	core	49.1021
FOXM_5190aG_00708					692	6	0.9	N	SignalP-noTM	nucl	17	N	o	0	0	4225797	DUF3453|DUF3453	DUF3453,PF11935.3,5.60E-52, | DUF3453,PF11935.3,5.60E-52,	2	171	2365	0.0723044	0.0723044	FOXM_5190aT_00708	Scaffold_1	EVM_CSIRO_April_2013	2155816	2158180	+		P:mRNA polyadenylation; C:mRNA cleavage and polyadenylation specificity factor complex; P:tRNA processing; P:mRNA cleavage	P:GO:0006378; C:GO:0005847; P:GO:0008033; P:GO:0006379	-	-	mrna cleavage and polyadenylation specificity factor complex subunit	20	82.2%	4	core	49.1021
FOXM_5190aG_00709					415	1	0.2	N	SignalP-noTM	nucl	14.5	N	i	0	0	4225797			2	147	1604	0.0916459	0.0916459	FOXM_5190aT_00709	Scaffold_1	EVM_CSIRO_April_2013	2159477	2161080	+		-	-			uncharacterized protein ffuj_00920	20	82.6%	0	core	49.1021
FOXM_5190aG_00710					1007	11	1.1	N	SignalP-noTM	nucl	17	N	o	0	0	4225797			0	0	3179	0	0	FOXM_5190aT_00710	Scaffold_1	EVM_CSIRO_April_2013	2162531	2165709	+		F:molecular_function; P:biological_process; C:cellular_component	F:GO:0003674; P:GO:0008150; C:GO:0005575			uncharacterized protein ffuj_00921	20	57.35%	3	core	49.1021
FOXM_5190aG_00711					705	16	2.3	N	SignalP-noTM	nucl	15	N	o625-646i	1	0	4225797	Fungal_trans|Zn_clus	Fungal_trans,PF04082.13,3.90E-08, | Zn_clus,PF00172.13,3.30E-08,	3	204	2695	0.0756957	0.0756957	FOXM_5190aT_00711	Scaffold_1	EVM_CSIRO_April_2013	2167498	2170192	-		P:regulation of transcription from RNA polymerase II promoter; F:zinc ion binding; F:metal ion binding; F:sequence-specific DNA binding RNA polymerase II transcription factor activity; F:DNA binding; C:nucleus	P:GO:0006357; F:GO:0008270; F:GO:0046872; F:GO:0000981; F:GO:0003677; C:GO:0005634	-	-	related to acetate regulatory dna binding protein	20	72.9%	6	core	49.1021
FOXM_5190aG_00712		GT48	MFS_1	Major Facilitator Superfamily.	573	6	1	N	SignalP-TM	plas	27	N	o70-100i107-126o138-159i198-215o227-246i352-379o391-412i433-452o464-489i501-520o532-552i	11	12	4225797	MFS_1|Sugar_tr	MFS_1,PF07690.11,1.50E-32, | Sugar_tr,PF00083.19,2.10E-07,	16	1108	1987	0.557625	0.557625	FOXM_5190aT_00712	Scaffold_1	EVM_CSIRO_April_2013	2174527	2176513	+		P:transmembrane transport; C:integral to membrane	P:GO:0055085; C:GO:0016021	-	-	major facilitator superfamily transporter	20	84.6%	2	core	49.1021
FOXM_5190aG_00713					471	4	0.8	Y	SignalP-noTM	extr	26	Y	n6-14c20/21o423-446i	1	1	4225797	His_Phos_2	His_Phos_2,PF00328.17,9.40E-09,	6	457	1464	0.312159	0.312159	FOXM_5190aT_00713	Scaffold_1	EVM_CSIRO_April_2013	2176842	2178305	-		F:acid phosphatase activity; P:riboflavin metabolic process; P:hexachlorocyclohexane metabolic process	F:GO:0003993; P:GO:0006771; P:GO:0019497	(3.1) Acting on ester bonds	EC:3.1.3.2	histidine acid phosphatase	20	79.85%	3	core	49.1021
FOXM_5190aG_00714		GH92	adh_short/adh_short_C2	short chain dehydrogenase. This family contains a wide variety of dehydrogenases./Enoyl-(Acyl carrier protein) reductase.	308	4	1.3	N	SignalP-noTM	cyto	23	N	o	0	0	4225797	adh_short|adh_short_C2|KR	adh_short,PF00106.20,5.40E-22, | adh_short_C2,PF13561.1,5.80E-20, | KR,PF08659.5,3.40E-11,	17	762	1099	0.693358	0.693358	FOXM_5190aT_00714	Scaffold_1	EVM_CSIRO_April_2013	2179674	2180772	-		F:oxidoreductase activity; P:oxidation-reduction process; F:nucleotide binding	F:GO:0016491; P:GO:0055114; F:GO:0000166	-	-	peroxisomal -dienoyl- reductase sps19	20	88.05%	3	core	49.1021
FOXM_5190aG_00715					1341	14	1	N	SignalP-noTM	nucl	20.5	N	o	0	0	4225797	Kinase-like|Pkinase|Pkinase_Tyr	Kinase-like,PF14531.1,1.60E-06, | Pkinase,PF00069.20,1.70E-67, | Pkinase_Tyr,PF07714.12,3.20E-36,	0	0	4075	0	0	FOXM_5190aT_00715	Scaffold_1	EVM_CSIRO_April_2013	2189030	2193104	+		P:protein phosphorylation; F:ATP binding; F:protein serine/threonine kinase activity; P:serine family amino acid metabolic process	P:GO:0006468; F:GO:0005524; F:GO:0004674; P:GO:0009069	(2.7) Transferring phosphorous-containing groups	EC:2.7.11.0	map kinase kinase kinase wis4	20	88.0%	4	core	49.1021
FOXM_5190aG_00716		GH13	dCMP_cyt_deam_1	Cytidine and deoxycytidylate deaminase zinc-binding region.	166	6	3.6	N	SignalP-noTM	cysk	11	N	o	0	0	4225797	dCMP_cyt_deam_1|dCMP_cyt_deam_2	dCMP_cyt_deam_1,PF00383.17,8.40E-16, | dCMP_cyt_deam_2,PF08211.6,2.30E-09,	4	251	642	0.390966	0.390966	FOXM_5190aT_00716	Scaffold_1	EVM_CSIRO_April_2013	2193730	2194371	+		P:cytidine deamination; F:cytidine deaminase activity; F:zinc ion binding; P:pyrimidine nucleobase metabolic process	P:GO:0009972; F:GO:0004126; F:GO:0008270; P:GO:0006206	(3.5) Acting on carbon-nitrogen bonds, other than peptide bonds	EC:3.5.4.5	cytidine deaminase	20	83.65%	4	core	49.1021
FOXM_5190aG_00717					349	1	0.3	N	SignalP-noTM	nucl	21	N	o	0	0	4225797			0	0	1047	0	0	FOXM_5190aT_00717	Scaffold_1	EVM_CSIRO_April_2013	2198021	2199067	+		F:molecular_function; P:biological_process; C:cellular_component	F:GO:0003674; P:GO:0008150; C:GO:0005575			basic proline-rich protein	20	75.25%	3	core	49.1021
FOXM_5190aG_00718					534	3	0.6	N	SignalP-noTM	extr	13	Y	n3-13c18/19o	0	0	4225797			0	0	1691	0	0	FOXM_5190aT_00718	Scaffold_1	EVM_CSIRO_April_2013	2200192	2201882	+		C:cell wall; P:trichoblast differentiation; F:structural constituent of cell wall; P:multicellular organismal development; C:extracellular region	C:GO:0005618; P:GO:0010054; F:GO:0005199; P:GO:0007275; C:GO:0005576			repetitive proline-rich cell wall protein 1	17	55.64705882352941%	5	core	49.1021
FOXM_5190aG_00719					479	5	1	N	SignalP-noTM	nucl	14.5	N	o	0	0	4225797			0	0	1486	0	0	FOXM_5190aT_00719	Scaffold_1	EVM_CSIRO_April_2013	2202520	2204005	-		-	-			uncharacterized protein ffuj_00930	20	57.3%	0	core	49.1021
FOXM_5190aG_00720					586	13	2.2	N	SignalP-noTM	nucl	13.5	N	o	0	0	4225797	HSP70	HSP70,PF00012.15,3.40E-07,	0	0	2209	0	0	FOXM_5190aT_00720	Scaffold_1	EVM_CSIRO_April_2013	2204708	2206916	+		F:ATP binding	F:GO:0005524	-	-	mitochondrial-type heat shock protein 70	20	71.4%	1	core	49.1021
FOXM_5190aG_00721					491	8	1.6	N	SignalP-noTM	nucl	16.5	N	o	0	0	4225797	eIF2A|WD40|WD40|WD40|WD40|WD40|WD40|WD40	eIF2A,PF08662.6,6.40E-08, | WD40,PF00400.27,1.50E-62, | WD40,PF00400.27,1.50E-62, | WD40,PF00400.27,1.50E-62, | WD40,PF00400.27,1.50E-62, | WD40,PF00400.27,1.50E-62, | WD40,PF00400.27,1.50E-62, | WD40,PF00400.27,1.50E-62,	4	297	1523	0.19501	0.19501	FOXM_5190aT_00721	Scaffold_1	EVM_CSIRO_April_2013	2207172	2208694	-		F:oxygen transporter activity; F:heme binding; P:oxygen transport; F:iron ion binding; P:transport	F:GO:0005344; F:GO:0020037; P:GO:0015671; F:GO:0005506; P:GO:0006810			wd repeat-containing protein 5	20	83.2%	5	core	49.1021
FOXM_5190aG_00722	SSP				263	1	0.4	Y	SignalP-noTM	extr	25	Y	n3-14c19/20o	0	0	4225797	GPI-anchored	GPI-anchored,PF10342.4,1.10E-19,	37	838	846	0.990544	0.990544	FOXM_5190aT_00722	Scaffold_1	EVM_CSIRO_April_2013	2213855	2214700	+		-	-			gpi anchored serine-threonine rich protein	20	75.15%	0	core	49.1021
FOXM_5190aG_00723		GT48	MFS_1	Major Facilitator Superfamily.	514	13	2.5	N	SignalP-TM	plas	25	N	i32-52o72-91i103-121o127-148i160-178o198-219i388-405o417-441i453-475o481-502i	10	12	4225797	MFS_1	MFS_1,PF07690.11,1.40E-27,	0	0	1677	0	0	FOXM_5190aT_00723	Scaffold_1	EVM_CSIRO_April_2013	2216468	2218144	-		F:nitrite transmembrane transporter activity; C:integral to membrane; P:nitrite transport; F:nitrate transmembrane transporter activity; P:nitrate transport; P:transmembrane transport	F:GO:0015113; C:GO:0016021; P:GO:0015707; F:GO:0015112; P:GO:0015706; P:GO:0055085	-	-	nitrate transporter	20	85.1%	6	core	49.1021
FOXM_5190aG_00724					339	6	1.8	N	SignalP-noTM	cyto	14.5	N	o	0	0	4225797	THF_DHG_CYH|THF_DHG_CYH_C	THF_DHG_CYH,PF00763.18,1.20E-18, | THF_DHG_CYH_C,PF02882.14,7.50E-14,	10	544	1151	0.472633	0.472633	FOXM_5190aT_00724	Scaffold_1	EVM_CSIRO_April_2013	2220888	2222038	+		C:cytosol; P:oxidation-reduction process; F:methylenetetrahydrofolate dehydrogenase (NAD+) activity; P:purine nucleobase biosynthetic process; F:methylenetetrahydrofolate dehydrogenase (NADP+) activity; P:folic acid-containing compound biosynthetic process; P:one-carbon metabolic process; F:nucleotide binding; F:hydrolase activity; P:glyoxylate metabolic process	C:GO:0005829; P:GO:0055114; F:GO:0004487; P:GO:0009113; F:GO:0004488; P:GO:0009396; P:GO:0006730; F:GO:0000166; F:GO:0016787; P:GO:0046487	(1.5) Acting on the CH-NH group of donors; (1.5) Acting on the CH-NH group of donors	EC:1.5.1.15; EC:1.5.1.5	methylenetetrahydrofolate dehydrogenase	20	91.75%	10	core	49.1021
FOXM_5190aG_00725					920	2	0.2	N	SignalP-noTM	nucl	16.5	N	o	0	0	4225797			6	421	3307	0.127306	0.127306	FOXM_5190aT_00725	Scaffold_1	EVM_CSIRO_April_2013	2224153	2227459	+		F:molecular_function; P:biological_process; C:cellular_component	F:GO:0003674; P:GO:0008150; C:GO:0005575			uncharacterized protein ffuj_00936	20	67.7%	3	core	49.1021
FOXM_5190aG_00726					180	0	0	N	SignalP-TM	mito	8	Y	n8-18c23/24o75-95i107-124o	2	2	4225797			0	0	540	0	0	FOXM_5190aT_00726	Scaffold_1	EVM_CSIRO_April_2013	2227818	2228357	+		P:biological_process; C:cellular_component	P:GO:0008150; C:GO:0005575			uncharacterized protein ffuj_00937	20	72.55%	2	core	49.1021
FOXM_5190aG_00727					293	3	1	N	SignalP-noTM	cyto	10	N	o	0	0	4225797	ATP_bind_1	ATP_bind_1,PF03029.12,7.80E-71,	0	0	1036	0	0	FOXM_5190aT_00727	Scaffold_1	EVM_CSIRO_April_2013	2228723	2229758	-		F:GTP binding; P:mycelium development; F:ATP binding; F:nucleoside-triphosphatase activity	F:GO:0005525; P:GO:0043581; F:GO:0005524; F:GO:0017111	(3.6) Acting on acid anhydrides	EC:3.6.1.15	transcription factor fet5	20	92.95%	4	core	49.1021
FOXM_5190aG_00728					404	4	1	N	SignalP-noTM	cyto	18.5	N	o	0	0	4225797	S-AdoMet_synt_C|S-AdoMet_synt_M|S-AdoMet_synt_N	S-AdoMet_synt_C,PF02773.11,1.40E-74, | S-AdoMet_synt_M,PF02772.11,3.60E-47, | S-AdoMet_synt_N,PF00438.15,1.10E-42,	109	1310	1391	0.941769	0.941769	FOXM_5190aT_00728	Scaffold_1	EVM_CSIRO_April_2013	2231621	2233011	+		F:methionine adenosyltransferase activity; F:metal ion binding; P:S-adenosylmethionine biosynthetic process; P:one-carbon metabolic process; F:ATP binding; P:methanogenesis; P:methionine metabolic process	F:GO:0004478; F:GO:0046872; P:GO:0006556; P:GO:0006730; F:GO:0005524; P:GO:0015948; P:GO:0006555	(2.5) Transferring alkyl or aryl groups, other than methyl groups	EC:2.5.1.6	s-adenosylmethionine synthetase	20	94.55%	7	core	49.1021
FOXM_5190aG_00729					207	4	1.9	N	SignalP-noTM	nucl	22	N	o	0	0	4225797			0	0	621	0	0	FOXM_5190aT_00729	Scaffold_1	EVM_CSIRO_April_2013	2238968	2239588	+		F:molecular_function; P:biological_process; C:cellular_component	F:GO:0003674; P:GO:0008150; C:GO:0005575			uncharacterized protein ffuj_00940	20	71.55%	3	core	49.1021
FOXM_5190aG_00730		CBM13	PI-PLC-X	Phosphatidylinositol-specific phospholipase C, X domain. This associates with pfam00387 to form a single structural unit.	472	9	1.9	N	SignalP-noTM	cyto	14.5	N	o	0	0	4225797	PI-PLC-X	PI-PLC-X,PF00388.14,3.00E-14,	2	127	1416	0.0896893	0.0896893	FOXM_5190aT_00730	Scaffold_1	EVM_CSIRO_April_2013	2241501	2242916	+		P:lipid metabolic process; F:phosphoric diester hydrolase activity	P:GO:0006629; F:GO:0008081	(3.1) Acting on ester bonds	EC:3.1.4.0	1-phosphatidylinositol phosphodiesterase	20	81.8%	2	core	49.1021
FOXM_5190aG_00731					442	2	0.5	N	SignalP-noTM	mito	24	N	o	0	0	4225797			33	1146	1326	0.864253	0.864253	FOXM_5190aT_00731	Scaffold_1	EVM_CSIRO_April_2013	2244637	2245962	+		-	-			casein kinase ii beta 2 subunit	20	81.1%	0	core	49.1021
FOXM_5190aG_00732					574	8	1.4	N	SignalP-noTM	cyto	12	N	o	0	0	4225797	CAP_GLY|LRR_1	CAP_GLY,PF01302.20,2.20E-19, | LRR_1,PF00560.28,1.00E-07,	0	0	1849	0	0	FOXM_5190aT_00732	Scaffold_1	EVM_CSIRO_April_2013	2247072	2248920	+		P:biological_process; C:cellular_component	P:GO:0008150; C:GO:0005575			tubulin-specific chaperone e	20	78.1%	2	core	49.1021
FOXM_5190aG_00733					157	0	0	N	SignalP-noTM	mito	10	N	o	0	0	4225797			1	26	948	0.0274262	0.0274262	FOXM_5190aT_00733	Scaffold_1	EVM_CSIRO_April_2013	2249301	2250248	+		F:zinc ion binding; F:nucleic acid binding	F:GO:0008270; F:GO:0003676	-	-	uncharacterized protein ffuj_00944	7	83.42857142857143%	2	core	49.1021
FOXM_5190aG_00734					330	4	1.2	N	SignalP-noTM	mito	8.5	N	o	0	0	4225797	Aldo_ket_red	Aldo_ket_red,PF00248.16,6.70E-54,	0	0	1088	0	0	FOXM_5190aT_00734	Scaffold_1	EVM_CSIRO_April_2013	2250792	2251879	+		-	-			aldo keto	20	80.45%	0	core	49.1021
FOXM_5190aG_00735					693	5	0.7	N	SignalP-noTM	nucl	13	N	o	0	0	4225797	WD40|WD40	WD40,PF00400.27,1.10E-18, | WD40,PF00400.27,1.10E-18,	1	100	2137	0.0467946	0.0467946	FOXM_5190aT_00735	Scaffold_1	EVM_CSIRO_April_2013	2252488	2254624	-		-	-			cytoplasmic dynein 1 intermediate chain 2	20	90.05%	0	core	49.1021
FOXM_5190aG_00736					91	0	0	N	SignalP-noTM	mito	14	N	o	0	0	4225797	ATP-synt_E	ATP-synt_E,PF05680.7,2.40E-24,	12	518	518	1	1	FOXM_5190aT_00736	Scaffold_1	EVM_CSIRO_April_2013	2255307	2255824	+		F:hydrogen ion transmembrane transporter activity; C:mitochondrial proton-transporting ATP synthase complex, coupling factor F(o); P:ATP synthesis coupled proton transport	F:GO:0015078; C:GO:0000276; P:GO:0015986	-	-	atp synthase subunit mitochondrial	20	87.65%	3	core	49.1021
FOXM_5190aG_00737		GT66	STT3	Oligosaccharyl transferase STT3 subunit. This family consists of the oligosaccharyl transferase STT3 subunit and related proteins. The STT3 subunit is part of the oligosaccharyl transferase (OTase) complex of proteins and is required for its activity. In eukaryotes, OTase transfers a lipid-linked core-oligosaccharide to selected asparagine residues in the ER. In the archaea STT3 occurs alone, rat…	750	8	1.1	N	SignalP-TM	plas	22	N	i26-47o93-109i121-140o146-165i177-210o216-236i248-269o275-293i305-331o367-386i393-411o417-437i471-494o	13	12	4225797	STT3	STT3,PF02516.9,1.80E-127,	15	974	2536	0.384069	0.384069	FOXM_5190aT_00737	Scaffold_1	EVM_CSIRO_April_2013	2256648	2259183	+		P:protein glycosylation; F:oligosaccharyl transferase activity; C:oligosaccharyltransferase complex	P:GO:0006486; F:GO:0004576; C:GO:0008250	-	-	oligosaccharyl transferase stt3 subunit	20	89.45%	3	core	49.1021
FOXM_5190aG_00738					925	15	1.6	N	SignalP-noTM	nucl	15.5	N	o	0	0	4225797			1	10	2828	0.0035361	0.0035361	FOXM_5190aT_00738	Scaffold_1	EVM_CSIRO_April_2013	2260341	2263168	+		-	-			uncharacterized protein ffuj_00949	14	61.785714285714285%	0	core	49.1021
FOXM_5190aG_00739					140	0	0	N	SignalP-TM	mito	18.5	N	o24-47i	1	0	4225797			0	0	502	0	0	FOXM_5190aT_00739	Scaffold_1	EVM_CSIRO_April_2013	2263269	2263770	+		-	-			uncharacterized protein ffuj_00949	4	87.0%	0	core	49.1021
FOXM_5190aG_00740					1195	9	0.8	N	SignalP-noTM	nucl	21.5	N	o	0	0	4225797	FHA|Pkinase|Pkinase_Tyr	FHA,PF00498.21,8.40E-09, | Pkinase,PF00069.20,1.40E-62, | Pkinase_Tyr,PF07714.12,1.10E-27,	0	0	3693	0	0	FOXM_5190aT_00740	Scaffold_1	EVM_CSIRO_April_2013	2264539	2268231	-		P:protein phosphorylation; F:ATP binding; F:protein serine/threonine kinase activity; P:serine family amino acid metabolic process	P:GO:0006468; F:GO:0005524; F:GO:0004674; P:GO:0009069	(2.7) Transferring phosphorous-containing groups	EC:2.7.11.0	serine threonine-protein kinase rad53	20	75.15%	4	core	49.1021
FOXM_5190aG_00741					1423	5	0.4	N	SignalP-noTM	nucl	19.5	N	o	0	0	4225797			6	506	4861	0.104094	0.104094	FOXM_5190aT_00741	Scaffold_1	EVM_CSIRO_April_2013	2269686	2274546	-		F:phospholipid binding	F:GO:0005543	-	-	ph domain-containing protein	20	77.6%	1	core	49.1021
FOXM_5190aG_00742					382	9	2.4	N	SignalP-noTM	mito	15.5	Y	n6-17c24/25o	0	0	4225797	PP2C_2	PP2C_2,PF13672.1,3.90E-07,	2	130	1256	0.103503	0.103503	FOXM_5190aT_00742	Scaffold_1	EVM_CSIRO_April_2013	2279415	2280670	+		F:catalytic activity; P:metabolic process	F:GO:0003824; P:GO:0008152	-	-	rrna-processing protein utp23	20	84.85%	2	core	49.1021
FOXM_5190aG_00743					289	3	1	N	SignalP-noTM	nucl	18	N	i	0	0	4225797	Fcf1	Fcf1,PF04900.7,1.20E-27,	0	0	966	0	0	FOXM_5190aT_00743	Scaffold_1	EVM_CSIRO_April_2013	2281104	2282069	+		P:metabolic process; F:catalytic activity	P:GO:0008152; F:GO:0003824			rrna-processing protein utp23	20	82.4%	2	core	49.1021
FOXM_5190aG_00744					1167	5	0.4	N	SignalP-noTM	cyto	8.5	N	o479-497i559-583o603-624i718-739o	4	2	4225797	DUF726	DUF726,PF05277.7,6.10E-126,	0	0	3556	0	0	FOXM_5190aT_00744	Scaffold_1	EVM_CSIRO_April_2013	2283058	2286613	+		C:integral to membrane	C:GO:0016021			duf726 domain protein	20	78.6%	1	core	49.1021
FOXM_5190aG_00745					391	0	0	N	SignalP-noTM	nucl	16	N	o245-265i	1	1	4225797			5	233	1242	0.187601	0.187601	FOXM_5190aT_00745	Scaffold_1	EVM_CSIRO_April_2013	2289316	2290557	+		-	-			uncharacterized protein ffuj_00955	20	60.45%	0	core	49.1021
FOXM_5190aG_00746					195	1	0.5	N	SignalP-TM	plas	21	N	i22-41o47-66i111-131o137-156i	4	3	4225797	DUF846	DUF846,PF05832.7,8.30E-52,	5	356	788	0.451777	0.451777	FOXM_5190aT_00746	Scaffold_1	EVM_CSIRO_April_2013	2291281	2292068	-		C:Golgi membrane; C:integral to membrane	C:GO:0000139; C:GO:0016021	-	-	golgi apparatus membrane protein tvp23	20	90.45%	2	core	49.1021
FOXM_5190aG_00747					321	4	1.2	N	SignalP-noTM	mito	23.5	N	o	0	0	4225797	HpcH_HpaI	HpcH_HpaI,PF03328.9,1.80E-45,	0	0	1017	0	0	FOXM_5190aT_00747	Scaffold_1	EVM_CSIRO_April_2013	2292532	2293548	+		F:metal ion binding; F:citrate (pro-3S)-lyase activity; P:cellular aromatic compound metabolic process; C:citrate lyase complex; P:reductive tricarboxylic acid cycle	F:GO:0046872; F:GO:0008815; P:GO:0006725; C:GO:0009346; P:GO:0019643	(4.1) Carbon-carbon lyases	EC:4.1.3.6	citrate lyase subunit beta	20	90.25%	5	core	49.1021
FOXM_5190aG_00748					543	9	1.7	N	SignalP-noTM	nucl	19	N	o	0	0	4225797			0	0	1745	0	0	FOXM_5190aT_00748	Scaffold_1	EVM_CSIRO_April_2013	2293608	2295352	-		-	-			uncharacterized protein ffuj_00958	6	76.66666666666667%	0	core	49.1021
FOXM_5190aG_00749					171	0	0	N	SignalP-noTM	nucl	13.5	N	o	0	0	4225797	RRM_1|RRM_5|RRM_6	RRM_1,PF00076.17,9.00E-24, | RRM_5,PF13893.1,1.40E-09, | RRM_6,PF14259.1,2.50E-16,	6	455	813	0.559656	0.559656	FOXM_5190aT_00749	Scaffold_1	EVM_CSIRO_April_2013	2298748	2299560	+		F:nucleic acid binding; F:nucleotide binding	F:GO:0003676; F:GO:0000166	-	-	glycine-rich rna-binding protein	20	75.15%	2	core	49.1021
FOXM_5190aG_00750					285	1	0.4	N	SignalP-noTM	cyto	10.5	N	o	0	0	4225797	ChaC|ChaC	ChaC,PF04752.7,2.70E-45, | ChaC,PF04752.7,2.70E-45,	0	0	922	0	0	FOXM_5190aT_00750	Scaffold_1	EVM_CSIRO_April_2013	2300125	2301046	-		-	-			cation transport regulator-like protein 2	20	73.5%	0	core	49.1021
FOXM_5190aG_00751					284	2	0.7	N	SignalP-noTM	nucl	12	N	o	0	0	4225797	EF-hand_1|EF-hand_5|EF-hand_5|EF-hand_5|EF-hand_5|EF-hand_6|EF-hand_6|EF-hand_6|EF-hand_7|EF-hand_7|EF-hand_8|EF-hand_8	EF-hand_1,PF00036.27,1.40E-25, | EF-hand_5,PF13202.1,8.40E-18, | EF-hand_5,PF13202.1,8.40E-18, | EF-hand_5,PF13202.1,8.40E-18, | EF-hand_5,PF13202.1,8.40E-18, | EF-hand_6,PF13405.1,1.00E-20, | EF-hand_6,PF13405.1,1.00E-20, | EF-hand_6,PF13405.1,1.00E-20,	0	0	1148	0	0	FOXM_5190aT_00751	Scaffold_1	EVM_CSIRO_April_2013	2302457	2303604	+		F:calcium ion binding	F:GO:0005509	-	-	programmed cell death protein 6	20	79.4%	1	core	49.1021
FOXM_5190aG_00752					464	12	2.6	N	SignalP-noTM	nucl	22.5	N	o	0	0	4225797			2	181	1709	0.10591	0.10591	FOXM_5190aT_00752	Scaffold_1	EVM_CSIRO_April_2013	2308451	2310159	+		F:zinc ion binding	F:GO:0008270	-	-	related to transcription factor	20	84.15%	1	core	49.1021
FOXM_5190aG_00753					348	0	0	N	SignalP-noTM	nucl	21	N	o	0	0	4225797	Hep_59	Hep_59,PF07052.6,1.70E-08,	2	163	1160	0.140517	0.140517	FOXM_5190aT_00753	Scaffold_1	EVM_CSIRO_April_2013	2310796	2311955	-		-	-			mrna splicing factor rna helicase	20	69.25%	0	core	49.1021
FOXM_5190aG_00754					92	1	1.1	N	SignalP-noTM	mito	9	N	o	0	0	4225797	Acylphosphatase	Acylphosphatase,PF00708.13,2.40E-24,	0	0	485	0	0	FOXM_5190aT_00754	Scaffold_1	EVM_CSIRO_April_2013	2312364	2312848	+		F:acylphosphatase activity; P:gluconeogenesis; P:glycolysis; P:benzoate metabolic process	F:GO:0003998; P:GO:0006094; P:GO:0006096; P:GO:0018874	(3.6) Acting on acid anhydrides	EC:3.6.1.7	acylphosphatase family protein	20	77.9%	4	core	49.1021
FOXM_5190aG_00755		CE11	Helicase_C/HA2/OB_NTP_bind	Helicase conserved C-terminal domain. The Prosite family is restricted to DEAD/H helicases, whereas this domain family is found in a wide variety of helicases and helicase related proteins. It may be that this is not an autonomously folding unit, but an integral part of the helicase./Helicase associated domain (HA2). This presumed domain is about 90 amino acid residues in length. It is found is a…	975	11	1.1	N	SignalP-noTM	nucl	19.5	N	o	0	0	4225797	DEAD|HA2|Helicase_C|OB_NTP_bind	DEAD,PF00270.24,2.50E-07, | HA2,PF04408.18,7.80E-27, | Helicase_C,PF00271.26,8.00E-13, | OB_NTP_bind,PF07717.11,1.70E-24,	0	0	2925	0	0	FOXM_5190aT_00755	Scaffold_1	EVM_CSIRO_April_2013	2313316	2316240	+		F:nucleic acid binding; F:ATP binding; F:ATP-dependent helicase activity	F:GO:0003676; F:GO:0005524; F:GO:0008026	-	-	pre-mrna splicing factor atp-dependent rna helicase prp16	20	92.45%	3	core	49.1021
FOXM_5190aG_00756					541	4	0.7	N	SignalP-noTM	cyto	12	Y	n4-11c16/17o	0	0	4225797	WD40|WD40|WD40	WD40,PF00400.27,5.60E-28, | WD40,PF00400.27,5.60E-28, | WD40,PF00400.27,5.60E-28,	8	517	1680	0.307738	0.307738	FOXM_5190aT_00756	Scaffold_1	EVM_CSIRO_April_2013	2316754	2318433	+		P:mycelium development	P:GO:0043581	-	-	transducin family protein	20	89.3%	1	core	49.1021
FOXM_5190aG_00757					301	1	0.3	N	SignalP-noTM	nucl	13.5	N	o	0	0	4225797			7	408	903	0.451827	0.451827	FOXM_5190aT_00757	Scaffold_1	EVM_CSIRO_April_2013	2321818	2322720	+		-	-			uncharacterized protein ffuj_00968	20	72.65%	0	core	49.1021
FOXM_5190aG_00758					359	8	2.2	N	SignalP-noTM	mito	8	N	o	0	0	4225797	Terpene_synth_C	Terpene_synth_C,PF03936.11,6.20E-13,	0	0	1125	0	0	FOXM_5190aT_00758	Scaffold_1	EVM_CSIRO_April_2013	2324137	2325261	+		F:magnesium ion binding; F:terpene synthase activity	F:GO:0000287; F:GO:0010333	-	-	terpene synthase	20	64.1%	2	core	49.1021
FOXM_5190aG_00759		CE4	Polysacc_deac_1	Polysaccharide deacetylase. This domain is found in polysaccharide deacetylase. This family of polysaccharide deacetylases includes NodB (nodulation protein B from Rhizobium) which is a chitooligosaccharide deacetylase. It also includes chitin deacetylase from yeast, and endoxylanases which hydrolyses glucosidic bonds in xylan.	273	2	0.7	N	SignalP-TM	mito	13	Y	n25-36c44/45o	0	1	4225797	Polysacc_deac_1	Polysacc_deac_1,PF01522.16,8.00E-23,	2	116	819	0.141636	0.141636	FOXM_5190aT_00759	Scaffold_1	EVM_CSIRO_April_2013	2325365	2326183	-		F:hydrolase activity, acting on carbon-nitrogen (but not peptide) bonds; P:carbohydrate metabolic process; F:lyase activity; F:pyridoxal phosphate binding; P:nitrogen compound metabolic process	F:GO:0016810; P:GO:0005975; F:GO:0016829; F:GO:0030170; P:GO:0006807	-	-	carbohydrate esterase family 4	20	83.45%	5	core	49.1021
FOXM_5190aG_00760					212	0	0	N	SignalP-noTM	nucl	18	N	i	0	0	4225797			0	0	691	0	0	FOXM_5190aT_00760	Scaffold_1	EVM_CSIRO_April_2013	2327848	2328538	+		-	-			uncharacterized protein ffuj_00971	7	89.42857142857143%	0	core	49.1021
FOXM_5190aG_00761					431	4	0.9	N	SignalP-noTM	cyto	12	N	o	0	0	4225797	Cys_Met_Meta_PP	Cys_Met_Meta_PP,PF01053.15,9.70E-62,	4	237	1452	0.163223	0.163223	FOXM_5190aT_00761	Scaffold_1	EVM_CSIRO_April_2013	2329092	2330543	-		F:pyridoxal phosphate binding; P:carbohydrate metabolic process; C:cytoplasm; F:hydrolase activity, acting on carbon-nitrogen (but not peptide) bonds; C:nucleus; F:lyase activity; F:transferase activity; P:nitrogen compound metabolic process	F:GO:0030170; P:GO:0005975; C:GO:0005737; F:GO:0016810; C:GO:0005634; F:GO:0016829; F:GO:0016740; P:GO:0006807	-	-	cystathionine beta-lyase	20	85.35%	8	core	49.1021
FOXM_5190aG_00762					242	0	0	N	SignalP-noTM	nucl	12.5	N	o	0	0	4225797			19	497	1020	0.487255	0.487255	FOXM_5190aT_00762	Scaffold_1	EVM_CSIRO_April_2013	2331432	2332451	-		-	-			uncharacterized protein ffuj_00973	20	78.85%	0	core	49.1021
FOXM_5190aG_00763					278	7	2.5	N	SignalP-TM	plas	15	N	o14-35i	1	1	4225797			0	0	926	0	0	FOXM_5190aT_00763	Scaffold_1	EVM_CSIRO_April_2013	2335485	2336410	+		-	-			uncharacterized protein ffuj_00974	20	72.9%	0	core	49.1021
FOXM_5190aG_00764					283	2	0.7	N	SignalP-noTM	cyto	11	N	o	0	0	4225797	Methyltransf_11|Methyltransf_18|Methyltransf_23	Methyltransf_11,PF08241.7,5.90E-11, | Methyltransf_18,PF12847.2,1.10E-06, | Methyltransf_23,PF13489.1,7.20E-07,	2	167	1017	0.164209	0.164209	FOXM_5190aT_00764	Scaffold_1	EVM_CSIRO_April_2013	2336782	2337798	+		F:methyltransferase activity; P:methylation	F:GO:0008168; P:GO:0032259	(2.1) Transferring one-carbon groups	EC:2.1.1.0	2-heptaprenyl- -naphthoquinone	20	72.8%	2	core	49.1021
FOXM_5190aG_00765					84	0	0	N	SignalP-noTM	cysk	15	N	o	0	0	4225797	LSM	LSM,PF01423.17,6.20E-20,	8	396	396	1	1	FOXM_5190aT_00765	Scaffold_1	EVM_CSIRO_April_2013	2337872	2338267	-		C:cytoplasm; P:RNA splicing; F:RNA binding; P:mRNA processing; P:rRNA processing; C:ribonucleoprotein complex; C:nucleus; P:tRNA processing	C:GO:0005737; P:GO:0008380; F:GO:0003723; P:GO:0006397; P:GO:0006364; C:GO:0030529; C:GO:0005634; P:GO:0008033	-	-	u6 snrna-associated sm-like protein lsm6	20	94.3%	8	core	49.1021
FOXM_5190aG_00766		AA10	Rad60-SLD	Ubiquitin-2 like Rad60 SUMO-like. The small ubiquitin-related modifier SUMO-1 is a Ub/Ubl family member, and although SUMO-1 shares structural similarity to Ub, SUMO's cellular functions remain distinct insomuch as SUMO modification alters protein function through changes in activity, cellular localisation, or by protecting substrates from ubiquitination. Rad60 family members contain functionally…	487	1	0.2	N	SignalP-noTM	nucl	21.5	N	o	0	0	4225797	Rad60-SLD	Rad60-SLD,PF11976.3,2.10E-16,	0	0	1509	0	0	FOXM_5190aT_00766	Scaffold_1	EVM_CSIRO_April_2013	2338766	2340274	+		-	-			uncharacterized protein ffuj_00977	20	65.0%	0	core	49.1021
FOXM_5190aG_00767					625	9	1.4	N	SignalP-noTM	nucl	19.5	N	o	0	0	4225797	SIR2	SIR2,PF02146.12,1.20E-24,	0	0	1875	0	0	FOXM_5190aT_00767	Scaffold_1	EVM_CSIRO_April_2013	2340803	2342677	-		F:NAD+ binding	F:GO:0070403	-	-	nad-dependent deacetylase hst4	20	73.45%	1	core	49.1021
FOXM_5190aG_00768					562	7	1.2	N	SignalP-noTM	mito	18	N	i304-325o340-359i371-387o393-411i418-439o445-465i477-497o509-526i	8	6	4225797	Rhomboid	Rhomboid,PF01694.17,2.30E-18,	5	164	1686	0.0972717	0.0972717	FOXM_5190aT_00768	Scaffold_1	EVM_CSIRO_April_2013	2345071	2346756	-		C:integral to membrane; P:proteolysis; F:serine-type endopeptidase activity	C:GO:0016021; P:GO:0006508; F:GO:0004252	(3.4) Acting on peptide bonds (peptide hydrolases)	EC:3.4.21.0	rhomboid family protein	20	75.55%	3	core	49.1021
FOXM_5190aG_00769					202	1	0.5	N	SignalP-noTM	nucl	12	N	o	0	0	4225797			0	0	606	0	0	FOXM_5190aT_00769	Scaffold_1	EVM_CSIRO_April_2013	2347072	2347677	+		F:molecular_function; C:cellular_component	F:GO:0003674; C:GO:0005575			uncharacterized protein ffuj_00980	20	76.2%	2	core	49.1021
FOXM_5190aG_00770					409	2	0.5	N	SignalP-noTM	mito	14	Y	n3-15c20/21o	0	0	4225797			0	0	1227	0	0	FOXM_5190aT_00770	Scaffold_1	EVM_CSIRO_April_2013	2348323	2349549	-		-	-			uncharacterized protein ffuj_00981	20	76.85%	0	core	49.1021
FOXM_5190aG_00771					401	0	0	N	SignalP-TM	nucl	12.5	Y	n4-14c19/20o	0	1	4225797			2	86	1203	0.0714879	0.0714879	FOXM_5190aT_00771	Scaffold_1	EVM_CSIRO_April_2013	2353593	2354795	-		P:mycelium development	P:GO:0043581	-	-	uncharacterized protein ffuj_00982	20	69.8%	1	core	49.1021
FOXM_5190aG_00772					433	5	1.2	N	SignalP-noTM	cyto	21	N	o	0	0	4225797	IU_nuc_hydro|IU_nuc_hydro	IU_nuc_hydro,PF01156.14,2.70E-60, | IU_nuc_hydro,PF01156.14,2.70E-60,	6	418	1467	0.284935	0.284935	FOXM_5190aT_00772	Scaffold_1	EVM_CSIRO_April_2013	2356839	2358305	+		F:hydrolase activity	F:GO:0016787	-	-	inosine-uridine preferring nucleoside hydrolase	20	85.8%	1	core	49.1021
FOXM_5190aG_00773					100	2	2	N	SignalP-noTM	cyto	16.5	N	o	0	0	4225797	LSM	LSM,PF01423.17,1.80E-15,	0	0	414	0	0	FOXM_5190aT_00773	Scaffold_1	EVM_CSIRO_April_2013	2358556	2358969	-		F:nucleic acid binding; C:ribonucleoprotein complex	F:GO:0003676; C:GO:0030529	-	-	lsm domain-containing protein	20	88.75%	2	core	49.1021
FOXM_5190aG_00774					444	5	1.1	N	SignalP-noTM	nucl	16.5	N	i115-137o	1	1	4225797	Cyclin_N	Cyclin_N,PF00134.18,1.90E-10,	0	0	1444	0	0	FOXM_5190aT_00774	Scaffold_1	EVM_CSIRO_April_2013	2360985	2362428	-		P:regulation of transcription, DNA-dependent; F:protein kinase binding; P:regulation of cyclin-dependent protein serine/threonine kinase activity	P:GO:0006355; F:GO:0019901; P:GO:0000079	-	-	cyclin pch1	20	84.65%	3	core	49.1021
FOXM_5190aG_00775					520	2	0.4	N	SignalP-noTM	nucl	16	N	o	0	0	4225797	PRP4|WD40|WD40|WD40|WD40|WD40|WD40	PRP4,PF08799.6,2.40E-12, | WD40,PF00400.27,2.40E-52, | WD40,PF00400.27,2.40E-52, | WD40,PF00400.27,2.40E-52, | WD40,PF00400.27,2.40E-52, | WD40,PF00400.27,2.40E-52, | WD40,PF00400.27,2.40E-52,	2	200	1560	0.128205	0.128205	FOXM_5190aT_00775	Scaffold_1	EVM_CSIRO_April_2013	2362932	2364491	-		F:nucleic acid binding; C:ribonucleoprotein complex	F:GO:0003676; C:GO:0030529	-	-	u4 u6 small nuclear ribonucleoprotein prp4	20	92.85%	2	core	49.1021
FOXM_5190aG_00776					516	5	1	N	SignalP-noTM	nucl	12.5	N	o	0	0	4225797	Pkinase|Pkinase_Tyr	Pkinase,PF00069.20,1.10E-66, | Pkinase_Tyr,PF07714.12,5.80E-30,	14	749	1548	0.48385	0.48385	FOXM_5190aT_00776	Scaffold_1	EVM_CSIRO_April_2013	2366181	2367728	+		P:protein phosphorylation; F:ATP binding; F:protein serine/threonine kinase activity; P:serine family amino acid metabolic process	P:GO:0006468; F:GO:0005524; F:GO:0004674; P:GO:0009069	(2.7) Transferring phosphorous-containing groups	EC:2.7.11.0	serine threonine-protein kinase psk1	20	85.35%	4	core	49.1021
FOXM_5190aG_00777					392	5	1.3	Y	SignalP-noTM	plas	18	Y	n4-15c20/21o222-242i249-270o282-301i321-341o347-369i	5	4	4225797	DUF2427	DUF2427,PF10348.4,3.80E-07,	24	982	1300	0.755385	0.755385	FOXM_5190aT_00777	Scaffold_1	EVM_CSIRO_April_2013	2372176	2373475	+		F:carbohydrate binding; F:catalytic activity; P:carbohydrate catabolic process	F:GO:0030246; F:GO:0003824; P:GO:0016052	-	-	integral membrane protein	20	77.4%	3	core	49.1021
FOXM_5190aG_00778					129	0	0	N	SignalP-noTM	mito	27	N	i	0	0	4225797	ATP_sub_h	ATP_sub_h,PF10775.4,5.80E-24,	27	735	735	1	1	FOXM_5190aT_00778	Scaffold_1	EVM_CSIRO_April_2013	2374239	2374973	+		F:carbohydrate binding; F:catalytic activity; P:carbohydrate catabolic process	F:GO:0030246; F:GO:0003824; P:GO:0016052	-	-	atp synthase h chain	20	86.0%	3	core	49.1021
FOXM_5190aG_00779					894	6	0.7	N	SignalP-noTM	nucl	13	N	o	0	0	4225797	C2|C2|Kinase-like|Pkinase|Pkinase_C|Pkinase_Tyr	C2,PF00168.25,7.10E-05, | C2,PF00168.25,7.10E-05, | Kinase-like,PF14531.1,9.60E-10, | Pkinase,PF00069.20,6.00E-72, | Pkinase_C,PF00433.19,1.90E-13, | Pkinase_Tyr,PF07714.12,1.40E-31,	10	551	2737	0.201315	0.201315	FOXM_5190aT_00779	Scaffold_1	EVM_CSIRO_April_2013	2376112	2378848	-		P:protein phosphorylation; F:ATP binding; F:protein serine/threonine kinase activity; P:serine family amino acid metabolic process	P:GO:0006468; F:GO:0005524; F:GO:0004674; P:GO:0009069	(2.7) Transferring phosphorous-containing groups	EC:2.7.11.0	serine threonine-protein kinase sck1	20	83.8%	4	core	49.1021
FOXM_5190aG_00780					283	0	0	N	SignalP-noTM	nucl	17.5	N	o	0	0	4225797			0	0	911	0	0	FOXM_5190aT_00780	Scaffold_1	EVM_CSIRO_April_2013	2385161	2386071	+		-	-			uncharacterized protein ffuj_00992	20	72.6%	0	core	49.1021
FOXM_5190aG_00781					577	11	1.9	N	SignalP-noTM	cyto	19	N	o	0	0	4225797	Fe_hyd_lg_C	Fe_hyd_lg_C,PF02906.9,7.10E-61,	0	0	1731	0	0	FOXM_5190aT_00781	Scaffold_1	EVM_CSIRO_April_2013	2386097	2387827	-		F:metal ion binding; P:iron-sulfur cluster assembly; F:4 iron, 4 sulfur cluster binding	F:GO:0046872; P:GO:0016226; F:GO:0051539	-	-	cytosolic fe-s cluster assembly factor nar1	20	85.1%	3	core	49.1021
FOXM_5190aG_00782					187	3	1.6	N	SignalP-TM	plas	16	N	o26-48i60-80o100-119i131-153o	4	3	4225797			2	112	663	0.168929	0.168929	FOXM_5190aT_00782	Scaffold_1	EVM_CSIRO_April_2013	2388611	2389273	+		-	-			uncharacterized protein ffuj_00994	20	76.2%	0	core	49.1021
FOXM_5190aG_00783					368	8	2.2	N	SignalP-noTM	nucl	23	N	o	0	0	4225797	zf-C2H2|zf-C2H2_4|zf-H2C2_2	zf-C2H2,PF00096.21,6.90E-05, | zf-C2H2_4,PF13894.1,3.70E-05, | zf-H2C2_2,PF13465.1,9.70E-07,	0	0	1157	0	0	FOXM_5190aT_00783	Scaffold_1	EVM_CSIRO_April_2013	2389527	2390683	-		F:zinc ion binding; F:nucleic acid binding; C:intracellular	F:GO:0008270; F:GO:0003676; C:GO:0005622	-	-	c2h2 finger domain protein	20	84.0%	3	core	49.1021
FOXM_5190aG_00784					373	5	1.3	N	SignalP-noTM	cyto	16.5	N	o	0	0	4225797	DAHP_synth_1	DAHP_synth_1,PF00793.15,3.40E-99,	9	355	1307	0.271614	0.271614	FOXM_5190aT_00784	Scaffold_1	EVM_CSIRO_April_2013	2391288	2392594	-		P:chorismate biosynthetic process; F:3-deoxy-7-phosphoheptulonate synthase activity; C:nucleus; C:mitochondrion; P:tryptophan biosynthetic process; P:tyrosine biosynthetic process; P:L-phenylalanine biosynthetic process	P:GO:0009423; F:GO:0003849; C:GO:0005634; C:GO:0005739; P:GO:0000162; P:GO:0006571; P:GO:0009094	(2.5) Transferring alkyl or aryl groups, other than methyl groups	EC:2.5.1.54	phospho-2-dehydro-3-deoxyheptonate aldolase	20	93.2%	7	core	49.1021
FOXM_5190aG_00785		GT66	Pro_isomerase	Cyclophilin type peptidyl-prolyl cis-trans isomerase/CLD. The peptidyl-prolyl cis-trans isomerases, also known as cyclophilins, share this domain of about 109 amino acids. Cyclophilins have been found in all organisms studied so far and catalyze peptidyl-prolyl isomerisation during which the peptide bond preceding proline (the peptidyl-prolyl bond) is stabilised in the cis conformation. Mammalian…	622	4	0.6	N	SignalP-noTM	nucl	19.5	N	o	0	0	4225797	Pro_isomerase|WD40	Pro_isomerase,PF00160.16,4.40E-50, | WD40,PF00400.27,4.50E-13,	0	0	1967	0	0	FOXM_5190aT_00785	Scaffold_1	EVM_CSIRO_April_2013	2396412	2398378	-		P:protein folding; P:protein peptidyl-prolyl isomerization; F:peptidyl-prolyl cis-trans isomerase activity; P:mycelium development	P:GO:0006457; P:GO:0000413; F:GO:0003755; P:GO:0043581	(5.2) Cis-trans-isomerases	EC:5.2.1.8	cyclophilin-type peptidyl-prolyl cis-trans isomerase	20	92.35%	4	core	49.1021
FOXM_5190aG_00786					236	1	0.4	N	SignalP-TM	plas	19	N	i20-39o51-74i86-106o118-142i149-168o193-214i	6	6	4225797	Far-17a_AIG1	Far-17a_AIG1,PF04750.9,1.30E-53,	0	0	759	0	0	FOXM_5190aT_00786	Scaffold_1	EVM_CSIRO_April_2013	2398806	2399564	+		C:integral to membrane; P:mycelium development	C:GO:0016021; P:GO:0043581	-	-	integral membrane protein	20	80.7%	2	core	49.1021
FOXM_5190aG_00787					222	0	0	N	SignalP-noTM	nucl	12.5	N	o	0	0	4225797	Sld5	Sld5,PF05916.6,9.80E-09,	0	0	768	0	0	FOXM_5190aT_00787	Scaffold_1	EVM_CSIRO_April_2013	2400014	2400781	+		P:DNA replication; P:chromosome segregation; C:nucleus	P:GO:0006260; P:GO:0007059; C:GO:0005634	-	-	dna replication complex gins protein sld5	20	92.65%	3	core	49.1021
FOXM_5190aG_00788					251	2	0.8	N	SignalP-noTM	cyto	16.5	N	o	0	0	4225797	adh_short|adh_short_C2|Epimerase|KR	adh_short,PF00106.20,5.00E-21, | adh_short_C2,PF13561.1,1.80E-11, | Epimerase,PF01370.16,0.00015, | KR,PF08659.5,2.50E-09,	0	0	753	0	0	FOXM_5190aT_00788	Scaffold_1	EVM_CSIRO_April_2013	2401316	2402068	+		F:oxidoreductase activity; P:oxidation-reduction process; F:nucleotide binding	F:GO:0016491; P:GO:0055114; F:GO:0000166	-	-	carbonyl reductase	20	72.45%	3	core	49.1021
FOXM_5190aG_00789					1251	12	1	N	SignalP-noTM	nucl	12.5	N	o	0	0	4225797			0	0	3753	0	0	FOXM_5190aT_00789	Scaffold_1	EVM_CSIRO_April_2013	2402443	2406195	-		-	-			pt repeat family protein	20	65.0%	0	core	49.1021
FOXM_5190aG_00790					137	3	2.2	N	SignalP-noTM	nucl	19	N	o	0	0	4225797			0	0	460	0	0	FOXM_5190aT_00790	Scaffold_1	EVM_CSIRO_April_2013	2410653	2411112	+		-	-			uncharacterized protein ffuj_01003	20	70.05%	0	core	49.1021
FOXM_5190aG_00791					582	3	0.5	N	SignalP-noTM	nucl	15.5	N	o	0	0	4225797			0	0	1746	0	0	FOXM_5190aT_00791	Scaffold_1	EVM_CSIRO_April_2013	2411234	2412979	-		F:hydrolase activity, acting on glycosyl bonds	F:GO:0016798	-	-	u3 small nucleolar rna-associated protein	20	85.9%	1	core	49.1021
FOXM_5190aG_00792		GH32	Indigoidine_A/PfkB	Indigoidine synthase A like protein. Indigoidine is a blue pigment synthesised by Erwinia chrysanthemi implicated in pathogenicity and protection from oxidative stress. IdgA is involved in indigoidine biosynthesis, but its specific function is unknown. The recommended name for this protein is now pseudouridine-5'-phosphate glycosidase./pfkB family carbohydrate kinase. This family includes a varie…	753	6	0.8	N	SignalP-noTM	cyto	26	N	o	0	0	4225797	Indigoidine_A|PfkB	Indigoidine_A,PF04227.7,1.40E-101, | PfkB,PF00294.19,7.00E-22,	4	413	2470	0.167207	0.167207	FOXM_5190aT_00792	Scaffold_1	EVM_CSIRO_April_2013	2413471	2415940	-		F:hydrolase activity, acting on glycosyl bonds	F:GO:0016798	-	-	domain-containing protein	20	85.45%	1	core	49.1021
FOXM_5190aG_00793	SSP				246	2	0.8	Y	SignalP-noTM	extr	24	Y	n8-15c20/21o	0	0	4225797			0	0	848	0	0	FOXM_5190aT_00793	Scaffold_1	EVM_CSIRO_April_2013	2417095	2417942	+		F:oxidoreductase activity; P:oxidation-reduction process; F:nucleotide binding	F:GO:0016491; P:GO:0055114; F:GO:0000166	-	-	wd40 repeat-like protein	20	82.15%	3	core	49.1021
FOXM_5190aG_00794		GH92	adh_short_C2/adh_short	Enoyl-(Acyl carrier protein) reductase. /short chain dehydrogenase. This family contains a wide variety of dehydrogenases.	379	2	0.5	N	SignalP-noTM	cyto	18	N	o	0	0	4225797	adh_short|adh_short_C2|Epimerase|KR	adh_short,PF00106.20,1.70E-23, | adh_short_C2,PF13561.1,7.60E-14, | Epimerase,PF01370.16,1.00E-06, | KR,PF08659.5,1.80E-09,	4	317	1211	0.261767	0.261767	FOXM_5190aT_00794	Scaffold_1	EVM_CSIRO_April_2013	2418670	2419880	+		F:oxidoreductase activity; P:oxidation-reduction process; F:nucleotide binding	F:GO:0016491; P:GO:0055114; F:GO:0000166	-	-	dehydrogenase reductase sdr family member 8	20	83.3%	3	core	49.1021
FOXM_5190aG_00795					649	7	1.1	N	SignalP-noTM	cyto	8.5	N	o	0	0	4225797	FAD_binding_3|Phe_hydrox_dim	FAD_binding_3,PF01494.14,6.40E-74, | Phe_hydrox_dim,PF07976.7,9.90E-34,	14	888	2117	0.419461	0.419461	FOXM_5190aT_00795	Scaffold_1	EVM_CSIRO_April_2013	2423203	2425319	+		F:monooxygenase activity; P:mycelium development; P:oxidation-reduction process	F:GO:0004497; P:GO:0043581; P:GO:0055114	-	-	fad binding domain-containing protein	20	91.9%	3	core	49.1021
FOXM_5190aG_00796					571	5	0.9	N	SignalP-noTM	mito	22.5	N	o	0	0	4225797	Aldedh	Aldedh,PF00171.17,3.20E-134,	2	142	1764	0.0804989	0.0804989	FOXM_5190aT_00796	Scaffold_1	EVM_CSIRO_April_2013	2426359	2428122	-		F:methylmalonate-semialdehyde dehydrogenase (acylating) activity; P:oxidation-reduction process; P:inositol metabolic process; P:isoleucine catabolic process; P:leucine catabolic process; P:valine catabolic process	F:GO:0004491; P:GO:0055114; P:GO:0006020; P:GO:0006550; P:GO:0006552; P:GO:0006574	(1.2) Acting on the aldehyde or oxo group of donors	EC:1.2.1.27	methylmalonate-semialdehyde dehydrogenase	20	91.85%	6	core	49.1021
FOXM_5190aG_00797					562	4	0.7	N	SignalP-noTM	cyto	10.5	Y	n5-16c21/22o492-513i	1	1	4225797	Calreticulin	Calreticulin,PF00262.13,8.60E-162,	8	478	1848	0.258658	0.258658	FOXM_5190aT_00797	Scaffold_1	EVM_CSIRO_April_2013	2429177	2431024	-		P:protein folding; C:endoplasmic reticulum; F:unfolded protein binding; F:calcium ion binding	P:GO:0006457; C:GO:0005783; F:GO:0051082; F:GO:0005509	-	-	calcium-binding protein precursor cnx1	20	89.5%	4	core	49.1021
FOXM_5190aG_00798	SSP				198	8	4	Y	SignalP-noTM	extr	26	Y	n3-13c18/19o177-196i	1	0	4225797			37	650	650	1	1	FOXM_5190aT_00798	Scaffold_1	EVM_CSIRO_April_2013	2432681	2433330	-		-	-			uncharacterized protein ffuj_01011	20	69.5%	0	core	49.1021
FOXM_5190aG_00799					256	7	2.7	N	SignalP-noTM	cyto_nucl	8.833	N	o	0	0	4225797	Aldolase_II	Aldolase_II,PF00596.16,8.30E-40,	0	0	1040	0	0	FOXM_5190aT_00799	Scaffold_1	EVM_CSIRO_April_2013	2436744	2437783	+		C:cytoplasm; F:methylthioribulose 1-phosphate dehydratase activity; F:metal ion binding; P:L-methionine salvage from methylthioadenosine	C:GO:0005737; F:GO:0046570; F:GO:0046872; P:GO:0019509	(4.2) Carbon-oxygen lyases	EC:4.2.1.109	methylthioribulose-1-phosphate dehydratase	20	92.05%	4	core	49.1021
FOXM_5190aG_00800					386	2	0.5	N	SignalP-noTM	nucl	18.5	N	o243-261i	1	0	4225797	Sec20	Sec20,PF03908.8,7.10E-14,	0	0	1209	0	0	FOXM_5190aT_00800	Scaffold_1	EVM_CSIRO_April_2013	2438194	2439402	-		F:molecular_function; P:biological_process; C:cellular_component	F:GO:0003674; P:GO:0008150; C:GO:0005575			sec20 domain protein	20	79.75%	3	core	49.1021
FOXM_5190aG_00801					98	2	2	N	SignalP-noTM	mito	25	N	o	0	0	4225797	MRP_L53	MRP_L53,PF10780.4,2.80E-19,	2	189	352	0.536932	0.536932	FOXM_5190aT_00801	Scaffold_1	EVM_CSIRO_April_2013	2439694	2440045	+		C:ribosome	C:GO:0005840	-	-	probable ribosomal protein mitochondrial	20	87.05%	1	core	49.1021
FOXM_5190aG_00802					363	4	1.1	N	SignalP-noTM	mito	21.5	N	o	0	0	4225797	Pyrophosphatase	Pyrophosphatase,PF00719.14,7.20E-52,	23	822	1406	0.584637	0.584637	FOXM_5190aT_00802	Scaffold_1	EVM_CSIRO_April_2013	2440284	2441689	-		F:inorganic diphosphatase activity; C:cytoplasm; F:magnesium ion binding; P:oxidative phosphorylation	F:GO:0004427; C:GO:0005737; F:GO:0000287; P:GO:0006119	(3.6) Acting on acid anhydrides	(3.6) Acting on acid anhydrides	inorganic pyrophosphatase	20	94.35%	4	core	49.1021
FOXM_5190aG_00803					340	1	0.3	N	SignalP-noTM	nucl	12.5	N	o	0	0	4225797	Pil1	Pil1,PF13805.1,1.90E-104,	5	357	1079	0.330862	0.330862	FOXM_5190aT_00803	Scaffold_1	EVM_CSIRO_April_2013	2442902	2443980	-		C:integral to membrane; F:dolichyl-diphosphooligosaccharide-protein glycotransferase activity; C:oligosaccharyltransferase complex; P:protein N-linked glycosylation via asparagine	C:GO:0016021; F:GO:0004579; C:GO:0008250; P:GO:0018279	(2.4) Glycosyltransferases	(2.4) Glycosyltransferases	sphingolipid long chain base-responsive protein lsp1	20	86.65%	4	core	49.1021
FOXM_5190aG_00804					500	0	0	Y	SignalP-noTM	extr	12	Y	n4-14c19/20o472-489i	1	1	4225797	Ribophorin_I	Ribophorin_I,PF04597.9,1.20E-140,	19	928	1606	0.577833	0.577833	FOXM_5190aT_00804	Scaffold_1	EVM_CSIRO_April_2013	2446029	2447634	-		C:integral to membrane; F:dolichyl-diphosphooligosaccharide-protein glycotransferase activity; C:oligosaccharyltransferase complex; P:protein N-linked glycosylation via asparagine	C:GO:0016021; F:GO:0004579; C:GO:0008250; P:GO:0018279	(2.4) Glycosyltransferases	(2.4) Glycosyltransferases	oligosaccharyltransferase alpha subunit	20	83.85%	4	core	49.1021
FOXM_5190aG_00805					493	10	2	N	SignalP-noTM	mito	15	N	o	0	0	4225797	Hexokinase_1|Hexokinase_2	Hexokinase_1,PF00349.16,3.80E-76, | Hexokinase_2,PF03727.11,1.90E-87,	14	805	2319	0.347132	0.347132	FOXM_5190aT_00805	Scaffold_1	EVM_CSIRO_April_2013	2449118	2451436	+		P:phosphorylation; F:ATP binding; P:glycolysis; F:hexokinase activity; P:starch metabolic process; P:sucrose metabolic process; P:fructose metabolic process; P:galactose metabolic process; P:mannose metabolic process; P:amino sugar metabolic process; P:gluconeogenesis; P:streptomycin biosynthetic process	P:GO:0016310; F:GO:0005524; P:GO:0006096; F:GO:0004396; P:GO:0005982; P:GO:0005985; P:GO:0006000; P:GO:0006012; P:GO:0006013; P:GO:0006040; P:GO:0006094; P:GO:0019872	(2.7) Transferring phosphorous-containing groups	(2.7) Transferring phosphorous-containing groups	hexokinase	20	92.6%	12	core	49.1021
FOXM_5190aG_00806					428	8	1.9	N	SignalP-noTM	cyto_nucl	7	N	o	0	0	4225797			4	370	1337	0.276739	0.276739	FOXM_5190aT_00806	Scaffold_1	EVM_CSIRO_April_2013	2451623	2452959	-		C:cytoplasm; P:peptidyl-arginine N-methylation; F:protein-arginine N-methyltransferase activity; C:nucleus	C:GO:0005737; P:GO:0035246; F:GO:0016274; C:GO:0005634	-	-	arginine n-methyltransferase 2	20	81.75%	4	core	49.1021
FOXM_5190aG_00807					807	2	0.2	N	SignalP-noTM	mito	10.5	N	i710-731o737-758i779-798o	3	3	4225797	DUF202|SPX|SPX|VTC	DUF202,PF02656.10,1.80E-13, | SPX,PF03105.14,3.60E-24, | SPX,PF03105.14,3.60E-24, | VTC,PF09359.5,4.10E-99,	6	508	2529	0.20087	0.20087	FOXM_5190aT_00807	Scaffold_1	EVM_CSIRO_April_2013	2454452	2456980	+		C:intrinsic to vacuolar membrane; P:microautophagy; C:vacuolar transporter chaperone complex; P:vacuole fusion, non-autophagic; P:vacuolar transport; F:polyphosphate kinase activity; C:endoplasmic reticulum; P:oxidative phosphorylation; P:polyphosphate biosynthetic process; C:polyphosphate kinase complex	C:GO:0031310; P:GO:0016237; C:GO:0033254; P:GO:0042144; P:GO:0007034; F:GO:0008976; C:GO:0005783; P:GO:0006119; P:GO:0006799; C:GO:0009358	(2.7) Transferring phosphorous-containing groups	(2.7) Transferring phosphorous-containing groups	vacuolar transporter chaperone 4	20	89.15%	10	core	49.1021
FOXM_5190aG_00808					556	4	0.7	N	SignalP-noTM	cyto	20.5	N	o	0	0	4225797	Cys_Met_Meta_PP	Cys_Met_Meta_PP,PF01053.15,1.40E-25,	7	655	1771	0.369847	0.369847	FOXM_5190aT_00808	Scaffold_1	EVM_CSIRO_April_2013	2457863	2459633	+		P:metabolic process; F:pyridoxal phosphate binding; F:catalytic activity	P:GO:0008152; F:GO:0030170; F:GO:0003824	-	-	cystathionine gamma-synthase	20	75.85%	3	core	49.1021
FOXM_5190aG_00809					1016	11	1.1	N	SignalP-noTM	nucl	18.5	N	o	0	0	4225797	AAA_5|MCM|MCM_N	AAA_5,PF07728.9,6.60E-06, | MCM,PF00493.18,7.50E-140, | MCM_N,PF14551.1,3.60E-26,	0	0	3148	0	0	FOXM_5190aT_00809	Scaffold_1	EVM_CSIRO_April_2013	2459841	2462988	-		P:S phase of mitotic cell cycle; F:single-stranded DNA-dependent ATPase activity; C:replication fork protection complex; P:DNA unwinding involved in DNA replication; P:double-strand break repair via break-induced replication; C:DNA replication preinitiation complex; C:MCM complex; P:cell division; F:ATP binding; F:DNA replication origin binding; P:DNA strand elongation involved in DNA replication…	P:GO:0000084; F:GO:0043142; C:GO:0031298; P:GO:0006268; P:GO:0000727; C:GO:0031261; C:GO:0042555; P:GO:0051301; F:GO:0005524; F:GO:0003688; P:GO:0006271; P:GO:0006270; C:GO:0005656; P:GO:0006267; F:GO:0003697; F:GO:0009378; F:GO:0043140; C:GO:0005737; C:GO:0046809; C:GO:0009379	-	-	cell division control protein 54	20	90.1%	20	core	49.1021
FOXM_5190aG_00810					198	0	0	N	SignalP-noTM	cyto_nucl	15.5	Y	n7-18c26/27o	0	0	4225797	Clat_adaptor_s	Clat_adaptor_s,PF01217.15,6.80E-16,	18	566	733	0.772169	0.772169	FOXM_5190aT_00810	Scaffold_1	EVM_CSIRO_April_2013	2463356	2464088	+		P:transport	P:GO:0006810	-	-	coatomer subunit zeta	20	90.55%	1	core	49.1021
FOXM_5190aG_00811					432	6	1.4	N	SignalP-noTM	mito	13	N	o	0	0	4225797	SUA5|Sua5_yciO_yrdC	SUA5,PF03481.8,7.70E-25, | Sua5_yciO_yrdC,PF01300.13,4.50E-54,	0	0	1296	0	0	FOXM_5190aT_00811	Scaffold_1	EVM_CSIRO_April_2013	2464277	2465572	-		-	-			translation initiation protein sua5	20	82.75%	0	core	49.1021
FOXM_5190aG_00812					803	4	0.5	N	SignalP-noTM	cyto	13	N	o	0	0	4225797	COG4	COG4,PF08318.7,5.40E-97,	4	250	2459	0.101667	0.101667	FOXM_5190aT_00812	Scaffold_1	EVM_CSIRO_April_2013	2466357	2468815	-		F:metal ion binding; F:ATP binding; P:cation transport; C:integral to membrane; P:metabolic process; F:ATPase activity, coupled to transmembrane movement of ions, phosphorylative mechanism	F:GO:0046872; F:GO:0005524; P:GO:0006812; C:GO:0016021; P:GO:0008152; F:GO:0015662	-	-	cog4 transporter	20	89.6%	6	core	49.1021
FOXM_5190aG_00813		GH65	Cation_ATPase_N/E1-E2_ATPase/Hydrolase_like2/Hydrolase/Cation_ATPase_C	Cation transporter/ATPase, N-terminus. Members of this families are involved in Na+/K+, H+/K+, Ca++ and Mg++ transport./E1-E2 ATPase. /Putative hydrolase of sodium-potassium ATPase alpha subunit. This is a putative hydrolase of the sodium-potassium ATPase alpha subunit./haloacid dehalogenase-like hydrolase. This family is structurally different from the alpha/beta hydrolase family (pfam00561). Th…	1071	7	0.7	N	SignalP-noTM	plas	20	N	i115-133o139-155i364-383o389-415i929-948o963-979i1000-1020o1032-1051i	8	5	4225797	Cation_ATPase_C|Cation_ATPase_N|E1-E2_ATPase|HAD|Hydrolase|Hydrolase_3|Hydrolase_like2	Cation_ATPase_C,PF00689.16,5.40E-42, | Cation_ATPase_N,PF00690.21,5.10E-19, | E1-E2_ATPase,PF00122.15,1.70E-71, | HAD,PF12710.2,6.40E-14, | Hydrolase,PF00702.21,3.10E-30, | Hydrolase_3,PF08282.7,3.30E-05, | Hydrolase_like2,PF13246.1,3.70E-13,	6	316	3387	0.0932979	0.0932979	FOXM_5190aT_00813	Scaffold_1	EVM_CSIRO_April_2013	2469270	2472656	-		F:calcium-transporting ATPase activity; C:integral to membrane; F:metal ion binding; P:ATP biosynthetic process; F:ATP binding; P:calcium ion transport; C:sarcoplasmic reticulum	F:GO:0005388; C:GO:0016021; F:GO:0046872; P:GO:0006754; F:GO:0005524; P:GO:0006816; C:GO:0016529	(3.6) Acting on acid anhydrides	(3.6) Acting on acid anhydrides	calcium-transporting atpase type 2c member 1	20	88.65%	7	core	49.1021
FOXM_5190aG_00814					618	3	0.5	N	SignalP-noTM	nucl	15	N	o	0	0	4225797	Rad21_Rec8|Rad21_Rec8_N	Rad21_Rec8,PF04824.11,9.10E-08, | Rad21_Rec8_N,PF04825.8,8.20E-39,	10	407	1905	0.213648	0.213648	FOXM_5190aT_00814	Scaffold_1	EVM_CSIRO_April_2013	2474220	2476124	+		C:nuclear chromosome	C:GO:0000228	-	-	double-strand-break repair protein rad21	20	78.45%	1	core	49.1021
FOXM_5190aG_00815					119	0	0	N	SignalP-noTM	cyto	9.5	N	o	0	0	4225797	RRF_GI|TBCA	RRF_GI,PF12614.3,3.80E-06, | TBCA,PF02970.11,5.30E-17,	4	317	417	0.760192	0.760192	FOXM_5190aT_00815	Scaffold_1	EVM_CSIRO_April_2013	2476713	2477129	+		F:unfolded protein binding; P:tubulin complex assembly; C:microtubule	F:GO:0051082; P:GO:0007021; C:GO:0005874	-	-	tubulin-specific chaperone	20	82.7%	3	core	49.1021
FOXM_5190aG_00816					354	2	0.6	N	SignalP-noTM	nucl	19	N	o	0	0	4225797	THOC7	THOC7,PF05615.8,1.30E-30,	2	127	1062	0.119586	0.119586	FOXM_5190aT_00816	Scaffold_1	EVM_CSIRO_April_2013	2477278	2478339	-		-	-			tho complex subunit 7	20	74.45%	0	core	49.1021
FOXM_5190aG_00817					363	14	3.9	N	SignalP-noTM	nucl	18.5	N	o	0	0	4225797			0	0	1544	0	0	FOXM_5190aT_00817	Scaffold_1	EVM_CSIRO_April_2013	2478765	2480308	+		F:zinc ion binding; F:nucleic acid binding	F:GO:0008270; F:GO:0003676	-	-	ccch zinc finger protein	20	66.75%	2	core	49.1021
FOXM_5190aG_00818					355	4	1.1	N	SignalP-noTM	nucl	15	N	o	0	0	4225797	Sel1|Sel1|Sel1	Sel1,PF08238.7,1.90E-16, | Sel1,PF08238.7,1.90E-16, | Sel1,PF08238.7,1.90E-16,	0	0	1837	0	0	FOXM_5190aT_00818	Scaffold_1	EVM_CSIRO_April_2013	2481409	2483245	+		P:biological_process; C:cellular_component	P:GO:0008150; C:GO:0005575			protein dsf2	20	77.45%	2	core	49.1021
FOXM_5190aG_00819					613	4	0.7	N	SignalP-noTM	nucl	16	N	o415-432i	1	0	4225797	bZIP_1|bZIP_Maf	bZIP_1,PF00170.16,6.00E-10, | bZIP_Maf,PF03131.12,2.10E-07,	4	190	1907	0.0996329	0.0996329	FOXM_5190aT_00819	Scaffold_1	EVM_CSIRO_April_2013	2485554	2487460	-		F:sequence-specific DNA binding transcription factor activity; F:sequence-specific DNA binding; P:regulation of transcription, DNA-dependent; C:transcription factor complex; P:regulation of transcription, DNA-dependent	F:GO:0003700; F:GO:0043565; P:GO:0006355; C:GO:0005667; P:GO:0045449	-	-	bzip transcription factor	20	81.0%	5	core	49.1021
FOXM_5190aG_00820					197	1	0.5	N	SignalP-noTM	cyto	10.5	N	o	0	0	4225797	DUF3237	DUF3237,PF11578.3,9.70E-21,	0	0	1026	0	0	FOXM_5190aT_00820	Scaffold_1	EVM_CSIRO_April_2013	2495735	2496760	+		C:integral to membrane; C:cell outer membrane	C:GO:0016021; C:GO:0009279	-	-	uncharacterized protein ffuj_01034	20	76.15%	2	core	49.1021
FOXM_5190aG_00821					349	4	1.1	N	SignalP-noTM	mito	14.5	N	o	0	0	4225797	Mob1_phocein|Mob1_phocein	Mob1_phocein,PF03637.12,1.10E-38, | Mob1_phocein,PF03637.12,1.10E-38,	8	223	1961	0.113717	0.113717	FOXM_5190aT_00821	Scaffold_1	EVM_CSIRO_April_2013	2496995	2498955	-		F:kinase activity; P:phosphorylation	F:GO:0016301; P:GO:0016310	-	-	maintenance of ploidy protein mob2	20	91.5%	2	core	49.1021
FOXM_5190aG_00822					408	0	0	N	SignalP-noTM	nucl	23	N	o	0	0	4225797	Leo1	Leo1,PF04004.8,1.10E-30,	7	462	1280	0.360938	0.360938	FOXM_5190aT_00822	Scaffold_1	EVM_CSIRO_April_2013	2499756	2501035	+		-	-			rna polymerase-associated protein leo1	20	79.15%	0	core	49.1021
FOXM_5190aG_00823					572	6	1	N	SignalP-noTM	mito	10	N	o	0	0	4225797	DUF3336|Patatin	DUF3336,PF11815.3,1.20E-31, | Patatin,PF01734.17,2.50E-14,	4	407	1801	0.225986	0.225986	FOXM_5190aT_00823	Scaffold_1	EVM_CSIRO_April_2013	2501827	2503627	+		F:hydrolase activity; P:lipid metabolic process	F:GO:0016787; P:GO:0006629	-	-	patatin-like phospholipase	20	89.25%	2	core	49.1021
FOXM_5190aG_00824					192	2	1	N	SignalP-noTM	nucl	20	N	o	0	0	4225797			5	157	576	0.272569	0.272569	FOXM_5190aT_00824	Scaffold_1	EVM_CSIRO_April_2013	2505406	2505981	+		-	-			uncharacterized protein ffuj_01038	7	79.71428571428571%	0	core	49.1021
FOXM_5190aG_00825	SSP				213	2	0.9	Y	SignalP-noTM	extr	25	Y	n4-12c17/18o191-211i	1	0	4225797	GPI-anchored	GPI-anchored,PF10342.4,3.00E-13,	142	688	688	1	1	FOXM_5190aT_00825	Scaffold_1	EVM_CSIRO_April_2013	2507544	2508231	-		-	-			related to extracellular matrix protein precursor	20	75.95%	0	core	49.1021
FOXM_5190aG_00826					522	2	0.4	N	SignalP-noTM	cyto	15.5	N	o	0	0	4225797	UDPGP	UDPGP,PF01704.13,1.70E-187,	16	652	2091	0.311812	0.311812	FOXM_5190aT_00826	Scaffold_1	EVM_CSIRO_April_2013	2513007	2515097	-		F:UTP:glucose-1-phosphate uridylyltransferase activity; P:(1->6)-beta-D-glucan biosynthetic process; P:UDP-glucose metabolic process; P:trehalose biosynthetic process; C:cytoplasm; P:glycogen biosynthetic process; P:starch metabolic process; P:sucrose metabolic process; P:galactose metabolic process	F:GO:0003983; P:GO:0006078; P:GO:0006011; P:GO:0005992; C:GO:0005737; P:GO:0005978; P:GO:0005982; P:GO:0005985; P:GO:0006012	(2.7) Transferring phosphorous-containing groups	(2.7) Transferring phosphorous-containing groups	utp-glucose-1-phosphate uridylyltransferase	20	95.7%	9	core	49.1021
FOXM_5190aG_00827					225	1	0.4	N	SignalP-noTM	cyto	13	N	o	0	0	4225797	DUF3605	DUF3605,PF12239.3,2.80E-55,	0	0	728	0	0	FOXM_5190aT_00827	Scaffold_1	EVM_CSIRO_April_2013	2517844	2518571	+		-	-			uncharacterized protein ffuj_01041	20	82.85%	0	core	49.1021
FOXM_5190aG_00828					314	2	0.6	N	SignalP-noTM	cyto_mito	10.833	N	o	0	0	4225797	FolB	FolB,PF02152.13,5.80E-18,	2	131	993	0.131923	0.131923	FOXM_5190aT_00828	Scaffold_1	EVM_CSIRO_April_2013	2518828	2519820	-		F:dihydroneopterin aldolase activity; P:folic acid biosynthetic process	F:GO:0004150; P:GO:0046656	(4.1) Carbon-carbon lyases	(4.1) Carbon-carbon lyases	dihydroneopterin aldolase family protein	20	70.85%	2	core	49.1021
FOXM_5190aG_00829					490	15	3.1	N	SignalP-TM	plas	20	N	o62-84i96-116o136-155i176-198o218-241i287-309o353-373i	7	7	4225797	7tm_2	7tm_2,PF00002.19,1.20E-05,	2	200	1642	0.121803	0.121803	FOXM_5190aT_00829	Scaffold_1	EVM_CSIRO_April_2013	2527707	2529348	+		C:integral to membrane; P:G-protein coupled receptor signaling pathway; F:G-protein coupled receptor activity	C:GO:0016021; P:GO:0007186; F:GO:0004930	-	-	g-protein coupled receptor	20	82.5%	3	core	49.1021
FOXM_5190aG_00830		GH5	Cellulase	Cellulase (glycosyl hydrolase family 5).	516	9	1.7	N	SignalP-noTM	mito	12	N	i105-122o	1	1	4225797	Cellulase	Cellulase,PF00150.13,1.70E-34,	4	316	1548	0.204134	0.204134	FOXM_5190aT_00830	Scaffold_1	EVM_CSIRO_April_2013	2530774	2532321	+		P:carbohydrate metabolic process; F:hydrolase activity, hydrolyzing O-glycosyl compounds; F:cation binding	P:GO:0005975; F:GO:0004553; F:GO:0043169	(3.2) Glycosylases	(3.2) Glycosylases	endoglucanase e1	20	82.25%	3	core	49.1021
FOXM_5190aG_00831					763	10	1.3	N	SignalP-noTM	cyto	10	N	o	0	0	4225797	CRT10	CRT10,PF08728.5,9.20E-17,	0	0	2404	0	0	FOXM_5190aT_00831	Scaffold_1	EVM_CSIRO_April_2013	2533310	2535713	+		-	-			uncharacterized protein ffuj_01045	20	67.65%	0	core	49.1021
FOXM_5190aG_00832					132	4	3	N	SignalP-noTM	cyto_nucl	9.333	N	o	0	0	4225797			0	0	457	0	0	FOXM_5190aT_00832	Scaffold_1	EVM_CSIRO_April_2013	2538707	2539163	+		-	-			hypothetical protein FOC1_g10015823 [Fusarium oxysporum f. sp. cubense race 1]	2	96.5%	0	core	49.1021
FOXM_5190aG_00833					514	8	1.6	N	SignalP-TM	plas	26	N	o38-58i70-88o127-148i160-178o190-214i226-246o258-279i291-310o316-336i348-368o388-414i	11	11	4225797	Ammonium_transp	Ammonium_transp,PF00909.16,7.60E-112,	21	1007	1668	0.603717	0.603717	FOXM_5190aT_00833	Scaffold_1	EVM_CSIRO_April_2013	2539799	2541466	+		P:ammonium transmembrane transport; C:integral to membrane; P:nitrogen utilization; F:ammonium transmembrane transporter activity	P:GO:0072488; C:GO:0016021; P:GO:0019740; F:GO:0008519	-	-	ammonium permease	20	91.1%	4	core	49.1021
FOXM_5190aG_00834					594	7	1.2	N	SignalP-TM	plas	20	N	i55-78o	1	1	4225797	His_Phos_2	His_Phos_2,PF00328.17,2.30E-43,	8	536	2036	0.263261	0.263261	FOXM_5190aT_00834	Scaffold_1	EVM_CSIRO_April_2013	2541999	2544034	-		F:acid phosphatase activity; P:riboflavin metabolic process; P:hexachlorocyclohexane metabolic process	F:GO:0003993; P:GO:0006771; P:GO:0019497	(3.1) Acting on ester bonds	(3.1) Acting on ester bonds	acid phosphatase	20	83.05%	3	core	49.1021
FOXM_5190aG_00835					386	4	1	N	SignalP-noTM	cyto	9.5	N	o	0	0	4225797	TauD	TauD,PF02668.11,6.70E-19,	0	0	1435	0	0	FOXM_5190aT_00835	Scaffold_1	EVM_CSIRO_April_2013	2546576	2548010	-		P:oxidation-reduction process; F:oxidoreductase activity, acting on single donors with incorporation of molecular oxygen, incorporation of two atoms of oxygen	P:GO:0055114; F:GO:0016702	(1.1) Acting on the CH-OH group of donors	(1.1) Acting on the CH-OH group of donors	taurine catabolism dioxygenase	20	83.7%	2	core	49.1021
FOXM_5190aG_00836					686	13	1.9	N	SignalP-noTM	cyto	10	N	o554-578i	1	1	4225797			6	419	2442	0.171581	0.171581	FOXM_5190aT_00836	Scaffold_1	EVM_CSIRO_April_2013	2551162	2553603	-		P:transcription from RNA polymerase II promoter; P:regulation of transcription, DNA-dependent	P:GO:0006366; P:GO:0006355	-	-	uncharacterized protein ffuj_01049	20	77.1%	2	core	49.1021
FOXM_5190aG_00837					576	9	1.6	N	SignalP-noTM	cysk	21	N	o	0	0	4225797	Pkinase	Pkinase,PF00069.20,1.10E-05,	0	0	1728	0	0	FOXM_5190aT_00837	Scaffold_1	EVM_CSIRO_April_2013	2559175	2560902	+		F:protein tyrosine kinase activity; P:protein phosphorylation; F:ATP binding	F:GO:0004713; P:GO:0006468; F:GO:0005524	(2.7) Transferring phosphorous-containing groups	(2.7) Transferring phosphorous-containing groups	uncharacterized protein ffuj_01050	20	81.95%	3	core	49.1021
FOXM_5190aG_00838					454	6	1.3	N	SignalP-noTM	nucl	24	N	o	0	0	4225797	SWIM	SWIM,PF04434.12,0.00012,	0	0	1362	0	0	FOXM_5190aT_00838	Scaffold_1	EVM_CSIRO_April_2013	2561155	2562516	-		F:zinc ion binding	F:GO:0008270	-	-	swim zinc finger family protein	20	69.45%	1	core	49.1021
FOXM_5190aG_00839					137	2	1.5	N	SignalP-noTM	cyto_nucl	8	N	o	0	0	4225797	RRM_1|RRM_5|RRM_6	RRM_1,PF00076.17,7.80E-19, | RRM_5,PF13893.1,2.20E-09, | RRM_6,PF14259.1,1.20E-13,	12	456	769	0.592978	0.592978	FOXM_5190aT_00839	Scaffold_1	EVM_CSIRO_April_2013	2564962	2565730	-		F:nucleic acid binding; F:nucleotide binding	F:GO:0003676; F:GO:0000166	-	-	pre-mrna branch site protein p14	20	82.95%	2	core	49.1021
FOXM_5190aG_00840					529	6	1.1	N	SignalP-noTM	nucl	11	N	o	0	0	4225797			0	0	1587	0	0	FOXM_5190aT_00840	Scaffold_1	EVM_CSIRO_April_2013	2567188	2568774	+		P:DNA repair; F:catalytic activity	P:GO:0006281; F:GO:0003824	-	-	pre-mrna splicing factor	20	71.05%	2	core	49.1021
FOXM_5190aG_00841					303	2	0.7	N	SignalP-TM	plas	24	N	i59-77o97-117i124-143o149-168i188-206o212-232i239-258o270-290i	8	7	4225797	SURF4	SURF4,PF02077.10,2.00E-96,	11	638	1096	0.582117	0.582117	FOXM_5190aT_00841	Scaffold_1	EVM_CSIRO_April_2013	2569772	2570867	+		C:integral to membrane	C:GO:0016021	-	-	surf4 family protein	20	91.6%	1	core	49.1021
FOXM_5190aG_00842					610	7	1.1	N	SignalP-TM	plas	27	N	i88-112o124-144i156-173o185-203i215-237o243-265i286-319o331-352i364-386o406-428i435-454o460-482i494-521o575-593i	14	14	4225797			0	0	1935	0	0	FOXM_5190aT_00842	Scaffold_1	EVM_CSIRO_April_2013	2572487	2574421	-		C:membrane; P:single-organism transport	C:GO:0016020; P:GO:0044765	-	-	siderophore iron transporter mirb	20	80.1%	2	core	49.1021
FOXM_5190aG_00843		CBM26	Acetyltransf_3	Acetyltransferase (GNAT) domain. This domain catalyzes N-acetyltransferase reactions.	195	2	1	N	SignalP-noTM	mito	10.5	N	o	0	0	4225797	Acetyltransf_1|Acetyltransf_3	Acetyltransf_1,PF00583.19,7.00E-06, | Acetyltransf_3,PF13302.1,1.60E-33,	0	0	585	0	0	FOXM_5190aT_00843	Scaffold_1	EVM_CSIRO_April_2013	2576066	2576650	-		F:N-acetyltransferase activity; P:acyl-carrier-protein biosynthetic process	F:GO:0008080; P:GO:0042967	-	-	gnat family acetyltransferase	20	79.05%	2	core	49.1021
FOXM_5190aG_00844					1346	11	0.8	N	SignalP-TM	plas	22	N	o16-34i41-65o108-128i180-198o204-223i283-307o327-352i754-782o802-828i872-896o902-923i987-1006o1021-1042i	13	11	4225797	ABC_membrane|ABC_membrane|ABC_tran|ABC_tran	ABC_membrane,PF00664.18,2.50E-66, | ABC_membrane,PF00664.18,2.50E-66, | ABC_tran,PF00005.22,2.40E-67, | ABC_tran,PF00005.22,2.40E-67,	0	0	4105	0	0	FOXM_5190aT_00844	Scaffold_1	EVM_CSIRO_April_2013	2578566	2582670	+		P:transmembrane transport; C:integral to membrane; F:ATPase activity, coupled to transmembrane movement of substances; P:ATP catabolic process; F:ATP binding; C:plasma membrane	P:GO:0055085; C:GO:0016021; F:GO:0042626; P:GO:0006200; F:GO:0005524; C:GO:0005886	-	-	abc multidrug transporter	20	84.6%	6	core	49.1021
FOXM_5190aG_00845					560	9	1.6	N	SignalP-noTM	cyto	9.5	Y	n4-15c25/26o	0	0	4225797	HeLo	HeLo,PF14479.1,2.10E-39,	2	42	1815	0.0231405	0.0231405	FOXM_5190aT_00845	Scaffold_1	EVM_CSIRO_April_2013	2583083	2584897	+		F:protein kinase activity; P:protein phosphorylation; F:ATP binding	F:GO:0004672; P:GO:0006468; F:GO:0005524	-	-	related to small s protein	20	76.2%	3	core	49.1021
FOXM_5190aG_00846					632	8	1.3	N	SignalP-noTM	mito	10	N	o	0	0	4225797	DSPc|DSPn|Y_phosphatase	DSPc,PF00782.15,8.50E-17, | DSPn,PF14671.1,1.60E-43, | Y_phosphatase,PF00102.22,1.50E-06,	6	546	2126	0.25682	0.25682	FOXM_5190aT_00846	Scaffold_1	EVM_CSIRO_April_2013	2585588	2587713	-		F:protein tyrosine phosphatase activity; F:protein tyrosine/serine/threonine phosphatase activity; P:regulation of exit from mitosis; P:peptidyl-tyrosine dephosphorylation; P:tyrosine metabolic process	F:GO:0004725; F:GO:0008138; P:GO:0007096; P:GO:0035335; P:GO:0006570	(3.1) Acting on ester bonds	(3.1) Acting on ester bonds	tyrosine-protein phosphatase cdc14	20	88.65%	5	core	49.1021
FOXM_5190aG_00847					125	2	1.6	N	SignalP-noTM	nucl	15.5	N	o	0	0	4225797	Pcc1	Pcc1,PF09341.5,8.00E-24,	2	131	461	0.284165	0.284165	FOXM_5190aT_00847	Scaffold_1	EVM_CSIRO_April_2013	2589170	2589630	+		-	-			transcription factor pcc1	20	72.1%	0	core	49.1021
FOXM_5190aG_00848					657	0	0	N	SignalP-noTM	nucl	26.5	N	o	0	0	4225797	HLH	HLH,PF00010.21,2.60E-10,	2	126	2033	0.0619774	0.0619774	FOXM_5190aT_00848	Scaffold_1	EVM_CSIRO_April_2013	2590111	2592143	-		F:protein dimerization activity	F:GO:0046983	-	-	phosphorus acquisition-controlling protein	20	78.5%	1	core	49.1021
FOXM_5190aG_00849					746	3	0.4	N	SignalP-noTM	cyto	7.5	N	o403-426i	1	1	4225797			2	166	2238	0.0741734	0.0741734	FOXM_5190aT_00849	Scaffold_1	EVM_CSIRO_April_2013	2596835	2599072	-		-	-			pre-mrna splicing factor clf1	20	71.55%	0	core	49.1021
FOXM_5190aG_00850					659	4	0.6	N	SignalP-noTM	nucl	12.5	N	o	0	0	4225797	NTF2|TAP_C	NTF2,PF02136.15,5.30E-07, | TAP_C,PF03943.8,6.60E-15,	6	422	2188	0.19287	0.19287	FOXM_5190aT_00850	Scaffold_1	EVM_CSIRO_April_2013	2602959	2605146	-		P:mRNA transport; C:nucleus	P:GO:0051028; C:GO:0005634	-	-	mrna export factor mex67	20	78.6%	2	core	49.1021
FOXM_5190aG_00851		CE11	DEAD/Helicase_C	DEAD/DEAH box helicase. Members of this family include the DEAD and DEAH box helicases. Helicases are involved in unwinding nucleic acids. The DEAD box helicases are involved in various aspects of RNA metabolism, including nuclear transcription, pre mRNA splicing, ribosome biogenesis, nucleocytoplasmic transport, translation, RNA decay and organellar gene expression./Helicase conserved C-terminal…	1092	7	0.6	N	SignalP-noTM	nucl	23.5	N	o	0	0	4225797	DEAD|Helicase_C|ResIII	DEAD,PF00270.24,3.90E-21, | Helicase_C,PF00271.26,1.00E-19, | ResIII,PF04851.10,8.60E-20,	1	30	3276	0.0091575	0.0091575	FOXM_5190aT_00851	Scaffold_1	EVM_CSIRO_April_2013	2606412	2609687	+		F:ATP binding; F:DNA binding; F:ATP-dependent helicase activity	F:GO:0005524; F:GO:0003677; F:GO:0008026	-	-	atp-dependent dna helicase mph1	20	81.25%	3	core	49.1021
FOXM_5190aG_00852					197	0	0	N	SignalP-TM	extr	18	N	o20-40i61-81o87-105i	3	3	4225797			6	296	815	0.36319	0.36319	FOXM_5190aT_00852	Scaffold_1	EVM_CSIRO_April_2013	2610874	2611688	+		-	-			autophagy-related protein 33	20	76.95%	0	core	49.1021
FOXM_5190aG_00853					1852	20	1.1	N	SignalP-noTM	nucl	22.5	N	o	0	0	4225797	Ank|Ank|Ank|Ank|Ank_2|Ank_2|Ank_2|Ank_2|Ank_3|Ank_4	Ank,PF00023.25,5.80E-43, | Ank,PF00023.25,5.80E-43, | Ank,PF00023.25,5.80E-43, | Ank,PF00023.25,5.80E-43, | Ank_2,PF12796.2,2.10E-57, | Ank_2,PF12796.2,2.10E-57, | Ank_2,PF12796.2,2.10E-57, | Ank_2,PF12796.2,2.10E-57, | Ank_3,PF13606.1,8.30E-39, | Ank_4,P	0	0	5908	0	0	FOXM_5190aT_00853	Scaffold_1	EVM_CSIRO_April_2013	2611987	2617894	-		-	-			ankyrin repeat protein	20	79.0%	0	core	49.1021
FOXM_5190aG_00854		CE11	DEAD/Helicase_C/RQC	DEAD/DEAH box helicase. Members of this family include the DEAD and DEAH box helicases. Helicases are involved in unwinding nucleic acids. The DEAD box helicases are involved in various aspects of RNA metabolism, including nuclear transcription, pre mRNA splicing, ribosome biogenesis, nucleocytoplasmic transport, translation, RNA decay and organellar gene expression./Helicase conserved C-terminal…	1669	16	1	N	SignalP-noTM	nucl	19	N	o	0	0	4225797	DEAD|Helicase_C|HRDC|RQC	DEAD,PF00270.24,1.80E-20, | Helicase_C,PF00271.26,6.20E-19, | HRDC,PF00570.18,5.90E-05, | RQC,PF09382.5,3.90E-12,	0	0	5007	0	0	FOXM_5190aT_00854	Scaffold_1	EVM_CSIRO_April_2013	2619212	2624218	+		P:DNA recombination; P:DNA repair; F:nucleic acid binding; P:DNA replication; F:ATP binding; F:ATP-dependent 3'-5' DNA helicase activity; C:replication fork	P:GO:0006310; P:GO:0006281; F:GO:0003676; P:GO:0006260; F:GO:0005524; F:GO:0043140; C:GO:0005657	-	-	atp-dependent dna helicase hus2 rqh1	20	74.25%	7	core	49.1021
FOXM_5190aG_00855					1086	2	0.2	N	SignalP-noTM	nucl	20	N	o	0	0	4225797	KAR9	KAR9,PF08580.5,2.40E-145,	0	0	3258	0	0	FOXM_5190aT_00855	Scaffold_1	EVM_CSIRO_April_2013	2625238	2628495	-		-	-			related to muc1 extracellular alpha- -glucan glucosidase	20	79.9%	0	core	49.1021
FOXM_5190aG_00856					535	4	0.7	N	SignalP-noTM	nucl	10.5	N	o	0	0	4225797			10	473	1605	0.294704	0.294704	FOXM_5190aT_00856	Scaffold_1	EVM_CSIRO_April_2013	2632239	2633843	+		F:molecular_function; P:biological_process; C:cellular_component	F:GO:0003674; P:GO:0008150; C:GO:0005575			uncharacterized protein ffuj_01069	20	79.15%	3	core	49.1021
FOXM_5190aG_00857					347	2	0.6	N	SignalP-noTM	cyto	11	N	o	0	0	4225797	HSP20	HSP20,PF00011.16,6.10E-12,	2	163	1041	0.15658	0.15658	FOXM_5190aT_00857	Scaffold_1	EVM_CSIRO_April_2013	2634599	2635639	-		P:response to stress	P:GO:0006950	-	-	heat shock protein 16	20	79.0%	1	core	49.1021
FOXM_5190aG_00858		CE10	Abhydrolase_3	alpha/beta hydrolase fold. This catalytic domain is found in a very wide range of enzymes.	334	3	0.9	N	SignalP-noTM	cyto	15	N	o	0	0	4225797	Abhydrolase_3	Abhydrolase_3,PF07859.8,6.70E-38,	0	0	1152	0	0	FOXM_5190aT_00858	Scaffold_1	EVM_CSIRO_April_2013	2636815	2637966	-		P:metabolic process; F:hydrolase activity	P:GO:0008152; F:GO:0016787	-	-	lipase 2	20	73.8%	2	core	49.1021
FOXM_5190aG_00859					77	6	7.8	N	SignalP-noTM	nucl	12	N	o	0	0	4225797	COX17	COX17,PF05051.8,1.00E-19,	0	0	348	0	0	FOXM_5190aT_00859	Scaffold_1	EVM_CSIRO_April_2013	2638754	2639101	+		C:mitochondrial intermembrane space; P:copper ion transport; P:single-organism cellular process; F:copper chaperone activity	C:GO:0005758; P:GO:0006825; P:GO:0044763; F:GO:0016531	-	-	cox17 protein	20	86.8%	4	core	49.1021
FOXM_5190aG_00860					126	0	0	N	SignalP-noTM	nucl	23	N	o	0	0	4225797			0	0	492	0	0	FOXM_5190aT_00860	Scaffold_1	EVM_CSIRO_April_2013	2639464	2639955	-		F:unfolded protein binding; P:cellular protein metabolic process; F:ATP binding; C:cytoplasm; P:protein folding; F:nucleotide binding	F:GO:0051082; P:GO:0044267; F:GO:0005524; C:GO:0005737; P:GO:0006457; F:GO:0000166			uncharacterized protein ffuj_01073	10	72.5%	6	core	49.1021
FOXM_5190aG_00861					538	7	1.3	N	SignalP-noTM	cyto	17	N	o	0	0	4225797	Cpn60_TCP1	Cpn60_TCP1,PF00118.19,8.10E-138,	14	874	1770	0.493785	0.493785	FOXM_5190aT_00861	Scaffold_1	EVM_CSIRO_April_2013	2640336	2642105	-		P:protein folding; C:chaperonin-containing T-complex; P:mycelium development; F:ATP binding; F:unfolded protein binding	P:GO:0006457; C:GO:0005832; P:GO:0043581; F:GO:0005524; F:GO:0051082	-	-	t-complex protein 1 subunit delta	20	97.0%	5	core	49.1021
FOXM_5190aG_00862					486	9	1.9	N	SignalP-noTM	cyto	9.5	N	o	0	0	4225797	AAA	AAA,PF00004.24,1.30E-40,	19	821	1897	0.432789	0.432789	FOXM_5190aT_00862	Scaffold_1	EVM_CSIRO_April_2013	2642154	2644050	+		C:cytoplasm; F:peptidase activity; P:protein catabolic process; F:ATP binding; C:proteasome complex; F:nucleoside-triphosphatase activity; P:proteolysis	C:GO:0005737; F:GO:0008233; P:GO:0030163; F:GO:0005524; C:GO:0000502; F:GO:0017111; P:GO:0006508	(3.6) Acting on acid anhydrides	(3.6) Acting on acid anhydrides	26s protease regulatory subunit 7	20	98.4%	7	core	49.1021
FOXM_5190aG_00863					229	11	4.8	N	SignalP-noTM	nucl	18.5	N	o	0	0	4225797			2	115	687	0.167395	0.167395	FOXM_5190aT_00863	Scaffold_1	EVM_CSIRO_April_2013	2644507	2645193	-		-	-			uncharacterized protein ffuj_01076	20	67.05%	0	core	49.1021
FOXM_5190aG_00864					323	4	1.2	N	SignalP-TM	mito	27	N	o279-297i	1	0	4225797	Cytochrom_C1	Cytochrom_C1,PF02167.10,1.20E-80,	13	934	1305	0.715709	0.715709	FOXM_5190aT_00864	Scaffold_1	EVM_CSIRO_April_2013	2646265	2647569	-		C:mitochondrial respiratory chain complex III; F:iron ion binding; F:heme binding; C:integral to membrane; F:electron transporter, transferring electrons within CoQH2-cytochrome c reductase complex activity; P:electron transport chain; P:electron transport	C:GO:0005750; F:GO:0005506; F:GO:0020037; C:GO:0016021; F:GO:0045153; P:GO:0022900; P:GO:0006118	-	-	cytochrome c1	20	91.5%	7	core	49.1021
FOXM_5190aG_00865					419	2	0.5	N	SignalP-noTM	cyto	23	N	o	0	0	4225797	LRR_6|LRR_6	LRR_6,PF13516.1,1.90E-11, | LRR_6,PF13516.1,1.90E-11,	8	593	1315	0.450951	0.450951	FOXM_5190aT_00865	Scaffold_1	EVM_CSIRO_April_2013	2648355	2649669	+		-	-			ran gtpase activating protein 1	20	90.0%	0	core	49.1021
FOXM_5190aG_00866					259	1	0.4	N	SignalP-noTM	nucl	10	N	o	0	0	4225797			2	136	777	0.175032	0.175032	FOXM_5190aT_00866	Scaffold_1	EVM_CSIRO_April_2013	2650390	2651166	-		-	-			uncharacterized protein ffuj_01079	20	73.75%	0	core	49.1021
FOXM_5190aG_00867					317	1	0.3	N	SignalP-noTM	cyto	14	N	o	0	0	4225797	Proteasome|Proteasome|Proteasome_A_N	Proteasome,PF00227.21,1.50E-45, | Proteasome,PF00227.21,1.50E-45, | Proteasome_A_N,PF10584.4,4.60E-10,	8	606	1697	0.357101	0.357101	FOXM_5190aT_00867	Scaffold_1	EVM_CSIRO_April_2013	2652608	2654304	+		C:cytoplasm; C:proteasome core complex, alpha-subunit complex; P:ubiquitin-dependent protein catabolic process; C:nucleus; F:threonine-type endopeptidase activity	C:GO:0005737; C:GO:0019773; P:GO:0006511; C:GO:0005634; F:GO:0004298	(3.4) Acting on peptide bonds (peptide hydrolases)	(3.4) Acting on peptide bonds (peptide hydrolases)	proteasome component c1	20	93.35%	5	core	49.1021
FOXM_5190aG_00868					1009	7	0.7	N	SignalP-noTM	nucl	22	N	o	0	0	4225797	DNA_pol_phi	DNA_pol_phi,PF04931.8,2.30E-48,	0	0	3074	0	0	FOXM_5190aT_00868	Scaffold_1	EVM_CSIRO_April_2013	2654457	2657530	-		F:DNA-directed DNA polymerase activity; P:transcription, DNA-dependent; F:DNA binding; P:DNA replication; C:DNA polymerase complex	F:GO:0003887; P:GO:0006351; F:GO:0003677; P:GO:0006260; C:GO:0042575	(2.7) Transferring phosphorous-containing groups	(2.7) Transferring phosphorous-containing groups	dna polymerase v	20	75.25%	5	core	49.1021
FOXM_5190aG_00869					188	4	2.1	N	SignalP-noTM	mito	10	N	o	0	0	4225797			0	0	564	0	0	FOXM_5190aT_00869	Scaffold_1	EVM_CSIRO_April_2013	2663928	2664491	+		-	-			---NA---	0		0	core	49.1021
FOXM_5190aG_00870					565	8	1.4	N	SignalP-noTM	nucl	20.5	N	o	0	0	4225797	Rhodanese	Rhodanese,PF00581.15,2.30E-12,	0	0	1864	0	0	FOXM_5190aT_00870	Scaffold_1	EVM_CSIRO_April_2013	2669674	2671537	+		F:protein tyrosine phosphatase activity; C:intracellular; P:peptidyl-tyrosine dephosphorylation; P:M phase of mitotic cell cycle; P:tyrosine metabolic process	F:GO:0004725; C:GO:0005622; P:GO:0035335; P:GO:0000087; P:GO:0006570	(3.1) Acting on ester bonds	(3.1) Acting on ester bonds	m-phase inducer phosphatase	20	81.8%	5	core	49.1021
FOXM_5190aG_00871					554	8	1.4	N	SignalP-noTM	cyto	8.5	N	o	0	0	4225797	CwfJ_C_1|CwfJ_C_2	CwfJ_C_1,PF04677.10,5.70E-23, | CwfJ_C_2,PF04676.9,4.40E-25,	0	0	1718	0	0	FOXM_5190aT_00871	Scaffold_1	EVM_CSIRO_April_2013	2673012	2674729	-		-	-			cwfj domain-containing protein	20	85.35%	0	core	49.1021
FOXM_5190aG_00872					2622	24	0.9	N	SignalP-noTM	plas	13	N	o1771-1788i1800-1818o	2	0	4225797	DRIM	DRIM,PF07539.7,9.90E-42,	2	137	7985	0.0171572	0.0171572	FOXM_5190aT_00872	Scaffold_1	EVM_CSIRO_April_2013	2675039	2683023	+		-	-			heat repeat protein	20	84.0%	0	core	49.1021
FOXM_5190aG_00873					274	4	1.5	N	SignalP-noTM	cyto	15.5	N	o	0	0	4225797	ICL|PEP_mutase	ICL,PF00463.16,4.20E-22, | PEP_mutase,PF13714.1,5.50E-32,	0	0	923	0	0	FOXM_5190aT_00873	Scaffold_1	EVM_CSIRO_April_2013	2683645	2684567	+		P:metabolic process; F:catalytic activity	P:GO:0008152; F:GO:0003824	-	-	carboxyphosphonoenolpyruvate	20	74.35%	2	core	49.1021
FOXM_5190aG_00874		GT48	MFS_1	Major Facilitator Superfamily.	807	19	2.4	N	SignalP-TM	plas	25	N	o31-53i65-86o98-117i168-188o208-225i232-250o256-278i535-555o661-678i	9	7	4225797	MFS_1	MFS_1,PF07690.11,6.30E-17,	4	258	3532	0.0730464	0.0730464	FOXM_5190aT_00874	Scaffold_1	EVM_CSIRO_April_2013	2684664	2688195	-		P:transmembrane transport; C:integral to membrane	P:GO:0055085; C:GO:0016021	-	-	mfs transporter	20	75.55%	2	core	49.1021
FOXM_5190aG_00875					438	6	1.4	N	SignalP-noTM	cyto	11.5	N	o	0	0	4225797	MmgE_PrpD	MmgE_PrpD,PF03972.9,1.20E-41,	0	0	1882	0	0	FOXM_5190aT_00875	Scaffold_1	EVM_CSIRO_April_2013	2688425	2690306	+		F:2-methylcitrate dehydratase activity; P:propionate catabolic process	F:GO:0047547; P:GO:0019543	(4.2) Carbon-oxygen lyases	(4.2) Carbon-oxygen lyases	immune-responsive protein	20	68.3%	2	core	49.1021
FOXM_5190aG_00876					181	4	2.2	N	SignalP-noTM	mito	23	N	o	0	0	4225797	zf-DNL	zf-DNL,PF05180.7,3.80E-26,	0	0	543	0	0	FOXM_5190aT_00876	Scaffold_1	EVM_CSIRO_April_2013	2691036	2691578	-		F:zinc ion binding	F:GO:0008270	-	-	dnl zinc finger domain containing protein	20	78.3%	1	core	49.1021
FOXM_5190aG_00877					122	4	3.3	N	SignalP-noTM	extr	13	Y	n3-12c24/25o	0	0	4225797	CAP	CAP,PF00188.21,6.00E-05,	0	0	366	0	0	FOXM_5190aT_00877	Scaffold_1	EVM_CSIRO_April_2013	2692545	2692910	+		-	-			hypothetical protein FOC1_g10015776 [Fusarium oxysporum f. sp. cubense race 1]	2	97.5%	0	core	49.1021
FOXM_5190aG_00878					581	8	1.4	N	SignalP-noTM	mito	18	N	o	0	0	4225797	SNF5	SNF5,PF04855.7,7.40E-84,	7	306	1791	0.170854	0.170854	FOXM_5190aT_00878	Scaffold_1	EVM_CSIRO_April_2013	2693643	2695433	+		F:zinc ion binding; C:nuclear chromosome; P:regulation of transcription, DNA-dependent; F:sequence-specific DNA binding; F:sequence-specific DNA binding transcription factor activity; P:chromatin remodeling; C:transcription factor complex; P:regulation of transcription, DNA-dependent	F:GO:0008270; C:GO:0000228; P:GO:0006355; F:GO:0043565; F:GO:0003700; P:GO:0006338; C:GO:0005667; P:GO:0045449	-	-	rsc complex subunit	20	88.0%	8	core	49.1021
FOXM_5190aG_00879		GH7/CBM1	Glyco_hydro_7/CBM_1	Glycosyl hydrolase family 7. /Fungal cellulose binding domain.	515	24	4.7	Y	SignalP-noTM	extr	23	Y	n4-12c17/18o	0	0	4225797	CBM_1|Glyco_hydro_7	CBM_1,PF00734.13,5.70E-14, | Glyco_hydro_7,PF00840.15,4.30E-213,	6	399	1672	0.238636	0.238636	FOXM_5190aT_00879	Scaffold_1	EVM_CSIRO_April_2013	2698470	2700141	+		F:cellulose 1,4-beta-cellobiosidase activity; F:cellulose binding; P:cellulose catabolic process; C:extracellular region; P:starch metabolic process; P:sucrose metabolic process	F:GO:0016162; F:GO:0030248; P:GO:0030245; C:GO:0005576; P:GO:0005982; P:GO:0005985	(3.2) Glycosylases	(3.2) Glycosylases	exoglucanase type c precursor	20	87.5%	6	core	49.1021
FOXM_5190aG_00880		GT48	Sugar_tr/MFS_1	Sugar (and other) transporter. /Major Facilitator Superfamily.	506	8	1.6	N	SignalP-TM	plas	18	N	i7-25o52-72i84-103o109-133i145-165o177-199i265-283o303-323i330-352o358-376i430-449o	11	10	4225797	MFS_1|Sugar_tr	MFS_1,PF07690.11,3.00E-30, | Sugar_tr,PF00083.19,9.60E-103,	11	764	1625	0.470154	0.470154	FOXM_5190aT_00880	Scaffold_1	EVM_CSIRO_April_2013	2700908	2702532	-		F:substrate-specific transmembrane transporter activity; C:integral to membrane; P:transmembrane transport; P:carbohydrate transport	F:GO:0022891; C:GO:0016021; P:GO:0055085; P:GO:0008643	-	-	sugar transporter	20	86.05%	4	core	49.1021
FOXM_5190aG_00881					636	11	1.7	N	SignalP-noTM	mito	15	N	o	0	0	4225797	Fungal_trans|Zn_clus	Fungal_trans,PF04082.13,6.80E-25, | Zn_clus,PF00172.13,3.10E-07,	2	200	2191	0.0912825	0.0912825	FOXM_5190aT_00881	Scaffold_1	EVM_CSIRO_April_2013	2705325	2707515	-		P:regulation of transcription from RNA polymerase II promoter; F:zinc ion binding; F:metal ion binding; F:sequence-specific DNA binding RNA polymerase II transcription factor activity; F:DNA binding; C:nucleus	P:GO:0006357; F:GO:0008270; F:GO:0046872; F:GO:0000981; F:GO:0003677; C:GO:0005634	-	-	zn 2cys6 cluster transcripitional activator	20	83.4%	6	core	49.1021
[truncated: 15,981 more rows]
[truncated: 3 more columns]
