# Supplementary material for: Comparative genomics and prediction of conditionally dispensable sequences in legume–infecting Fusarium oxysporum formae speciales facilitates identification of candidate effectors
Source: BMC Genomics. 2016 Mar 5;17:191. doi: 10.1186/s12864-016-2486-8 (PMC4779268; doi:10.1186/s12864-016-2486-8)
Supplement: Additional file 20: — Properties of predicted Foc -38-1 genes/proteins. (XLSX 6173 kb) [file 12864_2016_2486_MOESM20_ESM.xlsx]

## Sheet: FOC38_summary
Seq_ID	length_aa	SSP	has_stop	cds_length	Cysteines	% cysteine	CAZy Families	CZAy_Pfam	Domain descriptions	pfam	Pfam, Pfam_accession,E-value	Cmax	Cmax_pos	SigP_pred_secreted	Phobius_SP	wolfP_pred	Phobius_TM	PREDICTION	ExpAA	First60	PredHel	Topology	known_motifs_first70_singlelineprot_length,Domain_searched_for,	known_motifs_singlelineprot_length,Domain_searched_for, domain_	Predicted_secretion	Number of Gos	Blast2GO_numbersGOs	Blast2GO_numbersEnzyme Codes	Blast2GO_namesEnzyme Codes	Blast2GO_namesGOs	Seq Description	min eValue	.Hits	cds_exon_count	start	end	strand	Protein_ID	gene_ID	Scaffold_Length	Scaffold_ID	Predicted scaffold type	%conservedvFsol	%conservedvFol
FOC38_00001	270		yes	1162	4	1.48148	GT34	p450	Cytochrome P450. Cytochrome P450s are haem-thiolate proteins involved in the oxidative degradation of various compounds. They are particularly well known for their role in the degradation of environmental toxins and mutagens. They can be divided into 4 classes, according to the method by which electrons from NAD(P)H are delivered to the catalytic site. Sequence conservation is relatively low with…	p450	p450,PF00067.17,4.10E-36,	0.123	19	N	0	mito	0	o	0	0	0	o	269,^(X{5,70})[RKH]X[LMIFYW]X,VIQARRTLR,3,11, | 269,^(X{5,70})RXLR,VIQARRTLR,3,11,	269,[LI]XAR,IQAR,4,7, | 269,[RKH]X[LMIFYW]X,KVLL,248,251, | 269,RXLR,RTLR,8,11,	not_sec	2	F:GO:0046872; F:GO:0016491	-	-	F:metal ion binding; F:oxidoreductase activity	cytochrome p450 monooxygenase	5.75077e-92	20	2	208	1082	+	FOC38T_00001	FOC38G_00001	2918844	Scaffold_0001	core	43.2138	93.4598
FOC38_00002	270		yes	1650	4	1.48148				Mg_trans_NIPA	Mg_trans_NIPA,PF05653.9,6.40E-73,	0.127	33	N	0	plas	7	o16-40i52-70o90-108i120-138o158-177i189-210o216-238i	156.36	34.62	7	o20-42i49-71o86-108i121-143o158-177i184-206o216-238i	269,^(X{5,70})[RKH]X[LMIFYW]X,GAILGRYFL,38,46, | 269,^(X{5,70})[YFW]XC,GKIGVFIC,54,61,	269,[RKH]X[LMIFYW]X,KALA,180,183, | 269,[YFW]XC,FIC,59,61,	not_sec									3	2289	3202	+	FOC38T_00002	FOC38G_00002	2918844	Scaffold_0001	core	43.2138	93.4598
FOC38_00003	402		yes	2453	5	1.24378				IPPT|IPT|Lysine_decarbox	IPPT,PF01715.12,2.30E-16, | IPT,PF01745.11,6.30E-08, | Lysine_decarbox,PF03641.9,1.50E-11,	0.137	37	N	0	cysk	0	o	2.57	0.05	0	o	401,^(X{5,70})[RKH]X[LMIFYW]X,GVAVSKALL,23,31,	401,RGD,RGD,139,141, | 401,[RKH]X[LMIFYW]X,RLMI,366,369,	not_sec	2	F:GO:0005524; P:GO:0008033	-	-	F:ATP binding; P:tRNA processing	lysine decarboxylase-like protein	0	20	3	5125	6425	+	FOC38T_00003	FOC38G_00003	2918844	Scaffold_0001	core	43.2138	93.4598
FOC38_00004	516		yes	6368	4	0.775194	GT34	p450	Cytochrome P450. Cytochrome P450s are haem-thiolate proteins involved in the oxidative degradation of various compounds. They are particularly well known for their role in the degradation of environmental toxins and mutagens. They can be divided into 4 classes, according to the method by which electrons from NAD(P)H are delivered to the catalytic site. Sequence conservation is relatively low with…	p450	p450,PF00067.17,1.40E-47,	0.635	38	N	Y	cyto	0	n17-28c37/38o	22.29	18.4	1	i13-35o	515,^(X{5,70})[RKH]X[LMIFYW]X,VVNALRLWT,34,42, | 515,^(X{5,70})[YFW]XC,IVTALFAC,18,25,	515,[RKH]X[LMIFYW]X,KSIE,511,514, | 515,[YFW]XC,FAC,23,25,	not_sec	7	F:GO:0020037; F:GO:0016705; F:GO:0004497; F:GO:0005506; F:GO:0009055; P:GO:0055114; P:GO:0006118	-	-	F:heme binding; F:oxidoreductase activity, acting on paired donors, with incorporation or reduction of molecular oxygen; F:monooxygenase activity; F:iron ion binding; F:electron carrier activity; P:oxidation-reduction process; P:electron transport	ent-kaurene oxidase	0	20	8	7591	9538	+	FOC38T_00004	FOC38G_00004	2918844	Scaffold_0001	core	43.2138	93.4598
FOC38_00005	570		yes	4388	9	1.57895	GT48	AA_permease/AA_permease_2	Amino acid permease. /Amino acid permease.	AA_permease|AA_permease_2	AA_permease,PF00324.16,2.50E-92, | AA_permease_2,PF13520.1,1.50E-23,	0.109	8	N	0	plas	12	i56-75o87-114i134-156o162-184i196-213o242-262i283-302o343-368i388-408o414-442i463-482o494-513i	253.83	4.78	12	i56-78o93-115i135-157o162-184i191-213o242-264i285-302o339-361i388-407o422-441i462-484o488-510i	569,^(X{5,70})[RKH]X[LMIFYW]X,ASTLHRRLT,42,50,	569,[LI]XAR,IWAR,527,530, | 569,[RKH]X[LMIFYW]X,KKYR,559,562,	not_sec	3	P:GO:0003333; F:GO:0015171; C:GO:0016021	-	-	P:amino acid transmembrane transport; F:amino acid transmembrane transporter activity; C:integral to membrane	amino acid transporter	0	20	4	10417	12311	-	FOC38T_00005	FOC38G_00005	2918844	Scaffold_0001	core	43.2138	93.4598
FOC38_00006	445		yes	1335	20	4.49438				Fungal_trans_2	Fungal_trans_2,PF11951.3,2.60E-13,	0.13	17	N	0	nucl	0	o	0.11	0	0	o	444,^(X{5,70})[RKH]X[LMIFYW]X,SCDRCHAIK,10,18,	444,[RKH]X[LMIFYW]X,KSLW,419,422,	not_sec	4	P:GO:0006357; F:GO:0008270; F:GO:0000981; C:GO:0005634	-	-	P:regulation of transcription from RNA polymerase II promoter; F:zinc ion binding; F:sequence-specific DNA binding RNA polymerase II transcription factor activity; C:nucleus	zn 2cys6 transcription factor	0	20	1	13042	14376	+	FOC38T_00006	FOC38G_00006	2918844	Scaffold_0001	core	43.2138	93.4598
FOC38_00007	286		yes	1544	6	2.0979				RTA1	RTA1,PF04479.8,1.70E-41,	0.235	39	N	0	plas	7	o20-39i48-68o80-101i113-131o151-177i198-216o236-255i	150.59	34.58	7	o20-39i48-70o80-102i122-144o154-176i197-219o234-253i	285,^(X{5,70})[RKH]X[LMIFYW]X,MHKSKTRFC,41,49,	285,[RKH]X[LMIFYW]X,KEWP,232,235,	not_sec	2	C:GO:0016021; P:GO:0006950	-	-	C:integral to membrane; P:response to stress	rta1 domain	1.91157e-164	20	2	14514	15420	-	FOC38T_00007	FOC38G_00007	2918844	Scaffold_0001	core	43.2138	93.4598
FOC38_00008	388		yes	1277	11	2.83505				Zn_clus	Zn_clus,PF00172.13,8.90E-09,	0.116	44	N	0	nucl	2	i334-354o360-377i	3.15	0	0	o		387,[RKH]X[LMIFYW]X,RMMR,382,385,	not_sec	4	F:GO:0000981; P:GO:0006357; C:GO:0005634; F:GO:0008270	-	-	F:sequence-specific DNA binding RNA polymerase II transcription factor activity; P:regulation of transcription from RNA polymerase II promoter; C:nucleus; F:zinc ion binding	c6 finger domain	0	20	3	16025	17342	+	FOC38T_00008	FOC38G_00008	2918844	Scaffold_0001	core	43.2138	93.4598
FOC38_00009	499		yes	2800	13	2.60521						0.13	57	N	0	cyto_pero	0	o	0.05	0.01	0	o	498,^(X{5,70})[RKH]X[LMIFYW]X,TPAVIHSYS,29,37,	498,[LI]XAR,IQAR,178,181, | 498,[RK]CXXC(X{6,18})H,KCNGCLFKNGVFNDATITSH,252,271, | 498,[RKH]X[LMIFYW]X,HAFL,483,486, | 498,[YFW]XC,WAC,116,118,	not_sec									2	18156	19719	-	FOC38T_00009	FOC38G_00009	2918844	Scaffold_0001	core	43.2138	93.4598
FOC38_00010	200	SSP	yes	1007	10	5						0.812	20	Y	Y	extr	0	n4-14c19/20o	8.32	2.55	0	o	199,^(X{5,70})[RKH]X[LMIFYW]X,GDYKTRSYA,45,53,	199,[RKH]X[LMIFYW]X,KELC,95,98,	sec_all									2	20872	21525	+	FOC38T_00010	FOC38G_00010	2918844	Scaffold_0001	core	43.2138	93.4598
FOC38_00011	639		yes	4386	6	0.938967	AA3	GMC_oxred_N/GMC_oxred_C	GMC oxidoreductase. This family of proteins bind FAD as a cofactor./GMC oxidoreductase. This domain found associated with pfam00732.	GMC_oxred_C|GMC_oxred_N	GMC_oxred_C,PF05199.8,6.40E-29, | GMC_oxred_N,PF00732.14,3.20E-28,	0.522	23	Y	Y	extr	0	n8-15c22/23o	0.02	0.02	0	o		638,[RKH]X[LMIFYW]X,KAFE,628,631,	sec_all	7	F:GO:0050660; F:GO:0008812; P:GO:0055114; P:GO:0006066; P:GO:0006544; P:GO:0006563; P:GO:0006566	EC:1.1.99.1	(1.1) Acting on the CH-OH group of donors	F:flavin adenine dinucleotide binding; F:choline dehydrogenase activity; P:oxidation-reduction process; P:alcohol metabolic process; P:glycine metabolic process; P:L-serine metabolic process; P:threonine metabolic process	choline dehydrogenase	0	20	6	22131	24305	+	FOC38T_00011	FOC38G_00011	2918844	Scaffold_0001	core	43.2138	93.4598
FOC38_00012	185		yes	555	3	1.62162						0.143	35	N	0	mito	0	o	0.03	0.03	0	o	184,^(X{5,70})[RKH]X[LMIFYW]X,PNSSVRTFS,61,69,	184,[RKH]X[LMIFYW]X,KYLA,177,180,	not_sec									1	25079	25633	+	FOC38T_00012	FOC38G_00012	2918844	Scaffold_0001	core	43.2138	93.4598
FOC38_00013	185		yes	555	3	1.62162						0.124	17	N	0	nucl	0	o	0	0	0	o	184,^(X{5,70})[RKH]X[LMIFYW]X,QKSSQKDII,37,45,	184,[RKH]X[LMIFYW]X,RNLQ,173,176,	not_sec									1	28415	28969	+	FOC38T_00013	FOC38G_00013	2918844	Scaffold_0001	core	43.2138	93.4598
FOC38_00014	127	SSP	yes	381	6	4.72441						0.495	22	Y	Y	extr	0	n3-14c21/22o	0.36	0.36	0	o	126,^(X{5,70})[LI]XAR,EEEGTLEAR,23,31, | 126,^(X{5,70})[RKH]X[LMIFYW]X,KIKPGKYFT,45,53,	126,[LI]XAR,LEAR,28,31, | 126,[RKH]X[LMIFYW]X,KSWR,119,122, | 126,[YFW]XC,WRC,121,123,	sec_all									1	29641	30021	-	FOC38T_00014	FOC38G_00014	2918844	Scaffold_0001	core	43.2138	93.4598
FOC38_00015	207		yes	621	2	0.966184						0.151	47	N	0	cyto	0	o	0.01	0	0	o	206,^(X{5,70})RGD,EKFIVRGD,7,14, | 206,^(X{5,70})[RKH]X[LMIFYW]X,PSWLEKFIV,3,11,	206,RGD,RGD,12,14, | 206,[RKH]X[LMIFYW]X,RLMR,185,188,	not_sec									1	30808	31428	-	FOC38T_00015	FOC38G_00015	2918844	Scaffold_0001	core	43.2138	93.4598
FOC38_00016	268		yes	2787	2	0.746269	GH92	adh_short/adh_short_C2	short chain dehydrogenase. This family contains a wide variety of dehydrogenases./Enoyl-(Acyl carrier protein) reductase.	adh_short|adh_short_C2|KR	adh_short,PF00106.20,5.20E-28, | adh_short_C2,PF13561.1,1.90E-16, | KR,PF08659.5,2.40E-10,	0.178	28	N	0	cysk	0	o	1.42	1.4	0	o		267,[RKH]X[LMIFYW]X,REWN,260,263,	not_sec	3	F:GO:0016491; P:GO:0055114; F:GO:0000166	-	-	F:oxidoreductase activity; P:oxidation-reduction process; F:nucleotide binding	nadp-dependent l-serine l-allo-threonine dehydrogenase ydfg	2.41587e-152	20	4	32860	33823	-	FOC38T_00016	FOC38G_00016	2918844	Scaffold_0001	core	43.2138	93.4598
FOC38_00017	301		yes	1865	3	0.996678				DUF3632	DUF3632,PF12311.3,1.10E-07,	0.11	65	N	0	cyto	0	o	2.56	0	0	o	300,^(X{5,70})[RKH]X[LMIFYW]X,APSWLKFLD,15,23,	300,[RKH]X[LMIFYW]X,KAYE,284,287,	not_sec									3	34539	35558	-	FOC38T_00017	FOC38G_00017	2918844	Scaffold_0001	core	43.2138	93.4598
FOC38_00018	234		yes	768		0						0.109	35	N	0	nucl	0	i	0	0	0	o	233,^(X{5,70})[RKH]X[LMIFYW]X,SDDEHKKMQ,15,23,	233,[RKH]X[LMIFYW]X,RRFE,179,182,	not_sec									2	36396	37153	+	FOC38T_00018	FOC38G_00018	2918844	Scaffold_0001	core	43.2138	93.4598
FOC38_00019	737		yes	4212	4	0.542741				HET	HET,PF06985.6,3.50E-29,	0.195	38	N	0	cyto	0	o	0.02	0	0	o		736,[RKH]X[LMIFYW]X,KGYL,673,676, | 736,[YFW]XC,YVC,115,117, | 736,YXSL[RK],YKSLR,570,574,	not_sec									2	37438	39701	-	FOC38T_00019	FOC38G_00019	2918844	Scaffold_0001	core	43.2138	93.4598
FOC38_00020	481		yes	1719	8	1.6632				His_Phos_2	His_Phos_2,PF00328.17,6.10E-09,	0.575	21	Y	Y	extr	0	n7-15c20/21o	0.05	0.01	0	o	480,^(X{5,70})[RKH]X[LMIFYW]X,QVNDLDKVL,34,42,	480,[LI]XAR,LSAR,303,306, | 480,[RKH]X[LMIFYW]X,KYFD,457,460, | 480,[YFW]XC,FPC,313,315,	sec_all	3	F:GO:0003993; P:GO:0006771; P:GO:0019497	EC:3.1.3.2	(3.1) Acting on ester bonds	F:acid phosphatase activity; P:riboflavin metabolic process; P:hexachlorocyclohexane metabolic process	histidine acid	0	20	2	40726	42218	+	FOC38T_00020	FOC38G_00020	2918844	Scaffold_0001	core	43.2138	93.4598
FOC38_00021	272		yes	1798	16	5.88235				zf-C2H2|zf-C2H2_4|zf-C2H2_4|zf-C2H2_4|zf-C2H2_jaz|zf-met	zf-C2H2,PF00096.21,2.30E-13, | zf-C2H2_4,PF13894.1,2.60E-09, | zf-C2H2_4,PF13894.1,2.60E-09, | zf-C2H2_4,PF13894.1,2.60E-09, | zf-C2H2_jaz,PF12171.3,7.40E-16, | zf-met,PF12874.2,7.00E-12,	0.119	27	N	0	nucl	0	o	0	0	0	o	271,^(X{5,70})[RKH]X[LMIFYW]X,CPPCDRHFR,4,12,	271,[RK]CXXC(X{6,18})H,KCRTCGRFFKSRSNLINH,105,122, | 271,[RKH]X[LMIFYW]X,RQFP,256,259, | 271,[YFW]XC,FDC,186,188,	not_sec	1	F:GO:0008270	-	-	F:zinc ion binding	c2h2 finger domain-containing protein	1.86077e-65	20	3	42603	43824	+	FOC38T_00021	FOC38G_00021	2918844	Scaffold_0001	core	43.2138	93.4598
FOC38_00022	483		yes	2958	27	5.59006				zf-C2H2|zf-C2H2|zf-C2H2_4|zf-C2H2_4|zf-C2H2_4|zf-C2H2_4	zf-C2H2,PF00096.21,5.10E-09, | zf-C2H2,PF00096.21,5.10E-09, | zf-C2H2_4,PF13894.1,5.30E-07, | zf-C2H2_4,PF13894.1,5.30E-07, | zf-C2H2_4,PF13894.1,5.30E-07, | zf-C2H2_4,PF13894.1,5.30E-07,	0.11	69	N	0	nucl	0	i	0	0	0	o	482,^(X{5,70})[RKH]X[LMIFYW]X,MERARKRIK,1,9,	482,[RK]CXXC(X{6,18})H,ISLKPGMYICDHCDPKVP,298,315, | 482,[RKH]X[LMIFYW]X,RFFI,362,365, | 482,[YFW]XC,YIC,305,307,	not_sec	2	C:GO:0005622; F:GO:0008270	-	-	C:intracellular; F:zinc ion binding	zinc finger protein 436	0	20	3	45630	47184	+	FOC38T_00022	FOC38G_00022	2918844	Scaffold_0001	core	43.2138	93.4598
FOC38_00023	737		yes	7555	26	3.52782				DUF2235	DUF2235,PF09994.4,4.50E-39,	0.142	42	N	0	mito	0	o	0.04	0	0	o	736,^(X{5,70})[RKH]X[LMIFYW]X,KQGSPKLLF,20,28,	736,[LI]XAR,LEAR,435,438, | 736,[RK]CXXC(X{6,18})H,RCITCEMYFKARSALEKH,568,585, | 736,[RKH]X[LMIFYW]X,KCIP,653,656, | 736,[YFW]XC,FFC,683,685,	not_sec									9	49119	51772	+	FOC38T_00023	FOC38G_00023	2918844	Scaffold_0001	core	43.2138	93.4598
FOC38_00024	356		yes	1996		0						0.11	34	N	0	nucl	0	o	0	0	0	o	355,^(X{5,70})[RKH]X[LMIFYW]X,FDEVDRAYE,51,59,	355,[LI]XAR,LIAR,171,174, | 355,[RKH]X[LMIFYW]X,RDLT,289,292, | 355,RXLR,RELR,136,139,	not_sec									5	59949	61519	+	FOC38T_00024	FOC38G_00024	2918844	Scaffold_0001	core	43.2138	93.4598
FOC38_00025	281		yes	1893	2	0.711744				Methyltransf_24|Methyltransf_3	Methyltransf_24,PF13578.1,1.60E-12, | Methyltransf_3,PF01596.12,1.80E-14,	0.109	70	N	0	cyto	0	o	0.1	0	0	o	280,^(X{5,70})[RKH]X[LMIFYW]X,SFDEKKAYV,3,11,	280,[RKH]X[LMIFYW]X,HSFE,259,262,	not_sec	4	P:GO:0032259; F:GO:0043167; F:GO:0016206; P:GO:0006570	EC:2.1.1.6	(2.1) Transferring one-carbon groups	P:methylation; F:ion binding; F:catechol O-methyltransferase activity; P:tyrosine metabolic process	catechol o-methyltransferase	2.00973e-142	20	3	63073	64022	+	FOC38T_00025	FOC38G_00025	2918844	Scaffold_0001	core	43.2138	93.4598
FOC38_00026	632		yes	4475	17	2.68987						0.239	48	N	0	cysk	0	o	0.01	0	0	o	631,^(X{5,70})[RK]CXXC(X{6,18})H,PQVLPRCCLCCFKFEPCDSIVVFNPRNPH,29,57, | 631,^(X{5,70})[RKH]X[LMIFYW]X,FPDWYHEFV,13,21,	631,[RK]CXXC(X{6,18})H,RCCLCCFKFEPCDSIVVFNPRNPH,34,57, | 631,[RKH]X[LMIFYW]X,KTFS,625,628, | 631,[YFW]XC,YTC,589,591,	not_sec									5	64737	66881	+	FOC38T_00026	FOC38G_00026	2918844	Scaffold_0001	core	43.2138	93.4598
FOC38_00027	501		yes	2867	12	2.39521						0.117	19	N	0	nucl	0	o	0	0	0	o	500,^(X{5,70})[RKH]X[LMIFYW]X,LTWSDKYFP,6,14,	500,[RKH]X[LMIFYW]X,KTFA,487,490,	not_sec									3	67585	69211	+	FOC38T_00027	FOC38G_00027	2918844	Scaffold_0001	core	43.2138	93.4598
FOC38_00028	699		yes	6197	19	2.71817						0.53	38	N	0	nucl	0	o	0.01	0	0	o	698,^(X{5,70})[RKH]X[LMIFYW]X,EPGIVKCLG,50,58,	698,[RKH]X[LMIFYW]X,RNLR,678,681, | 698,RXLR,RNLR,678,681, | 698,[YFW]XC,WTC,242,244,	not_sec									5	70433	72766	+	FOC38T_00028	FOC38G_00028	2918844	Scaffold_0001	core	43.2138	93.4598
FOC38_00029	277		yes	1168	3	1.08303				AhpC-TSA|AhpC-TSA_2	AhpC-TSA,PF00578.16,1.30E-05, | AhpC-TSA_2,PF13911.1,3.90E-11,	0.111	38	N	0	mito	0	o	0.26	0	0	o	276,^(X{5,70})[RKH]X[LMIFYW]X,SWMSIRSLP,51,59,	276,[RKH]X[LMIFYW]X,RILL,272,275,	not_sec									2	73508	74389	+	FOC38T_00029	FOC38G_00029	2918844	Scaffold_0001	core	43.2138	93.4598
FOC38_00030	366		yes	1827	6	1.63934						0.111	30	N	0	nucl	0	o	0.02	0	0	o	365,^(X{5,70})[RKH]X[LMIFYW]X,DRAGGRHYF,37,45,	365,[LI]XAR,LGAR,268,271, | 365,RGD,RGD,86,88, | 365,[RKH]X[LMIFYW]X,RGWE,349,352, | 365,[YFW]XC,FDC,174,176,	not_sec									2	74457	75611	-	FOC38T_00030	FOC38G_00030	2918844	Scaffold_0001	core	43.2138	93.4598
FOC38_00031	1280		yes	7275	9	0.703125				NTP_transf_2|PAP_assoc	NTP_transf_2,PF01909.18,2.70E-05, | PAP_assoc,PF03828.14,1.00E-17,	0.109	42	N	0	nucl	1	i434-457o	5.35	0	0	o	1279,^(X{5,70})[RKH]X[LMIFYW]X,TAEPQHPYP,7,15,	1279,[RKH]X[LMIFYW]X,RLMS,1126,1129, | 1279,[YFW]XC,WIC,449,451,	not_sec	1	F:GO:0016779	EC:2.7.7.0	(2.7) Transferring phosphorous-containing groups	F:nucleotidyltransferase activity	poly rna polymerase cid11	0	20	4	81630	85610	+	FOC38T_00031	FOC38G_00031	2918844	Scaffold_0001	core	43.2138	93.4598
FOC38_00032	954		yes	3666	14	1.46751						0.108	43	N	0	nucl	0	o	0	0	0	o	953,^(X{5,70})[RKH]X[LMIFYW]X,PPGGGRQWK,11,19,	953,[LI]XAR,IFAR,321,324, | 953,RGD,RGD,285,287, | 953,[RKH]X[LMIFYW]X,KQLR,932,935, | 953,[YFW]XC,YFC,352,354,	not_sec									3	93009	95974	+	FOC38T_00032	FOC38G_00032	2918844	Scaffold_0001	core	43.2138	93.4598
FOC38_00033	189		yes	623	6	3.1746						0.107	24	N	0	nucl	0	o	0.1	0	0	o	188,^(X{5,70})[RKH]X[LMIFYW]X,GRRNQGEII,85,93,	188,[RKH]X[LMIFYW]X,REIA,169,172, | 188,RXLR,RELR,145,148, | 188,[YFW]XC,YIC,103,105,	not_sec									2	96462	97082	+	FOC38T_00033	FOC38G_00033	2918844	Scaffold_0001	core	43.2138	93.4598
FOC38_00034	56		no	170	1	1.78571						0.11	38	N	0	mito	0	o	0	0	0	i	56,^(X{5,70})[RKH]X[LMIFYW]X,KSSYDKELP,6,14,	56,[RKH]X[LMIFYW]X,RHMG,48,51,	not_sec									1	97201	97370	+	FOC38T_00034	FOC38G_00034	2918844	Scaffold_0001	core	43.2138	93.4598
FOC38_00035	1064		yes	3192	7	0.657895	AA5/CBM32	F5_F8_type_C/DUF1929	F5/8 type C domain. This domain is also known as the discoidin (DS) domain family./Domain of unknown function (DUF1929). Members of this family adopt a secondary structure consisting of a bundle of seven, mostly antiparallel, beta-strands surrounding a hydrophobic core. The 7 strands are arranged in 2 sheets, in a Greek-key topology. Their precise function, has not, as yet, been defined, though t…	DUF1929|F5_F8_type_C|Kelch_1	DUF1929,PF09118.6,2.90E-27, | F5_F8_type_C,PF00754.20,1.90E-24, | Kelch_1,PF01344.20,2.00E-09,	0.425	17	Y	Y	extr	0	n3-11c16/17o	13.22	13.2	0	o		1063,[RKH]X[LMIFYW]X,RRIP,1011,1014,	sec_all	6	C:GO:0005576; F:GO:0046872; P:GO:0007155; F:GO:0045480; P:GO:0055114; P:GO:0006012	EC:1.1.3.9	(1.1) Acting on the CH-OH group of donors	C:extracellular region; F:metal ion binding; P:cell adhesion; F:galactose oxidase activity; P:oxidation-reduction process; P:galactose metabolic process	tpa_inf: galactose oxidase precursor	0	20	1	99699	102890	+	FOC38T_00035	FOC38G_00035	2918844	Scaffold_0001	core	43.2138	93.4598
FOC38_00036	314		yes	1525	7	2.2293						0.119	58	N	0	cysk	0	o	0.63	0	0	o		313,[RKH]X[LMIFYW]X,RMFQ,246,249, | 313,[YFW]XC,WHC,167,169,	not_sec									2	103805	104793	+	FOC38T_00036	FOC38G_00036	2918844	Scaffold_0001	core	43.2138	93.4598
FOC38_00037	336		yes	2387	8	2.38095						0.113	26	N	0	nucl	0	o	0.03	0	0	o	335,^(X{5,70})[RKH]X[LMIFYW]X,YYQDVSSVD,42,50,	335,RGD,RGD,231,233, | 335,[RKH]X[LMIFYW]X,KKIK,323,326, | 335,[YFW]XC,YEC,161,163,	not_sec									4	105199	106374	+	FOC38T_00037	FOC38G_00037	2918844	Scaffold_0001	core	43.2138	93.4598
FOC38_00038	378		yes	2033	2	0.529101						0.107	45	N	0	cysk	1	o193-215i	10.08	0	0	o	377,^(X{5,70})[RKH]X[LMIFYW]X,SMSSPLPSF,53,61,	377,[RKH]X[LMIFYW]X,RTLE,324,327, | 377,[YFW]XC,YQC,163,165,	not_sec									3	107039	108280	+	FOC38T_00038	FOC38G_00038	2918844	Scaffold_0001	core	43.2138	93.4598
FOC38_00039	309		yes	2248	7	2.26537						0.125	20	N	0	plas	1	o111-130i	19.76	0	1	i113-135o		308,[RKH]X[LMIFYW]X,KAIA,269,272,	not_sec									3	108708	109735	+	FOC38T_00039	FOC38G_00039	2918844	Scaffold_0001	core	43.2138	93.4598
FOC38_00040	388		yes	1888	7	1.80412						0.111	20	N	0	nucl	0	o	0.09	0	0	o	387,^(X{5,70})[RKH]X[LMIFYW]X,NIIPERVLC,25,33,	387,[LI]XAR,LLAR,155,158, | 387,[RKH]X[LMIFYW]X,KGFR,369,372, | 387,RXLR,RVLR,219,222, | 387,[YFW]XC,YQC,166,168,	not_sec									2	110450	111663	+	FOC38T_00040	FOC38G_00040	2918844	Scaffold_0001	core	43.2138	93.4598
FOC38_00041	402		yes	2008	9	2.23881						0.247	70	N	0	cysk	0	o	0.12	0	0	o	401,^(X{5,70})[LI]XAR,VAFPTLAAR,48,56, | 401,^(X{5,70})[RKH]X[LMIFYW]X,LAARYHVFD,53,61,	401,[LI]XAR,LAAR,53,56, | 401,[RKH]X[LMIFYW]X,RFLG,378,381, | 401,[YFW]XC,FLC,297,299,	not_sec									2	112269	113530	+	FOC38T_00041	FOC38G_00041	2918844	Scaffold_0001	core	43.2138	93.4598
FOC38_00042	331		yes	1657	6	1.81269						0.109	45	N	0	cyto	0	o	0.01	0	0	o		330,[LI]XAR,IAAR,195,198, | 330,[RKH]X[LMIFYW]X,RRIS,296,299, | 330,[YFW]XC,YEC,150,152,	not_sec									2	114075	115121	+	FOC38T_00042	FOC38G_00042	2918844	Scaffold_0001	core	43.2138	93.4598
FOC38_00043	409		yes	1227	6	1.46699				DUF914|EamA	DUF914,PF06027.7,1.60E-102, | EamA,PF00892.15,1.30E-07,	0.129	19	N	0	plas	10	i63-88o100-120i132-152o158-178i185-203o223-242i249-269o284-306i313-333o339-357i	199.02	0.95	9	o65-87i94-116o157-179i186-208o223-242i247-269o284-306i311-333o337-359i	408,^(X{5,70})[RKH]X[LMIFYW]X,VSQGIHTLE,40,48,	408,[RKH]X[LMIFYW]X,KALN,387,390,	not_sec									1	115664	116890	-	FOC38T_00043	FOC38G_00043	2918844	Scaffold_0001	core	43.2138	93.4598
FOC38_00044	99		yes	646	1	1.0101						0.112	20	N	0	nucl	0	o	0	0	0	o	98,^(X{5,70})[RKH]X[LMIFYW]X,AANISRKLN,19,27,	98,[RKH]X[LMIFYW]X,RKLN,24,27,	not_sec									3	118234	118654	-	FOC38T_00044	FOC38G_00044	2918844	Scaffold_0001	core	43.2138	93.4598
FOC38_00045	609		yes	2003	5	0.821018						0.204	21	Y	Y	extr	0	n7-15c20/21o	6.19	6.16	0	o	608,^(X{5,70})[RKH]X[LMIFYW]X,HMRKQADEQ,75,83,	608,[RKH]X[LMIFYW]X,KNWQ,602,605, | 608,[YFW]XC,FGC,359,361,	sec_all	2	F:GO:0016787; P:GO:0009166	-	-	F:hydrolase activity; P:nucleotide catabolic process	ser thr protein phosphatase family	0	20	2	119831	121703	+	FOC38T_00045	FOC38G_00045	2918844	Scaffold_0001	core	43.2138	93.4598
FOC38_00046	83	SSP	yes	348	6	7.22892						0.599	17	Y	Y	extr	0	n3-14c21/22o	0.1	0.1	0	o	82,^(X{5,70})[RKH]X[LMIFYW]X,VCDVNHKYV,42,50, | 82,^(X{5,70})[YFW]XC,CKPGTYSC,26,33,	82,[RKH]X[LMIFYW]X,HKYV,47,50, | 82,[YFW]XC,YSC,31,33,	sec_all									2	122304	122612	-	FOC38T_00046	FOC38G_00046	2918844	Scaffold_0001	core	43.2138	93.4598
FOC38_00047	967		yes	2940	2	0.206825	GT39	PQQ_2/DUF1620	PQQ-like domain. This domain contains several repeats of the PQQ repeat./Protein of unknown function (DUF1620). These sequences are mainly derived from predicted eukaryotic proteins. The region in question lies towards the C-terminus of these large proteins and is approximately 300 amino acid residues long.	DUF1620|PQQ_2	DUF1620,PF07774.8,6.00E-65, | PQQ_2,PF13360.1,6.70E-19,	0.416	20	Y	Y	extr	1	n3-13c17/18o935-955i	19.59	0.15	1	o935-952i	966,^(X{5,70})[RKH]X[LMIFYW]X,EIDFHHALL,27,35,	966,[LI]XAR,LDAR,847,850, | 966,[RKH]X[LMIFYW]X,RTWE,962,965, | 966,[YFW]XC,YTC,738,740,	sec_all	1	C:GO:0072546	-	-	C:ER membrane protein complex	duf1620 domain containing protein	0	20	2	124242	127199	-	FOC38T_00047	FOC38G_00047	2918844	Scaffold_0001	core	43.2138	93.4598
FOC38_00048	340		yes	1026	1	0.294118						0.123	30	N	0	plas	4	i159-178o184-201i256-273o279-297i	75.74	14.1	4	o10-29i155-177o181-198i280-302o	339,^(X{5,70})[RKH]X[LMIFYW]X,TASYLKSLV,93,101,	339,[RKH]X[LMIFYW]X,RGFR,303,306,	not_sec	1	P:GO:0044271	-	-	P:cellular nitrogen compound biosynthetic process	hypothetical protein FOXB_12953 [Fusarium oxysporum Fo5176]	0	20	2	128785	129850	+	FOC38T_00048	FOC38G_00048	2918844	Scaffold_0001	core	43.2138	93.4598
FOC38_00049	849		yes	9311		0						0.108	23	N	0	nucl	0	o	0	0	0	o	848,^(X{5,70})[RKH]X[LMIFYW]X,EGLPVRQWR,20,28,	848,[RKH]X[LMIFYW]X,HLLK,466,469,	not_sec									4	130086	132779	-	FOC38T_00049	FOC38G_00049	2918844	Scaffold_0001	core	43.2138	93.4598
FOC38_00050	114		yes	823		0				Complex1_LYR|Complex1_LYR_1	Complex1_LYR,PF05347.10,9.60E-19, | Complex1_LYR_1,PF13232.1,5.50E-20,	0.164	18	N	0	mito	0	o	0	0	0	o	113,^(X{5,70})[RKH]X[LMIFYW]X,MPQQVRSLY,11,19,	113,[RKH]X[LMIFYW]X,KELQ,67,70,	not_sec									5	133436	134020	-	FOC38T_00050	FOC38G_00050	2918844	Scaffold_0001	core	43.2138	93.4598
FOC38_00051	429		yes	2238	10	2.331				WD40|WD40	WD40,PF00400.27,5.30E-14, | WD40,PF00400.27,5.30E-14,	0.119	18	N	0	cyto	0	o	0.01	0	0	o	428,^(X{5,70})[RKH]X[LMIFYW]X,VGIYSHSLT,25,33,	428,[LI]XAR,LCAR,224,227, | 428,[RKH]X[LMIFYW]X,RAII,414,417,	not_sec									2	135832	137205	-	FOC38T_00051	FOC38G_00051	2918844	Scaffold_0001	core	43.2138	93.4598
FOC38_00052	696		yes	2088	9	1.2931						0.117	25	N	0	nucl	0	o	0	0	0	o		695,[RKH]X[LMIFYW]X,RSIC,682,685, | 695,[YFW]XC,YIC,544,546,	not_sec									1	140151	142238	+	FOC38T_00052	FOC38G_00052	2918844	Scaffold_0001	core	43.2138	93.4598
FOC38_00053	576		yes	3276	5	0.868056						0.119	63	N	0	nucl	1	i40-60o	24.38	20.08	1	i39-61o	575,^(X{5,70})[RKH]X[LMIFYW]X,SAQSARPFL,16,24,	575,[RKH]X[LMIFYW]X,RVFS,534,537,	not_sec									2	143005	144779	-	FOC38T_00053	FOC38G_00053	2918844	Scaffold_0001	core	43.2138	93.4598
FOC38_00054	394		yes	1213	4	1.01523				CLN3	CLN3,PF02487.12,2.70E-32,	0.271	16	N	Y	plas	9	n2-10c15/16o31-51i58-77o89-108i120-144o156-178i224-243o255-275i287-308o314-333i	228.02	38.49	11	i7-29o34-56i61-80o90-112i119-141o156-178i220-242o252-274i287-309o314-333i354-376o	393,^(X{5,70})[RKH]X[LMIFYW]X,IIPYPRWIV,28,36,	393,[RKH]X[LMIFYW]X,KRWC,386,389,	not_sec	1	C:GO:0016020	-	-	C:membrane	golgi integral membrane protein	0	20	2	145479	146712	+	FOC38T_00054	FOC38G_00054	2918844	Scaffold_0001	core	43.2138	93.4598
FOC38_00055	398		yes	1263	11	2.76382				Zn_clus	Zn_clus,PF00172.13,1.30E-08,	0.109	38	N	0	nucl	2	i100-122o160-180i	25.04	0	1	i100-122o	397,^(X{5,70})[RKH]X[LMIFYW]X,TNCLARNLE,32,40,	397,[RKH]X[LMIFYW]X,KKMV,349,352,	not_sec	4	F:GO:0000981; P:GO:0006357; C:GO:0005634; F:GO:0008270	-	-	F:sequence-specific DNA binding RNA polymerase II transcription factor activity; P:regulation of transcription from RNA polymerase II promoter; C:nucleus; F:zinc ion binding	c6 transcription factor	0	20	2	147172	148412	+	FOC38T_00055	FOC38G_00055	2918844	Scaffold_0001	core	43.2138	93.4598
FOC38_00056	460		yes	2685	5	1.08696				NAPRTase	NAPRTase,PF04095.11,4.80E-54,	0.177	43	N	0	cyto	0	o	0.01	0	0	o	459,^(X{5,70})[RKH]X[LMIFYW]X,QCAVFKFFK,27,35,	459,[RKH]X[LMIFYW]X,REWK,445,448,	not_sec	9	F:GO:0004514; P:GO:0000183; P:GO:0009435; P:GO:0001302; P:GO:0019358; P:GO:0006348; F:GO:0004516; C:GO:0005737; C:GO:0005634	EC:2.4.2.19; EC:2.4.2.11	(2.4) Glycosyltransferases; (2.4) Glycosyltransferases	F:nicotinate-nucleotide diphosphorylase (carboxylating) activity; P:chromatin silencing at rDNA; P:NAD biosynthetic process; P:replicative cell aging; P:nicotinate nucleotide salvage; P:chromatin silencing at telomere; F:nicotinate phosphoribosyltransfera	nicotinate phosphoribosyltransferase	0	20	3	148685	150174	-	FOC38T_00056	FOC38G_00056	2918844	Scaffold_0001	core	43.2138	93.4598
FOC38_00057	880		yes	3658	6	0.681818						0.149	45	N	0	mito	0	o	0.02	0	0	o		879,[RKH]X[LMIFYW]X,RPIF,838,841, | 879,[YFW]XC,WLC,490,492,	not_sec									2	150836	153524	+	FOC38T_00057	FOC38G_00057	2918844	Scaffold_0001	core	43.2138	93.4598
FOC38_00058	451		yes	1856	11	2.43902	CBM54	Transglut_core/Rad4	Transglutaminase-like superfamily. This family includes animal transglutaminases and other bacterial proteins of unknown function. Sequence conservation in this superfamily primarily involves three motifs that centre around conserved cysteine, histidine, and aspartate residues that form the catalytic triad in the structurally characterized transglutaminase, the human blood clotting factor XIIIa'.…	Rad4|Transglut_core	Rad4,PF03835.10,5.80E-16, | Transglut_core,PF01841.14,5.00E-11,	0.108	60	N	0	nucl	0	o	0	0	0	o	450,^(X{5,70})[RKH]X[LMIFYW]X,GEEWARDLR,12,20, | 450,^(X{5,70})RXLR,GEEWARDLR,12,20,	450,[RKH]X[LMIFYW]X,RPLP,447,450, | 450,RXLR,RDLR,17,20, | 450,[YFW]XC,YQC,213,215,	not_sec	4	F:GO:0046872; F:GO:0003684; P:GO:0006289; C:GO:0005634	-	-	F:metal ion binding; F:damaged DNA binding; P:nucleotide-excision repair; C:nucleus	transglutaminase-like superfamily protein	0	20	2	157980	159387	+	FOC38T_00058	FOC38G_00058	2918844	Scaffold_0001	core	43.2138	93.4598
FOC38_00059	337		yes	2437	12	3.56083				zf-Apc11|zf-RING_2	zf-Apc11,PF12861.2,2.40E-05, | zf-RING_2,PF13639.1,6.30E-09,	0.134	38	N	0	mito	0	o	0.02	0	0	o	336,^(X{5,70})[RKH]X[LMIFYW]X,SVHSTRVLR,5,13, | 336,^(X{5,70})RXLR,SVHSTRVLR,5,13,	336,[LI]XAR,LVAR,278,281, | 336,[RKH]X[LMIFYW]X,RWYG,313,316, | 336,RXLR,RVLR,10,13,	not_sec	5	F:GO:0046872; F:GO:0016491; F:GO:0000166; P:GO:0055114; F:GO:0008270	-	-	F:metal ion binding; F:oxidoreductase activity; F:nucleotide binding; P:oxidation-reduction process; F:zinc ion binding	swim zinc finger	0	20	3	160337	161445	+	FOC38T_00059	FOC38G_00059	2918844	Scaffold_0001	core	43.2138	93.4598
FOC38_00060	366		yes	1295	2	0.546448				ADH_N	ADH_N,PF08240.7,7.50E-09,	0.118	20	N	0	mito	0	o	0.27	0	0	o	365,^(X{5,70})[RKH]X[LMIFYW]X,LPATTRTLV,4,12,	365,RGD,RGD,314,316, | 365,[RKH]X[LMIFYW]X,RTYK,350,353,	not_sec	5	F:GO:0046872; F:GO:0016491; F:GO:0000166; P:GO:0055114; F:GO:0008270	-	-	F:metal ion binding; F:oxidoreductase activity; F:nucleotide binding; P:oxidation-reduction process; F:zinc ion binding	alcohol dehydrogenase	0	20	2	162127	163274	+	FOC38T_00060	FOC38G_00060	2918844	Scaffold_0001	core	43.2138	93.4598
FOC38_00061	319		yes	957	5	1.5674						0.202	39	N	0	cysk	0	o	0.08	0.03	0	o	318,^(X{5,70})[RKH]X[LMIFYW]X,HMDCTKDFL,40,48,	318,[RKH]X[LMIFYW]X,RVFD,294,297,	not_sec									1	165573	166529	-	FOC38T_00061	FOC38G_00061	2918844	Scaffold_0001	core	43.2138	93.4598
FOC38_00062	153		yes	1103	3	1.96078						0.151	22	N	0	nucl	0	i	0.07	0.07	0	i	152,^(X{5,70})[RKH]X[LMIFYW]X,IHLHSRTMK,44,52,	152,[RKH]X[LMIFYW]X,RFWS,107,110,	not_sec									3	169838	170403	+	FOC38T_00062	FOC38G_00062	2918844	Scaffold_0001	core	43.2138	93.4598
FOC38_00063	289		yes	1137	2	0.692042				PQ-loop|PQ-loop	PQ-loop,PF04193.9,1.40E-25, | PQ-loop,PF04193.9,1.40E-25,	0.156	47	N	0	mito	4	i83-103o109-130i137-155o222-245i	100.79	3.92	3	o108-130i137-159o223-245i	288,^(X{5,70})[RKH]X[LMIFYW]X,ITPITHNLP,8,16,	288,[RKH]X[LMIFYW]X,KLIL,221,224,	not_sec									2	170829	171753	-	FOC38T_00063	FOC38G_00063	2918844	Scaffold_0001	core	43.2138	93.4598
FOC38_00064	567		yes	2089	3	0.529101						0.11	43	N	0	nucl	0	o	0	0	0	o	566,^(X{5,70})[RKH]X[LMIFYW]X,CQHTLQPTD,98,106,	566,[LI]XAR,LTAR,117,120, | 566,[RKH]X[LMIFYW]X,RRYA,558,561, | 566,RXLR,RYLR,504,507,	not_sec									3	173556	175389	+	FOC38T_00064	FOC38G_00064	2918844	Scaffold_0001	core	43.2138	93.4598
FOC38_00065	411		yes	1545	9	2.18978				BATS|Radical_SAM	BATS,PF06968.8,6.30E-30, | Radical_SAM,PF04055.16,9.30E-18,	0.124	28	N	0	mito	0	o	0.56	0	0	o	410,^(X{5,70})[RKH]X[LMIFYW]X,TSLRLRALR,5,13, | 410,^(X{5,70})RXLR,TSLRLRALR,5,13,	410,[RKH]X[LMIFYW]X,KSFD,395,398, | 410,RXLR,RALR,10,13,	not_sec	3	F:GO:0004076; F:GO:0051536; P:GO:0009102	EC:2.8.1.6	(2.8) Transferring sulfur-containing groups	F:biotin synthase activity; F:iron-sulfur cluster binding; P:biotin biosynthetic process	biotin synthase	0	20	2	176594	177941	+	FOC38T_00065	FOC38G_00065	2918844	Scaffold_0001	core	43.2138	93.4598
FOC38_00066	333		yes	999	1	0.3003						0.134	45	N	0	nucl	0	o	0	0	0	o	332,^(X{5,70})[RKH]X[LMIFYW]X,DPQNFHALL,22,30, | 332,^(X{5,70})[YFW]XC,VDQLVYEC,6,13,	332,[RKH]X[LMIFYW]X,RTFS,310,313, | 332,RXLR,RILR,251,254, | 332,[YFW]XC,YEC,11,13,	not_sec									1	179631	180629	+	FOC38T_00066	FOC38G_00066	2918844	Scaffold_0001	core	43.2138	93.4598
FOC38_00067	397		yes	3422	5	1.25945	GT41	Acetyltransf_1/Bromodomain	Acetyltransferase (GNAT) family. This family contains proteins with N-acetyltransferase functions such as Elp3-related proteins./Bromodomain. Bromodomains are 110 amino acid long domains, that are found in many chromatin associated proteins. Bromodomains can interact specifically with acetylated lysine.	Acetyltransf_1|Acetyltransf_7|Bromodomain	Acetyltransf_1,PF00583.19,2.50E-09, | Acetyltransf_7,PF13508.1,2.10E-09, | Bromodomain,PF00439.20,4.10E-26,	0.109	43	N	0	nucl	0	o	0.02	0	0	o	396,^(X{5,70})[RKH]X[LMIFYW]X,SPTPSKRIK,16,24,	396,[RKH]X[LMIFYW]X,KAIP,384,387,	not_sec	9	C:GO:0000124; C:GO:0046695; F:GO:0010484; P:GO:0034401; C:GO:0000775; P:GO:0043966; F:GO:0070577; P:GO:0032968; C:GO:0005671	-	-	C:SAGA complex; C:SLIK (SAGA-like) complex; F:H3 histone acetyltransferase activity; P:regulation of transcription by chromatin organization; C:chromosome, centromeric region; P:histone H3 acetylation; F:histone acetyl-lysine binding; P:positive regulatio	histone acetyltransferase gcn5	0	20	3	182411	183717	-	FOC38T_00067	FOC38G_00067	2918844	Scaffold_0001	core	43.2138	93.4598
FOC38_00068	80		yes	573	1	1.25						0.574	46	N	0	plas	2	o27-46i53-78o	44.28	29.03	2	o24-46i53-75o	79,^(X{5,70})[RKH]X[LMIFYW]X,VFALNRTIV,43,51,	79,[RKH]X[LMIFYW]X,RTIV,48,51,	not_sec	3	P:GO:0000077; C:GO:0005634; P:GO:0006281	-	-	P:DNA damage checkpoint; C:nucleus; P:DNA repair	dna repair protein	5.19527e-29	20	3	184094	184431	+	FOC38T_00068	FOC38G_00068	2918844	Scaffold_0001	core	43.2138	93.4598
FOC38_00069	325		yes	1132	2	0.615385				Rad1	Rad1,PF02144.11,3.20E-84,	0.189	35	N	0	mito	0	o	0	0	0	o	324,^(X{5,70})[RKH]X[LMIFYW]X,PLYQLLRCI,18,26,	324,RGD,RGD,274,276, | 324,[RKH]X[LMIFYW]X,RSFL,294,297,	not_sec	4	F:GO:0004527; P:GO:0000077; C:GO:0005634; P:GO:0006281	-	-	F:exonuclease activity; P:DNA damage checkpoint; C:nucleus; P:DNA repair	dna repair exonuclease rad1	0	20	2	184583	185606	+	FOC38T_00069	FOC38G_00069	2918844	Scaffold_0001	core	43.2138	93.4598
FOC38_00070	825		yes	4747	5	0.606061						0.111	67	N	0	nucl	0	o	0	0	0	o	824,^(X{5,70})[RKH]X[LMIFYW]X,PGLIRRLIT,2,10,	824,[LI]XAR,IRAR,405,408, | 824,[RKH]X[LMIFYW]X,HDLP,739,742, | 824,RXLR,RYLR,145,148,	not_sec									2	188632	191771	+	FOC38T_00070	FOC38G_00070	2918844	Scaffold_0001	core	43.2138	93.4598
FOC38_00071	693		yes	3843	4	0.577201				Metallophos	Metallophos,PF00149.23,3.80E-12,	0.138	29	N	0	plas	3	i67-85o528-552i670-690o	42.61	0	1	i67-84o	692,^(X{5,70})[RKH]X[LMIFYW]X,NSKVPRNIQ,10,18, | 692,^(X{5,70})RXLR,GERIARRLR,51,59,	692,[RKH]X[LMIFYW]X,RELW,668,671, | 692,RXLR,RRLR,56,59,	not_sec	1	F:GO:0016787	-	-	F:hydrolase activity	cell division control protein 1	0	20	2	192029	194169	-	FOC38T_00071	FOC38G_00071	2918844	Scaffold_0001	core	43.2138	93.4598
FOC38_00072	1700		yes	9510	9	0.529412						0.108	61	N	0	nucl	0	o	0.01	0	0	o		1699,[RKH]X[LMIFYW]X,RLLS,1665,1668,	not_sec	2	C:GO:0016020; C:GO:0005739	-	-	C:membrane; C:mitochondrion	hypothetical protein FOXB_12978 [Fusarium oxysporum Fo5176]	0	20	3	194990	200196	-	FOC38T_00072	FOC38G_00072	2918844	Scaffold_0001	core	43.2138	93.4598
FOC38_00073	399		yes	1970	5	1.25313						0.108	50	N	0	mito	1	i349-366o	21.4	0.03	1	i345-367o	398,^(X{5,70})[RKH]X[LMIFYW]X,YSPVRRSLD,7,15,	398,[RKH]X[LMIFYW]X,KSWW,391,394, | 398,RXLR,RLLR,90,93,	not_sec									2	203293	204538	-	FOC38T_00073	FOC38G_00073	2918844	Scaffold_0001	core	43.2138	93.4598
FOC38_00074	257		yes	1263		0				IF4E	IF4E,PF01652.13,1.80E-59,	0.109	47	N	0	cyto	0	o	0	0	0	o	256,^(X{5,70})[RKH]X[LMIFYW]X,NFNVKHPLQ,48,56,	256,[RKH]X[LMIFYW]X,RRFK,220,223,	not_sec	3	F:GO:0003743; C:GO:0005840; P:GO:0006446	-	-	F:translation initiation factor activity; C:ribosome; P:regulation of translational initiation	eukaryotic translation initiation factor 4e-1	3.00231e-146	20	3	206940	207816	+	FOC38T_00074	FOC38G_00074	2918844	Scaffold_0001	core	43.2138	93.4598
FOC38_00075	597		yes	4445	1	0.167504				AMP-binding|AMP-binding_C	AMP-binding,PF00501.23,4.90E-71, | AMP-binding_C,PF13193.1,6.80E-13,	0.159	19	N	0	mito	0	o	0.09	0	0	o	596,^(X{5,70})[RKH]X[LMIFYW]X,LRPAARMLS,26,34,	596,[RKH]X[LMIFYW]X,KSIF,584,587,	not_sec	2	F:GO:0016874; P:GO:0008152	-	-	F:ligase activity; P:metabolic process	2-succinylbenzoate- ligase	0	20	3	208317	210223	-	FOC38T_00075	FOC38G_00075	2918844	Scaffold_0001	core	43.2138	93.4598
FOC38_00076	122		yes	563		0				BolA	BolA,PF01722.13,1.90E-29,	0.119	20	N	0	nucl	0	o	0	0	0	o	121,^(X{5,70})[RKH]X[LMIFYW]X,LHSHHKAME,33,41,	121,[RKH]X[LMIFYW]X,RTMT,91,94,	not_sec									3	213011	213692	+	FOC38T_00076	FOC38G_00076	2918844	Scaffold_0001	core	43.2138	93.4598
FOC38_00077	742		yes	2226	6	0.808625						0.109	69	N	0	nucl	0	o	0	0	0	o	741,^(X{5,70})[RKH]X[LMIFYW]X,NRHRVTNIP,16,24,	741,[RKH]X[LMIFYW]X,KDLE,713,716, | 741,RXLR,RRLR,253,256, | 741,[YFW]XC,YPC,469,471,	not_sec									1	214499	216724	-	FOC38T_00077	FOC38G_00077	2918844	Scaffold_0001	core	43.2138	93.4598
FOC38_00078	420		yes	1260	1	0.238095						0.156	21	N	0	nucl	0	o	0.4	0	0	o	419,^(X{5,70})[RKH]X[LMIFYW]X,LAERIREFV,19,27,	419,[RKH]X[LMIFYW]X,RIFE,403,406,	not_sec	7	C:GO:0043231; P:GO:0044267; F:GO:0046872; F:GO:0016307; F:GO:0005524; C:GO:0044444; P:GO:0046854	-	-	C:intracellular membrane-bounded organelle; P:cellular protein metabolic process; F:metal ion binding; F:phosphatidylinositol phosphate kinase activity; F:ATP binding; C:cytoplasmic part; P:phosphatidylinositol phosphorylation	mitochondrial inheritance component mdm12	0	20	1	226192	227451	+	FOC38T_00078	FOC38G_00078	2918844	Scaffold_0001	core	43.2138	93.4598
FOC38_00079	238		yes	1737	1	0.420168				VPS28	VPS28,PF03997.7,4.90E-56,	0.11	38	N	0	nucl	0	o	0	0	0	o	237,^(X{5,70})[RKH]X[LMIFYW]X,YAPTPHSYV,7,15,	237,[RKH]X[LMIFYW]X,RTLT,234,237, | 237,RXLR,RSLR,78,81,	not_sec	5	P:GO:0006623; P:GO:0000723; P:GO:0006612; C:GO:0000813; P:GO:0043162	-	-	P:protein targeting to vacuole; P:telomere maintenance; P:protein targeting to membrane; C:ESCRT I complex; P:ubiquitin-dependent protein catabolic process via the multivesicular body sorting pathway	vacuolar protein sorting-associated protein 28	8.81807e-135	20	3	227590	228418	-	FOC38T_00079	FOC38G_00079	2918844	Scaffold_0001	core	43.2138	93.4598
FOC38_00080	1057		yes	5186	6	0.567644				Cep57_CLD_2|Cep57_CLD_2|Cep57_MT_bd	Cep57_CLD_2,PF14197.1,4.50E-31, | Cep57_CLD_2,PF14197.1,4.50E-31, | Cep57_MT_bd,PF06657.8,1.80E-25,	0.109	60	N	0	nucl	0	o	0	0	0	o	1056,^(X{5,70})[RKH]X[LMIFYW]X,SRYRSRILR,7,15, | 1056,^(X{5,70})RXLR,SRYRSRILR,7,15,	1056,[RKH]X[LMIFYW]X,KRLE,996,999, | 1056,RXLR,RSLR,847,850,	not_sec	2	F:GO:0008017; C:GO:0045298	-	-	F:microtubule binding; C:tubulin complex	rhoptry protein	0	20	2	231459	234677	-	FOC38T_00080	FOC38G_00080	2918844	Scaffold_0001	core	43.2138	93.4598
FOC38_00081	617		yes	2325	8	1.2966	GH76	Glyco_hydro_76	Glycosyl hydrolase family 76. Family of alpha-1,6-mannanases.	Glyco_hydro_76	Glyco_hydro_76,PF03663.9,8.50E-20,	0.821	23	Y	Y	extr	0	n6-17c22/23o	0.51	0.44	0	o	616,^(X{5,70})[RKH]X[LMIFYW]X,REGAHKEYC,26,34,	616,[RKH]X[LMIFYW]X,RAYW,605,608,	sec_all	2	P:GO:0008152; F:GO:0003824	-	-	P:metabolic process; F:catalytic activity	glycosyl hydrolase	0	20	2	235978	237888	+	FOC38T_00081	FOC38G_00081	2918844	Scaffold_0001	core	43.2138	93.4598
FOC38_00082	585		yes	1980	10	1.7094				PALP|Thr_dehydrat_C|Thr_dehydrat_C	PALP,PF00291.20,1.50E-73, | Thr_dehydrat_C,PF00585.13,4.70E-42, | Thr_dehydrat_C,PF00585.13,4.70E-42,	0.12	27	N	0	cyto	0	o	4.34	0	0	o	584,^(X{5,70})[RKH]X[LMIFYW]X,KRARIKEIV,55,63,	584,[RKH]X[LMIFYW]X,KTFL,579,582,	not_sec	6	F:GO:0030170; P:GO:0009097; F:GO:0004794; P:GO:0006544; P:GO:0006563; P:GO:0006566	EC:4.3.1.19	(4.3) Carbon-nitrogen lyases	F:pyridoxal phosphate binding; P:isoleucine biosynthetic process; F:L-threonine ammonia-lyase activity; P:glycine metabolic process; P:L-serine metabolic process; P:threonine metabolic process	threonine dehydratase	0	20	2	239650	241456	+	FOC38T_00082	FOC38G_00082	2918844	Scaffold_0001	core	43.2138	93.4598
FOC38_00083	207		yes	954	4	1.93237						0.2	20	N	0	cyto	0	o	0.03	0	0	o	206,^(X{5,70})[RKH]X[LMIFYW]X,AYLAIKDLA,9,17,	206,[RKH]X[LMIFYW]X,RLIG,200,203,	not_sec									2	242541	243217	-	FOC38T_00083	FOC38G_00083	2918844	Scaffold_0001	core	43.2138	93.4598
FOC38_00084	585		yes	3616	16	2.73504						0.139	37	N	0	nucl	0	o	0.17	0	0	o	584,^(X{5,70})[RKH]X[LMIFYW]X,PEYCTKRFR,6,14,	584,[RKH]X[LMIFYW]X,RHIC,580,583, | 584,[YFW]XC,WTC,533,535,	not_sec									4	243722	246085	-	FOC38T_00084	FOC38G_00084	2918844	Scaffold_0001	core	43.2138	93.4598
FOC38_00085	498		yes	3087	16	3.21285						0.148	43	N	0	mito	0	o	0.44	0.25	0	o	497,^(X{5,70})[RKH]X[LMIFYW]X,VLQMVRSYI,55,63,	497,[RKH]X[LMIFYW]X,RDIG,457,460, | 497,[YFW]XC,FAC,475,477,	not_sec									3	246780	248371	-	FOC38T_00085	FOC38G_00085	2918844	Scaffold_0001	core	43.2138	93.4598
FOC38_00086	201		yes	4142	2	0.995025				HMGL-like	HMGL-like,PF00682.14,6.10E-17,	0.114	29	N	0	cyto	0	o	0.05	0.03	0	o	200,^(X{5,70})[LI]XAR,TPLGALMAR,44,52, | 200,^(X{5,70})[RKH]X[LMIFYW]X,KLPKLKEIE,66,74,	200,[LI]XAR,LMAR,49,52, | 200,[RKH]X[LMIFYW]X,HAYH,179,182,	not_sec	5	F:GO:0004410; C:GO:0005634; C:GO:0005739; P:GO:0019878; P:GO:0006090	EC:2.3.3.14	(2.3) Acyltransferases	F:homocitrate synthase activity; C:nucleus; C:mitochondrion; P:lysine biosynthetic process via aminoadipic acid; P:pyruvate metabolic process	homocitrate synthase	1.34e-99	20	12	249683	250972	-	FOC38T_00086	FOC38G_00086	2918844	Scaffold_0001	core	43.2138	93.4598
FOC38_00087	222		yes	2940	5	2.25225				HMGL-like	HMGL-like,PF00682.14,8.50E-44,	0.109	52	N	0	cyto_nucl	0	o	0.01	0	0	o	221,^(X{5,70})[RKH]X[LMIFYW]X,NTNRYKIIE,36,44,	221,[RKH]X[LMIFYW]X,RTLR,216,219, | 221,RXLR,RTLR,216,219,	not_sec	5	F:GO:0004410; C:GO:0005634; C:GO:0005739; P:GO:0019878; P:GO:0006090	EC:2.3.3.14	(2.3) Acyltransferases	F:homocitrate synthase activity; C:nucleus; C:mitochondrion; P:lysine biosynthetic process via aminoadipic acid; P:pyruvate metabolic process	homocitrate synthase	6.18466e-124	20	8	251013	252069	-	FOC38T_00087	FOC38G_00087	2918844	Scaffold_0001	core	43.2138	93.4598
FOC38_00088	993		yes	2979	18	1.81269				cNMP_binding|cNMP_binding|F-box|LRR_6|LRR_6	cNMP_binding,PF00027.24,2.20E-33, | cNMP_binding,PF00027.24,2.20E-33, | F-box,PF00646.28,1.30E-08, | LRR_6,PF13516.1,8.70E-13, | LRR_6,PF13516.1,8.70E-13,	0.135	38	N	0	mito	0	o	0.01	0	0	o	992,^(X{5,70})[RKH]X[LMIFYW]X,SPSPYRALA,9,17,	992,[LI]XAR,IVAR,154,157, | 992,[RKH]X[LMIFYW]X,KGFG,986,989, | 992,RXLR,RELR,844,847, | 992,[YFW]XC,FCC,824,826,	not_sec									1	257090	260068	+	FOC38T_00088	FOC38G_00088	2918844	Scaffold_0001	core	43.2138	93.4598
FOC38_00089	342		yes	1565		0				Bax1-I	Bax1-I,PF01027.15,1.20E-30,	0.118	31	N	0	plas	7	o84-102i123-142o154-173i185-204o210-230i237-263o275-292i	135.44	0	6	i84-103o123-142i155-177o209-231i238-260o275-292i	341,^(X{5,70})[RKH]X[LMIFYW]X,SVRSFHVQS,27,35,	341,[LI]XAR,LTAR,136,139, | 341,[RKH]X[LMIFYW]X,KVLH,294,297,	not_sec	2	C:GO:0016021; P:GO:0043581	-	-	C:integral to membrane; P:mycelium development	bax inhibitor family protein	0	20	2	260700	261782	+	FOC38T_00089	FOC38G_00089	2918844	Scaffold_0001	core	43.2138	93.4598
FOC38_00090	206		yes	968	4	1.94175				PMSR	PMSR,PF01625.16,2.90E-59,	0.178	31	N	0	mito	0	o	0	0	0	o	205,^(X{5,70})[RKH]X[LMIFYW]X,LARLARPFT,8,16,	205,[RKH]X[LMIFYW]X,RPFP,199,202, | 205,[YFW]XC,YEC,191,193,	not_sec	4	F:GO:0008113; P:GO:0043581; P:GO:0055114; P:GO:0006464	EC:1.8.4.11	(1.8) Acting on a sulfur group of donors	F:peptide-methionine (S)-S-oxide reductase activity; P:mycelium development; P:oxidation-reduction process; P:cellular protein modification process	peptide methionine sulfoxide reductase	6.58308e-119	20	2	262130	262797	-	FOC38T_00090	FOC38G_00090	2918844	Scaffold_0001	core	43.2138	93.4598
FOC38_00091	297		yes	891	3	1.0101				Amidohydro_2	Amidohydro_2,PF04909.9,5.80E-26,	0.109	47	N	0	cyto	0	o	0.15	0.01	0	o	296,^(X{5,70})[RKH]X[LMIFYW]X,YRPTSHTLD,35,43,	296,[RKH]X[LMIFYW]X,RLFR,275,278,	not_sec	2	P:GO:0008152; F:GO:0003824	-	-	P:metabolic process; F:catalytic activity	tim barrel metal-dependent hydrolase	2.00284e-169	20	1	263704	264594	+	FOC38T_00091	FOC38G_00091	2918844	Scaffold_0001	core	43.2138	93.4598
FOC38_00092	685		yes	11018	18	2.62774	GH28	Zn_clus/Fungal_trans	Fungal Zn(2)-Cys(6) binuclear cluster domain. /Fungal specific transcription factor domain.	Fungal_trans|Zn_clus	Fungal_trans,PF04082.13,9.80E-24, | Zn_clus,PF00172.13,1.50E-09,	0.108	67	N	0	nucl	0	o	6.79	0	0	o	684,^(X{5,70})[RKH]X[LMIFYW]X,LEERIKELE,55,63, | 684,^(X{5,70})[YFW]XC,TKKSAFSC,7,14,	684,[RKH]X[LMIFYW]X,REMA,576,579, | 684,[YFW]XC,WSC,324,326,	not_sec	6	P:GO:0006357; F:GO:0008270; F:GO:0046872; F:GO:0000981; F:GO:0003677; C:GO:0005634	-	-	P:regulation of transcription from RNA polymerase II promoter; F:zinc ion binding; F:metal ion binding; F:sequence-specific DNA binding RNA polymerase II transcription factor activity; F:DNA binding; C:nucleus	c6 transcription	0	20	8	265288	267690	-	FOC38T_00092	FOC38G_00092	2918844	Scaffold_0001	core	43.2138	93.4598
FOC38_00093	192		yes	576	1	0.520833						0.117	29	N	0	plas	4	i12-32o38-61i81-104o124-144i	90.92	40.29	4	i7-26o41-63i83-105o120-142i	191,^(X{5,70})[RKH]X[LMIFYW]X,DSFSSRLLL,34,42,	191,[RKH]X[LMIFYW]X,KNLR,160,163,	not_sec									1	269595	270170	+	FOC38T_00093	FOC38G_00093	2918844	Scaffold_0001	core	43.2138	93.4598
FOC38_00094	321		yes	1602	3	0.934579	GH27	MIP	Major intrinsic protein. MIP (Major Intrinsic Protein) family proteins exhibit essentially two distinct types of channel properties: (1) specific water transport by the aquaporins, and (2) small neutral solutes transport, such as glycerol by the glycerol facilitators.	MIP	MIP,PF00230.15,7.10E-43,	0.121	8	N	0	plas	6	i36-58o78-98i110-141o161-184i196-217o237-256i	135.08	22.08	6	i39-61o76-98i105-127o163-185i192-214o234-256i		320,[RKH]X[LMIFYW]X,HFFG,280,283, | 320,[YFW]XC,FGC,250,252,	not_sec	3	P:GO:0006810; C:GO:0016021; F:GO:0005215	-	-	P:transport; C:integral to membrane; F:transporter activity	hypothetical protein FOXB_10129 [Fusarium oxysporum Fo5176]	0	20	2	270503	271528	-	FOC38T_00094	FOC38G_00094	2918844	Scaffold_0001	core	43.2138	93.4598
FOC38_00095	362		yes	1982	3	0.828729				2-Hacid_dh|2-Hacid_dh_C	2-Hacid_dh,PF00389.25,1.60E-08, | 2-Hacid_dh_C,PF02826.14,2.60E-51,	0.114	19	N	0	cyto	0	o	0.06	0	0	o	361,^(X{5,70})[RKH]X[LMIFYW]X,ADPFFKKLD,16,24,	361,[RKH]X[LMIFYW]X,KSWY,337,340,	not_sec	3	F:GO:0051287; P:GO:0055114; F:GO:0016616	EC:1.1.1.0	(1.1) Acting on the CH-OH group of donors	F:NAD binding; P:oxidation-reduction process; F:oxidoreductase activity, acting on the CH-OH group of donors, NAD or NADP as acceptor	glyoxylate reductase	0	20	2	274646	275784	-	FOC38T_00095	FOC38G_00095	2918844	Scaffold_0001	core	43.2138	93.4598
FOC38_00096	263		yes	2035	3	1.14068				adh_short|KR	adh_short,PF00106.20,3.90E-23, | KR,PF08659.5,4.50E-11,	0.194	21	N	0	cyto	0	o	0.08	0.01	0	o	262,^(X{5,70})[RKH]X[LMIFYW]X,VEDICANGG,22,30, | 262,^(X{5,70})[YFW]XC,PSAKFFEC,51,58,	262,[RKH]X[LMIFYW]X,KEFA,230,233, | 262,[YFW]XC,FEC,56,58,	not_sec	3	F:GO:0051287; P:GO:0055114; F:GO:0016616	EC:1.1.1.0	(1.1) Acting on the CH-OH group of donors	F:NAD binding; P:oxidation-reduction process; F:oxidoreductase activity, acting on the CH-OH group of donors, NAD or NADP as acceptor	3-hydroxyacyl- dehydrogenase	1.33963e-149	20	3	276230	277133	-	FOC38T_00096	FOC38G_00096	2918844	Scaffold_0001	core	43.2138	93.4598
FOC38_00097	384		yes	3480	9	2.34375				HMGL-like	HMGL-like,PF00682.14,2.10E-67,	0.109	58	N	0	cyto	0	o	0	0	0	o	383,^(X{5,70})[RKH]X[LMIFYW]X,DNHVGHAIG,21,29,	383,[RKH]X[LMIFYW]X,KLLQ,335,338,	not_sec	5	F:GO:0004410; C:GO:0005634; C:GO:0005739; P:GO:0019878; P:GO:0006090	EC:2.3.3.14	(2.3) Acyltransferases	F:homocitrate synthase activity; C:nucleus; C:mitochondrion; P:lysine biosynthetic process via aminoadipic acid; P:pyruvate metabolic process	homocitrate synthase	0	20	4	277634	278943	-	FOC38T_00097	FOC38G_00097	2918844	Scaffold_0001	core	43.2138	93.4598
FOC38_00098	340		yes	1469	3	0.882353				Arf|Miro|Ras	Arf,PF00025.16,1.00E-11, | Miro,PF08477.8,6.50E-16, | Ras,PF00071.17,1.20E-42,	0.11	43	N	0	nucl	0	o	0.36	0.03	0	o	339,^(X{5,70})[RKH]X[LMIFYW]X,YDYLAKIIL,27,35,	339,[RKH]X[LMIFYW]X,REWE,321,324,	not_sec	3	F:GO:0005525; P:GO:0007264; P:GO:0015031	-	-	F:GTP binding; P:small GTPase mediated signal transduction; P:protein transport	gtp-binding protein ypt4	0	20	4	280161	281400	+	FOC38T_00098	FOC38G_00098	2918844	Scaffold_0001	core	43.2138	93.4598
FOC38_00099	856		yes	3078	10	1.16822	GH2	Glyco_hydro_2	Glycosyl hydrolases family 2. This family contains beta-galactosidase, beta-mannosidase and beta-glucuronidase activities.	Glyco_hydro_2|Glyco_hydro_2_C|Glyco_hydro_2_N	Glyco_hydro_2,PF00703.16,4.40E-13, | Glyco_hydro_2_C,PF02836.12,5.80E-05, | Glyco_hydro_2_N,PF02837.13,2.60E-12,	0.108	29	N	0	cyto_nucl	0	o	0	0	0	o	855,^(X{5,70})[RKH]X[LMIFYW]X,VTPIDKKWQ,6,14,	855,[RKH]X[LMIFYW]X,KGLA,805,808, | 855,[YFW]XC,FAC,389,391,	not_sec	3	F:GO:0004567; P:GO:0005975; F:GO:0043169	EC:3.2.1.25	(3.2) Glycosylases	F:beta-mannosidase activity; P:carbohydrate metabolic process; F:cation binding	glycosyl hydrolase family 2	0	20	2	282272	284887	+	FOC38T_00099	FOC38G_00099	2918844	Scaffold_0001	core	43.2138	93.4598
FOC38_00100	417		yes	1560		0				Inhibitor_I9|Peptidase_S8	Inhibitor_I9,PF05922.11,6.80E-16, | Peptidase_S8,PF00082.17,3.70E-43,	0.569	21	Y	Y	extr	0	n7-15c20/21o	3.91	1.15	0	o	416,^(X{5,70})[RKH]X[LMIFYW]X,KVDSSKIIP,26,34,	416,[RKH]X[LMIFYW]X,KVFQ,228,231,	sec_all	4	P:GO:0043086; P:GO:0006508; F:GO:0042802; F:GO:0004252	EC:3.4.21.0	(3.4) Acting on peptide bonds (peptide hydrolases)	P:negative regulation of catalytic activity; P:proteolysis; F:identical protein binding; F:serine-type endopeptidase activity	alkaline serine protease alp1	0	20	2	291128	292429	+	FOC38T_00100	FOC38G_00100	2918844	Scaffold_0001	core	43.2138	93.4598
FOC38_00101	560		yes	3568	5	0.892857	GT48	Sugar_tr	Sugar (and other) transporter.	MFS_1|Sugar_tr	MFS_1,PF07690.11,1.30E-23, | Sugar_tr,PF00083.19,2.80E-107,	0.115	44	N	0	plas	12	i26-43o69-92i99-116o128-147i159-180o195-218i306-327o342-364i371-392o404-431i443-462o474-492i	256.63	21.22	12	i26-48o70-92i99-118o128-147i159-181o196-218i305-327o342-364i373-392o402-424i444-466o471-493i	559,^(X{5,70})[RKH]X[LMIFYW]X,YQNRWRTLA,13,21,	559,[RKH]X[LMIFYW]X,KALV,541,544, | 559,[YFW]XC,YFC,489,491,	not_sec	3	F:GO:0022891; C:GO:0016021; P:GO:0055085	-	-	F:substrate-specific transmembrane transporter activity; C:integral to membrane; P:transmembrane transport	mfs quinate	0	20	4	296049	297883	+	FOC38T_00101	FOC38G_00101	2918844	Scaffold_0001	core	43.2138	93.4598
FOC38_00102	618		yes	4615	9	1.45631				malic|Malic_M	malic,PF00390.14,3.60E-67, | Malic_M,PF03949.10,7.10E-80,	0.123	54	N	0	cyto	0	o	0.13	0.03	0	o	617,^(X{5,70})[RKH]X[LMIFYW]X,PPDERREFN,55,63,	617,[RKH]X[LMIFYW]X,RPLK,587,590, | 617,[YFW]XC,FAC,287,289,	not_sec	8	F:GO:0046872; P:GO:0006090; F:GO:0051287; F:GO:0016619; P:GO:0006108; P:GO:0006520; C:GO:0005739; P:GO:0006099	EC:1.1.1.38	(1.1) Acting on the CH-OH group of donors	F:metal ion binding; P:pyruvate metabolic process; F:NAD binding; F:malate dehydrogenase (oxaloacetate-decarboxylating) activity; P:malate metabolic process; P:cellular amino acid metabolic process; C:mitochondrion; P:tricarboxylic acid cycle	nad-dependent malic enzyme	0	20	5	298929	300983	+	FOC38T_00102	FOC38G_00102	2918844	Scaffold_0001	core	43.2138	93.4598
FOC38_00103	502		yes	2462	2	0.398406				DUF2413	DUF2413,PF10310.4,3.60E-138,	0.108	40	N	0	nucl	0	o	0	0	0	o	501,^(X{5,70})[RKH]X[LMIFYW]X,TSAASKALA,38,46,	501,[LI]XAR,LFAR,350,353, | 501,[RKH]X[LMIFYW]X,RRME,482,485,	not_sec									2	301255	302810	-	FOC38T_00103	FOC38G_00103	2918844	Scaffold_0001	core	43.2138	93.4598
FOC38_00104	1463		yes	8290		0						0.11	27	N	Y	nucl	0	n14-21c26/27o	0	0	0	o	1462,^(X{5,70})[RKH]X[LMIFYW]X,MPQRRRPLG,7,15,	1462,[RKH]X[LMIFYW]X,HGMP,1453,1456, | 1462,RXLR,RSLR,966,969,	not_sec									2	304212	308653	+	FOC38T_00104	FOC38G_00104	2918844	Scaffold_0001	core	43.2138	93.4598
FOC38_00105	140		yes	1328	1	0.714286				Ribosomal_L14	Ribosomal_L14,PF00238.14,7.40E-32,	0.128	34	N	0	cyto	0	o	0.09	0.08	0	o	139,^(X{5,70})[LI]XAR,IAVKGIGAR,39,47, | 139,^(X{5,70})[RKH]X[LMIFYW]X,DNSGARNLY,29,37,	139,[LI]XAR,IGAR,44,47, | 139,[RKH]X[LMIFYW]X,KRFD,88,91,	not_sec	6	C:GO:0005840; F:GO:0008233; F:GO:0003735; P:GO:0006508; P:GO:0006412; P:GO:0042254	-	-	C:ribosome; F:peptidase activity; F:structural constituent of ribosome; P:proteolysis; P:translation; P:ribosome biogenesis	60s ribosomal protein l23	6.53231e-73	20	5	310044	311064	-	FOC38T_00105	FOC38G_00105	2918844	Scaffold_0001	core	43.2138	93.4598
FOC38_00106	349		yes	1459		0				NUDIX	NUDIX,PF00293.23,1.00E-11,	0.128	42	N	0	mito	0	o	0.62	0	0	o	348,^(X{5,70})[RKH]X[LMIFYW]X,GGNLDPYHD,53,61,	348,[LI]XAR,LVAR,219,222, | 348,[RKH]X[LMIFYW]X,KRIV,288,291,	not_sec	1	F:GO:0016787	-	-	F:hydrolase activity	nudix domain-containing protein	0	20	2	312272	313370	+	FOC38T_00106	FOC38G_00106	2918844	Scaffold_0001	core	43.2138	93.4598
FOC38_00107	318		yes	954	7	2.20126				Fic	Fic,PF02661.13,3.50E-09,	0.122	41	N	0	cysk	1	o227-248i	3.56	0.11	0	o	317,^(X{5,70})[RKH]X[LMIFYW]X,IEVLSRMIY,22,30,	317,[RKH]X[LMIFYW]X,HTYG,289,292, | 317,[YFW]XC,FRC,79,81,	not_sec									1	314000	314953	+	FOC38T_00107	FOC38G_00107	2918844	Scaffold_0001	core	43.2138	93.4598
FOC38_00108	952		yes	6663	10	1.05042	GH28	Zn_clus/Fungal_trans	Fungal Zn(2)-Cys(6) binuclear cluster domain. /Fungal specific transcription factor domain.	Fungal_trans|Zn_clus	Fungal_trans,PF04082.13,1.90E-23, | Zn_clus,PF00172.13,1.70E-09,	0.264	20	N	0	nucl	0	o	0.02	0	0	o		951,[RKH]X[LMIFYW]X,HTWS,942,945,	not_sec	6	P:GO:0006357; F:GO:0008270; F:GO:0046872; F:GO:0000981; F:GO:0003677; C:GO:0005634	-	-	P:regulation of transcription from RNA polymerase II promoter; F:zinc ion binding; F:metal ion binding; F:sequence-specific DNA binding RNA polymerase II transcription factor activity; F:DNA binding; C:nucleus	fungal specific transcription factor	0	20	3	315147	318107	-	FOC38T_00108	FOC38G_00108	2918844	Scaffold_0001	core	43.2138	93.4598
FOC38_00109	894		yes	2682	6	0.671141				AT_hook|AT_hook|Slx4	AT_hook,PF02178.14,0.0017, | AT_hook,PF02178.14,0.0017, | Slx4,PF09494.5,7.40E-26,	0.112	18	N	0	nucl	0	o	0	0	0	o	893,^(X{5,70})[LI]XAR,GPSGFISAR,59,67, | 893,^(X{5,70})[RKH]X[LMIFYW]X,GFISARQLY,62,70,	893,[LI]XAR,ISAR,64,67, | 893,[RKH]X[LMIFYW]X,KSIC,875,878, | 893,[YFW]XC,YSC,274,276,	not_sec	1	F:GO:0003677	-	-	F:DNA binding	at hook domain-containing protein	0	20	1	322251	324932	-	FOC38T_00109	FOC38G_00109	2918844	Scaffold_0001	core	43.2138	93.4598
FOC38_00110	88		yes	296	2	2.27273				Ribosomal_S21e	Ribosomal_S21e,PF01249.13,3.40E-41,	0.162	20	N	0	cyto_nucl	0	o	0	0	0	o	87,^(X{5,70})[RKH]X[LMIFYW]X,CSATNRIIK,17,25,	87,[RKH]X[LMIFYW]X,RAMG,60,63,	not_sec	6	P:GO:0000461; P:GO:0043581; F:GO:0003735; P:GO:0006414; C:GO:0022627; P:GO:0000447	-	-	P:endonucleolytic cleavage to generate mature 3'-end of SSU-rRNA from (SSU-rRNA, 5.8S rRNA, LSU-rRNA); P:mycelium development; F:structural constituent of ribosome; P:translational elongation; C:cytosolic small ribosomal subunit; P:endonucleolytic cleavag	40s ribosomal protein s21	9.3667e-44	20	2	325361	325698	+	FOC38T_00110	FOC38G_00110	2918844	Scaffold_0001	core	43.2138	93.4598
FOC38_00111	590		yes	2663	9	1.52542				DNA_photolyase|FAD_binding_7	DNA_photolyase,PF00875.13,1.20E-40, | FAD_binding_7,PF03441.9,1.30E-105,	0.111	46	N	0	nucl	0	o	0.01	0	0	o	589,^(X{5,70})[RKH]X[LMIFYW]X,NGIAIRKFY,45,53,	589,HVLVXXP,HVLVHWP,399,405, | 589,[LI]XAR,ISAR,359,362, | 589,[RKH]X[LMIFYW]X,RALA,576,579, | 589,[YFW]XC,YVC,406,408,	not_sec	2	P:GO:0006281; F:GO:0003904	EC:4.1.99.3	(4.1) Carbon-carbon lyases	P:DNA repair; F:deoxyribodipyrimidine photo-lyase activity	deoxyribodipyrimidine photo-lyase	0	20	3	326600	328475	-	FOC38T_00111	FOC38G_00111	2918844	Scaffold_0001	core	43.2138	93.4598
FOC38_00112	502		yes	1506	2	0.398406				XLF	XLF,PF09302.6,1.80E-21,	0.113	48	N	0	nucl	0	o	0	0	0	o	501,^(X{5,70})[RKH]X[LMIFYW]X,ETLDRKAIF,4,12,	501,[RKH]X[LMIFYW]X,KELE,484,487,	not_sec	4	F:GO:0003677; P:GO:0006302; C:GO:0005634; P:GO:0006310	-	-	F:DNA binding; P:double-strand break repair; C:nucleus; P:DNA recombination	xlf family protein	0	20	1	329957	331462	+	FOC38T_00112	FOC38G_00112	2918844	Scaffold_0001	core	43.2138	93.4598
FOC38_00113	615		yes	2685	5	0.813008				Fork_head	Fork_head,PF00250.13,3.70E-12,	0.11	42	N	0	nucl	0	o	0	0	0	o		614,[RKH]X[LMIFYW]X,RLIG,597,600,	not_sec	5	P:GO:0006355; F:GO:0043565; F:GO:0003700; C:GO:0005667; P:GO:0045449	-	-	P:regulation of transcription, DNA-dependent; F:sequence-specific DNA binding; F:sequence-specific DNA binding transcription factor activity; C:transcription factor complex; P:regulation of transcription, DNA-dependent	forkhead domain-containing protein	0	20	2	338221	340267	-	FOC38T_00113	FOC38G_00113	2918844	Scaffold_0001	core	43.2138	93.4598
FOC38_00114	528		yes	1764	5	0.94697				CactinC_cactus|Cactin_mid	CactinC_cactus,PF09732.4,1.10E-49, | Cactin_mid,PF10312.4,2.00E-60,	0.109	19	N	0	nucl	0	o	0	0	0	o	527,^(X{5,70})[RKH]X[LMIFYW]X,VTSPRHDPT,20,28,	527,[RKH]X[LMIFYW]X,RCFD,483,486, | 527,RXLR,RSLR,220,223,	not_sec									2	341490	344365	-	FOC38T_00114	FOC38G_00114	2918844	Scaffold_0001	core	43.2138	93.4598
FOC38_00115	222	SSP	yes	805	2	0.900901						0.662	19	Y	Y	extr	0	n2-13c18/19o	17.12	1.57	0	o	221,^(X{5,70})[RKH]X[LMIFYW]X,VDFNKKNLT,50,58,	221,[RKH]X[LMIFYW]X,HEWS,73,76, | 221,[YFW]XC,YNC,142,144,	sec_all									2	345904	346618	+	FOC38T_00115	FOC38G_00115	2918844	Scaffold_0001	core	43.2138	93.4598
FOC38_00116	625		yes	1875	4	0.64				Pkinase|Pkinase_Tyr	Pkinase,PF00069.20,1.50E-36, | Pkinase_Tyr,PF07714.12,7.70E-18,	0.11	68	N	0	nucl	0	o	0.08	0	0	o	624,^(X{5,70})[LI]XAR,FSQSEIDAR,20,28, | 624,^(X{5,70})[RKH]X[LMIFYW]X,IDARFKGIG,25,33,	624,[LI]XAR,IDAR,25,28, | 624,[RKH]X[LMIFYW]X,KSLN,581,584,	not_sec	4	P:GO:0006468; F:GO:0005524; F:GO:0004674; P:GO:0009069	EC:2.7.11.0	(2.7) Transferring phosphorous-containing groups	P:protein phosphorylation; F:ATP binding; F:protein serine/threonine kinase activity; P:serine family amino acid metabolic process	camk protein kinase	0	20	1	347131	349005	-	FOC38T_00116	FOC38G_00116	2918844	Scaffold_0001	core	43.2138	93.4598
FOC38_00117	402		yes	1206	3	0.746269						0.108	63	N	0	nucl	0	o	0	0	0	o	401,^(X{5,70})[RKH]X[LMIFYW]X,RDDLFHTLH,17,25,	401,[RKH]X[LMIFYW]X,KRLD,398,401,	not_sec	4	P:GO:0006508; F:GO:0004181; F:GO:0008270; F:GO:0008236	EC:3.4.17.0	(3.4) Acting on peptide bonds (peptide hydrolases)	P:proteolysis; F:metallocarboxypeptidase activity; F:zinc ion binding; F:serine-type peptidase activity	hypothetical protein FPSE_09222 [Fusarium pseudograminearum CS3096]	8.81336e-165	20	1	351448	352653	+	FOC38T_00117	FOC38G_00117	2918844	Scaffold_0001	core	43.2138	93.4598
FOC38_00118	649		yes	2906	4	0.616333				Abhydrolase_3|Abhydrolase_4|Abhydrolase_5|Abhydrolase_6|DLH|Peptidase_S9	Abhydrolase_3,PF07859.8,2.60E-05, | Abhydrolase_4,PF08386.5,2.20E-05, | Abhydrolase_5,PF12695.2,1.80E-15, | Abhydrolase_6,PF12697.2,3.40E-11, | DLH,PF01738.13,1.80E-08, | Peptidase_S9,PF00326.16,7.50E-41,	0.118	44	N	0	cyto_nucl	0	o	0.01	0	0	o	648,^(X{5,70})[RKH]X[LMIFYW]X,IVSKTRRLA,24,32,	648,[RKH]X[LMIFYW]X,KTLL,645,648,	not_sec	4	P:GO:0006508; F:GO:0004181; F:GO:0008270; F:GO:0008236	EC:3.4.17.0	(3.4) Acting on peptide bonds (peptide hydrolases)	P:proteolysis; F:metallocarboxypeptidase activity; F:zinc ion binding; F:serine-type peptidase activity	dipeptidyl peptidase	0	20	3	354040	356080	+	FOC38T_00118	FOC38G_00118	2918844	Scaffold_0001	core	43.2138	93.4598
FOC38_00119	341		yes	1708	3	0.879765				Aldolase_II	Aldolase_II,PF00596.16,1.10E-46,	0.118	32	N	0	mito	0	o	0.01	0	0	o	340,^(X{5,70})[RKH]X[LMIFYW]X,TAPLKRVIS,9,17,	340,[RKH]X[LMIFYW]X,RQII,295,298,	not_sec	2	F:GO:0046872; F:GO:0016829	-	-	F:metal ion binding; F:lyase activity	class ii aldolase family protein	0	20	3	356269	357393	-	FOC38T_00119	FOC38G_00119	2918844	Scaffold_0001	core	43.2138	93.4598
FOC38_00120	332		yes	1812	7	2.10843						0.341	34	N	0	plas	4	i20-44o160-181i234-258o278-298i	89.8	23.28	4	i17-39o164-186i230-252o278-300i	331,^(X{5,70})RGD,GTTIIRGD,40,47, | 331,^(X{5,70})[RKH]X[LMIFYW]X,TKPTRKNIS,7,15,	331,RGD,RGD,45,47, | 331,[RKH]X[LMIFYW]X,KGWM,305,308, | 331,[YFW]XC,FNC,129,131,	not_sec									2	357846	358941	-	FOC38T_00120	FOC38G_00120	2918844	Scaffold_0001	core	43.2138	93.4598
FOC38_00121	698		yes	2094	10	1.43266						0.405	17	Y	Y	extr	0	n4-15c20/21o	0.04	0.04	0	o		697,[RKH]X[LMIFYW]X,KKIS,458,461, | 697,[YFW]XC,FAC,462,464,	sec_all									1	360833	362926	+	FOC38T_00121	FOC38G_00121	2918844	Scaffold_0001	core	43.2138	93.4598
FOC38_00122	275		yes	1057	7	2.54545				DUF1275	DUF1275,PF06912.6,3.20E-34,	0.107	66	N	0	plas	6	i42-61o99-117i129-149o161-182i221-238o244-265i	122.01	9.21	4	i129-151o161-183i221-238o243-265i	274,^(X{5,70})[RKH]X[LMIFYW]X,STPGPRLYK,93,101,	274,[LI]XAR,LFAR,115,118, | 274,[RKH]X[LMIFYW]X,KELF,207,210,	not_sec									2	363719	364594	+	FOC38T_00122	FOC38G_00122	2918844	Scaffold_0001	core	43.2138	93.4598
FOC38_00123	498		yes	3180	5	1.00402	GT48	MFS_1	Major Facilitator Superfamily.	MFS_1	MFS_1,PF07690.11,2.80E-31,	0.121	36	N	0	plas	12	i58-81o101-119i131-148o160-178i190-211o223-245i297-324o330-350i357-377o383-407i419-441o453-474i	243.98	0.8	11	o101-123i130-149o155-177i190-212o222-244i299-321o331-350i357-379o389-411i418-440o453-475i	497,^(X{5,70})[RKH]X[LMIFYW]X,DRTNIGNAM,72,80,	497,[RKH]X[LMIFYW]X,RCYK,493,496, | 497,RXLR,RQLR,479,482, | 497,[YFW]XC,YRC,492,494,	not_sec	2	P:GO:0055085; C:GO:0016021	-	-	P:transmembrane transport; C:integral to membrane	major facilitator superfamily transporter	0	20	4	366736	368438	+	FOC38T_00123	FOC38G_00123	2918844	Scaffold_0001	core	43.2138	93.4598
FOC38_00124	576		yes	2871	3	0.520833				Pkinase|Pkinase_Tyr	Pkinase,PF00069.20,4.50E-73, | Pkinase_Tyr,PF07714.12,5.60E-38,	0.121	54	N	0	mito	1	i315-333o	0.12	0	0	o	575,^(X{5,70})[RKH]X[LMIFYW]X,TIQQLKNFI,3,11,	575,[RKH]X[LMIFYW]X,RGYG,526,529,	not_sec	4	P:GO:0006468; F:GO:0005524; F:GO:0004674; P:GO:0009069	EC:2.7.11.0	(2.7) Transferring phosphorous-containing groups	P:protein phosphorylation; F:ATP binding; F:protein serine/threonine kinase activity; P:serine family amino acid metabolic process	calcium calmodulin-dependent protein	0	20	4	371862	374100	+	FOC38T_00124	FOC38G_00124	2918844	Scaffold_0001	core	43.2138	93.4598
FOC38_00125	184		yes	851	7	3.80435						0.251	36	N	0	cysk	0	o	0	0	0	o	183,^(X{5,70})[RKH]X[LMIFYW]X,PEQHVRAIL,14,22, | 183,^(X{5,70})[YFW]XC,AMNDLFVC,56,63,	183,[RKH]X[LMIFYW]X,KAMN,55,58, | 183,[YFW]XC,WTC,122,124,	not_sec	1	F:GO:0008270	-	-	F:zinc ion binding	hypothetical protein FOXB_05642 [Fusarium oxysporum Fo5176]	2.15787e-103	20	2	374737	375351	-	FOC38T_00125	FOC38G_00125	2918844	Scaffold_0001	core	43.2138	93.4598
FOC38_00126	159		yes	725	9	5.66038						0.119	25	N	0	nucl	0	o	0	0	0	o	158,^(X{5,70})[RKH]X[LMIFYW]X,PDATVRAIL,5,13,	158,[RKH]X[LMIFYW]X,RALS,25,28, | 158,[YFW]XC,WTC,114,116,	not_sec	2	P:GO:0008152; F:GO:0043169	-	-	P:metabolic process; F:cation binding	caib baif family enzyme	3.70941e-87	20	2	375631	376162	-	FOC38T_00126	FOC38G_00126	2918844	Scaffold_0001	core	43.2138	93.4598
FOC38_00127	457		yes	6599	14	3.06346	CE5	Cutinase/Cutinase	Cutinase. /Cutinase.	Cutinase|Cutinase	Cutinase,PF01083.17,2.80E-79, | Cutinase,PF01083.17,2.80E-79,	0.694	18	Y	Y	plas	0	n2-12c17/18o	14.35	0.1	0	o	456,^(X{5,70})[LI]XAR,SGAHIIVAR,30,38, | 456,^(X{5,70})[RKH]X[LMIFYW]X,MLLILRYFI,1,9,	456,[LI]XAR,IVAR,262,265, | 456,[RKH]X[LMIFYW]X,KAWK,450,453,	not_sec	2	P:GO:0008152; F:GO:0016787	-	-	P:metabolic process; F:hydrolase activity	acetyl xylanesterase	5.7764e-133	20	8	376872	379647	+	FOC38T_00127	FOC38G_00127	2918844	Scaffold_0001	core	43.2138	93.4598
FOC38_00128	388		yes	1164	5	1.28866						0.133	24	N	0	nucl	0	o	1.19	0	0	o	387,^(X{5,70})[RKH]X[LMIFYW]X,SDNSSDSEP,17,25,	387,[RKH]X[LMIFYW]X,HLIR,353,356,	not_sec									1	380120	381283	-	FOC38T_00128	FOC38G_00128	2918844	Scaffold_0001	core	43.2138	93.4598
FOC38_00129	338		yes	2656	2	0.591716				JAB|MitMem_reg|Prok-JAB	JAB,PF01398.16,4.10E-35, | MitMem_reg,PF13012.1,1.70E-26, | Prok-JAB,PF14464.1,5.20E-08,	0.172	51	N	Y	cyto	0	n6-16c21/22o	0.01	0.01	0	o	337,^(X{5,70})[RKH]X[LMIFYW]X,SLALLKMLR,38,46,	337,[RKH]X[LMIFYW]X,RQMI,304,307, | 337,[YFW]XC,FGC,121,123,	not_sec	1	C:GO:0000502	-	-	C:proteasome complex	26s proteasome regulatory subunit	0	20	3	381892	383039	-	FOC38T_00129	FOC38G_00129	2918844	Scaffold_0001	core	43.2138	93.4598
FOC38_00130	651		yes	3682	8	1.22888				Hist_deacetyl	Hist_deacetyl,PF00850.14,1.30E-78,	0.119	39	N	0	cyto	0	o	0.01	0	0	o	650,^(X{5,70})[RKH]X[LMIFYW]X,AYVTGHPMK,34,42,	650,[RKH]X[LMIFYW]X,KTIE,604,607,	not_sec	8	P:GO:0070933; F:GO:0097372; P:GO:0006355; F:GO:0032041; P:GO:0070932; F:GO:0046970; F:GO:0046969; C:GO:0000118	EC:3.5.1.98	(3.5) Acting on carbon-nitrogen bonds, other than peptide bonds	P:histone H4 deacetylation; F:NAD-dependent histone deacetylase activity (H3-K18 specific); P:regulation of transcription, DNA-dependent; F:NAD-dependent histone deacetylase activity (H3-K14 specific); P:histone H3 deacetylation; F:NAD-dependent histone d	histone deacetylase rpd3	0	20	4	383620	385743	+	FOC38T_00130	FOC38G_00130	2918844	Scaffold_0001	core	43.2138	93.4598
FOC38_00131	151		yes	453	3	1.98675						0.12	27	N	0	nucl	0	o	0	0	0	o	150,^(X{5,70})[RKH]X[LMIFYW]X,MAEVGHTFG,18,26,	150,[RKH]X[LMIFYW]X,RAIE,90,93,	not_sec									1	386343	386795	-	FOC38T_00131	FOC38G_00131	2918844	Scaffold_0001	core	43.2138	93.4598
FOC38_00132	384		yes	1418	6	1.5625				RNA_pol_Rpc34	RNA_pol_Rpc34,PF05158.7,3.00E-97,	0.108	5	N	0	cyto	0	o	0	0	0	o	383,^(X{5,70})[LI]XAR,NRDLMLLAR,48,56, | 383,^(X{5,70})[RKH]X[LMIFYW]X,DVIPNRDLM,44,52,	383,[LI]XAR,LLAR,53,56, | 383,[RKH]X[LMIFYW]X,RWLG,378,381,	not_sec	6	F:GO:0003899; P:GO:0006351; F:GO:0003677; C:GO:0005730; P:GO:0006144; P:GO:0006206	EC:2.7.7.6	(2.7) Transferring phosphorous-containing groups	F:DNA-directed RNA polymerase activity; P:transcription, DNA-dependent; F:DNA binding; C:nucleolus; P:purine nucleobase metabolic process; P:pyrimidine nucleobase metabolic process	dna-directed rna polymerase iii subunit rpc6	0	20	2	387816	389023	+	FOC38T_00132	FOC38G_00132	2918844	Scaffold_0001	core	43.2138	93.4598
FOC38_00133	181		yes	2017	1	0.552486	GT66	Pro_isomerase	Cyclophilin type peptidyl-prolyl cis-trans isomerase/CLD. The peptidyl-prolyl cis-trans isomerases, also known as cyclophilins, share this domain of about 109 amino acids. Cyclophilins have been found in all organisms studied so far and catalyze peptidyl-prolyl isomerisation during which the peptide bond preceding proline (the peptidyl-prolyl bond) is stabilised in the cis conformation. Mammalian…	Pro_isomerase	Pro_isomerase,PF00160.16,6.80E-42,	0.11	50	N	0	cyto	0	o	0.02	0	0	o	180,^(X{5,70})[RKH]X[LMIFYW]X,LSMANAGPN,110,118,	180,[RKH]X[LMIFYW]X,KALE,154,157,	not_sec	3	P:GO:0006457; P:GO:0000413; F:GO:0003755	EC:5.2.1.8	(5.2) Cis-trans-isomerases	P:protein folding; P:protein peptidyl-prolyl isomerization; F:peptidyl-prolyl cis-trans isomerase activity	peptidyl-prolyl cis-trans isomerase	4.83818e-102	20	5	389444	390377	-	FOC38T_00133	FOC38G_00133	2918844	Scaffold_0001	core	43.2138	93.4598
FOC38_00134	540		yes	2010		0				ENTH	ENTH,PF01417.15,1.20E-46,	0.114	28	N	0	nucl	0	o	0.04	0	0	o		539,RGD,RGD,236,238, | 539,[RKH]X[LMIFYW]X,KELA,144,147,	not_sec									4	392322	394105	+	FOC38T_00134	FOC38G_00134	2918844	Scaffold_0001	core	43.2138	93.4598
FOC38_00135	189		yes	729	7	3.7037						0.157	41	N	0	plas	4	i17-35o47-69i76-94o150-172i	88.15	34.25	4	i20-37o47-69i76-98o150-172i	188,^(X{5,70})[RKH]X[LMIFYW]X,LGALGHTWT,5,13,	188,[RKH]X[LMIFYW]X,KDIE,184,187,	not_sec									2	395306	395928	+	FOC38T_00135	FOC38G_00135	2918844	Scaffold_0001	core	43.2138	93.4598
FOC38_00136	113		yes	339	1	0.884956						0.117	24	N	0	nucl	0	o	0	0	0	o	112,^(X{5,70})[RKH]X[LMIFYW]X,TLAMAKRFD,9,17,	112,[RKH]X[LMIFYW]X,KTLL,83,86,	not_sec									1	395986	396324	+	FOC38T_00136	FOC38G_00136	2918844	Scaffold_0001	core	43.2138	93.4598
FOC38_00137	612		yes	1836	14	2.28758				Fungal_trans_2|Zn_clus	Fungal_trans_2,PF11951.3,3.30E-66, | Zn_clus,PF00172.13,4.50E-07,	0.109	24	N	0	mito	0	o	1.84	0	0	o	611,^(X{5,70})[RKH]X[LMIFYW]X,GGPKQKAMA,55,63, | 611,^(X{5,70})[YFW]XC,SNAGCWTC,12,19,	611,[RKH]X[LMIFYW]X,KCLQ,599,602, | 611,[YFW]XC,WTC,17,19,	not_sec	4	F:GO:0000981; P:GO:0006357; C:GO:0005634; F:GO:0008270	-	-	F:sequence-specific DNA binding RNA polymerase II transcription factor activity; P:regulation of transcription from RNA polymerase II promoter; C:nucleus; F:zinc ion binding	c6 transcription	0	20	1	396800	398635	-	FOC38T_00137	FOC38G_00137	2918844	Scaffold_0001	core	43.2138	93.4598
FOC38_00138	235		yes	1308	8	3.40426	GT20	Ctr	Ctr copper transporter family. The redox active metal copper is an essential cofactor in critical biological processes such as respiration, iron transport, oxidative stress protection, hormone production, and pigmentation. A widely conserved family of high-affinity copper transport proteins (Ctr proteins) mediates copper uptake at the plasma membrane. A series of clustered methionine residues in …	Ctr	Ctr,PF04145.10,2.80E-29,	0.168	29	N	0	plas	3	o59-77i165-183o189-208i	51.34	5.77	2	o55-77i177-199o	234,^(X{5,70})[RKH]X[LMIFYW]X,TCFISKAWY,44,52,	234,[RKH]X[LMIFYW]X,RAFQ,224,227,	not_sec	3	P:GO:0035434; C:GO:0016021; F:GO:0005375	-	-	P:copper ion transmembrane transport; C:integral to membrane; F:copper ion transmembrane transporter activity	ctr copper transporter family protein	1.11429e-114	20	2	399440	400205	-	FOC38T_00138	FOC38G_00138	2918844	Scaffold_0001	core	43.2138	93.4598
FOC38_00139	127		yes	634		0						0.339	17	N	0	mito	0	i	0	0	0	o	126,^(X{5,70})[RKH]X[LMIFYW]X,RKVRAKYLA,12,20,	126,[RKH]X[LMIFYW]X,RALH,84,87,	not_sec									2	401783	402226	-	FOC38T_00139	FOC38G_00139	2918844	Scaffold_0001	core	43.2138	93.4598
FOC38_00140	264		yes	1823	1	0.378788				NAD_binding_10	NAD_binding_10,PF13460.1,4.00E-18,	0.13	31	N	0	mito	0	o	0.09	0.09	0	o	263,^(X{5,70})[RKH]X[LMIFYW]X,ISEGLPGEH,47,55,	263,[LI]XAR,LGAR,128,131, | 263,[RKH]X[LMIFYW]X,HWLD,229,232,	not_sec	1	F:GO:0000166	-	-	F:nucleotide binding	nad dependent epimerase dehydratase	3.32935e-145	20	3	403029	403929	-	FOC38T_00140	FOC38G_00140	2918844	Scaffold_0001	core	43.2138	93.4598
FOC38_00141	220		yes	1273	4	1.81818						0.106	4	N	0	nucl	0	o	0.01	0	0	o		219,[RKH]X[LMIFYW]X,RPFY,199,202,	not_sec									3	405391	406182	-	FOC38T_00141	FOC38G_00141	2918844	Scaffold_0001	core	43.2138	93.4598
FOC38_00142	297		yes	2075	1	0.3367				Hemerythrin	Hemerythrin,PF01814.18,2.40E-10,	0.146	25	N	Y	extr	0	n6-19c24/25o	21.84	20.86	1	i7-29o		296,[RKH]X[LMIFYW]X,RGLK,292,295,	not_sec	4	P:GO:0030001; C:GO:0016020; F:GO:0046873; P:GO:0055085	-	-	P:metal ion transport; C:membrane; F:metal ion transmembrane transporter activity; P:transmembrane transport	hemerythrin hhe cation binding domain-containing protein	2.51037e-167	20	3	406736	407743	-	FOC38T_00142	FOC38G_00142	2918844	Scaffold_0001	core	43.2138	93.4598
FOC38_00143	450		yes	3832	6	1.33333				Zip	Zip,PF02535.17,8.30E-52,	0.214	67	N	0	plas	8	o49-71i83-104o124-146i295-314o320-343i355-375o387-410i431-448o	163.45	11.96	7	o48-70i82-104o124-146i305-327o353-375i387-409o429-448i	449,^(X{5,70})[RKH]X[LMIFYW]X,YDTSAHVFA,45,53,	449,[LI]XAR,LTAR,146,149, | 449,[RKH]X[LMIFYW]X,RAYM,430,433, | 449,RXLR,RRLR,427,430, | 449,[YFW]XC,FYC,85,87, | 449,YXSL[RK],YASLK,256,260,	not_sec	4	P:GO:0030001; C:GO:0016020; F:GO:0046873; P:GO:0055085	-	-	P:metal ion transport; C:membrane; F:metal ion transmembrane transporter activity; P:transmembrane transport	zinc-regulated transporter 1	0	20	3	408315	409762	-	FOC38T_00143	FOC38G_00143	2918844	Scaffold_0001	core	43.2138	93.4598
FOC38_00144	837		yes	3712	9	1.07527	GH3	Glyco_hydro_3/Glyco_hydro_3_C/Glyco_hydro_3_C/Fn3-like	Glycosyl hydrolase family 3 N terminal domain. /Glycosyl hydrolase family 3 C-terminal domain. This domain is involved in catalysis and may be involved in binding beta-glucan. This domain is found associated with pfam00933./Glycosyl hydrolase family 3 C-terminal domain. This domain is involved in catalysis and may be involved in binding beta-glucan. This domain is found associated with pfam00933.…	Fn3-like|Glyco_hydro_3|Glyco_hydro_3_C|PA14	Fn3-like,PF14310.1,4.50E-23, | Glyco_hydro_3,PF00933.16,7.90E-87, | Glyco_hydro_3_C,PF01915.17,1.40E-58, | PA14,PF07691.7,4.70E-06,	0.129	25	N	0	cyto	0	o	0.63	0.24	0	o	836,^(X{5,70})[RKH]X[LMIFYW]X,SLLAGKDLW,20,28,	836,RGD,RGD,213,215, | 836,[RKH]X[LMIFYW]X,KSFD,832,835, | 836,RXLR,RTLR,167,170, | 836,[YFW]XC,FDC,697,699,	not_sec	4	F:GO:0005488; P:GO:0009251; P:GO:0044260; F:GO:0008422	EC:3.2.1.21	(3.2) Glycosylases	F:binding; P:glucan catabolic process; P:cellular macromolecule metabolic process; F:beta-glucosidase activity	glycoside hydrolase family 3	0	20	3	411039	413664	+	FOC38T_00144	FOC38G_00144	2918844	Scaffold_0001	core	43.2138	93.4598
FOC38_00145	160		yes	781	4	2.5				Rhodanese	Rhodanese,PF00581.15,1.10E-08,	0.126	45	N	0	cyto_nucl	0	o	0	0	0	o	159,^(X{5,70})[RKH]X[LMIFYW]X,QDTPQKQWW,7,15,	159,[RKH]X[LMIFYW]X,KAWE,153,156, | 159,[YFW]XC,FYC,98,100,	not_sec									2	417514	418048	+	FOC38T_00145	FOC38G_00145	2918844	Scaffold_0001	core	43.2138	93.4598
FOC38_00146	464		yes	1498	1	0.215517				NTR2	NTR2,PF15458.1,6.10E-73,	0.111	46	N	0	nucl	0	o	0	0	0	o	463,^(X{5,70})[RKH]X[LMIFYW]X,AKAGRKPFR,44,52,	463,[RKH]X[LMIFYW]X,RGLE,444,447,	not_sec									2	418892	420352	+	FOC38T_00146	FOC38G_00146	2918844	Scaffold_0001	core	43.2138	93.4598
FOC38_00147	505		yes	5398	3	0.594059	GT34	p450	Cytochrome P450. Cytochrome P450s are haem-thiolate proteins involved in the oxidative degradation of various compounds. They are particularly well known for their role in the degradation of environmental toxins and mutagens. They can be divided into 4 classes, according to the method by which electrons from NAD(P)H are delivered to the catalytic site. Sequence conservation is relatively low with…	p450	p450,PF00067.17,2.40E-47,	0.206	32	N	0	extr	1	o12-29i	9.8	9.66	0	o	504,^(X{5,70})[RKH]X[LMIFYW]X,LFRLVRRWS,25,33, | 504,^(X{5,70})[YFW]XC,GWTSWWQC,45,52,	504,[RKH]X[LMIFYW]X,RPIK,477,480, | 504,[YFW]XC,YSC,445,447,	not_sec	7	F:GO:0020037; F:GO:0016705; F:GO:0004497; F:GO:0005506; F:GO:0009055; P:GO:0055114; P:GO:0006118	-	-	F:heme binding; F:oxidoreductase activity, acting on paired donors, with incorporation or reduction of molecular oxygen; F:monooxygenase activity; F:iron ion binding; F:electron carrier activity; P:oxidation-reduction process; P:electron transport	cytochrome p450	0	20	6	420613	422373	-	FOC38T_00147	FOC38G_00147	2918844	Scaffold_0001	core	43.2138	93.4598
FOC38_00148	493		yes	1479	7	1.41988	CE10	FMO-like/Pyr_redox_3	Flavin-binding monooxygenase-like. This family includes FMO proteins, cyclohexanone mono-oxygenase and a number of different mono-oxygenases./Pyridine nucleotide-disulphide oxidoreductase.	FMO-like|K_oxygenase|NAD_binding_8|Pyr_redox_3	FMO-like,PF00743.14,1.70E-17, | K_oxygenase,PF13434.1,9.90E-10, | NAD_binding_8,PF13450.1,1.90E-09, | Pyr_redox_3,PF13738.1,5.80E-28,	0.163	23	N	0	cyto	0	o	3.39	1.24	0	o	492,^(X{5,70})[RKH]X[LMIFYW]X,IGGTWRFFR,44,52,	492,[RKH]X[LMIFYW]X,KDWW,467,470,	not_sec									1	423157	424635	-	FOC38T_00148	FOC38G_00148	2918844	Scaffold_0001	core	43.2138	93.4598
FOC38_00149	248		yes	1646	4	1.6129				zf-LITAF-like	zf-LITAF-like,PF10601.4,1.40E-11,	0.132	44	N	0	nucl	0	o	9.33	0	0	o	247,^(X{5,70})[RKH]X[LMIFYW]X,RPTTPRVIR,21,29,	247,[RKH]X[LMIFYW]X,KPLG,218,221,	not_sec									3	425510	426352	-	FOC38T_00149	FOC38G_00149	2918844	Scaffold_0001	core	43.2138	93.4598
FOC38_00150	242		yes	1095		0				GST_C_2|GST_N_2|GST_N_3	GST_C_2,PF13410.1,6.40E-08, | GST_N_2,PF13409.1,5.30E-06, | GST_N_3,PF13417.1,2.60E-10,	0.141	20	N	0	cyto	0	o	0.11	0	0	o	241,^(X{5,70})[RKH]X[LMIFYW]X,NPWKTRFLL,23,31,	241,[RKH]X[LMIFYW]X,KDLL,226,229,	not_sec	3	F:GO:0004364; P:GO:0006749; P:GO:0006803	EC:2.5.1.18	(2.5) Transferring alkyl or aryl groups, other than methyl groups	F:glutathione transferase activity; P:glutathione metabolic process; P:glutathione conjugation reaction	glutathione s-transferase	6.29456e-138	20	4	427948	428817	+	FOC38T_00150	FOC38G_00150	2918844	Scaffold_0001	core	43.2138	93.4598
FOC38_00151	518		yes	5109	12	2.3166				OTT_1508_deam	OTT_1508_deam,PF14441.1,2.30E-20,	0.11	29	N	0	nucl	0	o	0	0	0	o	517,^(X{5,70})[RKH]X[LMIFYW]X,SKQKRRLYE,11,19,	517,[RKH]X[LMIFYW]X,RDLP,478,481, | 517,[YFW]XC,FAC,235,237,	not_sec									4	428929	430639	-	FOC38T_00151	FOC38G_00151	2918844	Scaffold_0001	core	43.2138	93.4598
FOC38_00152	221		yes	1576	6	2.71493				zf-C2H2|zf-C2H2|zf-C2H2_4|zf-C2H2_4	zf-C2H2,PF00096.21,2.30E-05, | zf-C2H2,PF00096.21,2.30E-05, | zf-C2H2_4,PF13894.1,5.50E-05, | zf-C2H2_4,PF13894.1,5.50E-05,	0.108	60	N	0	nucl	0	i	0	0	0	o		220,[RKH]X[LMIFYW]X,HNYE,216,219,	not_sec	3	F:GO:0008270; F:GO:0003676; C:GO:0005622	-	-	F:zinc ion binding; F:nucleic acid binding; C:intracellular	zinc finger protein nv-	1.38821e-85	15	4	431367	432178	+	FOC38T_00152	FOC38G_00152	2918844	Scaffold_0001	core	43.2138	93.4598
FOC38_00153	1037		yes	11805	10	0.96432	GT41	TPR_11/TPR_12/TPR_11	TPR repeat. /Tetratricopeptide repeat. /TPR repeat.	FAD_binding_6|Globin|NAD_binding_1|TPR_1|TPR_1|TPR_1|TPR_1|TPR_1|TPR_11|TPR_11|TPR_11|TPR_11|TPR_12|TPR_2|TPR_2|TPR_2|TPR_7|TPR_8|TPR_8|TPR_9|TPR_9	FAD_binding_6,PF00970.19,4.20E-08, | Globin,PF00042.17,1.30E-06, | NAD_binding_1,PF00175.16,2.10E-08, | TPR_1,PF00515.23,6.00E-40, | TPR_1,PF00515.23,6.00E-40, | TPR_1,PF00515.23,6.00E-40, | TPR_1,PF00515.23,6.00E-40, | TPR_1,PF00515.23,6.00E-40, | TPR_11	0.109	61	N	0	nucl	1	o568-586i	0.98	0	0	o	1036,^(X{5,70})[RKH]X[LMIFYW]X,SADELKALG,3,11,	1036,[RKH]X[LMIFYW]X,HDFR,936,939, | 1036,[YFW]XC,YIC,960,962,	not_sec	8	F:GO:0020037; F:GO:0005344; P:GO:0006950; F:GO:0016491; P:GO:0015671; F:GO:0005506; P:GO:0055114; F:GO:0019825	-	-	F:heme binding; F:oxygen transporter activity; P:response to stress; F:oxidoreductase activity; P:oxygen transport; F:iron ion binding; P:oxidation-reduction process; F:oxygen binding	heat shock protein sti1	0	20	5	432778	442072	-	FOC38T_00153	FOC38G_00153	2918844	Scaffold_0001	core	43.2138	93.4598
FOC38_00154	636		yes	3522	7	1.10063				DALR_1|tRNA-synt_1d	DALR_1,PF05746.10,2.50E-11, | tRNA-synt_1d,PF00750.14,2.80E-45,	0.111	17	N	0	cyto	0	o	0.12	0	0	o	635,^(X{5,70})[RKH]X[LMIFYW]X,PQDIFRVYL,36,44,	635,[RKH]X[LMIFYW]X,RLLG,626,629, | 635,[YFW]XC,FGC,105,107,	not_sec	6	C:GO:0005737; F:GO:0004814; P:GO:0006420; F:GO:0005524; P:GO:0006525; P:GO:0006560	EC:6.1.1.19	(6.1) Forming carbon-oxygen bonds	C:cytoplasm; F:arginine-tRNA ligase activity; P:arginyl-tRNA aminoacylation; F:ATP binding; P:arginine metabolic process; P:proline metabolic process	arginyl-trna synthetase	0	20	2	442755	444717	-	FOC38T_00154	FOC38G_00154	2918844	Scaffold_0001	core	43.2138	93.4598
FOC38_00155	1019		yes	18602	9	0.883219						0.106	46	N	0	nucl	0	o	0.13	0	0	o	1018,^(X{5,70})RGD,IMLMPRGD,40,47, | 1018,^(X{5,70})[RKH]X[LMIFYW]X,ESFCEHGDF,86,94,	1018,[LI]XAR,LRAR,797,800, | 1018,RGD,RGD,928,930, | 1018,[RKH]X[LMIFYW]X,KALA,1003,1006, | 1018,RXLR,RSLR,444,447, | 1018,RYWT,RYWT,844,847,	not_sec	3	F:GO:0000166; F:GO:0004812; P:GO:0006418	-	-	F:nucleotide binding; F:aminoacyl-tRNA ligase activity; P:tRNA aminoacylation for protein translation	hypothetical protein FOXB_00400 [Fusarium oxysporum Fo5176]	0	12	11	446017	451191	-	FOC38T_00155	FOC38G_00155	2918844	Scaffold_0001	core	43.2138	93.4598
FOC38_00156	559		yes	5344	6	1.07335						0.108	11	N	0	nucl	1	o247-266i	1.65	0	0	o	558,^(X{5,70})[RKH]X[LMIFYW]X,SDSWTKTYG,56,64,	558,[RKH]X[LMIFYW]X,HKIT,540,543, | 558,RYWT,RYWT,336,339,	not_sec									6	453647	455607	-	FOC38T_00156	FOC38G_00156	2918844	Scaffold_0001	core	43.2138	93.4598
FOC38_00157	1060		yes	12143	18	1.69811				DUF3844	DUF3844,PF12955.2,2.50E-34,	0.251	26	Y	Y	cyto	2	n6-17c25/26o327-349i559-575o	26.79	0.11	1	i327-349o	1059,^(X{5,70})[RKH]X[LMIFYW]X,AADGTKVYI,22,30,	1059,[LI]XAR,ICAR,922,925, | 1059,[RKH]X[LMIFYW]X,HNLW,945,948, | 1059,RXLR,RSLR,532,535, | 1059,[YFW]XC,YHC,575,577, | 1059,YXSL[RK],YRSLR,531,535,	not_sec	4	P:GO:0006357; F:GO:0008270; F:GO:0000981; C:GO:0005634	-	-	P:regulation of transcription from RNA polymerase II promoter; F:zinc ion binding; F:sequence-specific DNA binding RNA polymerase II transcription factor activity; C:nucleus	arsenate reductase	0	20	6	457915	462728	-	FOC38T_00157	FOC38G_00157	2918844	Scaffold_0001	core	43.2138	93.4598
FOC38_00158	439		yes	2897	3	0.683371						0.134	26	N	0	mito	1	i99-118o	21.41	0	1	i96-118o	438,^(X{5,70})[RKH]X[LMIFYW]X,VASQIRPLN,24,32,	438,[RKH]X[LMIFYW]X,HLMQ,427,430, | 438,RXLR,RALR,82,85, | 438,[YFW]XC,YAC,107,109,	not_sec									4	463143	464616	+	FOC38T_00158	FOC38G_00158	2918844	Scaffold_0001	core	43.2138	93.4598
FOC38_00159	681		yes	7236		0				Bromodomain|Bromodomain	Bromodomain,PF00439.20,1.50E-30, | Bromodomain,PF00439.20,1.50E-30,	0.109	30	N	0	nucl	0	o	0	0	0	o	680,^(X{5,70})[RKH]X[LMIFYW]X,RGSKRRRLT,18,26,	680,[RKH]X[LMIFYW]X,HLIA,649,652,	not_sec									5	465064	467383	-	FOC38T_00159	FOC38G_00159	2918844	Scaffold_0001	core	43.2138	93.4598
FOC38_00160	270		yes	993	2	0.740741				Maf	Maf,PF02545.9,2.30E-44,	0.113	22	N	0	cyto	0	o	0	0	0	o	269,^(X{5,70})[RKH]X[LMIFYW]X,QGTPQRPLR,19,27, | 269,^(X{5,70})RXLR,QGTPQRPLR,19,27,	269,[RKH]X[LMIFYW]X,KVIF,251,254, | 269,RXLR,RPLR,24,27,	not_sec	3	F:GO:0016740; F:GO:0046983; C:GO:0005737	-	-	F:transferase activity; F:protein dimerization activity; C:cytoplasm	acetylserotonin methytransferase-like protein	9.32103e-153	20	2	468441	469304	+	FOC38T_00160	FOC38G_00160	2918844	Scaffold_0001	core	43.2138	93.4598
FOC38_00161	117		yes	762		0				HLH	HLH,PF00010.21,1.60E-08,	0.108	58	N	0	nucl	0	o	0	0	0	o		116,[RKH]X[LMIFYW]X,RALY,102,105,	not_sec	3	F:GO:0046983; F:GO:0003677; C:GO:0005737	-	-	F:protein dimerization activity; F:DNA binding; C:cytoplasm	helix-loop-helix dna-binding domain-containing protein	5.08322e-51	20	3	469948	470451	+	FOC38T_00161	FOC38G_00161	2918844	Scaffold_0001	core	43.2138	93.4598
FOC38_00162	500		yes	1500	7	1.4				HGTP_anticodon|tRNA-synt_2b	HGTP_anticodon,PF03129.15,1.20E-07, | tRNA-synt_2b,PF00587.20,4.10E-48,	0.112	49	N	0	mito	0	o	0.6	0.26	0	o	499,^(X{5,70})[RKH]X[LMIFYW]X,NTSLRRPWT,12,20, | 499,^(X{5,70})[YFW]XC,SLRRPWTC,14,21,	499,[RKH]X[LMIFYW]X,KTMV,492,495, | 499,[YFW]XC,WTC,19,21,	not_sec	7	C:GO:0005739; F:GO:0004829; F:GO:0005524; P:GO:0070159; P:GO:0006544; P:GO:0006563; P:GO:0006566	EC:6.1.1.3	(6.1) Forming carbon-oxygen bonds	C:mitochondrion; F:threonine-tRNA ligase activity; F:ATP binding; P:mitochondrial threonyl-tRNA aminoacylation; P:glycine metabolic process; P:L-serine metabolic process; P:threonine metabolic process	threonyl-trna synthetase	0	20	1	470712	472211	-	FOC38T_00162	FOC38G_00162	2918844	Scaffold_0001	core	43.2138	93.4598
FOC38_00163	1048		yes	3309	4	0.381679				IBN_N	IBN_N,PF03810.14,3.70E-14,	0.134	29	N	0	nucl	0	o	0	0	0	o	1047,^(X{5,70})[RKH]X[LMIFYW]X,AVYLDKSLA,56,64,	1047,[RKH]X[LMIFYW]X,HAFD,994,997, | 1047,RXLR,RQLR,583,586,	not_sec	4	F:GO:0008565; C:GO:0005643; F:GO:0016491; P:GO:0006886	-	-	F:protein transporter activity; C:nuclear pore; F:oxidoreductase activity; P:intracellular protein transport	importin-beta domain-containing protein	0	20	2	472857	476053	+	FOC38T_00163	FOC38G_00163	2918844	Scaffold_0001	core	43.2138	93.4598
FOC38_00164	337		yes	3361	1	0.296736	GH76	ADH_zinc_N	Zinc-binding dehydrogenase.	ADH_N|ADH_zinc_N|ADH_zinc_N_2	ADH_N,PF08240.7,1.30E-06, | ADH_zinc_N,PF00107.21,2.30E-33, | ADH_zinc_N_2,PF13602.1,2.00E-09,	0.118	51	N	0	cyto	0	o	2.94	0.01	0	o		336,[RKH]X[LMIFYW]X,KALG,313,316,	not_sec	8	C:GO:0005737; F:GO:0050660; F:GO:0004791; P:GO:0019430; F:GO:0008270; P:GO:0055114; P:GO:0006118; P:GO:0006206	EC:1.8.1.9	(1.8) Acting on a sulfur group of donors	C:cytoplasm; F:flavin adenine dinucleotide binding; F:thioredoxin-disulfide reductase activity; P:removal of superoxide radicals; F:zinc ion binding; P:oxidation-reduction process; P:electron transport; P:pyrimidine nucleobase metabolic process	zinc-binding dehydrogenase	0	20	4	476281	477445	-	FOC38T_00164	FOC38G_00164	2918844	Scaffold_0001	core	43.2138	93.4598
FOC38_00165	448		yes	2250		0	AA10	ubiquitin	Ubiquitin family. This family contains a number of ubiquitin-like proteins: SUMO (smt3 homologue), Nedd8, Elongin B, Rub1, and Parkin. A number of them are thought to carry a distinctive five-residue motif termed the proteasome-interacting motif (PIM), which may have a biologically significant role in protein delivery to proteasomes and recruitment of proteasomes to transcription sites.	Rad60-SLD|UBA|ubiquitin	Rad60-SLD,PF11976.3,4.60E-06, | UBA,PF00627.26,3.00E-08, | ubiquitin,PF00240.18,4.60E-19,	0.109	60	N	0	nucl	0	o	0	0	0	o	447,^(X{5,70})[RKH]X[LMIFYW]X,SSDSTHSIT,20,28,	447,[RKH]X[LMIFYW]X,HLLS,442,445,	not_sec									2	478049	479446	-	FOC38T_00165	FOC38G_00165	2918844	Scaffold_0001	core	43.2138	93.4598
FOC38_00166	412		yes	1760	7	1.69903				NPR2|NPR2	NPR2,PF06218.6,6.60E-114, | NPR2,PF06218.6,6.60E-114,	0.139	33	N	0	cyto	0	o	0.6	0	0	o	411,^(X{5,70})[RKH]X[LMIFYW]X,VAQSPAGCI,19,27,	411,[RKH]X[LMIFYW]X,KKLP,397,400,	not_sec									3	480745	482080	+	FOC38T_00166	FOC38G_00166	2918844	Scaffold_0001	core	43.2138	93.4598
FOC38_00167	616		yes	4637	1	0.162338				tRNA-synt_1b	tRNA-synt_1b,PF00579.20,3.80E-75,	0.129	45	N	0	mito	0	o	0.79	0	0	o	615,^(X{5,70})[RKH]X[LMIFYW]X,TTIYSRCLN,15,23,	615,[RKH]X[LMIFYW]X,KELT,572,575,	not_sec	8	F:GO:0003723; F:GO:0005524; P:GO:0006437; F:GO:0004831; C:GO:0005737; P:GO:0000162; P:GO:0006571; P:GO:0009094	EC:6.1.1.1	(6.1) Forming carbon-oxygen bonds	F:RNA binding; F:ATP binding; P:tyrosyl-tRNA aminoacylation; F:tyrosine-tRNA ligase activity; C:cytoplasm; P:tryptophan biosynthetic process; P:tyrosine biosynthetic process; P:L-phenylalanine biosynthetic process	tyrosyl-trna synthetase	0	20	3	482211	484170	-	FOC38T_00167	FOC38G_00167	2918844	Scaffold_0001	core	43.2138	93.4598
FOC38_00168	183		yes	923	1	0.546448				CybS	CybS,PF05328.7,1.50E-52,	0.175	17	N	0	mito	1	i146-163o	17.04	0.05	0	o		182,[RKH]X[LMIFYW]X,RVWK,178,181,	not_sec	6	C:GO:0005740; F:GO:0005506; F:GO:0020037; P:GO:0006099; P:GO:0006121; C:GO:0016021	-	-	C:mitochondrial envelope; F:iron ion binding; F:heme binding; P:tricarboxylic acid cycle; P:mitochondrial electron transport, succinate to ubiquinone; C:integral to membrane	succinate dehydrogenase cytochrome b small subunit	5.47991e-101	20	3	484619	485297	+	FOC38T_00168	FOC38G_00168	2918844	Scaffold_0001	core	43.2138	93.4598
FOC38_00169	52		yes	222	1	1.92308						0.111	45	N	0	cyto_nucl	0	o	0.75	0.75	0	o	51,^(X{5,70})[RKH]X[LMIFYW]X,YLPQSHIYS,25,33,	51,[RKH]X[LMIFYW]X,HIYS,30,33,	not_sec									2	487198	524511	+	FOC38T_00169	FOC38G_00169	2918844	Scaffold_0001	core	43.2138	93.4598
FOC38_00170	335		yes	1682	1	0.298507				DUF1713	DUF1713,PF08213.6,1.50E-11,	0.132	36	N	Y	mito	0	n9-17c29/30o	0.05	0.05	0	o		334,[RKH]X[LMIFYW]X,RKLD,329,332, | 334,RXLR,RVLR,325,328,	not_sec									2	528356	529414	-	FOC38T_00170	FOC38G_00170	2918844	Scaffold_0001	core	43.2138	93.4598
FOC38_00171	176		yes	1383	1	0.568182				Mpv17_PMP22	Mpv17_PMP22,PF04117.7,5.90E-27,	0.305	36	N	Y	mito	4	n17-28c35/36o55-75i96-114o126-148i155-172o	70.65	18.06	2	i56-75o135-157i	175,^(X{5,70})[LI]XAR,WYNARLAAR,7,15, | 175,^(X{5,70})[RKH]X[LMIFYW]X,HDLVRTGRM,47,55,	175,[LI]XAR,LAAR,12,15, | 175,[RKH]X[LMIFYW]X,RLFF,154,157,	not_sec	2	C:GO:0005743; C:GO:0016021	-	-	C:mitochondrial inner membrane; C:integral to membrane	integral membrane mpv17 pmp22	2.66019e-97	20	3	530353	530986	-	FOC38T_00171	FOC38G_00171	2918844	Scaffold_0001	core	43.2138	93.4598
FOC38_00172	258		yes	1156	4	1.55039						0.156	42	N	0	plas	4	i26-45o51-69i89-108o120-139i	84.14	30.93	4	o23-45i52-71o86-108i115-137o	257,^(X{5,70})[RKH]X[LMIFYW]X,PPALHRTLR,17,25, | 257,^(X{5,70})RXLR,PPALHRTLR,17,25,	257,[RKH]X[LMIFYW]X,HRLR,169,172, | 257,RXLR,RTLR,22,25,	not_sec									2	532007	532838	-	FOC38T_00172	FOC38G_00172	2918844	Scaffold_0001	core	43.2138	93.4598
FOC38_00173	355		yes	2346		0				HMG_box	HMG_box,PF00505.14,1.30E-06,	0.111	61	N	0	nucl	0	o	0	0	0	o		354,[RKH]X[LMIFYW]X,KNMT,232,235,	not_sec									3	533613	535155	-	FOC38T_00173	FOC38G_00173	2918844	Scaffold_0001	core	43.2138	93.4598
FOC38_00174	934		yes	5877	5	0.535332				Het-C	Het-C,PF07217.6,3.40E-259,	0.825	26	Y	Y	extr	0	n9-20c25/26o	24.77	21.75	1	i7-29o	933,^(X{5,70})[RKH]X[LMIFYW]X,ILVALASPA,15,23,	933,[RKH]X[LMIFYW]X,HEYS,750,753,	sec_all									5	539111	542140	+	FOC38T_00174	FOC38G_00174	2918844	Scaffold_0001	core	43.2138	93.4598
FOC38_00175	571		yes	3443	8	1.40105				zf-C3HC4|zf-C3HC4_2|zf-RING_2	zf-C3HC4,PF00097.20,2.00E-06, | zf-C3HC4_2,PF13923.1,2.90E-06, | zf-RING_2,PF13639.1,2.50E-11,	0.108	25	N	0	nucl	1	o207-232i	32.83	0.02	1	i207-229o		570,CHXC,CHIC,332,335, | 570,[RKH]X[LMIFYW]X,KVFP,564,567, | 570,RXLR,RKLR,399,402,	not_sec	2	F:GO:0008270; F:GO:0046872	-	-	F:zinc ion binding; F:metal ion binding	ring finger domain-containing protein	0	20	3	546283	548141	+	FOC38T_00175	FOC38G_00175	2918844	Scaffold_0001	core	43.2138	93.4598
FOC38_00176	602		yes	1806	3	0.498339						0.116	43	N	0	nucl	2	o187-204i211-231o	38.1	0	2	o181-203i210-232o	601,^(X{5,70})[RKH]X[LMIFYW]X,EDSWRFVEG,12,20, | 601,^(X{5,70})RXLR,GSSRQRELR,2,10,	601,[LI]XAR,LQAR,320,323, | 601,[RKH]X[LMIFYW]X,RQLA,489,492, | 601,RXLR,RDLR,309,312, | 601,[YFW]XC,YLC,218,220,	not_sec	1	P:GO:0043581	-	-	P:mycelium development	hypothetical protein FOXB_00371 [Fusarium oxysporum Fo5176]	0	20	1	548763	550568	-	FOC38T_00176	FOC38G_00176	2918844	Scaffold_0001	core	43.2138	93.4598
FOC38_00177	542		yes	4012	13	2.39852				Fungal_trans	Fungal_trans,PF04082.13,6.30E-10,	0.119	58	N	0	nucl	0	o	0.45	0	0	o	541,^(X{5,70})[RKH]X[LMIFYW]X,PCSTIHPFD,38,46,	541,[RKH]X[LMIFYW]X,HGYM,433,436,	not_sec	4	F:GO:0008270; F:GO:0003677; P:GO:0006351; C:GO:0005634	-	-	F:zinc ion binding; F:DNA binding; P:transcription, DNA-dependent; C:nucleus	c6 transcription	0	20	4	551732	553514	-	FOC38T_00177	FOC38G_00177	2918844	Scaffold_0001	core	43.2138	93.4598
FOC38_00178	602		yes	3425	4	0.664452				MFS_1_like	MFS_1_like,PF12832.2,2.20E-17,	0.112	63	N	0	plas	10	i116-135o171-194i206-228o240-261i335-355o375-396i408-428o440-464i485-509o529-550i	225.5	0	10	i116-138o171-193i205-227o242-261i333-355o375-397i404-423o438-460i486-508o528-550i	601,^(X{5,70})[RKH]X[LMIFYW]X,NRGSVHILG,53,61,	601,[LI]XAR,LYAR,427,430, | 601,[RKH]X[LMIFYW]X,HVLQ,586,589, | 601,[YFW]XC,WAC,540,542,	not_sec									3	558100	560013	+	FOC38T_00178	FOC38G_00178	2918844	Scaffold_0001	core	43.2138	93.4598
FOC38_00179	223		yes	1192	1	0.44843				Pribosyltran	Pribosyltran,PF00156.22,2.20E-18,	0.11	46	N	0	cyto	0	o	0.13	0	0	o	222,^(X{5,70})[RKH]X[LMIFYW]X,KISLRKSLR,48,56,	222,[LI]XAR,LDAR,106,109, | 222,[RKH]X[LMIFYW]X,KILL,216,219,	not_sec	4	C:GO:0005737; F:GO:0003999; P:GO:0009116; P:GO:0006168	EC:2.4.2.7	(2.4) Glycosyltransferases	C:cytoplasm; F:adenine phosphoribosyltransferase activity; P:nucleoside metabolic process; P:adenine salvage	adenine phosphoribosyltransferase	2.26236e-122	20	2	565927	566663	+	FOC38T_00179	FOC38G_00179	2918844	Scaffold_0001	core	43.2138	93.4598
FOC38_00180	1019		yes	6015	9	0.883219	GH47	Glyco_hydro_47	Glycosyl hydrolase family 47. Members of this family are alpha-mannosidases that catalyze the hydrolysis of the terminal 1,2-linked alpha-D-mannose residues in the oligo-mannose oligosaccharide Man(9)(GlcNAc)(2).	Glyco_hydro_47	Glyco_hydro_47,PF01532.15,3.80E-132,	0.112	29	N	0	mito	0	o	0.13	0.01	0	o	1018,^(X{5,70})[RKH]X[LMIFYW]X,VDMFYHGFG,14,22,	1018,[RKH]X[LMIFYW]X,RKYV,1001,1004, | 1018,[YFW]XC,FTC,763,765,	not_sec	4	F:GO:0004571; F:GO:0005509; C:GO:0016020; P:GO:0005975	EC:3.2.1.113	(3.2) Glycosylases	F:mannosyl-oligosaccharide 1,2-alpha-mannosidase activity; F:calcium ion binding; C:membrane; P:carbohydrate metabolic process	glycoside hydrolase family 47 protein	0	20	2	567354	570466	-	FOC38T_00180	FOC38G_00180	2918844	Scaffold_0001	core	43.2138	93.4598
FOC38_00181	517		yes	3462	5	0.967118						0.113	33	N	0	nucl	0	o	0	0	0	o	516,^(X{5,70})[RKH]X[LMIFYW]X,ETSPYHDLT,31,39,	516,RGD,RGD,432,434, | 516,[RKH]X[LMIFYW]X,HMWD,477,480,	not_sec									3	573342	575060	-	FOC38T_00181	FOC38G_00181	2918844	Scaffold_0001	core	43.2138	93.4598
FOC38_00182	135		yes	405	4	2.96296						0.126	45	N	0	cyto	0	o	5.81	0.03	0	o	134,^(X{5,70})[RKH]X[LMIFYW]X,TPTPTHALE,51,59,	134,[RKH]X[LMIFYW]X,RALT,130,133,	not_sec									1	575728	576132	-	FOC38T_00182	FOC38G_00182	2918844	Scaffold_0001	core	43.2138	93.4598
FOC38_00183	744		yes	4571	13	1.74731				Zn_clus	Zn_clus,PF00172.13,5.70E-06,	0.169	17	N	0	nucl	1	o514-534i	1.04	0	0	o		743,[LI]XAR,LEAR,387,390, | 743,[RKH]X[LMIFYW]X,HWML,723,726,	not_sec	6	P:GO:0006357; F:GO:0008270; F:GO:0046872; F:GO:0000981; F:GO:0003677; C:GO:0005634	-	-	P:regulation of transcription from RNA polymerase II promoter; F:zinc ion binding; F:metal ion binding; F:sequence-specific DNA binding RNA polymerase II transcription factor activity; F:DNA binding; C:nucleus	c6 zinc finger domain-containing protein	0	20	3	585257	587653	-	FOC38T_00183	FOC38G_00183	2918844	Scaffold_0001	core	43.2138	93.4598
FOC38_00184	70		yes	349	1	1.42857						0.108	53	N	0	nucl	0	i	0	0	0	o	69,^(X{5,70})[RKH]X[LMIFYW]X,RQSVKRQLK,8,16,	69,[RKH]X[LMIFYW]X,RQLK,13,16,	not_sec									2	589060	589328	+	FOC38T_00184	FOC38G_00184	2918844	Scaffold_0001	core	43.2138	93.4598
FOC38_00185	478		yes	1886	2	0.41841				Aldedh	Aldedh,PF00171.17,2.30E-145,	0.113	22	N	0	cyto	0	o	0.19	0	0	o	477,^(X{5,70})[RKH]X[LMIFYW]X,SGEVVHRYH,30,38,	477,[RKH]X[LMIFYW]X,KNIT,471,474, | 477,RXLR,RGLR,419,422,	not_sec	2	F:GO:0016620; P:GO:0055114	EC:1.2.1.0	(1.2) Acting on the aldehyde or oxo group of donors	F:oxidoreductase activity, acting on the aldehyde or oxo group of donors, NAD or NADP as acceptor; P:oxidation-reduction process	salicylaldehyde dehydrogenase	0	20	2	590070	591556	+	FOC38T_00185	FOC38G_00185	2918844	Scaffold_0001	core	43.2138	93.4598
FOC38_00186	103		yes	691	4	3.8835				zf-Tim10_DDP	zf-Tim10_DDP,PF02953.10,9.40E-23,	0.11	57	N	0	nucl	0	o	0	0	0	o	102,^(X{5,70})[RKH]X[LMIFYW]X,VESEMRMMA,20,28,	102,[RKH]X[LMIFYW]X,RYWV,99,102,	not_sec	4	C:GO:0005743; F:GO:0046872; P:GO:0045039; C:GO:0042719	-	-	C:mitochondrial inner membrane; F:metal ion binding; P:protein import into mitochondrial inner membrane; C:mitochondrial intermembrane space protein transporter complex	mitochondrial import inner membrane translocase subunit tim10	4.26584e-49	20	3	592011	592484	+	FOC38T_00186	FOC38G_00186	2918844	Scaffold_0001	core	43.2138	93.4598
FOC38_00187	899		yes	5155	7	0.778643						0.108	50	N	0	cyto	0	o	0	0	0	o	898,^(X{5,70})[RKH]X[LMIFYW]X,PSPRRKNLV,64,72,	898,[LI]XAR,LVAR,828,831, | 898,[RKH]X[LMIFYW]X,HWMF,878,881, | 898,[YFW]XC,WAC,108,110,	not_sec									2	592773	595520	-	FOC38T_00187	FOC38G_00187	2918844	Scaffold_0001	core	43.2138	93.4598
FOC38_00188	432		yes	1732	6	1.38889				CLTH|zf-RING_UBOX	CLTH,PF10607.4,7.20E-29, | zf-RING_UBOX,PF13445.1,7.20E-17,	0.108	23	N	0	cysk	0	o	3.32	0	0	o	431,^(X{5,70})[RKH]X[LMIFYW]X,ARMRNRTLK,20,28, | 431,^(X{5,70})RTLK,ARMRNRTLK,20,28,	431,[LI]XAR,LEAR,214,217, | 431,[RKH]X[LMIFYW]X,HVLC,396,399, | 431,RTLK,RTLK,25,28, | 431,[YFW]XC,YKC,412,414,	not_sec	2	F:GO:0008270; F:GO:0046872	-	-	F:zinc ion binding; F:metal ion binding	regulator of gluconeogenesis	0	20	3	596306	597700	+	FOC38T_00188	FOC38G_00188	2918844	Scaffold_0001	core	43.2138	93.4598
FOC38_00189	439		yes	2776	5	1.13895						0.126	25	N	0	plas	8	i101-122o142-164i171-191o225-248i269-293o305-325i332-350o370-391i	173.05	0	8	i99-121o145-164i171-193o226-248i274-296o306-325i332-350o370-392i	438,^(X{5,70})[RKH]X[LMIFYW]X,RLESRKSLL,7,15,	438,[RKH]X[LMIFYW]X,KGLK,398,401,	not_sec									3	598489	599913	-	FOC38T_00189	FOC38G_00189	2918844	Scaffold_0001	core	43.2138	93.4598
FOC38_00190	747		yes	2241	12	1.60643				Fungal_trans|Zn_clus	Fungal_trans,PF04082.13,5.90E-22, | Zn_clus,PF00172.13,4.20E-07,	0.119	22	N	0	mito	0	o	3.77	0	0	o	746,^(X{5,70})[RKH]X[LMIFYW]X,FRLRRVSPS,14,22,	746,[LI]XAR,IAAR,376,379, | 746,[RKH]X[LMIFYW]X,HQFL,678,681,	not_sec	6	P:GO:0006357; F:GO:0008270; F:GO:0046872; F:GO:0000981; F:GO:0003677; C:GO:0005634	-	-	P:regulation of transcription from RNA polymerase II promoter; F:zinc ion binding; F:metal ion binding; F:sequence-specific DNA binding RNA polymerase II transcription factor activity; F:DNA binding; C:nucleus	fungal specific transcription factor domain-containing protein	0	20	1	602745	604985	-	FOC38T_00190	FOC38G_00190	2918844	Scaffold_0001	core	43.2138	93.4598
FOC38_00191	490		yes	2213	1	0.204082	CE10	FMO-like/Pyr_redox_3/FMO-like	Flavin-binding monooxygenase-like. This family includes FMO proteins, cyclohexanone mono-oxygenase and a number of different mono-oxygenases./Pyridine nucleotide-disulphide oxidoreductase. /Flavin-binding monooxygenase-like. This family includes FMO proteins, cyclohexanone mono-oxygenase and a number of different mono-oxygenases.	FMO-like|FMO-like|K_oxygenase|NAD_binding_8|NAD_binding_9|Pyr_redox_2|Pyr_redox_3|Thi4	FMO-like,PF00743.14,2.20E-42, | FMO-like,PF00743.14,2.20E-42, | K_oxygenase,PF13434.1,4.60E-10, | NAD_binding_8,PF13450.1,3.20E-07, | NAD_binding_9,PF13454.1,1.50E-12, | Pyr_redox_2,PF07992.9,3.00E-11, | Pyr_redox_3,PF13738.1,4.90E-19, | Thi4,PF01946.12,7	0.167	25	N	0	cyto	0	o	7.89	7.89	0	o	489,^(X{5,70})[RKH]X[LMIFYW]X,DKLDVRRIA,5,13,	489,[LI]XAR,LIAR,361,364, | 489,[RKH]X[LMIFYW]X,RTLE,466,469,	not_sec	5	F:GO:0050660; F:GO:0050661; C:GO:0031227; F:GO:0004499; P:GO:0055114	EC:1.14.13.8	(1.1) Acting on the CH-OH group of donors	F:flavin adenine dinucleotide binding; F:NADP binding; C:intrinsic to endoplasmic reticulum membrane; F:N,N-dimethylaniline monooxygenase activity; P:oxidation-reduction process	flavin dependent	0	20	3	605864	607436	+	FOC38T_00191	FOC38G_00191	2918844	Scaffold_0001	core	43.2138	93.4598
FOC38_00192	607		yes	1821	6	0.988468	GT48	MFS_1/Sugar_tr/TRI12	Major Facilitator Superfamily. /Sugar (and other) transporter. /Fungal trichothecene efflux pump (TRI12). This family consists of several fungal specific trichothecene efflux pump proteins. Many of the genes involved in trichothecene toxin biosynthesis in Fusarium sporotrichioides are present within a gene cluster.It has been suggested that TRI12 may play a role in F. sporotrichioides self-protec…	MFS_1|Sugar_tr|TRI12	MFS_1,PF07690.11,1.40E-52, | Sugar_tr,PF00083.19,8.40E-15, | TRI12,PF06609.8,9.00E-21,	0.116	28	N	0	plas	14	i74-98o110-129i141-160o166-187i199-220o226-249i261-283o295-315i336-355o375-393i400-418o430-451i463-486o544-561i	302.53	0	14	i74-96o111-133i140-162o166-188i200-222o227-249i261-283o293-315i336-358o363-385i397-419o429-451i464-486o539-561i		606,[RKH]X[LMIFYW]X,KSLK,578,581, | 606,[YFW]XC,YAC,547,549,	not_sec	5	C:GO:0030870; P:GO:0055085; F:GO:0005524; C:GO:0016021; P:GO:0006281	-	-	C:Mre11 complex; P:transmembrane transport; F:ATP binding; C:integral to membrane; P:DNA repair	multidrug resistance protein fnx1	0	20	1	607783	609603	-	FOC38T_00192	FOC38G_00192	2918844	Scaffold_0001	core	43.2138	93.4598
FOC38_00193	1308		yes	7641	18	1.37615				AAA_23|SbcCD_C	AAA_23,PF13476.1,1.10E-25, | SbcCD_C,PF13558.1,3.50E-11,	0.111	52	N	0	nucl	0	o	0.07	0	0	o	1307,^(X{5,70})[RKH]X[LMIFYW]X,SISGVRSFS,8,16,	1307,[LI]XAR,IKAR,1252,1255, | 1307,RGD,RGD,217,219, | 1307,[RKH]X[LMIFYW]X,RHMR,1274,1277,	not_sec	5	P:GO:0055085; P:GO:0006281; C:GO:0016021; C:GO:0030870; F:GO:0005524	-	-	P:transmembrane transport; P:DNA repair; C:integral to membrane; C:Mre11 complex; F:ATP binding	rad50 protein	0	20	2	610790	614767	-	FOC38T_00193	FOC38G_00193	2918844	Scaffold_0001	core	43.2138	93.4598
FOC38_00194	486		yes	2899	5	1.02881				GATA|PAS|PAS_3|PAS_9	GATA,PF00320.22,1.30E-15, | PAS,PF00989.19,1.70E-06, | PAS_3,PF08447.6,3.40E-11, | PAS_9,PF13426.1,2.30E-08,	0.115	41	N	0	nucl	0	o	0	0	0	o		485,[RKH]X[LMIFYW]X,KTLC,455,458, | 485,[YFW]XC,YVC,434,436,	not_sec	9	F:GO:0008270; F:GO:0004871; F:GO:0046872; P:GO:0006355; F:GO:0043565; F:GO:0003700; P:GO:0007165; C:GO:0005667; P:GO:0045449	-	-	F:zinc ion binding; F:signal transducer activity; F:metal ion binding; P:regulation of transcription, DNA-dependent; F:sequence-specific DNA binding; F:sequence-specific DNA binding transcription factor activity; P:signal transduction; C:transcription fac	cutinase gene palindrome-binding protein	0	20	3	617485	619122	+	FOC38T_00194	FOC38G_00194	2918844	Scaffold_0001	core	43.2138	93.4598
FOC38_00195	252		yes	2001		0						0.109	53	N	0	cyto_nucl	0	o	0.04	0	0	o	251,^(X{5,70})[RKH]X[LMIFYW]X,LINAAKDYL,4,12,	251,[RKH]X[LMIFYW]X,KFLA,247,250,	not_sec									5	620072	621194	+	FOC38T_00195	FOC38G_00195	2918844	Scaffold_0001	core	43.2138	93.4598
FOC38_00196	593		yes	7107	6	1.0118				Amidase	Amidase,PF01425.16,4.30E-62,	0.109	66	N	0	cyto	0	o	1.14	0.31	0	o	592,^(X{5,70})[RKH]X[LMIFYW]X,NNPTFRGIP,26,34,	592,[RKH]X[LMIFYW]X,RNML,508,511,	not_sec	1	F:GO:0016884	EC:6.3.5.0	(6.3) Forming carbon-nitrogen bonds	F:carbon-nitrogen ligase activity, with glutamine as amido-N-donor	amidase-like protein	0	20	5	621349	623323	-	FOC38T_00196	FOC38G_00196	2918844	Scaffold_0001	core	43.2138	93.4598
FOC38_00197	513		yes	1591	3	0.584795				UPF0183|UPF0183	UPF0183,PF03676.9,9.60E-42, | UPF0183,PF03676.9,9.60E-42,	0.275	29	N	Y	extr	0	n13-23c28/29o	0.27	0.27	0	o	512,^(X{5,70})[RKH]X[LMIFYW]X,QLYPGRALG,7,15,	512,[RKH]X[LMIFYW]X,RGWG,456,459,	not_sec									2	624255	625843	+	FOC38T_00197	FOC38G_00197	2918844	Scaffold_0001	core	43.2138	93.4598
FOC38_00198	134		yes	402	1	0.746269						0.112	68	N	0	nucl	0	o	0	0	0	i	133,^(X{5,70})[LI]XAR,KRVKLLRAR,56,64, | 133,^(X{5,70})[RKH]X[LMIFYW]X,DNEAIRELI,14,22,	133,[LI]XAR,LRAR,61,64, | 133,[RKH]X[LMIFYW]X,HPYV,82,85,	not_sec									1	626217	626618	+	FOC38T_00198	FOC38G_00198	2918844	Scaffold_0001	core	43.2138	93.4598
FOC38_00199	617		yes	3485	9	1.45867	AA4/AA7	FAD_binding_4/FAD-oxidase_C	FAD binding domain. This family consists of various enzymes that use FAD as a co-factor, most of the enzymes are similar to oxygen oxidoreductase. One of the enzymes Vanillyl-alcohol oxidase (VAO) has a solved structure, the alignment includes the FAD binding site, called the PP-loop, between residues 99-110. The FAD molecule is covalently bound in the known structure, however the residue that li…	FAD-oxidase_C|FAD_binding_4	FAD-oxidase_C,PF02913.14,1.20E-62, | FAD_binding_4,PF01565.18,7.40E-37,	0.141	25	N	0	mito	1	i99-119o	18.82	0	1	i98-120o	616,^(X{5,70})[RKH]X[LMIFYW]X,QRAALRSLR,9,17, | 616,^(X{5,70})RXLR,QRAALRSLR,9,17,	616,[RKH]X[LMIFYW]X,KAFD,589,592, | 616,RXLR,RSLR,14,17,	not_sec	6	P:GO:0009060; F:GO:0050660; P:GO:0044262; C:GO:0005743; F:GO:0008762; P:GO:0006040	EC:1.1.1.158	(1.1) Acting on the CH-OH group of donors	P:aerobic respiration; F:flavin adenine dinucleotide binding; P:cellular carbohydrate metabolic process; C:mitochondrial inner membrane; F:UDP-N-acetylmuramate dehydrogenase activity; P:amino sugar metabolic process	d-lactate dehydrogenase	0	20	3	627552	629503	-	FOC38T_00199	FOC38G_00199	2918844	Scaffold_0001	core	43.2138	93.4598
FOC38_00200	677		yes	3946	7	1.03397				Clr5	Clr5,PF14420.1,5.00E-22,	0.108	55	N	0	nucl	0	o	0.01	0	0	o	676,^(X{5,70})[RKH]X[LMIFYW]X,YINERRSLE,16,24,	676,[LI]XAR,IVAR,377,380, | 676,[RKH]X[LMIFYW]X,HQFS,559,562, | 676,[YFW]XC,FTC,331,333,	not_sec									2	630474	632557	-	FOC38T_00200	FOC38G_00200	2918844	Scaffold_0001	core	43.2138	93.4598
FOC38_00201	303		yes	909	3	0.990099				ECH	ECH,PF00378.15,2.70E-41,	0.111	52	N	0	cyto_mito	0	o	8.06	0.01	0	o	302,^(X{5,70})[RKH]X[LMIFYW]X,PEARNAFTD,41,49,	302,[RKH]X[LMIFYW]X,KIYP,287,290, | 302,[YFW]XC,YRC,114,116,	not_sec	2	F:GO:0016853; P:GO:0008152	-	-	F:isomerase activity; P:metabolic process	enoyl- hydratase isomerase	1.78724e-174	20	1	633486	634394	+	FOC38T_00201	FOC38G_00201	2918844	Scaffold_0001	core	43.2138	93.4598
FOC38_00202	471		yes	1413	1	0.212314						0.111	29	N	0	nucl	0	o	0.01	0	0	o	470,^(X{5,70})[RKH]X[LMIFYW]X,GHLHGHGFG,10,18,	470,[LI]XAR,ISAR,242,245, | 470,[RKH]X[LMIFYW]X,RLLK,463,466,	not_sec									1	635609	637021	-	FOC38T_00202	FOC38G_00202	2918844	Scaffold_0001	core	43.2138	93.4598
FOC38_00203	530		yes	3997	10	1.88679	GT2	Glyco_tranf_2_3	Glycosyltransferase like family 2. Members of this family of prokaryotic proteins include putative glucosyltransferase, which are involved in bacterial capsule biosynthesis.	Glycos_transf_2|Glyco_tranf_2_3|Glyco_transf_21	Glycos_transf_2,PF00535.21,1.70E-07, | Glyco_tranf_2_3,PF13641.1,2.60E-18, | Glyco_transf_21,PF13506.1,4.00E-08,	0.126	30	N	0	plas	3	o30-50i375-396o402-424i	86.56	21.15	4	o20-42i336-358o373-395i402-424o	529,^(X{5,70})[RKH]X[LMIFYW]X,GLWVHRYLR,43,51, | 529,^(X{5,70})RXLR,GLWVHRYLR,43,51,	529,[RKH]X[LMIFYW]X,KLYA,419,422, | 529,RXLR,RYLR,48,51, | 529,[YFW]XC,YQC,305,307,	not_sec	1	F:GO:0016740	-	-	F:transferase activity	glycosyltransferase family 2 protein	0	20	4	648790	650594	+	FOC38T_00203	FOC38G_00203	2918844	Scaffold_0001	core	43.2138	93.4598
FOC38_00204	393		yes	1379	2	0.508906						0.108	53	N	0	nucl	0	o	0.02	0	0	o	392,^(X{5,70})[RKH]X[LMIFYW]X,PGLNVRSLR,22,30, | 392,^(X{5,70})RXLR,PGLNVRSLR,22,30,	392,[LI]XAR,LHAR,167,170, | 392,[RKH]X[LMIFYW]X,HVYT,369,372, | 392,RXLR,RSLR,27,30,	not_sec									2	656628	657869	-	FOC38T_00204	FOC38G_00204	2918844	Scaffold_0001	core	43.2138	93.4598
FOC38_00205	500		yes	1602	2	0.4				GWT1	GWT1,PF06423.7,2.30E-43,	0.178	46	N	0	plas	13	o26-43i55-75o81-99i131-152o172-190i211-230o242-261i268-286o312-332i352-370o390-419i440-458o470-493i	266.12	28.41	12	i21-43o53-75i82-99o133-155i168-190o242-261i268-287o311-333i359-381o391-413i443-465o475-497i	499,^(X{5,70})[LI]XAR,ILWSVLQAR,38,46,	499,[LI]XAR,LQAR,43,46, | 499,[RKH]X[LMIFYW]X,RAYN,438,441,	not_sec	4	P:GO:0006506; C:GO:0016021; F:GO:0032216; C:GO:0005789	-	-	P:GPI anchor biosynthetic process; C:integral to membrane; F:glucosaminyl-phosphotidylinositol O-acyltransferase activity; C:endoplasmic reticulum membrane	gpi-anchored wall transfer protein	0	20	2	660268	661837	+	FOC38T_00205	FOC38G_00205	2918844	Scaffold_0001	core	43.2138	93.4598
FOC38_00206	1103		yes	5631	3	0.271985				Pkinase|Pkinase_Tyr	Pkinase,PF00069.20,1.60E-63, | Pkinase_Tyr,PF07714.12,3.50E-36,	0.118	18	N	0	nucl	0	o	0.01	0	0	o	1102,^(X{5,70})[RKH]X[LMIFYW]X,STPSSRQYR,22,30,	1102,RGD,RGD,145,147, | 1102,[RKH]X[LMIFYW]X,RVMD,1085,1088, | 1102,[YFW]XC,WSC,480,482,	not_sec	6	P:GO:0055085; P:GO:0006468; F:GO:0005524; C:GO:0016021; F:GO:0004674; P:GO:0009069	EC:2.7.11.0	(2.7) Transferring phosphorous-containing groups	P:transmembrane transport; P:protein phosphorylation; F:ATP binding; C:integral to membrane; F:protein serine/threonine kinase activity; P:serine family amino acid metabolic process	serine threonine protein kinase	0	20	3	667300	670711	+	FOC38T_00206	FOC38G_00206	2918844	Scaffold_0001	core	43.2138	93.4598
FOC38_00207	739		yes	5051	5	0.67659	GH18	Na_Ca_ex	Sodium/calcium exchanger protein. This is a family of sodium/calcium exchanger integral membrane proteins. This family covers the integral membrane regions of the proteins. Sodium/calcium exchangers regulate intracellular Ca2+ concentrations in many cells; cardiac myocytes, epithelial cells, neurons retinal rod photoreceptors and smooth muscle cells. Ca2+ is moved into or out of the cytosol depen…	Na_Ca_ex|Na_Ca_ex	Na_Ca_ex,PF01699.19,2.30E-31, | Na_Ca_ex,PF01699.19,2.30E-31,	0.111	70	N	0	plas	11	i127-145o151-171i183-205o211-228i240-262o274-293i580-599o614-632i644-671o677-698i705-725o	231.06	0	11	i122-144o148-170i182-204o209-228i241-260o275-293i580-599o614-633i645-667o677-699i706-725o	738,^(X{5,70})[RKH]X[LMIFYW]X,SNPEHKEFN,32,40,	738,[RKH]X[LMIFYW]X,KDMS,673,676,	not_sec	6	P:GO:0055085; P:GO:0006468; F:GO:0005524; C:GO:0016021; F:GO:0004674; P:GO:0009069	EC:2.7.11.0	(2.7) Transferring phosphorous-containing groups	P:transmembrane transport; P:protein phosphorylation; F:ATP binding; C:integral to membrane; F:protein serine/threonine kinase activity; P:serine family amino acid metabolic process	ca2+ h+-exchanging protein	0	20	5	673657	676141	+	FOC38T_00207	FOC38G_00207	2918844	Scaffold_0001	core	43.2138	93.4598
FOC38_00208	456		yes	1541		0				PPP4R2	PPP4R2,PF09184.6,5.60E-11,	0.142	30	N	0	cysk	0	o	0	0	0	o	455,^(X{5,70})[LI]XAR,TVRSDIIAR,26,34,	455,[LI]XAR,IIAR,31,34, | 455,[RKH]X[LMIFYW]X,KKLK,405,408,	not_sec									3	678442	679918	+	FOC38T_00208	FOC38G_00208	2918844	Scaffold_0001	core	43.2138	93.4598
FOC38_00209	1164		yes	6075	8	0.687285				Kinesin|Microtub_bind	Kinesin,PF00225.18,1.40E-110, | Microtub_bind,PF13931.1,3.60E-08,	0.119	8	N	0	mito	0	o	0.01	0.01	0	o	1163,^(X{5,70})[RKH]X[LMIFYW]X,TKRKERDFE,56,64,	1163,[RKH]X[LMIFYW]X,RTLP,1113,1116, | 1163,[YFW]XC,YNC,151,153,	not_sec	12	F:GO:0003777; P:GO:0000160; F:GO:0008017; C:GO:0005875; C:GO:0005874; P:GO:0023014; F:GO:0005524; P:GO:0007018; C:GO:0016020; F:GO:0000155; C:GO:0045298; C:GO:0009365	-	-	F:microtubule motor activity; P:phosphorelay signal transduction system; F:microtubule binding; C:microtubule associated complex; C:microtubule; P:signal transduction by phosphorylation; F:ATP binding; P:microtubule-based movement; C:membrane; F:phosphore	kinesin-ii 85 kda subunit	0	20	3	680588	684178	+	FOC38T_00209	FOC38G_00209	2918844	Scaffold_0001	core	43.2138	93.4598
FOC38_00210	637		yes	3561	4	0.627943				RRN9	RRN9,PF10680.4,8.00E-17,	0.109	69	N	0	nucl	0	o	0.01	0	0	o	636,^(X{5,70})[RKH]X[LMIFYW]X,AKSTWRTLT,34,42,	636,[RKH]X[LMIFYW]X,RFYG,615,618, | 636,RTLK,RTLK,448,451,	not_sec	3	F:GO:0003677; C:GO:0005622; F:GO:0008270	-	-	F:DNA binding; C:intracellular; F:zinc ion binding	rna polymerase i specific transcription initiation factor	0	20	2	684865	686831	-	FOC38T_00210	FOC38G_00210	2918844	Scaffold_0001	core	43.2138	93.4598
FOC38_00211	658		yes	1974	5	0.759878				BRCT|Pescadillo_N	BRCT,PF00533.21,3.00E-09, | Pescadillo_N,PF06732.6,3.80E-114,	0.107	45	N	0	nucl	0	o	5.35	0	0	o	657,^(X{5,70})[RKH]X[LMIFYW]X,KAGAAKNYV,9,17,	657,RGD,RGD,97,99, | 657,[RKH]X[LMIFYW]X,RKFE,643,646, | 657,[YFW]XC,FGC,387,389,	not_sec	6	P:GO:0042273; C:GO:0005654; P:GO:0007049; C:GO:0070545; C:GO:0030687; P:GO:0000462	-	-	P:ribosomal large subunit biogenesis; C:nucleoplasm; P:cell cycle; C:PeBoW complex; C:preribosome, large subunit precursor; P:maturation of SSU-rRNA from tricistronic rRNA transcript (SSU-rRNA, 5.8S rRNA, LSU-rRNA)	pescadillo	0	20	1	687143	689116	-	FOC38T_00211	FOC38G_00211	2918844	Scaffold_0001	core	43.2138	93.4598
FOC38_00212	422		yes	1812	5	1.18483	GT50	PIG-U	GPI transamidase subunit PIG-U. Many eukaryotic proteins are anchored to the cell surface via glycosylphosphatidylinositol (GPI), which is posttranslationally attached to the carboxyl-terminus by GPI transamidase. The mammalian GPI transamidase is a complex of at least four subunits, GPI8, GAA1, PIG-S, and PIG-T. PIG-U is thought to represent a fifth subunit in this complex and may be involved in…	Mannosyl_trans|PIG-U	Mannosyl_trans,PF05007.8,4.10E-05, | PIG-U,PF06728.8,1.60E-124,	0.197	34	Y	Y	plas	7	n9-24c28/29o181-201i213-239o265-288i300-318o324-341i353-372o378-402i	190.06	19.22	7	i7-24o177-199i216-238o276-298i305-327o347-369i376-394o	421,^(X{5,70})[RKH]X[LMIFYW]X,GAALLRLIL,12,20,	421,[RKH]X[LMIFYW]X,KEIR,416,419, | 421,[YFW]XC,YDC,201,203,	not_sec	4	P:GO:0006506; C:GO:0016021; P:GO:0051301; C:GO:0005789	-	-	P:GPI anchor biosynthetic process; C:integral to membrane; P:cell division; C:endoplasmic reticulum membrane	gpi transamidase subunit pig-u	0	20	3	689589	690968	+	FOC38T_00212	FOC38G_00212	2918844	Scaffold_0001	core	43.2138	93.4598
FOC38_00213	428		yes	2420	5	1.16822				Tom37|Tom37_C	Tom37,PF10568.4,4.20E-22, | Tom37_C,PF11801.3,2.90E-22,	0.305	36	N	0	cyto	0	o	4.86	0.12	0	o	427,^(X{5,70})[RKH]X[LMIFYW]X,PVSAWRLIP,32,40,	427,[LI]XAR,IDAR,340,343, | 427,[RKH]X[LMIFYW]X,KNYS,382,385,	not_sec	2	P:GO:0006626; C:GO:0005741	-	-	P:protein targeting to mitochondrion; C:mitochondrial outer membrane	mitochondrial import receptor subunit	0	20	2	691166	692509	-	FOC38T_00213	FOC38G_00213	2918844	Scaffold_0001	core	43.2138	93.4598
FOC38_00214	102		yes	563	1	0.980392						0.109	48	N	0	nucl	0	i	0	0	0	i	101,^(X{5,70})[RKH]X[LMIFYW]X,KKKGKKNLT,7,15,	101,[RKH]X[LMIFYW]X,RSFS,84,87,	not_sec									2	701573	701924	-	FOC38T_00214	FOC38G_00214	2918844	Scaffold_0001	core	43.2138	93.4598
FOC38_00215	277		yes	1430	2	0.722022						0.159	42	N	0	nucl	0	o	0.04	0	0	o	276,^(X{5,70})[RKH]X[LMIFYW]X,RPLVLPKLR,48,56, | 276,^(X{5,70})RXLR,MAPVRRYLR,1,9,	276,[RKH]X[LMIFYW]X,KKLA,214,217, | 276,RXLR,RYLR,6,9,	not_sec									2	712396	713278	-	FOC38T_00215	FOC38G_00215	2918844	Scaffold_0001	core	43.2138	93.4598
FOC38_00216	942		yes	5242	10	1.06157	GH18	tRNA-synt_1/tRNA-synt_1g/Anticodon_1	tRNA synthetases class I (I, L, M and V). Other tRNA synthetase sub-families are too dissimilar to be included./tRNA synthetases class I (M). This family includes methionyl tRNA synthetases./Anticodon-binding domain of tRNA. This domain is found mainly hydrophobic tRNA synthetases. The domain binds to the anticodon of the tRNA.	Anticodon_1|tRNA-synt_1|tRNA-synt_1g	Anticodon_1,PF08264.8,4.90E-18, | tRNA-synt_1,PF00133.17,6.70E-152, | tRNA-synt_1g,PF09334.6,1.30E-21,	0.113	57	N	0	mito	0	o	0.01	0	0	o	941,^(X{5,70})[RKH]X[LMIFYW]X,AMNKILKDM,68,76,	941,[RKH]X[LMIFYW]X,RYMA,922,925, | 941,RXLR,RQLR,161,164, | 941,[YFW]XC,WDC,94,96,	not_sec	9	F:GO:0004822; F:GO:0002161; P:GO:0006428; P:GO:0006450; F:GO:0005524; C:GO:0005737; P:GO:0009097; P:GO:0009098; P:GO:0009099	EC:6.1.1.5	(6.1) Forming carbon-oxygen bonds	F:isoleucine-tRNA ligase activity; F:aminoacyl-tRNA editing activity; P:isoleucyl-tRNA aminoacylation; P:regulation of translational fidelity; F:ATP binding; C:cytoplasm; P:isoleucine biosynthetic process; P:leucine biosynthetic process; P:valine biosynth	isoleucyl-trna synthetase	0	20	3	713609	716554	+	FOC38T_00216	FOC38G_00216	2918844	Scaffold_0001	core	43.2138	93.4598
FOC38_00217	1217		yes	3651	4	0.328677						0.115	23	N	0	nucl	2	i1169-1189o1195-1214i	24.45	0	1	o1177-1199i	1216,^(X{5,70})[RKH]X[LMIFYW]X,PLSPERPLA,47,55,	1216,RGD,RGD,796,798, | 1216,[RKH]X[LMIFYW]X,RWLL,1211,1214, | 1216,RXLR,RWLR,1168,1171,	not_sec									1	717599	721249	+	FOC38T_00217	FOC38G_00217	2918844	Scaffold_0001	core	43.2138	93.4598
FOC38_00218	710		yes	4205	3	0.422535				Syja_N	Syja_N,PF02383.13,1.10E-90,	0.11	41	N	0	plas	2	o595-616i628-647o	43.87	0	2	o594-616i625-647o	709,^(X{5,70})[RKH]X[LMIFYW]X,PKLPYRDIN,7,15,	709,[LI]XAR,LDAR,448,451, | 709,[RKH]X[LMIFYW]X,KRIE,706,709,	not_sec	1	F:GO:0042578	-	-	F:phosphoric ester hydrolase activity	phosphoinositide phosphatase	0	20	3	722054	724310	-	FOC38T_00218	FOC38G_00218	2918844	Scaffold_0001	core	43.2138	93.4598
FOC38_00219	221		yes	1273	3	1.35747				Arf|GTP_EFTU|Gtr1_RagA|Miro|MMR_HSR1|Ras	Arf,PF00025.16,2.20E-14, | GTP_EFTU,PF00009.22,4.20E-08, | Gtr1_RagA,PF04670.7,4.90E-08, | Miro,PF08477.8,1.00E-19, | MMR_HSR1,PF01926.18,1.40E-05, | Ras,PF00071.17,2.70E-58,	0.144	34	N	0	mito	0	o	0.08	0.08	0	o		220,[RKH]X[LMIFYW]X,KKLP,183,186,	not_sec	4	P:GO:0007264; C:GO:0031305; P:GO:0015031; F:GO:0005525	-	-	P:small GTPase mediated signal transduction; C:integral to mitochondrial inner membrane; P:protein transport; F:GTP binding	gtp-binding protein ypt5	2.44033e-125	20	5	725206	726106	+	FOC38T_00219	FOC38G_00219	2918844	Scaffold_0001	core	43.2138	93.4598
FOC38_00220	637		yes	3891		0				Mitofilin	Mitofilin,PF09731.4,8.00E-143,	0.132	21	N	0	mito	1	i111-130o	21.36	0.01	1	i111-133o	636,^(X{5,70})[RKH]X[LMIFYW]X,SLQSVRAFG,5,13,	636,[RKH]X[LMIFYW]X,KVLE,613,616,	not_sec	2	C:GO:0031305; F:GO:0000166	-	-	C:integral to mitochondrial inner membrane; F:nucleotide binding	mitochondrion protein	0	20	3	727372	729412	+	FOC38T_00220	FOC38G_00220	2918844	Scaffold_0001	core	43.2138	93.4598
FOC38_00221	491		yes	4648	3	0.610998						0.154	28	N	0	cyto	0	o	0.26	0	0	o	490,^(X{5,70})[RKH]X[LMIFYW]X,HRIGYTPSD,48,56,	490,[LI]XAR,IYAR,150,153, | 490,[RKH]X[LMIFYW]X,RHLG,454,457,	not_sec	8	C:GO:0005743; F:GO:0004326; P:GO:0006730; P:GO:0046901; F:GO:0005524; C:GO:0005759; P:GO:0006536; P:GO:0046656	EC:6.3.2.17	(6.3) Forming carbon-nitrogen bonds	C:mitochondrial inner membrane; F:tetrahydrofolylpolyglutamate synthase activity; P:one-carbon metabolic process; P:tetrahydrofolylpolyglutamate biosynthetic process; F:ATP binding; C:mitochondrial matrix; P:glutamate metabolic process; P:folic acid biosy	tetrahydrofolylpolyglutamate synthase	0	20	4	731524	733156	-	FOC38T_00221	FOC38G_00221	2918844	Scaffold_0001	core	43.2138	93.4598
FOC38_00222	358		yes	1074	18	5.02793				GFA|GFA	GFA,PF04828.9,3.80E-17, | GFA,PF04828.9,3.80E-17,	0.292	48	N	0	cyto	0	o	0.01	0	0	o	357,^(X{5,70})[RKH]X[LMIFYW]X,ECNESKTLE,3,11,	357,[RKH]X[LMIFYW]X,KRFD,326,329,	not_sec	2	F:GO:0016846; P:GO:0008152	-	-	F:carbon-sulfur lyase activity; P:metabolic process	duf636 domain protein	0	20	1	733736	734809	-	FOC38T_00222	FOC38G_00222	2918844	Scaffold_0001	core	43.2138	93.4598
FOC38_00223	58		yes	249	7	12.069						0.109	40	N	0	cyto_nucl	0	o	0	0	0	o			not_sec									2	741426	741652	+	FOC38T_00223	FOC38G_00223	2918844	Scaffold_0001	core	43.2138	93.4598
FOC38_00224	2844		yes	25825	12	0.421941				Spc7|Spc7_C2|Spc7_N|Spc7_N	Spc7,PF08317.6,6.40E-115, | Spc7_C2,PF15577.1,1.60E-17, | Spc7_N,PF15402.1,3.30E-223, | Spc7_N,PF15402.1,3.30E-223,	0.112	59	N	0	nucl	2	o1489-1508i1515-1535o	43	0	2	o1479-1501i1506-1528o	2843,^(X{5,70})[RKH]X[LMIFYW]X,TRRTRRSIG,11,19,	2843,[LI]XAR,LAAR,2539,2542, | 2843,[RKH]X[LMIFYW]X,RSLL,2542,2545,	not_sec									4	742477	752024	-	FOC38T_00224	FOC38G_00224	2918844	Scaffold_0001	core	43.2138	93.4598
FOC38_00225	168		yes	1155	2	1.19048				Ribosomal_S17	Ribosomal_S17,PF00366.15,1.80E-30,	0.109	58	N	0	nucl	0	o	0.03	0	0	i	167,^(X{5,70})[RKH]X[LMIFYW]X,TVQSERAFQ,12,20,	167,[RKH]X[LMIFYW]X,KKFS,162,165,	not_sec	4	C:GO:0005840; F:GO:0003735; P:GO:0006412; P:GO:0042254	-	-	C:ribosome; F:structural constituent of ribosome; P:translation; P:ribosome biogenesis	40s ribosomal protein s11	4.54395e-87	20	4	752076	753233	+	FOC38T_00225	FOC38G_00225	2918844	Scaffold_0001	core	43.2138	93.4598
FOC38_00226	307		yes	1410	4	1.30293						0.11	53	N	0	nucl	0	o	0	0	0	o	306,^(X{5,70})[RKH]X[LMIFYW]X,LDPSLRDFL,20,28,	306,[RKH]X[LMIFYW]X,KIWD,273,276, | 306,RXLR,RFLR,164,167,	not_sec	1	P:GO:0006914	-	-	P:autophagy	autophagy protein	3.49555e-180	20	2	753901	754874	+	FOC38T_00226	FOC38G_00226	2918844	Scaffold_0001	core	43.2138	93.4598
FOC38_00227	468		yes	2231	7	1.49573				Atg14	Atg14,PF10186.4,3.50E-80,	0.107	32	N	0	cyto	0	o	0.38	0	0	o	467,^(X{5,70})[RKH]X[LMIFYW]X,DCDICHRIH,2,10, | 467,^(X{5,70})[YFW]XC,TERLPFLC,12,19,	467,[LI]XAR,IQAR,98,101, | 467,[RKH]X[LMIFYW]X,KDLL,444,447, | 467,[YFW]XC,WAC,310,312,	not_sec	1	P:GO:0010508	-	-	P:positive regulation of autophagy	hypothetical protein FOXB_11112 [Fusarium oxysporum Fo5176]	0	20	2	755714	757164	-	FOC38T_00227	FOC38G_00227	2918844	Scaffold_0001	core	43.2138	93.4598
FOC38_00228	161		yes	1213		0						0.113	70	N	0	nucl	0	o	0	0	0	o		160,[RKH]X[LMIFYW]X,RAFE,148,151,	not_sec									3	757708	758296	+	FOC38T_00228	FOC38G_00228	2918844	Scaffold_0001	core	43.2138	93.4598
FOC38_00229	193		yes	672		0				DUF3807	DUF3807,PF12720.2,1.50E-38,	0.108	53	N	0	nucl	0	o	0	0	0	o	192,^(X{5,70})[RKH]X[LMIFYW]X,NISPDDLVA,28,36,	192,[RKH]X[LMIFYW]X,KGLD,184,187,	not_sec									2	758519	759145	+	FOC38T_00229	FOC38G_00229	2918844	Scaffold_0001	core	43.2138	93.4598
FOC38_00230	341		yes	2903	2	0.58651				APH|Pkinase|Pkinase_Tyr	APH,PF01636.18,5.80E-09, | Pkinase,PF00069.20,8.80E-59, | Pkinase_Tyr,PF07714.12,9.60E-19,	0.108	7	N	0	nucl	0	o	0.17	0	0	o	340,^(X{5,70})[RKH]X[LMIFYW]X,NQSMPRSYW,9,17,	340,[RKH]X[LMIFYW]X,HPYF,314,317, | 340,RXLR,RKLR,162,165,	not_sec	4	P:GO:0006468; F:GO:0005524; F:GO:0004674; P:GO:0009069	EC:2.7.11.0	(2.7) Transferring phosphorous-containing groups	P:protein phosphorylation; F:ATP binding; F:protein serine/threonine kinase activity; P:serine family amino acid metabolic process	casein kinase ii subunit alpha	0	20	6	760331	761626	+	FOC38T_00230	FOC38G_00230	2918844	Scaffold_0001	core	43.2138	93.4598
FOC38_00231	977		yes	2931	6	0.614125				Scm3	Scm3,PF10384.4,5.90E-21,	0.111	49	N	0	nucl	0	o	0	0	0	o	976,^(X{5,70})[RKH]X[LMIFYW]X,RANADHKLQ,48,56,	976,[RKH]X[LMIFYW]X,RDFC,969,972, | 976,[YFW]XC,FTC,973,975,	not_sec	1	C:GO:0005634	-	-	C:nucleus	centromere protein scm3	0	20	1	762247	765177	-	FOC38T_00231	FOC38G_00231	2918844	Scaffold_0001	core	43.2138	93.4598
FOC38_00232	574		yes	4851	8	1.39373				APG6	APG6,PF04111.7,5.10E-122,	0.108	68	N	0	nucl	0	o	0.06	0	0	o	573,^(X{5,70})[RKH]X[LMIFYW]X,QEQARKSLY,50,58,	573,[LI]XAR,LSAR,140,143, | 573,[RKH]X[LMIFYW]X,RGLL,544,547,	not_sec	3	F:GO:0008270; F:GO:0046872; P:GO:0006914	-	-	F:zinc ion binding; F:metal ion binding; P:autophagy	autophagy protein	0	20	4	765826	768446	+	FOC38T_00232	FOC38G_00232	2918844	Scaffold_0001	core	43.2138	93.4598
FOC38_00233	823		yes	2701	14	1.70109				AAA	AAA,PF00004.24,2.70E-12,	0.109	28	N	0	nucl	0	o	0.01	0	0	o	822,^(X{5,70})[RKH]X[LMIFYW]X,VLHVVKYLG,62,70,	822,[RKH]X[LMIFYW]X,KTLN,814,817, | 822,[YFW]XC,FMC,416,418,	not_sec	2	F:GO:0017111; F:GO:0005524	EC:3.6.1.15	(3.6) Acting on acid anhydrides	F:nucleoside-triphosphatase activity; F:ATP binding	hypothetical protein FOXB_11106 [Fusarium oxysporum Fo5176]	0	20	2	769856	772378	+	FOC38T_00233	FOC38G_00233	2918844	Scaffold_0001	core	43.2138	93.4598
FOC38_00234	688		yes	4436	18	2.61628				Fungal_trans|Zn_clus	Fungal_trans,PF04082.13,1.30E-05, | Zn_clus,PF00172.13,1.10E-08,	0.117	35	N	0	nucl	0	o	0.11	0	0	o	687,^(X{5,70})[RKH]X[LMIFYW]X,SGKRQRRLT,63,71, | 687,^(X{5,70})[YFW]XC,ATSPGFSC,34,41,	687,[LI]XAR,ICAR,605,608, | 687,[RKH]X[LMIFYW]X,HMYH,682,685, | 687,RXLR,RPLR,379,382, | 687,[YFW]XC,WTC,425,427,	not_sec	6	P:GO:0006357; F:GO:0008270; F:GO:0046872; F:GO:0000981; F:GO:0003677; C:GO:0005634	-	-	P:regulation of transcription from RNA polymerase II promoter; F:zinc ion binding; F:metal ion binding; F:sequence-specific DNA binding RNA polymerase II transcription factor activity; F:DNA binding; C:nucleus	vegetative cell wall protein gp1	0	20	4	772767	774983	-	FOC38T_00234	FOC38G_00234	2918844	Scaffold_0001	core	43.2138	93.4598
FOC38_00235	1551		yes	12892	10	0.644745				ABC_membrane|ABC_membrane|ABC_tran|ABC_tran	ABC_membrane,PF00664.18,2.70E-23, | ABC_membrane,PF00664.18,2.70E-23, | ABC_tran,PF00005.22,7.40E-51, | ABC_tran,PF00005.22,7.40E-51,	0.339	31	N	Y	plas	17	n10-21c28/29o66-86i98-117o129-147i159-181o266-288i309-326o332-351i415-433o439-459i515-535o541-563i934-957o1010-1036i1092-1123o1143-1162i1194-1214o1220-1241i	359.8	22.56	17	i9-31o66-88i95-117o127-147i160-182o266-288i300-319o329-351i412-434o438-460i515-537o541-563i934-956o1009-1031i1085-1104o1108-1130i1192-1214o	1550,^(X{5,70})[RKH]X[LMIFYW]X,SNRLPKVFI,60,68,	1550,[LI]XAR,IVAR,1454,1457, | 1550,[RKH]X[LMIFYW]X,RDMC,1532,1535, | 1550,RXLR,RTLR,234,237, | 1550,[YFW]XC,FGC,526,528,	not_sec	5	P:GO:0055085; C:GO:0016021; F:GO:0042626; P:GO:0006200; F:GO:0005524	-	-	P:transmembrane transport; C:integral to membrane; F:ATPase activity, coupled to transmembrane movement of substances; P:ATP catabolic process; F:ATP binding	abc bile acid	0	20	5	777610	782468	+	FOC38T_00235	FOC38G_00235	2918844	Scaffold_0001	core	43.2138	93.4598
FOC38_00236	557		yes	2977	8	1.43627				Sulfatase	Sulfatase,PF00884.18,4.30E-74,	0.117	30	N	0	nucl	0	o	0.03	0.02	0	o	556,^(X{5,70})[RKH]X[LMIFYW]X,ACSPTRSML,55,63,	556,[RKH]X[LMIFYW]X,HEFG,549,552, | 556,[YFW]XC,WAC,379,381,	not_sec	2	F:GO:0008484; P:GO:0008152	EC:3.1.6.0	(3.1) Acting on ester bonds	F:sulfuric ester hydrolase activity; P:metabolic process	arylsulfatase	0	20	2	782904	784627	-	FOC38T_00236	FOC38G_00236	2918844	Scaffold_0001	core	43.2138	93.4598
FOC38_00237	516		yes	4491	7	1.35659	GT48	Sugar_tr/MFS_1	Sugar (and other) transporter. /Major Facilitator Superfamily.	MFS_1|Sugar_tr	MFS_1,PF07690.11,7.00E-17, | Sugar_tr,PF00083.19,4.10E-77,	0.14	22	N	0	plas	11	i12-32o67-86i98-116o128-144i156-175o190-209i309-330o336-356i368-386o406-427i439-456o	237.68	19.48	11	i13-32o69-91i98-117o127-149i156-175o190-209i303-325o335-357i369-391o406-428i435-457o	515,^(X{5,70})[RKH]X[LMIFYW]X,PPKRTRGLL,3,11, | 515,^(X{5,70})[YFW]XC,NGRLIYAC,15,22,	515,[RKH]X[LMIFYW]X,RTIK,483,486, | 515,RXLR,RLLR,230,233, | 515,[YFW]XC,WFC,455,457,	not_sec	3	C:GO:0016021; P:GO:0055085; F:GO:0022857	-	-	C:integral to membrane; P:transmembrane transport; F:transmembrane transporter activity	sugar transporter	0	20	5	785461	787222	+	FOC38T_00237	FOC38G_00237	2918844	Scaffold_0001	core	43.2138	93.4598
FOC38_00238	712		yes	4363	5	0.702247				WD40|WD40|WD40|WD40	WD40,PF00400.27,6.80E-27, | WD40,PF00400.27,6.80E-27, | WD40,PF00400.27,6.80E-27, | WD40,PF00400.27,6.80E-27,	0.158	20	N	0	nucl	0	o	0	0	0	o	711,^(X{5,70})[RKH]X[LMIFYW]X,GDNHIRIWR,35,43,	711,[RKH]X[LMIFYW]X,RRIA,700,703,	not_sec	6	P:GO:0005975; P:GO:0016568; F:GO:0003682; C:GO:0005634; P:GO:0006355; C:GO:0000785	-	-	P:carbohydrate metabolic process; P:chromatin modification; F:chromatin binding; C:nucleus; P:regulation of transcription, DNA-dependent; C:chromatin	chromatin assembly factor 1 subunit	0	20	4	789606	791909	+	FOC38T_00238	FOC38G_00238	2918844	Scaffold_0001	core	43.2138	93.4598
FOC38_00239	408		yes	2013	2	0.490196				LigD_N	LigD_N,PF13298.1,1.00E-25,	0.108	42	N	0	nucl	0	o	0.01	0	0	o	407,^(X{5,70})[RKH]X[LMIFYW]X,PFIKRRNLE,15,23,	407,[RKH]X[LMIFYW]X,KFIQ,395,398,	not_sec									2	792286	793557	-	FOC38T_00239	FOC38G_00239	2918844	Scaffold_0001	core	43.2138	93.4598
FOC38_00240	415		yes	1826	2	0.481928				Peroxin-13_N|SH3_1|SH3_2	Peroxin-13_N,PF04088.8,1.10E-56, | SH3_1,PF00018.23,2.40E-07, | SH3_2,PF07653.12,4.50E-11,	0.158	30	N	0	mito	1	o253-275i	44.77	0.07	0	o	414,^(X{5,70})[RKH]X[LMIFYW]X,MASPPKPWE,1,9,	414,[LI]XAR,LEAR,320,323, | 414,[RKH]X[LMIFYW]X,HFYS,411,414, | 414,[YFW]XC,WQC,344,346,	not_sec	3	C:GO:0005777; P:GO:0016560; C:GO:0016021	-	-	C:peroxisome; P:protein import into peroxisome matrix, docking; C:integral to membrane	pex13 protein	0	20	3	794984	796394	+	FOC38T_00240	FOC38G_00240	2918844	Scaffold_0001	core	43.2138	93.4598
FOC38_00241	232		yes	758		0				HIG_1_N	HIG_1_N,PF04588.8,5.20E-07,	0.141	28	N	0	plas	4	i21-38o50-69i116-134o146-166i	81.7	33.58	4	i13-35o50-69i116-135o145-167i	231,^(X{5,70})[RKH]X[LMIFYW]X,VMFASRRYP,35,43,	231,[RKH]X[LMIFYW]X,RRLA,219,222,	not_sec	2	C:GO:0016021; P:GO:0043581	-	-	C:integral to membrane; P:mycelium development	mitochondrial hypoxia responsive domain containing protein	1.04166e-123	20	2	802551	803301	-	FOC38T_00241	FOC38G_00241	2918844	Scaffold_0001	core	43.2138	93.4598
FOC38_00242	686		yes	8663	11	1.6035						0.111	18	N	0	nucl	0	o	0.12	0	0	o	685,^(X{5,70})[RKH]X[LMIFYW]X,GKLFGRLFQ,2,10,	685,RGD,RGD,231,233, | 685,[RKH]X[LMIFYW]X,HSLP,663,666, | 685,[YFW]XC,FSC,642,644,	not_sec	3	F:GO:0008270; F:GO:0003676; C:GO:0005622	-	-	F:zinc ion binding; F:nucleic acid binding; C:intracellular	c2h2 transcription factor	0	20	5	813287	815876	+	FOC38T_00242	FOC38G_00242	2918844	Scaffold_0001	core	43.2138	93.4598
FOC38_00243	758		yes	5049	11	1.45119				BTB|Kelch_1|Kelch_1|Kelch_1|Kelch_3|Kelch_3|Kelch_4|Kelch_4|Kelch_4|Kelch_5|Kelch_5	BTB,PF00651.26,3.90E-09, | Kelch_1,PF01344.20,5.10E-23, | Kelch_1,PF01344.20,5.10E-23, | Kelch_1,PF01344.20,5.10E-23, | Kelch_3,PF13415.1,1.00E-20, | Kelch_3,PF13415.1,1.00E-20, | Kelch_4,PF13418.1,4.50E-27, | Kelch_4,PF13418.1,4.50E-27, | Kelch_4,PF13418	0.126	27	N	0	mito	0	o	0.02	0	0	o		757,[LI]XAR,LQAR,562,565, | 757,[RKH]X[LMIFYW]X,HMIE,742,745, | 757,[YFW]XC,WYC,659,661,	not_sec									3	817453	819827	-	FOC38T_00243	FOC38G_00243	2918844	Scaffold_0001	core	43.2138	93.4598
FOC38_00244	603		yes	3496	5	0.829187				eIF2A|WD40|WD40|WD40|WD40	eIF2A,PF08662.6,8.70E-07, | WD40,PF00400.27,6.80E-25, | WD40,PF00400.27,6.80E-25, | WD40,PF00400.27,6.80E-25, | WD40,PF00400.27,6.80E-25,	0.111	63	N	0	mito	0	o	0.02	0	0	o	602,^(X{5,70})[RKH]X[LMIFYW]X,PVKSHKGLF,9,17,	602,[RKH]X[LMIFYW]X,KQMT,597,600,	not_sec	1	P:GO:0051301	-	-	P:cell division	wd repeat-containing protein slp1	0	20	2	820683	822542	+	FOC38T_00244	FOC38G_00244	2918844	Scaffold_0001	core	43.2138	93.4598
FOC38_00245	396		yes	2411	2	0.505051				TFIIA	TFIIA,PF03153.8,7.40E-77,	0.144	21	N	0	nucl	0	o	0	0	0	o		395,[RKH]X[LMIFYW]X,KEYV,382,385, | 395,RMLH,RMLH,270,273, | 395,[YFW]XC,WKC,368,370,	not_sec	2	C:GO:0005672; P:GO:0006367	-	-	C:transcription factor TFIIA complex; P:transcription initiation from RNA polymerase II promoter	transcription factor tfiia complex subunit	2.86398e-164	20	3	828188	830210	+	FOC38T_00245	FOC38G_00245	2918844	Scaffold_0001	core	43.2138	93.4598
FOC38_00246	241		yes	1820	7	2.90456				Methyltransf_23	Methyltransf_23,PF13489.1,3.20E-11,	0.142	23	N	0	cysk	0	o	0	0	0	o	240,^(X{5,70})[RKH]X[LMIFYW]X,PGFMPKQYD,39,47,	240,[RKH]X[LMIFYW]X,HVWT,229,232, | 240,[YFW]XC,YVC,162,164,	not_sec	1	F:GO:0016740	-	-	F:transferase activity	methyl transferase	2.29117e-137	20	5	838286	839214	+	FOC38T_00246	FOC38G_00246	2918844	Scaffold_0001	core	43.2138	93.4598
FOC38_00247	198		yes	1143		0				ATP-synt_G	ATP-synt_G,PF04718.10,6.40E-29,	0.134	19	N	0	mito	0	i	5.18	0.01	0	o	197,^(X{5,70})[RKH]X[LMIFYW]X,MSSLARPML,1,9,	197,[RKH]X[LMIFYW]X,RNIG,154,157,	not_sec	4	F:GO:0015078; F:GO:0005488; C:GO:0000276; P:GO:0015986	-	-	F:hydrogen ion transmembrane transporter activity; F:binding; C:mitochondrial proton-transporting ATP synthase complex, coupling factor F(o); P:ATP synthesis coupled proton transport	atp synthase subunit g	7.671e-108	20	3	841283	841993	-	FOC38T_00247	FOC38G_00247	2918844	Scaffold_0001	core	43.2138	93.4598
FOC38_00248	376		yes	2059	13	3.45745	GH76	ADH_N/ADH_zinc_N	Alcohol dehydrogenase GroES-like domain. This is the catalytic domain of alcohol dehydrogenases. Many of them contain an inserted zinc binding domain. This domain has a GroES-like structure./Zinc-binding dehydrogenase.	ADH_N|ADH_zinc_N	ADH_N,PF08240.7,5.30E-27, | ADH_zinc_N,PF00107.21,3.20E-17,	0.12	38	N	0	cyto	0	o	0.13	0	0	o	375,^(X{5,70})[RKH]X[LMIFYW]X,YTNPNHDLW,25,33,	375,[RKH]X[LMIFYW]X,KVMI,368,371,	not_sec	11	F:GO:0008270; F:GO:0050019; F:GO:0000166; F:GO:0015078; F:GO:0046872; P:GO:0019388; P:GO:0015986; P:GO:0055114; P:GO:0019569; C:GO:0000276; P:GO:0042843	EC:1.1.1.12	(1.1) Acting on the CH-OH group of donors	F:zinc ion binding; F:L-arabinitol 4-dehydrogenase activity; F:nucleotide binding; F:hydrogen ion transmembrane transporter activity; F:metal ion binding; P:galactose catabolic process; P:ATP synthesis coupled proton transport; P:oxidation-reduction proce	l-arabinitol 4-dehydrogenase	0	20	2	842582	843769	-	FOC38T_00248	FOC38G_00248	2918844	Scaffold_0001	core	43.2138	93.4598
FOC38_00249	306		yes	1041	3	0.980392				Nfu_N|NifU	Nfu_N,PF08712.6,7.30E-30, | NifU,PF01106.12,1.00E-20,	0.162	24	N	0	mito	0	o	0.41	0.08	0	o	305,^(X{5,70})[RKH]X[LMIFYW]X,SRAMSRTLA,4,12,	305,[RKH]X[LMIFYW]X,HYIE,264,267,	not_sec	5	P:GO:0006879; P:GO:0016226; F:GO:0051536; F:GO:0005506; C:GO:0005759	-	-	P:cellular iron ion homeostasis; P:iron-sulfur cluster assembly; F:iron-sulfur cluster binding; F:iron ion binding; C:mitochondrial matrix	#NAME?	3.65591e-177	20	2	845880	846852	-	FOC38T_00249	FOC38G_00249	2918844	Scaffold_0001	core	43.2138	93.4598
FOC38_00250	235		yes	887	6	2.55319				zf-HIT	zf-HIT,PF04438.11,7.40E-10,	0.11	32	N	0	nucl	0	o	0	0	0	o	234,^(X{5,70})[RK]CXXC(X{6,18})H,NPPKYKCPRCRLPYCSVACNKIH,48,70, | 234,^(X{5,70})[YFW]XC,VNPPKYKC,47,54,	234,[RK]CXXC(X{6,18})H,KCPRCRLPYCSVACNKIH,53,70, | 234,[RKH]X[LMIFYW]X,RLMA,227,230, | 234,[YFW]XC,YKC,52,54,	not_sec									2	847386	848143	+	FOC38T_00250	FOC38G_00250	2918844	Scaffold_0001	core	43.2138	93.4598
FOC38_00251	434		yes	1302	1	0.230415						0.12	20	N	0	nucl	0	o	0	0	0	o	433,^(X{5,70})[RKH]X[LMIFYW]X,MEEPSHRFS,13,21,	433,[RKH]X[LMIFYW]X,RFMH,430,433,	not_sec									1	848342	849643	-	FOC38T_00251	FOC38G_00251	2918844	Scaffold_0001	core	43.2138	93.4598
FOC38_00252	872		yes	6343	3	0.344037				Miro|RasGEF|RasGEF_N	Miro,PF08477.8,5.30E-13, | RasGEF,PF00617.14,2.10E-45, | RasGEF_N,PF00618.15,4.60E-14,	0.109	39	N	0	nucl	0	o	0.08	0	0	o		871,[RKH]X[LMIFYW]X,KKFP,864,867, | 871,[YFW]XC,FLC,421,423,	not_sec	5	F:GO:0005085; P:GO:0051056; F:GO:0005525; C:GO:0005622; P:GO:0043087	-	-	F:guanyl-nucleotide exchange factor activity; P:regulation of small GTPase mediated signal transduction; F:GTP binding; C:intracellular; P:regulation of GTPase activity	domain-containing protein	0	20	4	854007	857130	+	FOC38T_00252	FOC38G_00252	2918844	Scaffold_0001	core	43.2138	93.4598
FOC38_00253	528		yes	2706	13	2.46212						0.116	25	N	0	nucl	0	o	0.06	0	0	o	527,^(X{5,70})[RKH]X[LMIFYW]X,RLPTIRVIS,6,14,	527,[RKH]X[LMIFYW]X,HWLI,516,519, | 527,[YFW]XC,WGC,261,263,	not_sec									3	857642	859326	+	FOC38T_00253	FOC38G_00253	2918844	Scaffold_0001	core	43.2138	93.4598
FOC38_00254	503		yes	2797	4	0.795229				Ribosomal_S5|Ribosomal_S5_C	Ribosomal_S5,PF00333.15,3.00E-08, | Ribosomal_S5_C,PF03719.10,3.70E-19,	0.12	23	N	0	mito	0	o	0.01	0.01	0	o	502,^(X{5,70})[RKH]X[LMIFYW]X,VARPARNLL,3,11,	502,[LI]XAR,IAAR,451,454, | 502,[RKH]X[LMIFYW]X,KVYY,494,497, | 502,RXLR,RALR,183,186,	not_sec	5	C:GO:0005840; F:GO:0003735; F:GO:0003723; P:GO:0006412; P:GO:0042254	-	-	C:ribosome; F:structural constituent of ribosome; F:RNA binding; P:translation; P:ribosome biogenesis	37s ribosomal protein s5	0	20	2	860723	862292	+	FOC38T_00254	FOC38G_00254	2918844	Scaffold_0001	core	43.2138	93.4598
FOC38_00255	92		yes	447		0				DASH_Dad3	DASH_Dad3,PF08656.5,3.90E-28,	0.11	57	N	0	cyto_nucl	0	o	0.03	0	0	o	91,^(X{5,70})[RKH]X[LMIFYW]X,ILDGLRELE,51,59,	91,[RKH]X[LMIFYW]X,RELE,56,59,	not_sec									2	862535	862866	-	FOC38T_00255	FOC38G_00255	2918844	Scaffold_0001	core	43.2138	93.4598
FOC38_00256	2369		yes	14113	3	0.126636						0.11	41	N	0	nucl	0	o	0	0	0	o	2368,^(X{5,70})[RKH]X[LMIFYW]X,SDPNFRALV,24,32,	2368,[LI]XAR,LVAR,1741,1744, | 2368,[RKH]X[LMIFYW]X,KGLA,2250,2253, | 2368,RXLR,RELR,500,503,	not_sec									2	863573	870735	-	FOC38T_00256	FOC38G_00256	2918844	Scaffold_0001	core	43.2138	93.4598
FOC38_00257	304		yes	4287		0				Mito_carr|Mito_carr	Mito_carr,PF00153.22,2.10E-28, | Mito_carr,PF00153.22,2.10E-28,	0.119	38	N	0	cyto	0	o	17.07	2.47	0	o	303,^(X{5,70})[RKH]X[LMIFYW]X,ESGLARVLG,12,20,	303,[RKH]X[LMIFYW]X,KLLM,275,278,	not_sec	6	P:GO:0001408; P:GO:0006879; P:GO:0055085; F:GO:0001409; C:GO:0016021; P:GO:0000002	-	-	P:guanine nucleotide transport; P:cellular iron ion homeostasis; P:transmembrane transport; F:guanine nucleotide transmembrane transporter activity; C:integral to membrane; P:mitochondrial genome maintenance	mitochondrial carrier protein yhm1	3.25281e-173	20	7	871845	873217	-	FOC38T_00257	FOC38G_00257	2918844	Scaffold_0001	core	43.2138	93.4598
FOC38_00258	634		yes	6750	6	0.946372				HTH_9|RNA_pol_Rpc82	HTH_9,PF08221.6,2.30E-13, | RNA_pol_Rpc82,PF05645.8,1.80E-53,	0.163	21	N	0	nucl	0	o	0	0	0	o	633,^(X{5,70})[RKH]X[LMIFYW]X,GELPSRILN,20,28, | 633,^(X{5,70})RXLR,TSLTPRYLR,45,53,	633,[RKH]X[LMIFYW]X,KLLG,615,618, | 633,RXLR,RILR,488,491,	not_sec	9	F:GO:0003899; P:GO:0006351; P:GO:0030448; F:GO:0003677; P:GO:0009405; P:GO:0048315; C:GO:0005730; P:GO:0006144; P:GO:0006206	EC:2.7.7.6	(2.7) Transferring phosphorous-containing groups	F:DNA-directed RNA polymerase activity; P:transcription, DNA-dependent; P:hyphal growth; F:DNA binding; P:pathogenesis; P:conidium formation; C:nucleolus; P:purine nucleobase metabolic process; P:pyrimidine nucleobase metabolic process	rna polymerase iii subunit rpc82	0	20	4	874258	876344	-	FOC38T_00258	FOC38G_00258	2918844	Scaffold_0001	core	43.2138	93.4598
FOC38_00259	455		yes	3307	1	0.21978	GH12	Peptidase_M16/Peptidase_M16_C	Insulinase (Peptidase family M16). /Peptidase M16 inactive domain. Peptidase M16 consists of two structurally related domains. One is the active peptidase, whereas the other is inactive. The two domains hold the substrate like a clamp.	Peptidase_M16|Peptidase_M16_C	Peptidase_M16,PF00675.15,2.80E-16, | Peptidase_M16_C,PF05193.16,1.00E-11,	0.111	60	N	0	mito	0	o	0.01	0	0	o	454,^(X{5,70})[RKH]X[LMIFYW]X,CRVQRRTYA,19,27,	454,[RKH]X[LMIFYW]X,KTLL,426,429,	not_sec	6	F:GO:0008270; F:GO:0015078; F:GO:0046872; F:GO:0004222; P:GO:0006508; P:GO:0015992	EC:3.4.24.0	(3.4) Acting on peptide bonds (peptide hydrolases)	F:zinc ion binding; F:hydrogen ion transmembrane transporter activity; F:metal ion binding; F:metalloendopeptidase activity; P:proteolysis; P:proton transport	cytochrome b-c1 complex subunit 2	0	20	4	876898	878446	+	FOC38T_00259	FOC38G_00259	2918844	Scaffold_0001	core	43.2138	93.4598
FOC38_00260	916		yes	5712	3	0.327511				LsmAD	LsmAD,PF06741.8,4.20E-22,	0.147	17	N	0	extr	0	o	0.4	0.4	0	o	915,^(X{5,70})[RKH]X[LMIFYW]X,AVFSSKNYL,5,13,	915,[RKH]X[LMIFYW]X,KGYG,882,885,	not_sec									3	880836	883700	+	FOC38T_00260	FOC38G_00260	2918844	Scaffold_0001	core	43.2138	93.4598
FOC38_00261	432		yes	2171	11	2.5463						0.519	19	Y	Y	extr	0	n3-13c18/19o	0.23	0.21	0	o	431,^(X{5,70})[RKH]X[LMIFYW]X,ANFPCKGYH,53,61, | 431,^(X{5,70})[YFW]XC,ASGANFPC,50,57,	431,[RKH]X[LMIFYW]X,RRLA,422,425, | 431,[YFW]XC,WNC,380,382,	sec_all									2	889025	890374	+	FOC38T_00261	FOC38G_00261	2918844	Scaffold_0001	core	43.2138	93.4598
FOC38_00262	520		yes	2592		0				WW	WW,PF00397.21,2.40E-08,	0.111	60	N	0	nucl	0	o	0	0	0	o	519,^(X{5,70})[RKH]X[LMIFYW]X,DGTSKKYYY,28,36,	519,[RKH]X[LMIFYW]X,HSYG,281,284,	not_sec									3	891834	893500	+	FOC38T_00262	FOC38G_00262	2918844	Scaffold_0001	core	43.2138	93.4598
FOC38_00263	223		yes	1086	1	0.44843						0.108	31	N	0	cyto	1	o182-199i	20.51	0	1	o177-199i	222,^(X{5,70})[RKH]X[LMIFYW]X,IANVEKTIF,3,11,	222,[RKH]X[LMIFYW]X,RSIA,201,204,	not_sec									2	893846	894570	-	FOC38T_00263	FOC38G_00263	2918844	Scaffold_0001	core	43.2138	93.4598
FOC38_00264	450		yes	3527	14	3.11111				Tubulin|Tubulin_C	Tubulin,PF00091.20,1.30E-69, | Tubulin_C,PF03953.12,2.20E-48,	0.11	20	N	0	cysk	0	o	4.19	0	0	o	449,^(X{5,70})[RKH]X[LMIFYW]X,LYCLEHGIQ,23,31,	449,RGD,RGD,320,322, | 449,[RKH]X[LMIFYW]X,RDYE,430,433,	not_sec	8	C:GO:0005874; P:GO:0051258; P:GO:0006184; P:GO:0007018; F:GO:0003924; F:GO:0005198; C:GO:0005737; F:GO:0005525	-	-	C:microtubule; P:protein polymerization; P:GTP catabolic process; P:microtubule-based movement; F:GTPase activity; F:structural molecule activity; C:cytoplasm; F:GTP binding	alpha partial	0	20	7	896201	897905	+	FOC38T_00264	FOC38G_00264	2918844	Scaffold_0001	core	43.2138	93.4598
FOC38_00265	370		yes	1371	6	1.62162				HMGL-like	HMGL-like,PF00682.14,6.30E-40,	0.109	27	N	0	mito	0	o	0	0	0	o	369,^(X{5,70})[RKH]X[LMIFYW]X,QIRWHRGLA,17,25,	369,[LI]XAR,LGAR,356,359, | 369,[RKH]X[LMIFYW]X,RAMQ,361,364,	not_sec	6	P:GO:0046034; F:GO:0016829; F:GO:0005524; F:GO:0016820; P:GO:0015991; C:GO:0033180	EC:3.6.3.0	(3.6) Acting on acid anhydrides	P:ATP metabolic process; F:lyase activity; F:ATP binding; F:hydrolase activity, acting on acid anhydrides, catalyzing transmembrane movement of substances; P:ATP hydrolysis coupled proton transport; C:proton-transporting V-type ATPase, V1 domain	hydroxymethylglutaryl- lyase	0	20	2	898451	899614	+	FOC38T_00265	FOC38G_00265	2918844	Scaffold_0001	core	43.2138	93.4598
FOC38_00266	512		yes	3393	2	0.390625				ATP-synt_ab|ATP-synt_ab_C|ATP-synt_ab_N	ATP-synt_ab,PF00006.20,4.50E-60, | ATP-synt_ab_C,PF00306.22,8.10E-18, | ATP-synt_ab_N,PF02874.18,3.20E-12,	0.11	28	N	0	cysk	0	o	0.02	0.02	0	o	511,^(X{5,70})[LI]XAR,RSGQVLEAR,53,61, | 511,^(X{5,70})RGD,QVLEARGD,56,63,	511,[LI]XAR,LEAR,58,61, | 511,RGD,RGD,61,63, | 511,[RKH]X[LMIFYW]X,KVLN,473,476,	not_sec	9	F:GO:0046961; P:GO:0046034; P:GO:0006874; C:GO:0000329; P:GO:0015991; P:GO:0007035; C:GO:0000221; F:GO:0005524; P:GO:0006119	-	-	F:proton-transporting ATPase activity, rotational mechanism; P:ATP metabolic process; P:cellular calcium ion homeostasis; C:fungal-type vacuole membrane; P:ATP hydrolysis coupled proton transport; P:vacuolar acidification; C:vacuolar proton-transporting V	vacuolar atp synthase subunit b	0	20	7	900013	901885	+	FOC38T_00266	FOC38G_00266	2918844	Scaffold_0001	core	43.2138	93.4598
FOC38_00267	454		yes	1573	8	1.76211				Diphthamide_syn	Diphthamide_syn,PF01866.12,9.80E-113,	0.109	13	N	0	cyto	0	o	0.32	0.06	0	o	453,^(X{5,70})[RKH]X[LMIFYW]X,LKQPKKRFI,40,48,	453,[LI]XAR,LKAR,362,365, | 453,[RKH]X[LMIFYW]X,RPLQ,446,449,	not_sec	5	P:GO:0005975; P:GO:0017183; C:GO:0005737; F:GO:0030246; F:GO:0016853	-	-	P:carbohydrate metabolic process; P:peptidyl-diphthamide biosynthetic process from peptidyl-histidine; C:cytoplasm; F:carbohydrate binding; F:isomerase activity	diphthamide biosynthesis protein 1	0	20	2	902396	903834	+	FOC38T_00267	FOC38G_00267	2918844	Scaffold_0001	core	43.2138	93.4598
FOC38_00268	147		yes	441		0				Ctf8	Ctf8,PF09696.5,2.80E-32,	0.135	47	N	0	mito	0	o	0	0	0	o		146,[RKH]X[LMIFYW]X,KLMF,130,133,	not_sec									1	904126	904566	-	FOC38T_00268	FOC38G_00268	2918844	Scaffold_0001	core	43.2138	93.4598
FOC38_00269	240		yes	1899	2	0.833333				Ribosomal_S6e	Ribosomal_S6e,PF01092.14,1.00E-62,	0.11	54	N	0	nucl	0	o	0.3	0	0	o	239,^(X{5,70})[RKH]X[LMIFYW]X,ANGSQKLID,9,17, | 239,^(X{5,70})RXLR,DIEDERKLR,17,25,	239,[RKH]X[LMIFYW]X,RKYV,154,157, | 239,RXLR,RKLR,22,25,	not_sec	4	C:GO:0005840; F:GO:0003735; P:GO:0006412; P:GO:0042254	-	-	C:ribosome; F:structural constituent of ribosome; P:translation; P:ribosome biogenesis	40s ribosomal protein s6	4.731e-135	20	5	904992	906199	+	FOC38T_00269	FOC38G_00269	2918844	Scaffold_0001	core	43.2138	93.4598
FOC38_00270	3982		yes	34403	26	0.652938				DUF4414|DUF908|DUF913|HECT	DUF4414,PF14377.1,7.80E-30, | DUF908,PF06012.7,3.00E-89, | DUF913,PF06025.7,3.40E-101, | HECT,PF00632.20,5.30E-94,	0.136	30	N	0	nucl	0	o	0.02	0	0	o	3981,^(X{5,70})RGD,RWPFGRGD,45,52, | 3981,^(X{5,70})[RKH]X[LMIFYW]X,TLSPWLKSY,15,23,	3981,[LI]XAR,LKAR,3140,3143, | 3981,RGD,RGD,2641,2643, | 3981,[RKH]X[LMIFYW]X,KAIT,3969,3972, | 3981,RXLR,RALR,3890,3893, | 3981,[YFW]XC,YRC,2069,2071,	not_sec	3	F:GO:0004842; C:GO:0005622; P:GO:0016567	EC:6.3.2.19	(6.3) Forming carbon-nitrogen bonds	F:ubiquitin-protein ligase activity; C:intracellular; P:protein ubiquitination	e3 ubiquitin-protein ligase ptr1 + rna transporter 1	0	20	5	906850	918986	-	FOC38T_00270	FOC38G_00270	2918844	Scaffold_0001	core	43.2138	93.4598
FOC38_00271	978		yes	8848	5	0.511247				RabGAP-TBC	RabGAP-TBC,PF00566.13,3.90E-46,	0.109	57	N	0	nucl	0	o	0.41	0	0	o	977,^(X{5,70})[RKH]X[LMIFYW]X,SPVAQHHID,9,17,	977,[LI]XAR,LGAR,594,597, | 977,[RKH]X[LMIFYW]X,RQFA,974,977,	not_sec	3	F:GO:0005097; C:GO:0005622; P:GO:0032851	-	-	F:Rab GTPase activator activity; C:intracellular; P:positive regulation of Rab GTPase activity	gtpase-activating protein gyp5	0	20	5	922497	925693	+	FOC38T_00271	FOC38G_00271	2918844	Scaffold_0001	core	43.2138	93.4598
FOC38_00272	207		yes	1178		0				Ribosomal_S8e	Ribosomal_S8e,PF01201.17,7.10E-47,	0.11	26	N	0	nucl	0	i	0	0	0	o	206,^(X{5,70})[RKH]X[LMIFYW]X,ASGAKRAYY,13,21, | 206,^(X{5,70})RXLR,GNHKYRALR,51,59,	206,[RKH]X[LMIFYW]X,RKLH,202,205, | 206,RXLR,RALR,56,59,	not_sec	4	C:GO:0005840; F:GO:0003735; P:GO:0006412; P:GO:0042254	-	-	C:ribosome; F:structural constituent of ribosome; P:translation; P:ribosome biogenesis	40s ribosomal protein s8	1.09272e-117	20	2	926275	926959	-	FOC38T_00272	FOC38G_00272	2918844	Scaffold_0001	core	43.2138	93.4598
FOC38_00273	787		yes	3455	7	0.889454						0.111	45	N	0	nucl	0	o	0	0	0	o	786,^(X{5,70})[RKH]X[LMIFYW]X,ARPRGRTIP,45,53,	786,[RKH]X[LMIFYW]X,KTIG,769,772, | 786,[YFW]XC,YLC,720,722,	not_sec	4	C:GO:0005840; F:GO:0003735; P:GO:0006412; P:GO:0042254	-	-	C:ribosome; F:structural constituent of ribosome; P:translation; P:ribosome biogenesis	hypothetical protein FOXB_09841 [Fusarium oxysporum Fo5176]	0	12	2	927781	930207	-	FOC38T_00273	FOC38G_00273	2918844	Scaffold_0001	core	43.2138	93.4598
FOC38_00274	309		yes	1226	3	0.970874				DUF1295|Steroid_dh	DUF1295,PF06966.7,5.10E-05, | Steroid_dh,PF02544.11,6.80E-28,	0.109	40	N	0	plas	6	i91-114o126-143i164-184o196-216i237-258o264-281i	115.37	0	6	i96-118o128-142i163-185o195-217i238-260o264-281i	308,^(X{5,70})[RKH]X[LMIFYW]X,PRQPIKNLP,14,22,	308,[RKH]X[LMIFYW]X,KRYV,299,302,	not_sec	4	C:GO:0016021; C:GO:0005737; F:GO:0016627; P:GO:0006629	-	-	C:integral to membrane; C:cytoplasm; F:oxidoreductase activity, acting on the CH-CH group of donors; P:lipid metabolic process	3-oxo-5-alpha-steroid 4-dehydrogenase	1.0464e-180	20	3	931778	932821	+	FOC38T_00274	FOC38G_00274	2918844	Scaffold_0001	core	43.2138	93.4598
FOC38_00275	274		yes	822	3	1.09489				GCN5L1	GCN5L1,PF06320.8,3.10E-07,	0.112	20	N	Y	nucl	0	n3-11c19/20o	0	0	0	o		273,[RKH]X[LMIFYW]X,RSLT,247,250,	not_sec									1	933086	933907	-	FOC38T_00275	FOC38G_00275	2918844	Scaffold_0001	core	43.2138	93.4598
FOC38_00276	983		yes	5331	7	0.712106	GH55	SOG2	RAM signalling pathway protein. SOG2 proteins in Saccharomyces cerevisiae are involved in cell separation and cytokinesis.	LRR_1|LRR_1|LRR_4|LRR_4|LRR_7|LRR_7|LRR_7|LRR_8|SOG2	LRR_1,PF00560.28,6.10E-09, | LRR_1,PF00560.28,6.10E-09, | LRR_4,PF12799.2,8.40E-20, | LRR_4,PF12799.2,8.40E-20, | LRR_7,PF13504.1,6.70E-08, | LRR_7,PF13504.1,6.70E-08, | LRR_7,PF13504.1,6.70E-08, | LRR_8,PF13855.1,3.60E-15, | SOG2,PF10428.4,5.20E-101,	0.112	26	N	0	nucl	0	o	0	0	0	o	982,^(X{5,70})[RKH]X[LMIFYW]X,QASVPRSLP,17,25,	982,[LI]XAR,LPAR,163,166, | 982,[RKH]X[LMIFYW]X,RGMS,877,880, | 982,RXLR,RTLR,630,633,	not_sec									2	934740	937736	-	FOC38T_00276	FOC38G_00276	2918844	Scaffold_0001	core	43.2138	93.4598
FOC38_00277	470		yes	1896	12	2.55319	CE11	DEAD/Helicase_C	DEAD/DEAH box helicase. Members of this family include the DEAD and DEAH box helicases. Helicases are involved in unwinding nucleic acids. The DEAD box helicases are involved in various aspects of RNA metabolism, including nuclear transcription, pre mRNA splicing, ribosome biogenesis, nucleocytoplasmic transport, translation, RNA decay and organellar gene expression./Helicase conserved C-terminal…	DEAD|Helicase_C	DEAD,PF00270.24,2.40E-12, | Helicase_C,PF00271.26,1.40E-18,	0.126	48	N	0	nucl	0	o	0	0	0	o	469,^(X{5,70})[RKH]X[LMIFYW]X,GFTLRRQFH,14,22,	469,[RKH]X[LMIFYW]X,RGLA,445,448, | 469,[YFW]XC,FAC,428,430,	not_sec	5	F:GO:0008026; F:GO:0003676; F:GO:0005524; C:GO:0016020; P:GO:0006310	-	-	F:ATP-dependent helicase activity; F:nucleic acid binding; F:ATP binding; C:membrane; P:DNA recombination	atp-dependent dna helicase recq	0	20	4	943763	945353	+	FOC38T_00277	FOC38G_00277	2918844	Scaffold_0001	core	43.2138	93.4598
FOC38_00278	757		yes	4122	18	2.37781				Fungal_trans|Zn_clus	Fungal_trans,PF04082.13,3.00E-18, | Zn_clus,PF00172.13,1.30E-06,	0.111	28	N	0	plas	0	o	0.03	0	0	o	756,^(X{5,70})[RKH]X[LMIFYW]X,EQCRRRKIR,30,38,	756,[LI]XAR,LQAR,537,540, | 756,[RKH]X[LMIFYW]X,RDIQ,697,700, | 756,RXLR,RILR,201,204, | 756,[YFW]XC,FKC,589,591,	not_sec	5	F:GO:0008270; P:GO:0006355; F:GO:0003677; C:GO:0005634; P:GO:0006366	-	-	F:zinc ion binding; P:regulation of transcription, DNA-dependent; F:DNA binding; C:nucleus; P:transcription from RNA polymerase II promoter	c6 transcription	0	20	3	945428	947802	-	FOC38T_00278	FOC38G_00278	2918844	Scaffold_0001	core	43.2138	93.4598
FOC38_00279	817		yes	2451	15	1.83599				Fungal_trans|Zn_clus	Fungal_trans,PF04082.13,6.40E-12, | Zn_clus,PF00172.13,2.80E-07,	0.11	27	N	0	nucl	1	o304-323i	1.92	0	0	o	816,^(X{5,70})[RKH]X[LMIFYW]X,LECRRRKLS,40,48, | 816,^(X{5,70})[YFW]XC,SCDRGFPC,48,55,	816,[RKH]X[LMIFYW]X,RAFP,751,754, | 816,RXLR,RLLR,653,656, | 816,[YFW]XC,FPC,53,55,	not_sec	6	P:GO:0006357; F:GO:0008270; F:GO:0046872; F:GO:0000981; F:GO:0003677; C:GO:0005634	-	-	P:regulation of transcription from RNA polymerase II promoter; F:zinc ion binding; F:metal ion binding; F:sequence-specific DNA binding RNA polymerase II transcription factor activity; F:DNA binding; C:nucleus	c6 zinc finger domain containing protein	0	20	1	948776	951226	-	FOC38T_00279	FOC38G_00279	2918844	Scaffold_0001	core	43.2138	93.4598
FOC38_00280	476		yes	3098	15	3.15126						0.674	20	Y	Y	plas	7	n3-14c19/20o96-115i127-150o170-194i201-223o265-283i295-318o330-350i	135.38	1.87	6	i128-150o170-192i204-226o259-281i294-316o331-353i	475,^(X{5,70})[RKH]X[LMIFYW]X,RPELFKSLP,22,30,	475,[LI]XAR,ILAR,400,403, | 475,[RKH]X[LMIFYW]X,RTIR,451,454, | 475,[YFW]XC,WAC,344,346,	not_sec									6	952874	954559	+	FOC38T_00280	FOC38G_00280	2918844	Scaffold_0001	core	43.2138	93.4598
FOC38_00281	221		yes	663	4	1.80995				DUF2470	DUF2470,PF10615.4,8.70E-21,	0.11	47	N	0	plas	2	i107-128o148-171i	46.77	0.01	2	i106-128o148-170i	220,^(X{5,70})[RKH]X[LMIFYW]X,NKDHTREIS,17,25,	220,[LI]XAR,IVAR,208,211, | 220,[RKH]X[LMIFYW]X,RKLQ,173,176, | 220,[YFW]XC,WLC,190,192,	not_sec									1	955023	955685	+	FOC38T_00281	FOC38G_00281	2918844	Scaffold_0001	core	43.2138	93.4598
FOC38_00282	824		yes	10762	18	2.18447				Tetraspannin	Tetraspannin,PF00335.15,1.80E-07,	0.127	22	N	0	nucl	4	o555-572i584-603o623-641i721-742o	73.71	0	3	o580-602i623-645o721-743i	823,^(X{5,70})[RKH]X[LMIFYW]X,FSLQHKRYA,11,19,	823,[RKH]X[LMIFYW]X,RPLL,769,772, | 823,RXLR,RCLR,319,322, | 823,[YFW]XC,FDC,677,679,	not_sec	1	F:GO:0008270	-	-	F:zinc ion binding	tetraspanin tsp3	0	20	8	957446	961066	+	FOC38T_00282	FOC38G_00282	2918844	Scaffold_0001	core	43.2138	93.4598
FOC38_00283	902		yes	2706	5	0.554324	CE11	DEAD/Helicase_C	DEAD/DEAH box helicase. Members of this family include the DEAD and DEAH box helicases. Helicases are involved in unwinding nucleic acids. The DEAD box helicases are involved in various aspects of RNA metabolism, including nuclear transcription, pre mRNA splicing, ribosome biogenesis, nucleocytoplasmic transport, translation, RNA decay and organellar gene expression./Helicase conserved C-terminal…	DEAD|DEAD|Helicase_C|ResIII	DEAD,PF00270.24,1.20E-33, | DEAD,PF00270.24,1.20E-33, | Helicase_C,PF00271.26,5.50E-20, | ResIII,PF04851.10,1.80E-09,	0.109	54	N	0	nucl	0	o	0	0	0	o	901,^(X{5,70})[RKH]X[LMIFYW]X,VPPSAKPIP,45,53,	901,[LI]XAR,LVAR,803,806, | 901,RGD,RGD,379,381, | 901,[RKH]X[LMIFYW]X,HVIN,815,818, | 901,RTLK,RTLK,732,735,	not_sec	3	F:GO:0003676; F:GO:0005524; F:GO:0008026	-	-	F:nucleic acid binding; F:ATP binding; F:ATP-dependent helicase activity	atp-dependent rna helicase dbp6	0	20	1	961440	964145	-	FOC38T_00283	FOC38G_00283	2918844	Scaffold_0001	core	43.2138	93.4598
FOC38_00284	502		yes	1988	11	2.19124	GT4	Glyco_transf_4/Glyco_trans_4_4/PIGA/Glycos_transf_1/Glyco_trans_1_4	Glycosyltransferase Family 4. /Glycosyl transferase 4-like domain. /PIGA (GPI anchor biosynthesis). This domain is found on phosphatidylinositol n-acetylglucosaminyltransferase proteins. These proteins are involved in GPI anchor biosynthesis and are associated with disease the paroxysmal nocturnal haemoglobinuria./Glycosyl transferases group 1. Mutations in this domain of human PIGA lead to disea…	Glycos_transf_1|Glyco_transf_4|Glyco_trans_1_4|Glyco_trans_4_2|Glyco_trans_4_4|PIGA	Glycos_transf_1,PF00534.15,2.50E-29, | Glyco_transf_4,PF13439.1,1.50E-16, | Glyco_trans_1_4,PF13692.1,6.80E-15, | Glyco_trans_4_2,PF13477.1,2.50E-05, | Glyco_trans_4_4,PF13579.1,1.20E-15, | PIGA,PF08288.7,1.20E-47,	0.151	25	N	0	cyto	1	i436-459o	32.88	0.49	0	o	501,^(X{5,70})[RKH]X[LMIFYW]X,GGIESHIYQ,20,28,	501,[LI]XAR,LHAR,113,116, | 501,[RKH]X[LMIFYW]X,KLFC,439,442, | 501,[YFW]XC,YGC,431,433,	not_sec	2	F:GO:0016757; P:GO:0006506	-	-	F:transferase activity, transferring glycosyl groups; P:GPI anchor biosynthetic process	phosphatidylinositol n-acetylglucosaminyltransferase gpi3 subunit	0	20	2	964780	966338	+	FOC38T_00284	FOC38G_00284	2918844	Scaffold_0001	core	43.2138	93.4598
FOC38_00285	1031		yes	3093	1	0.0969932				Bromodomain	Bromodomain,PF00439.20,7.00E-10,	0.252	22	Y	0	nucl	0	o	0.01	0.01	0	o	1030,^(X{5,70})[RKH]X[LMIFYW]X,PDALQHLFL,55,63,	1030,[LI]XAR,IGAR,1026,1029, | 1030,[RKH]X[LMIFYW]X,RRIG,1024,1027, | 1030,RXLR,RPLR,690,693,	not_sec									1	966645	969737	-	FOC38T_00285	FOC38G_00285	2918844	Scaffold_0001	core	43.2138	93.4598
FOC38_00286	1020		yes	3060	19	1.86275				WD40|WD40	WD40,PF00400.27,4.50E-17, | WD40,PF00400.27,4.50E-17,	0.118	27	N	0	mito	0	o	0.13	0.02	0	o	1019,^(X{5,70})[RKH]X[LMIFYW]X,KLSLQRVIG,40,48,	1019,RFYR,RFYR,85,88, | 1019,[RKH]X[LMIFYW]X,RAMN,954,957, | 1019,RXLR,RQLR,912,915, | 1019,[YFW]XC,FKC,678,680,	not_sec									1	970569	973628	-	FOC38T_00286	FOC38G_00286	2918844	Scaffold_0001	core	43.2138	93.4598
FOC38_00287	822		yes	4406	3	0.364964				Rgp1	Rgp1,PF08737.5,7.10E-122,	0.135	23	N	0	nucl	0	o	0	0	0	o	821,^(X{5,70})[RKH]X[LMIFYW]X,APSNIRVFI,5,13,	821,[RKH]X[LMIFYW]X,RVYG,797,800, | 821,RXLR,RPLR,335,338,	not_sec									2	975439	977953	-	FOC38T_00287	FOC38G_00287	2918844	Scaffold_0001	core	43.2138	93.4598
FOC38_00288	248		yes	1474	2	0.806452						0.112	22	N	0	cysk	0	o	0.01	0	0	o		247,[RKH]X[LMIFYW]X,RQWK,228,231,	not_sec									4	978559	979778	-	FOC38T_00288	FOC38G_00288	2918844	Scaffold_0001	core	43.2138	93.4598
FOC38_00289	494		yes	2012	8	1.61943				Aldedh	Aldedh,PF00171.17,1.00E-183,	0.163	18	N	0	cyto	0	o	0.07	0	0	o	493,^(X{5,70})[RKH]X[LMIFYW]X,CEGTEKDID,52,60,	493,RGD,RGD,116,118, | 493,[RKH]X[LMIFYW]X,RELG,472,475,	not_sec	2	F:GO:0016620; P:GO:0055114	EC:1.2.1.0	(1.2) Acting on the aldehyde or oxo group of donors	F:oxidoreductase activity, acting on the aldehyde or oxo group of donors, NAD or NADP as acceptor; P:oxidation-reduction process	aldehyde dehydrogenase	0	20	3	984411	986000	+	FOC38T_00289	FOC38G_00289	2918844	Scaffold_0001	core	43.2138	93.4598
FOC38_00290	499		yes	1497	4	0.801603						0.136	30	N	0	nucl	0	o	0	0	0	o	498,^(X{5,70})[RKH]X[LMIFYW]X,IESSGKAMN,19,27,	498,[LI]XAR,LKAR,76,79, | 498,[RKH]X[LMIFYW]X,KDWI,487,490,	not_sec									1	989122	990618	+	FOC38T_00290	FOC38G_00290	2918844	Scaffold_0001	core	43.2138	93.4598
FOC38_00291	388		yes	1164	3	0.773196						0.109	37	N	0	nucl	0	o	0.11	0	0	o		387,[RKH]X[LMIFYW]X,KGFD,350,353, | 387,[YFW]XC,YTC,362,364,	not_sec									1	994256	995419	+	FOC38T_00291	FOC38G_00291	2918844	Scaffold_0001	core	43.2138	93.4598
FOC38_00292	561		yes	3589	12	2.13904				Amidase	Amidase,PF01425.16,3.70E-89,	0.112	40	N	0	mito	0	o	0.01	0	0	o	560,^(X{5,70})[RKH]X[LMIFYW]X,RTSRIKRLA,20,28,	560,RGD,RGD,398,400, | 560,[RKH]X[LMIFYW]X,KRIE,543,546, | 560,RXLR,RNLR,295,298, | 560,[YFW]XC,YSC,276,278,	not_sec	3	F:GO:0016884; F:GO:0016811; P:GO:0006807	EC:6.3.5.0; EC:3.5.1.0	(6.3) Forming carbon-nitrogen bonds; (3.5) Acting on carbon-nitrogen bonds, other than peptide bonds	F:carbon-nitrogen ligase activity, with glutamine as amido-N-donor; F:hydrolase activity, acting on carbon-nitrogen (but not peptide) bonds, in linear amides; P:nitrogen compound metabolic process	amidase protein	0	20	3	995594	997410	-	FOC38T_00292	FOC38G_00292	2918844	Scaffold_0001	core	43.2138	93.4598
FOC38_00293	496		yes	2055	3	0.604839				DUF1776	DUF1776,PF08643.5,3.10E-106,	0.112	57	N	0	cyto	1	o82-100i	7.26	0	0	o	495,^(X{5,70})[RKH]X[LMIFYW]X,EWVPESVRP,46,54,	495,[RKH]X[LMIFYW]X,RGLV,423,426,	not_sec	1	F:GO:0000166	-	-	F:nucleotide binding	duf1776 family protein	0	20	3	998926	1000513	+	FOC38T_00293	FOC38G_00293	2918844	Scaffold_0001	core	43.2138	93.4598
FOC38_00294	253		yes	759	15	5.92885				zf-CCCH	zf-CCCH,PF00642.19,3.70E-23,	0.115	20	N	0	cyto_nucl	0	o	0	0	0	o	252,^(X{5,70})[RKH]X[LMIFYW]X,GLSPDRPIC,35,43,	252,[RKH]X[LMIFYW]X,KDLE,184,187,	not_sec	5	F:GO:0046872; F:GO:0003723; P:GO:0006397; C:GO:0005634; F:GO:0008270	-	-	F:metal ion binding; F:RNA binding; P:mRNA processing; C:nucleus; F:zinc ion binding	zinc finger ccch type domain containing protein	2.27781e-145	20	1	1000792	1001550	-	FOC38T_00294	FOC38G_00294	2918844	Scaffold_0001	core	43.2138	93.4598
FOC38_00295	360		yes	3737	9	2.5				Methyltransf_11|Methyltransf_23	Methyltransf_11,PF08241.7,1.90E-05, | Methyltransf_23,PF13489.1,3.20E-15,	0.109	61	N	0	cysk	0	o	0	0	0	o	359,^(X{5,70})[RKH]X[LMIFYW]X,SLAASIFDY,54,62,	359,[RKH]X[LMIFYW]X,RIIY,339,342, | 359,[YFW]XC,YGC,243,245, | 359,YXSL[RK],YKSLR,324,328,	not_sec									5	1002097	1003382	-	FOC38T_00295	FOC38G_00295	2918844	Scaffold_0001	core	43.2138	93.4598
FOC38_00296	358		yes	2650	6	1.67598	GH18	Glyco_hydro_18	Glycosyl hydrolases family 18.	Glyco_hydro_18	Glyco_hydro_18,PF00704.23,3.50E-73,	0.173	22	N	0	mito	0	o	0.92	0.57	0	o	357,^(X{5,70})[RKH]X[LMIFYW]X,YFPNYRIYQ,23,31, | 357,^(X{5,70})[YFW]XC,PGMLNYSC,35,42,	357,[RKH]X[LMIFYW]X,RALH,352,355, | 357,[YFW]XC,YPC,142,144,	not_sec	5	P:GO:0005975; F:GO:0004568; F:GO:0043169; P:GO:0006032; P:GO:0016998	EC:3.2.1.14	(3.2) Glycosylases	P:carbohydrate metabolic process; F:chitinase activity; F:cation binding; P:chitin catabolic process; P:cell wall macromolecule catabolic process	glycoside hydrolase family 18 protein	0	20	4	1006282	1007612	+	FOC38T_00296	FOC38G_00296	2918844	Scaffold_0001	core	43.2138	93.4598
FOC38_00297	691		yes	6363	8	1.15774				Memo|SNARE|Syntaxin	Memo,PF01875.12,6.80E-71, | SNARE,PF05739.14,1.60E-11, | Syntaxin,PF00804.20,1.60E-05,	0.111	39	N	0	cyto	1	i605-628o	24.03	0	1	o606-628i	690,^(X{5,70})[RKH]X[LMIFYW]X,AEKAGHWYE,7,15,	690,[LI]XAR,LPAR,656,659, | 690,[RKH]X[LMIFYW]X,RSIE,639,642, | 690,[YFW]XC,WIC,605,607,	not_sec	2	C:GO:0016020; P:GO:0016192	-	-	C:membrane; P:vesicle-mediated transport	snare domain-containing protein	0	20	5	1010138	1014780	-	FOC38T_00297	FOC38G_00297	2918844	Scaffold_0001	core	43.2138	93.4598
FOC38_00298	533		yes	3748	9	1.68856						0.114	21	N	0	nucl	0	o	0.38	0	0	o	532,^(X{5,70})[RKH]X[LMIFYW]X,ATQLTKTLK,7,15,	532,[LI]XAR,LIAR,285,288, | 532,[RKH]X[LMIFYW]X,RLLE,486,489, | 532,[YFW]XC,FHC,274,276,	not_sec									3	1015257	1016954	-	FOC38T_00298	FOC38G_00298	2918844	Scaffold_0001	core	43.2138	93.4598
FOC38_00299	578		yes	2106	11	1.90311				Cation_efflux	Cation_efflux,PF01545.16,2.40E-76,	0.297	34	N	0	plas	6	i20-39o45-62i82-105o117-137i350-373o385-402i	121.63	36.78	5	i13-35o45-62i82-104o119-141i351-373o	577,^(X{5,70})[RKH]X[LMIFYW]X,KSTRIKVMI,11,19,	577,[RKH]X[LMIFYW]X,HGFG,480,483,	not_sec	4	C:GO:0016021; F:GO:0008324; P:GO:0006812; P:GO:0055085	-	-	C:integral to membrane; F:cation transmembrane transporter activity; P:cation transport; P:transmembrane transport	zinc homeostasis factor 1	0	20	3	1019993	1021857	+	FOC38T_00299	FOC38G_00299	2918844	Scaffold_0001	core	43.2138	93.4598
FOC38_00300	813		yes	2439	3	0.369004	CBM48	DnaJ/DUF3395	DnaJ domain. DnaJ domains (J-domains) are associated with hsp70 heat-shock system and it is thought that this domain mediates the interaction. DnaJ-domain is therefore part of a chaperone (protein folding) system. The T-antigens, although not in Prosite are confirmed as DnaJ containing domains from literature./Domain of unknown function (DUF3395). This domain is functionally uncharacterized. This…	DnaJ|DUF3395	DnaJ,PF00226.26,1.80E-12, | DUF3395,PF11875.3,3.30E-19,	0.113	48	N	0	nucl	1	o638-657i	21.16	0	1	o637-659i	812,^(X{5,70})[RKH]X[LMIFYW]X,ANLDEHRLS,33,41,	812,[RKH]X[LMIFYW]X,KILR,783,786,	not_sec	1	F:GO:0031072	-	-	F:heat shock protein binding	domain-containing protein	0	20	1	1022461	1024899	-	FOC38T_00300	FOC38G_00300	2918844	Scaffold_0001	core	43.2138	93.4598
FOC38_00301	73		yes	245	1	1.36986						0.11	24	N	0	nucl	0	o	0	0	0	o	72,^(X{5,70})[RKH]X[LMIFYW]X,GTRRRRKIH,31,39,	72,[RKH]X[LMIFYW]X,KDLS,60,63,	not_sec									2	1034305	1034578	+	FOC38T_00301	FOC38G_00301	2918844	Scaffold_0001	core	43.2138	93.4598
FOC38_00302	81		yes	429	2	2.46914						0.11	45	N	0	nucl	0	o	0	0	0	o	80,^(X{5,70})[RKH]X[LMIFYW]X,SEEPHHRIT,14,22,	80,[RKH]X[LMIFYW]X,RQME,59,62,	not_sec	1	C:GO:0005634	-	-	C:nucleus	g2 mitotic-specific cyclin-b1	2.22977e-28	20	2	1044456	1044765	+	FOC38T_00302	FOC38G_00302	2918844	Scaffold_0001	core	43.2138	93.4598
FOC38_00303	104		yes	312	1	0.961538						0.109	10	N	0	nucl	0	o	0	0	0	i	103,^(X{5,70})[RKH]X[LMIFYW]X,SLIGNHNMA,56,64,	103,[RKH]X[LMIFYW]X,HGMN,99,102,	not_sec	1	C:GO:0005634	-	-	C:nucleus	g2 mitotic-specific cyclin-b1	1.04442e-55	20	1	1045779	1046090	+	FOC38T_00303	FOC38G_00303	2918844	Scaffold_0001	core	43.2138	93.4598
FOC38_00304	765		yes	4090		0				HSF_DNA-bind	HSF_DNA-bind,PF00447.12,3.40E-28,	0.11	62	N	0	nucl	0	o	0	0	0	o		764,[RKH]X[LMIFYW]X,RGIK,756,759,	not_sec	5	F:GO:0003700; F:GO:0043565; P:GO:0006355; C:GO:0005667; P:GO:0045449	-	-	F:sequence-specific DNA binding transcription factor activity; F:sequence-specific DNA binding; P:regulation of transcription, DNA-dependent; C:transcription factor complex; P:regulation of transcription, DNA-dependent	heat shock transcription factor	0	20	2	1049455	1051801	-	FOC38T_00304	FOC38G_00304	2918844	Scaffold_0001	core	43.2138	93.4598
FOC38_00305	550		yes	1650	4	0.727273	GT66	Pro_isomerase	Cyclophilin type peptidyl-prolyl cis-trans isomerase/CLD. The peptidyl-prolyl cis-trans isomerases, also known as cyclophilins, share this domain of about 109 amino acids. Cyclophilins have been found in all organisms studied so far and catalyze peptidyl-prolyl isomerisation during which the peptide bond preceding proline (the peptidyl-prolyl bond) is stabilised in the cis conformation. Mammalian…	Pro_isomerase	Pro_isomerase,PF00160.16,1.10E-39,	0.151	23	N	0	nucl	0	o	0	0	0	o	549,^(X{5,70})[RKH]X[LMIFYW]X,KNAGPTGIN,99,107,	549,[RKH]X[LMIFYW]X,RAWD,523,526, | 549,RTLK,RTLK,504,507,	not_sec	7	C:GO:0005737; P:GO:0006457; P:GO:0008380; C:GO:0005681; P:GO:0006397; P:GO:0000413; F:GO:0003755	EC:5.2.1.8	(5.2) Cis-trans-isomerases	C:cytoplasm; P:protein folding; P:RNA splicing; C:spliceosomal complex; P:mRNA processing; P:protein peptidyl-prolyl isomerization; F:peptidyl-prolyl cis-trans isomerase activity	peptidyl-prolyl isomerase cwc27	0	20	1	1053157	1054806	-	FOC38T_00305	FOC38G_00305	2918844	Scaffold_0001	core	43.2138	93.4598
FOC38_00306	309		yes	927	5	1.61812						0.131	25	N	0	nucl	0	o	0	0	0	o	308,^(X{5,70})[RKH]X[LMIFYW]X,SSDAEHRIF,21,29,	308,[RKH]X[LMIFYW]X,RSFI,299,302,	not_sec									1	1056073	1056999	+	FOC38T_00306	FOC38G_00306	2918844	Scaffold_0001	core	43.2138	93.4598
FOC38_00307	168		yes	930	3	1.78571	GT66	Pro_isomerase	Cyclophilin type peptidyl-prolyl cis-trans isomerase/CLD. The peptidyl-prolyl cis-trans isomerases, also known as cyclophilins, share this domain of about 109 amino acids. Cyclophilins have been found in all organisms studied so far and catalyze peptidyl-prolyl isomerisation during which the peptide bond preceding proline (the peptidyl-prolyl bond) is stabilised in the cis conformation. Mammalian…	Pro_isomerase	Pro_isomerase,PF00160.16,1.40E-45,	0.111	50	N	0	cyto	0	o	0	0	0	o	167,^(X{5,70})[RKH]X[LMIFYW]X,DKSPFHRLI,38,46,	167,[RKH]X[LMIFYW]X,RVIG,125,128,	not_sec	3	P:GO:0006457; P:GO:0000413; F:GO:0003755	EC:5.2.1.8	(5.2) Cis-trans-isomerases	P:protein folding; P:protein peptidyl-prolyl isomerization; F:peptidyl-prolyl cis-trans isomerase activity	peptidyl-prolyl cis-trans isomerase-like 3	4.03596e-93	20	2	1057311	1057867	-	FOC38T_00307	FOC38G_00307	2918844	Scaffold_0001	core	43.2138	93.4598
FOC38_00308	196		yes	793	4	2.04082						0.133	50	N	0	nucl	0	o	0	0	0	o	195,^(X{5,70})[RKH]X[LMIFYW]X,LDLSLKGWH,7,15,	195,[RKH]X[LMIFYW]X,KEFT,132,135,	not_sec									2	1058762	1059818	+	FOC38T_00308	FOC38G_00308	2918844	Scaffold_0001	core	43.2138	93.4598
FOC38_00309	374		yes	1546	2	0.534759				DUF4448	DUF4448,PF14610.1,2.50E-33,	0.48	19	N	Y	extr	1	n6-13c18/19o255-274i	22.42	0.05	1	o252-274i	373,^(X{5,70})[RKH]X[LMIFYW]X,TSWGKIHTS,86,94,	373,[RKH]X[LMIFYW]X,RIFG,301,304,	not_sec									2	1061199	1062372	+	FOC38T_00309	FOC38G_00309	2918844	Scaffold_0001	core	43.2138	93.4598
FOC38_00310	481		yes	1443	6	1.2474				JmjC	JmjC,PF02373.17,4.70E-21,	0.109	59	N	0	nucl	0	o	0	0	0	o	480,^(X{5,70})[RKH]X[LMIFYW]X,IQHPPHEFA,3,11,	480,[RKH]X[LMIFYW]X,RRFE,463,466,	not_sec									1	1062819	1064261	-	FOC38T_00310	FOC38G_00310	2918844	Scaffold_0001	core	43.2138	93.4598
FOC38_00311	552		yes	1726	4	0.724638	GT1	UDPGT	UDP-glucoronosyl and UDP-glucosyl transferase.	UDPGT	UDPGT,PF00201.13,9.60E-20,	0.504	24	N	Y	extr	2	n11-18c23/24o185-204i499-520o	40.71	11.82	1	o499-521i	551,^(X{5,70})[RKH]X[LMIFYW]X,HEFRRRVLL,5,13,	551,[RKH]X[LMIFYW]X,REMF,543,546, | 551,[YFW]XC,YVC,276,278, | 551,YXSL[RK],YKSLR,107,111,	not_sec	2	F:GO:0016758; P:GO:0008152	EC:2.4.1.0	(2.4) Glycosyltransferases	F:transferase activity, transferring hexosyl groups; P:metabolic process	udp-glucosyl transferase family protein	0	20	2	1068350	1070058	+	FOC38T_00311	FOC38G_00311	2918844	Scaffold_0001	core	43.2138	93.4598
FOC38_00312	923		yes	4884	1	0.108342				GIT_SHD|GIT_SHD	GIT_SHD,PF08518.6,7.00E-20, | GIT_SHD,PF08518.6,7.00E-20,	0.113	25	N	0	nucl	0	o	0	0	0	o		922,[LI]XAR,LYAR,98,101, | 922,RGD,RGD,817,819, | 922,[RKH]X[LMIFYW]X,KELA,903,906, | 922,RXLR,RELR,360,363,	not_sec									3	1070822	1073690	-	FOC38T_00312	FOC38G_00312	2918844	Scaffold_0001	core	43.2138	93.4598
FOC38_00313	505		yes	2983	6	1.18812				AATase|Condensation	AATase,PF07247.7,7.60E-22, | Condensation,PF00668.15,2.80E-06,	0.109	42	N	0	cyto	0	o	0.04	0	0	o	504,^(X{5,70})[RKH]X[LMIFYW]X,HSALHTLRH,20,28,	504,[RKH]X[LMIFYW]X,RFLG,496,499,	not_sec	3	F:GO:0004026; P:GO:0006066; P:GO:0042967	EC:2.3.1.84	(2.3) Acyltransferases	F:alcohol O-acetyltransferase activity; P:alcohol metabolic process; P:acyl-carrier-protein biosynthetic process	hypothetical protein FOXB_09884 [Fusarium oxysporum Fo5176]	0	20	2	1075641	1077207	-	FOC38T_00313	FOC38G_00313	2918844	Scaffold_0001	core	43.2138	93.4598
FOC38_00314	256		yes	1426	4	1.5625				Ssu72	Ssu72,PF04722.8,1.30E-85,	0.11	28	N	0	nucl	0	o	0	0	0	o	255,^(X{5,70})[RKH]X[LMIFYW]X,ASNNNRSME,32,40,	255,[RKH]X[LMIFYW]X,HVIN,174,177,	not_sec	4	F:GO:0004721; P:GO:0006397; C:GO:0005634; P:GO:0006470	EC:3.1.3.16	(3.1) Acting on ester bonds	F:phosphoprotein phosphatase activity; P:mRNA processing; C:nucleus; P:protein dephosphorylation	protein ssu72	4.05588e-144	20	2	1078842	1079664	-	FOC38T_00314	FOC38G_00314	2918844	Scaffold_0001	core	43.2138	93.4598
FOC38_00315	504		yes	1512	1	0.198413				SH3_1|SH3_2|SH3_9	SH3_1,PF00018.23,5.80E-09, | SH3_2,PF07653.12,6.20E-06, | SH3_9,PF14604.1,9.90E-09,	0.11	30	N	0	nucl	0	o	0	0	0	o	503,^(X{5,70})[RKH]X[LMIFYW]X,SPPSRRSIQ,32,40,	503,[RKH]X[LMIFYW]X,KDLD,416,419, | 503,RXLR,RLLR,353,356,	not_sec									1	1084561	1086072	+	FOC38T_00315	FOC38G_00315	2918844	Scaffold_0001	core	43.2138	93.4598
FOC38_00316	333		yes	1471	1	0.3003	GH130	FAD_binding_6/NAD_binding_1	Oxidoreductase FAD-binding domain. /Oxidoreductase NAD-binding domain. Xanthine dehydrogenases, that also bind FAD/NAD, have essentially no similarity.	FAD_binding_6|NAD_binding_1	FAD_binding_6,PF00970.19,4.90E-23, | NAD_binding_1,PF00175.16,1.40E-28,	0.118	32	N	0	mito	0	o	18.68	18.2	1	i27-49o	332,^(X{5,70})[RKH]X[LMIFYW]X,PLRSVRRYA,12,20,	332,[RKH]X[LMIFYW]X,KELG,320,323, | 332,[YFW]XC,FVC,291,293,	not_sec	8	P:GO:0055114; P:GO:0006696; P:GO:0034599; C:GO:0005758; C:GO:0031307; F:GO:0004128; P:GO:0006040; P:GO:0006118	EC:1.6.2.2	(1.6) Acting on NADH or NADPH	P:oxidation-reduction process; P:ergosterol biosynthetic process; P:cellular response to oxidative stress; C:mitochondrial intermembrane space; C:integral to mitochondrial outer membrane; F:cytochrome-b5 reductase activity, acting on NAD(P)H; P:amino suga	nadh-cytochrome b5 reductase	0	20	3	1086958	1088121	+	FOC38T_00316	FOC38G_00316	2918844	Scaffold_0001	core	43.2138	93.4598
FOC38_00317	95		no	414		0						0.138	37	N	0	extr	0	o	0.22	0.21	0	o	95,^(X{5,70})[RKH]X[LMIFYW]X,AIQASRWFP,14,22,	95,[RKH]X[LMIFYW]X,RWFP,19,22,	not_sec									2	1089820	1107279	+	FOC38T_00317	FOC38G_00317	2918844	Scaffold_0001	core	43.2138	93.4598
FOC38_00318	441		no	4672	4	0.907029	CBM13	HSP70/MreB_Mbl	Hsp70 protein. Hsp70 chaperones help to fold many proteins. Hsp70 assisted folding involves repeated cycles of substrate binding and release. Hsp70 activity is ATP dependent. Hsp70 proteins are made up of two regions: the amino terminus is the ATPase domain and the carboxyl terminus is the substrate binding region./MreB/Mbl protein. This family consists of bacterial MreB and Mbl proteins as well …	HSP70|MreB_Mbl	HSP70,PF00012.15,6.30E-195, | MreB_Mbl,PF06723.8,2.30E-17,	0.127	24	N	0	cyto	0	o	0.09	0.01	0	o	441,^(X{5,70})[RKH]X[LMIFYW]X,FTDKERLIG,47,55, | 441,^(X{5,70})[YFW]XC,DLGTTYSC,13,20,	441,[RKH]X[LMIFYW]X,RTFT,431,434, | 441,RXLR,RRLR,265,268, | 441,[YFW]XC,YSC,18,20,	not_sec	2	F:GO:0005524; P:GO:0006950	-	-	F:ATP binding; P:response to stress	heat shock protein 70	0	20	5	1107607	1109542	-	FOC38T_00318	FOC38G_00318	2918844	Scaffold_0001	core	43.2138	93.4598
FOC38_00319	350		yes	3920		0				Epimerase	Epimerase,PF01370.16,2.50E-10,	0.164	28	N	Y	cyto	0	n5-15c20/21o	0.16	0.14	0	o	349,^(X{5,70})[RKH]X[LMIFYW]X,SEDRAKIIS,37,45,	349,[RKH]X[LMIFYW]X,KFLG,316,319,	not_sec	4	P:GO:0044237; F:GO:0050662; F:GO:0003824; F:GO:0000166	-	-	P:cellular metabolic process; F:coenzyme binding; F:catalytic activity; F:nucleotide binding	nucleoside-diphosphate-sugar epimerase	0	20	4	1111077	1112301	-	FOC38T_00319	FOC38G_00319	2918844	Scaffold_0001	core	43.2138	93.4598
FOC38_00320	79		yes	398	1	1.26582						0.107	56	N	0	nucl	0	o	0	0	0	i	78,^(X{5,70})[RKH]X[LMIFYW]X,NHYCSRDYG,17,25,	78,[RKH]X[LMIFYW]X,RDYG,22,25,	not_sec									3	1113243	1113580	+	FOC38T_00320	FOC38G_00320	2918844	Scaffold_0001	core	43.2138	93.4598
FOC38_00321	216		yes	1236	4	1.85185				SNF2_N	SNF2_N,PF00176.18,4.70E-07,	0.118	29	N	0	cyto	0	o	15.55	0.05	0	o	215,^(X{5,70})[RKH]X[LMIFYW]X,ARARLHSLF,10,18,	215,[RKH]X[LMIFYW]X,RFYA,210,213, | 215,[YFW]XC,FLC,114,116,	not_sec	2	F:GO:0005524; F:GO:0003677	-	-	F:ATP binding; F:DNA binding	hypothetical protein FOXB_09896 [Fusarium oxysporum Fo5176]	7.78379e-28	3	3	1114961	1115838	-	FOC38T_00321	FOC38G_00321	2918844	Scaffold_0001	core	43.2138	93.4598
FOC38_00322	83		yes	276	1	1.20482						0.17	56	N	0	mito	0	i	0	0	0	i	82,^(X{5,70})[RKH]X[LMIFYW]X,TKKRRKAFE,4,12,	82,[RKH]X[LMIFYW]X,RGLL,79,82,	not_sec									2	1119433	1119728	+	FOC38T_00322	FOC38G_00322	2918844	Scaffold_0001	core	43.2138	93.4598
FOC38_00323	350		yes	2454	1	0.285714						0.189	44	N	0	nucl	0	o	9.72	0	0	o	349,^(X{5,70})[RKH]X[LMIFYW]X,RLDMPKTIQ,49,57, | 349,^(X{5,70})RXLR,QLKVARFLR,57,65,	349,[LI]XAR,IMAR,222,225, | 349,[RKH]X[LMIFYW]X,RKIQ,311,314, | 349,RXLR,RFLR,62,65,	not_sec									3	1126133	1127295	+	FOC38T_00323	FOC38G_00323	2918844	Scaffold_0001	core	43.2138	93.4598
FOC38_00324	1865		yes	11203	16	0.857909				RNA_pol_Rpb1_1|RNA_pol_Rpb1_2|RNA_pol_Rpb1_3|RNA_pol_Rpb1_4|RNA_pol_Rpb1_5|RNA_pol_Rpb1_6|RNA_pol_Rpb1_7	RNA_pol_Rpb1_1,PF04997.7,5.60E-115, | RNA_pol_Rpb1_2,PF00623.15,6.80E-70, | RNA_pol_Rpb1_3,PF04983.13,5.40E-43, | RNA_pol_Rpb1_4,PF05000.12,8.70E-37, | RNA_pol_Rpb1_5,PF04998.12,2.20E-101, | RNA_pol_Rpb1_6,PF04992.9,4.90E-56, | RNA_pol_Rpb1_7,PF04990.7,8.	0.123	19	N	0	nucl	0	o	0	0	0	o	1864,^(X{5,70})[RK]CXXC(X{6,18})H,IDRQFRCKTCTQAMGECPGH,63,82, | 1864,^(X{5,70})[RKH]X[LMIFYW]X,SPEEIKNMS,25,33, | 1864,^(X{5,70})[YFW]XC,SIDRQFRC,62,69,	1864,CHXC,CHNC,109,112, | 1864,[LI]XAR,LSAR,862,865, | 1864,[RK]CXXC(X{6,18})H,RCKTCTQAMGECPGH,68,82, | 1864,[RKH]X[LMIFYW]X,RILK,1838,1841, | 1864,[YFW]XC,FRC,67,69,	not_sec	7	F:GO:0003899; C:GO:0005665; F:GO:0003677; P:GO:0006366; C:GO:0005730; P:GO:0006144; P:GO:0006206	EC:2.7.7.6	(2.7) Transferring phosphorous-containing groups	F:DNA-directed RNA polymerase activity; C:DNA-directed RNA polymerase II, core complex; F:DNA binding; P:transcription from RNA polymerase II promoter; C:nucleolus; P:purine nucleobase metabolic process; P:pyrimidine nucleobase metabolic process	rna polymerase ii largest subunit	0	20	3	1131406	1138926	-	FOC38T_00324	FOC38G_00324	2918844	Scaffold_0001	core	43.2138	93.4598
FOC38_00325	464		yes	2425	6	1.2931				WD40|WD40	WD40,PF00400.27,3.90E-10, | WD40,PF00400.27,3.90E-10,	0.11	48	N	0	cyto_nucl	0	o	0	0	0	o	463,^(X{5,70})[RKH]X[LMIFYW]X,TMGVARKLR,55,63, | 463,^(X{5,70})RXLR,TMGVARKLR,55,63,	463,[RKH]X[LMIFYW]X,KTLD,400,403, | 463,RXLR,RKLR,60,63,	not_sec									2	1140009	1141445	-	FOC38T_00325	FOC38G_00325	2918844	Scaffold_0001	core	43.2138	93.4598
FOC38_00326	289		yes	3147	5	1.7301				Thg1|Thg1C	Thg1,PF04446.7,1.20E-46, | Thg1C,PF14413.1,3.10E-51,	0.113	31	N	0	nucl	0	o	2.47	0	0	o	288,^(X{5,70})[RKH]X[LMIFYW]X,KFEYVRNFE,5,13,	288,[RKH]X[LMIFYW]X,RPWL,273,276,	not_sec	3	P:GO:0006400; F:GO:0000287; F:GO:0008193	-	-	P:tRNA modification; F:magnesium ion binding; F:tRNA guanylyltransferase activity	trna guanylyltransferase	1.52347e-154	20	8	1142193	1143401	+	FOC38T_00326	FOC38G_00326	2918844	Scaffold_0001	core	43.2138	93.4598
FOC38_00327	220		yes	660		0						0.124	19	N	0	nucl	0	o	0	0	0	o	219,^(X{5,70})[RKH]X[LMIFYW]X,WRGTGHSLH,12,20,	219,[RKH]X[LMIFYW]X,RELK,173,176,	not_sec	6	F:GO:0003899; F:GO:0003676; C:GO:0005730; P:GO:0006144; P:GO:0006206; P:GO:0006351	EC:2.7.7.6	(2.7) Transferring phosphorous-containing groups	F:DNA-directed RNA polymerase activity; F:nucleic acid binding; C:nucleolus; P:purine nucleobase metabolic process; P:pyrimidine nucleobase metabolic process; P:transcription, DNA-dependent	dna-directed rna polymerase ii subunit rpb1	3.00067e-119	20	1	1143509	1144168	-	FOC38T_00327	FOC38G_00327	2918844	Scaffold_0001	core	43.2138	93.4598
FOC38_00328	815		yes	3450	4	0.490798				DUF726	DUF726,PF05277.7,4.10E-104,	0.108	67	N	0	mito	3	i268-294o300-330i442-463o	65.65	0	3	i272-294o309-331i442-459o	814,^(X{5,70})[RKH]X[LMIFYW]X,TCSDPRQIV,4,12,	814,[RKH]X[LMIFYW]X,RPWT,785,788, | 814,RXLR,RTLR,541,544,	not_sec									2	1145398	1147888	+	FOC38T_00328	FOC38G_00328	2918844	Scaffold_0001	core	43.2138	93.4598
FOC38_00329	308		yes	1716	7	2.27273				Med26|TFIIS_C|TFIIS_M	Med26,PF08711.6,3.50E-14, | TFIIS_C,PF01096.13,3.60E-17, | TFIIS_M,PF07500.9,1.10E-26,	0.111	50	N	0	nucl	0	o	0	0	0	o	307,^(X{5,70})[RKH]X[LMIFYW]X,RATRAGVFV,47,55,	307,[RKH]X[LMIFYW]X,HRWK,302,305,	not_sec	8	F:GO:0003746; P:GO:0006357; F:GO:0008270; F:GO:0003677; P:GO:0032784; C:GO:0005634; C:GO:0005840; P:GO:0006448	-	-	F:translation elongation factor activity; P:regulation of transcription from RNA polymerase II promoter; F:zinc ion binding; F:DNA binding; P:regulation of DNA-dependent transcription, elongation; C:nucleus; C:ribosome; P:regulation of translational elong	transcription elongation factor s-ii	1.14111e-177	20	3	1148402	1149584	-	FOC38T_00329	FOC38G_00329	2918844	Scaffold_0001	core	43.2138	93.4598
FOC38_00330	446		yes	1338	4	0.896861				PALP	PALP,PF00291.20,8.20E-55,	0.203	29	N	0	cyto	1	o12-33i	21.5	20.53	1	i7-29o	445,^(X{5,70})[RKH]X[LMIFYW]X,RRFQRKRRA,38,46,	445,[RKH]X[LMIFYW]X,KEMG,421,424,	not_sec	5	F:GO:0004124; P:GO:0006535; F:GO:0016740; C:GO:0005741; C:GO:0009333	EC:2.5.1.47	(2.5) Transferring alkyl or aryl groups, other than methyl groups	F:cysteine synthase activity; P:cysteine biosynthetic process from serine; F:transferase activity; C:mitochondrial outer membrane; C:cysteine synthase complex	cysteine synthase 2	0	20	1	1150025	1151362	-	FOC38T_00330	FOC38G_00330	2918844	Scaffold_0001	core	43.2138	93.4598
FOC38_00331	501		yes	3154	2	0.399202				Methyltransf_28	Methyltransf_28,PF02636.12,3.30E-35,	0.169	24	N	0	mito	0	o	0	0	0	o	500,^(X{5,70})[RKH]X[LMIFYW]X,VAQIFRQLF,6,14,	500,[LI]XAR,LAAR,331,334, | 500,[RKH]X[LMIFYW]X,RKWA,470,473,	not_sec									3	1152179	1153795	+	FOC38T_00331	FOC38G_00331	2918844	Scaffold_0001	core	43.2138	93.4598
FOC38_00332	960		yes	5852	7	0.729167				tRNA-synt_2c|tRNA_SAD	tRNA-synt_2c,PF01411.14,3.80E-212, | tRNA_SAD,PF07973.9,1.80E-16,	0.115	19	N	0	cyto	0	o	0	0	0	o	959,^(X{5,70})[RKH]X[LMIFYW]X,AARVRKTFL,10,18,	959,[LI]XAR,IKAR,453,456, | 959,[RKH]X[LMIFYW]X,KWLN,951,954, | 959,RXLR,RVLR,330,333,	not_sec	7	F:GO:0003676; C:GO:0005739; F:GO:0004813; P:GO:0006419; F:GO:0005524; P:GO:0006522; P:GO:0006531	EC:6.1.1.7	(6.1) Forming carbon-oxygen bonds	F:nucleic acid binding; C:mitochondrion; F:alanine-tRNA ligase activity; P:alanyl-tRNA aminoacylation; F:ATP binding; P:alanine metabolic process; P:aspartate metabolic process	alanyl-trna synthetase	0	20	3	1154070	1157156	-	FOC38T_00332	FOC38G_00332	2918844	Scaffold_0001	core	43.2138	93.4598
FOC38_00333	220		yes	805		0						0.134	17	N	0	nucl	0	o	0	0	0	o	219,^(X{5,70})[RKH]X[LMIFYW]X,GVDKTRRLR,18,26, | 219,^(X{5,70})RXLR,GVDKTRRLR,18,26,	219,[RKH]X[LMIFYW]X,RELQ,180,183, | 219,RXLR,RRLR,23,26,	not_sec									2	1157832	1158574	+	FOC38T_00333	FOC38G_00333	2918844	Scaffold_0001	core	43.2138	93.4598
FOC38_00334	167		yes	1182	1	0.598802				RCR	RCR,PF12273.3,1.50E-08,	0.159	57	N	0	mito	1	o36-60i	22.2	22.17	1	o36-58i	166,^(X{5,70})[RKH]X[LMIFYW]X,YWHAKKRIQ,57,65,	166,[RKH]X[LMIFYW]X,HNMP,114,117,	not_sec									3	1158980	1159589	-	FOC38T_00334	FOC38G_00334	2918844	Scaffold_0001	core	43.2138	93.4598
FOC38_00335	824		yes	7545	3	0.364078				Sel1|Sel1|Sel1|Sel1|Sel1|Sel1|Sel1|Sel1|Sel1|Sel1	Sel1,PF08238.7,4.60E-43, | Sel1,PF08238.7,4.60E-43, | Sel1,PF08238.7,4.60E-43, | Sel1,PF08238.7,4.60E-43, | Sel1,PF08238.7,4.60E-43, | Sel1,PF08238.7,4.60E-43, | Sel1,PF08238.7,4.60E-43, | Sel1,PF08238.7,4.60E-43, | Sel1,PF08238.7,4.60E-43, | Sel1,PF08238	0.822	20	Y	Y	extr	1	n4-14c19/20o759-778i	15.37	0.37	1	o759-778i	823,^(X{5,70})[RKH]X[LMIFYW]X,YKDKNLEGA,29,37,	823,RGD,RGD,387,389, | 823,[RKH]X[LMIFYW]X,RSFS,715,718,	sec_all	1	F:GO:0016874	-	-	F:ligase activity	ubiquitin-protein ligase sel1	0	20	4	1160786	1163434	-	FOC38T_00335	FOC38G_00335	2918844	Scaffold_0001	core	43.2138	93.4598
FOC38_00336	369		yes	1457	2	0.542005				UDG	UDG,PF03167.14,2.30E-25,	0.113	30	N	0	nucl	0	o	0.04	0.04	0	o	368,^(X{5,70})[RKH]X[LMIFYW]X,LKPEQKELL,58,66,	368,[RKH]X[LMIFYW]X,RGFF,268,271, | 368,[YFW]XC,FDC,271,273,	not_sec	2	F:GO:0004844; P:GO:0006284	-	-	F:uracil DNA N-glycosylase activity; P:base-excision repair	uracil-dna glycosylase	0	20	2	1164818	1165980	+	FOC38T_00336	FOC38G_00336	2918844	Scaffold_0001	core	43.2138	93.4598
FOC38_00337	1047		yes	7772	5	0.477555				DUF1708	DUF1708,PF08101.6,2.80E-156,	0.11	53	N	0	nucl	0	o	0	0	0	o	1046,^(X{5,70})[LI]XAR,CCTEELKAR,53,61, | 1046,^(X{5,70})[RKH]X[LMIFYW]X,HELIRCCTE,48,56,	1046,[LI]XAR,IKAR,1022,1025, | 1046,[RKH]X[LMIFYW]X,KPLI,829,832,	not_sec									6	1169453	1172873	+	FOC38T_00337	FOC38G_00337	2918844	Scaffold_0001	core	43.2138	93.4598
FOC38_00338	1234		yes	3702	5	0.405186				XPG_I|XPG_N	XPG_I,PF00867.13,1.40E-27, | XPG_N,PF00752.12,1.40E-33,	0.136	42	N	0	nucl	0	o	0.41	0.02	0	o	1233,^(X{5,70})[RKH]X[LMIFYW]X,ATLNRKRLA,20,28,	1233,[LI]XAR,IAAR,395,398, | 1233,[RKH]X[LMIFYW]X,KRMA,1163,1166, | 1233,RXLR,RALR,886,889,	not_sec	5	F:GO:0004519; P:GO:0090305; F:GO:0003697; P:GO:0006289; C:GO:0005634	-	-	F:endonuclease activity; P:nucleic acid phosphodiester bond hydrolysis; F:single-stranded DNA binding; P:nucleotide-excision repair; C:nucleus	dna excision repair protein rad2	0	20	1	1173501	1177202	-	FOC38T_00338	FOC38G_00338	2918844	Scaffold_0001	core	43.2138	93.4598
FOC38_00339	107		yes	432	1	0.934579				LSM	LSM,PF01423.17,1.60E-08,	0.111	26	N	0	cyto_nucl	0	o	0	0	0	i	106,^(X{5,70})[RKH]X[LMIFYW]X,DTEKAREYL,2,10,	106,[RKH]X[LMIFYW]X,RYLG,76,79,	not_sec									2	1177590	1177973	+	FOC38T_00339	FOC38G_00339	2918844	Scaffold_0001	core	43.2138	93.4598
FOC38_00340	353		yes	4441	2	0.566572				Pil1	Pil1,PF13805.1,3.40E-153,	0.108	66	N	0	nucl	0	o	0	0	0	o	352,^(X{5,70})[RKH]X[LMIFYW]X,STKSGRLFK,27,35,	352,[RKH]X[LMIFYW]X,RDLD,314,317,	not_sec	7	F:GO:0004860; P:GO:0009408; C:GO:0005741; P:GO:0006469; P:GO:0006897; C:GO:0032126; P:GO:0008104	-	-	F:protein kinase inhibitor activity; P:response to heat; C:mitochondrial outer membrane; P:negative regulation of protein kinase activity; P:endocytosis; C:eisosome; P:protein localization	sphingolipid long chain base-responsive protein lsp1	0	20	5	1178214	1179501	-	FOC38T_00340	FOC38G_00340	2918844	Scaffold_0001	core	43.2138	93.4598
FOC38_00341	1144		yes	4116	28	2.44755				SET	SET,PF00856.23,4.90E-22,	0.109	38	N	0	nucl	0	o	0	0	0	o	1143,^(X{5,70})[RKH]X[LMIFYW]X,SDYEPHSLV,25,33,	1143,RGD,RGD,1004,1006, | 1143,[RKH]X[LMIFYW]X,RLLQ,1092,1095,	not_sec									2	1181610	1185092	+	FOC38T_00341	FOC38G_00341	2918844	Scaffold_0001	core	43.2138	93.4598
FOC38_00342	214		yes	1033	1	0.46729				Bap31	Bap31,PF05529.7,1.20E-65,	0.136	18	N	0	plas	3	o6-28i49-66o109-131i	63.33	37.42	3	i7-29o44-63i109-131o	213,^(X{5,70})[RKH]X[LMIFYW]X,PFNVKRKIF,27,35,	213,[RKH]X[LMIFYW]X,KSYD,191,194, | 213,[YFW]XC,YLC,111,113,	not_sec	3	P:GO:0006886; C:GO:0016021; C:GO:0005783	-	-	P:intracellular protein transport; C:integral to membrane; C:endoplasmic reticulum	endoplasmic reticulum transmembrane protein	1.12197e-120	20	4	1185834	1186659	+	FOC38T_00342	FOC38G_00342	2918844	Scaffold_0001	core	43.2138	93.4598
FOC38_00343	479		yes	1437	5	1.04384				DUF1479	DUF1479,PF07350.7,4.20E-142,	0.129	22	N	0	mito	0	o	0.19	0	0	o	478,^(X{5,70})[RKH]X[LMIFYW]X,FARIKRDLI,28,36,	478,[RKH]X[LMIFYW]X,RAMG,441,444, | 478,[YFW]XC,WHC,359,361,	not_sec									1	1187113	1188549	-	FOC38T_00343	FOC38G_00343	2918844	Scaffold_0001	core	43.2138	93.4598
FOC38_00344	267		yes	2046	3	1.1236						0.113	24	N	0	nucl	0	o	0.02	0	0	o	266,^(X{5,70})[RKH]X[LMIFYW]X,LEEFKRVLN,15,23,	266,[RKH]X[LMIFYW]X,KQIT,225,228, | 266,[YFW]XC,WLC,160,162,	not_sec	2	P:GO:0006281; F:GO:0003677	-	-	P:DNA repair; F:DNA binding	hypothetical protein FOXB_09920 [Fusarium oxysporum Fo5176]	1.10612e-143	20	3	1189189	1190141	-	FOC38T_00344	FOC38G_00344	2918844	Scaffold_0001	core	43.2138	93.4598
FOC38_00345	482		yes	2769	5	1.03734	AA7	FAD_binding_4	FAD binding domain. This family consists of various enzymes that use FAD as a co-factor, most of the enzymes are similar to oxygen oxidoreductase. One of the enzymes Vanillyl-alcohol oxidase (VAO) has a solved structure, the alignment includes the FAD binding site, called the PP-loop, between residues 99-110. The FAD molecule is covalently bound in the known structure, however the residue that li…	BBE|FAD_binding_4	BBE,PF08031.7,3.10E-09, | FAD_binding_4,PF01565.18,1.80E-31,	0.131	46	N	0	mito	0	o	0.69	0	0	o	481,^(X{5,70})[RKH]X[LMIFYW]X,KLVQGRLLL,12,20,	481,[RKH]X[LMIFYW]X,KLWK,466,469,	not_sec	4	P:GO:0055114; F:GO:0050660; F:GO:0008762; P:GO:0006040	EC:1.1.1.158	(1.1) Acting on the CH-OH group of donors	P:oxidation-reduction process; F:flavin adenine dinucleotide binding; F:UDP-N-acetylmuramate dehydrogenase activity; P:amino sugar metabolic process	fad binding domain protein	0	20	2	1190726	1192219	-	FOC38T_00345	FOC38G_00345	2918844	Scaffold_0001	core	43.2138	93.4598
FOC38_00346	75		yes	467	4	5.33333				4F5|zf-met2	4F5,PF04419.9,1.50E-06, | zf-met2,PF12907.2,5.50E-18,	0.108	48	N	0	nucl	0	o	0	0	0	i	74,^(X{5,70})[RKH]X[LMIFYW]X,ENKHSKTIA,57,65,	74,[RKH]X[LMIFYW]X,KTIA,62,65,	not_sec	2	F:GO:0008270; C:GO:0005622	-	-	F:zinc ion binding; C:intracellular	hypothetical protein FOXB_09922 [Fusarium oxysporum Fo5176]	9.45939e-35	20	4	1193475	1193888	+	FOC38T_00346	FOC38G_00346	2918844	Scaffold_0001	core	43.2138	93.4598
FOC38_00347	390		yes	2140	2	0.512821				2OG-FeII_Oxy|DIOX_N	2OG-FeII_Oxy,PF03171.15,8.30E-15, | DIOX_N,PF14226.1,8.60E-32,	0.125	15	N	Y	cysk	0	n2-9c14/15o	0	0	0	o	389,^(X{5,70})[RKH]X[LMIFYW]X,KPQFLKELR,20,28,	389,RGD,RGD,227,229, | 389,[RKH]X[LMIFYW]X,RWYP,352,355,	not_sec	3	P:GO:0055114; F:GO:0016702; F:GO:0016706	EC:1.13.11.0; EC:1.14.11.0	(1.1) Acting on the CH-OH group of donors; (1.1) Acting on the CH-OH group of donors	P:oxidation-reduction process; F:oxidoreductase activity, acting on single donors with incorporation of molecular oxygen, incorporation of two atoms of oxygen; F:oxidoreductase activity, acting on paired donors, with incorporation or reduction of molecula	isopenicillin n	0	20	2	1194119	1195339	-	FOC38T_00347	FOC38G_00347	2918844	Scaffold_0001	core	43.2138	93.4598
FOC38_00348	963		yes	7218	4	0.415369				WD40	WD40,PF00400.27,2.90E-09,	0.109	59	N	0	nucl	0	o	0.04	0	0	o	962,^(X{5,70})[RKH]X[LMIFYW]X,NDSRTKRLR,24,32,	962,[RKH]X[LMIFYW]X,KPLS,957,960, | 962,[YFW]XC,WSC,669,671,	not_sec									3	1195832	1198820	-	FOC38T_00348	FOC38G_00348	2918844	Scaffold_0001	core	43.2138	93.4598
FOC38_00349	81		yes	562	4	4.93827				RNA_pol_N	RNA_pol_N,PF01194.12,1.30E-28,	0.19	34	N	0	cyto_nucl	0	o	0	0	0	o	80,^(X{5,70})[RKH]X[LMIFYW]X,MIIPIRCFS,1,9, | 80,^(X{5,70})[YFW]XC,IPIRCFSC,3,10,	80,[RKH]X[LMIFYW]X,KLLK,59,62, | 80,[YFW]XC,YCC,44,46,	not_sec	7	F:GO:0003899; P:GO:0006351; F:GO:0003677; F:GO:0008270; C:GO:0005730; P:GO:0006144; P:GO:0006206	EC:2.7.7.6	(2.7) Transferring phosphorous-containing groups	F:DNA-directed RNA polymerase activity; P:transcription, DNA-dependent; F:DNA binding; F:zinc ion binding; C:nucleolus; P:purine nucleobase metabolic process; P:pyrimidine nucleobase metabolic process	dna-directed rna polymerases i ii iii subunit 10	8.73025e-40	20	4	1199152	1199551	+	FOC38T_00349	FOC38G_00349	2918844	Scaffold_0001	core	43.2138	93.4598
FOC38_00350	709		yes	5363	10	1.41044						0.148	22	N	0	nucl	0	o	0	0	0	o	708,^(X{5,70})[RKH]X[LMIFYW]X,RRSPFRPFS,34,42,	708,[LI]XAR,LPAR,654,657, | 708,[RKH]X[LMIFYW]X,RDLF,684,687,	not_sec									7	1205671	1208109	+	FOC38T_00350	FOC38G_00350	2918844	Scaffold_0001	core	43.2138	93.4598
FOC38_00351	369		yes	3215	3	0.813008						0.11	67	N	0	nucl	0	o	0	0	0	o	368,^(X{5,70})[RKH]X[LMIFYW]X,LSLMEKDFY,16,24, | 368,^(X{5,70})RXLR,TDNQIRYLR,41,49,	368,[RKH]X[LMIFYW]X,RYLR,46,49, | 368,RXLR,RYLR,46,49,	not_sec									4	1209005	1210295	-	FOC38T_00351	FOC38G_00351	2918844	Scaffold_0001	core	43.2138	93.4598
FOC38_00352	354		yes	1389	3	0.847458				Methyltransf_16	Methyltransf_16,PF10294.4,1.10E-20,	0.111	19	N	0	nucl	0	o	0.01	0	0	o	353,^(X{5,70})[RKH]X[LMIFYW]X,KAEVTRYLS,55,63,	353,[RKH]X[LMIFYW]X,RCWL,331,334,	not_sec	2	F:GO:0008168; P:GO:0032259	EC:2.1.1.0	(2.1) Transferring one-carbon groups	F:methyltransferase activity; P:methylation	glucose-inducible sam-dependent methyltransferase	0	20	2	1211058	1212209	-	FOC38T_00352	FOC38G_00352	2918844	Scaffold_0001	core	43.2138	93.4598
FOC38_00353	261		yes	783	5	1.91571						0.151	33	N	0	nucl	0	o	0	0	0	o	260,^(X{5,70})[RKH]X[LMIFYW]X,TEDYSHMYP,44,52,	260,[LI]XAR,LNAR,194,197, | 260,[RKH]X[LMIFYW]X,RQLF,248,251,	not_sec									1	1212917	1213699	-	FOC38T_00353	FOC38G_00353	2918844	Scaffold_0001	core	43.2138	93.4598
FOC38_00354	663		yes	5323	2	0.301659						0.117	34	N	0	nucl	0	o	0	0	0	o	662,^(X{5,70})[RKH]X[LMIFYW]X,IEPPSDSNP,69,77,	662,[RKH]X[LMIFYW]X,KTMK,647,650,	not_sec									3	1214722	1216853	-	FOC38T_00354	FOC38G_00354	2918844	Scaffold_0001	core	43.2138	93.4598
FOC38_00355	104		yes	1356	2	1.92308				Dynein_light	Dynein_light,PF01221.13,5.70E-41,	0.108	24	N	0	cyto	0	o	0.71	0	0	o	103,^(X{5,70})[RKH]X[LMIFYW]X,KFTIEKDIA,45,53, | 103,^(X{5,70})[YFW]XC,RKGPTWHC,63,70,	103,[RKH]X[LMIFYW]X,HFIY,86,89, | 103,[YFW]XC,WHC,68,70,	not_sec	2	C:GO:0005875; P:GO:0007017	-	-	C:microtubule associated complex; P:microtubule-based process	dynein light chain	2.5948e-53	20	7	1225801	1226471	-	FOC38T_00355	FOC38G_00355	2918844	Scaffold_0001	core	43.2138	93.4598
FOC38_00356	856		yes	3864		0				RRM_1|RRM_1|RRM_1|RRM_1|RRM_1|RRM_5|RRM_5|RRM_5|RRM_6|RRM_6|RRM_6|RRM_6|RRM_6	RRM_1,PF00076.17,6.60E-75, | RRM_1,PF00076.17,6.60E-75, | RRM_1,PF00076.17,6.60E-75, | RRM_1,PF00076.17,6.60E-75, | RRM_1,PF00076.17,6.60E-75, | RRM_5,PF13893.1,5.30E-36, | RRM_5,PF13893.1,5.30E-36, | RRM_5,PF13893.1,5.30E-36, | RRM_6,PF14259.1,2.00E-67,	0.174	19	N	0	nucl	0	o	0	0	0	o	855,^(X{5,70})[RKH]X[LMIFYW]X,SRIFIKGLP,4,12,	855,RGD,RGD,615,617, | 855,[RKH]X[LMIFYW]X,RKLV,799,802,	not_sec	2	F:GO:0003676; F:GO:0000166	-	-	F:nucleic acid binding; F:nucleotide binding	pre-rrna processing protein	0	20	3	1230410	1233239	+	FOC38T_00356	FOC38G_00356	2918844	Scaffold_0001	core	43.2138	93.4598
FOC38_00357	856		yes	3671	15	1.75234				TEA	TEA,PF01285.13,7.40E-17,	0.111	14	N	0	nucl	0	o	0.22	0	0	o	855,^(X{5,70})[RKH]X[LMIFYW]X,QAGNAQSHS,42,50,	855,RGD,RGD,837,839, | 855,[RKH]X[LMIFYW]X,RPMK,831,834, | 855,[YFW]XC,WSC,559,561,	not_sec	4	F:GO:0003700; P:GO:0006355; C:GO:0005667; P:GO:0045449	-	-	F:sequence-specific DNA binding transcription factor activity; P:regulation of transcription, DNA-dependent; C:transcription factor complex; P:regulation of transcription, DNA-dependent	transcription factor	0	20	3	1234272	1236941	+	FOC38T_00357	FOC38G_00357	2918844	Scaffold_0001	core	43.2138	93.4598
FOC38_00358	183		yes	2085	4	2.18579	GT66	Pro_isomerase	Cyclophilin type peptidyl-prolyl cis-trans isomerase/CLD. The peptidyl-prolyl cis-trans isomerases, also known as cyclophilins, share this domain of about 109 amino acids. Cyclophilins have been found in all organisms studied so far and catalyze peptidyl-prolyl isomerisation during which the peptide bond preceding proline (the peptidyl-prolyl bond) is stabilised in the cis conformation. Mammalian…	Pro_isomerase	Pro_isomerase,PF00160.16,1.90E-49,	0.138	22	N	0	cyto	0	o	0	0	0	o	182,^(X{5,70})[RKH]X[LMIFYW]X,TAENFRQFC,40,48,	182,[RKH]X[LMIFYW]X,KKME,155,158, | 182,[YFW]XC,FMC,74,76,	not_sec	4	P:GO:0006457; P:GO:0000413; F:GO:0003755; C:GO:0005634	EC:5.2.1.8	(5.2) Cis-trans-isomerases	P:protein folding; P:protein peptidyl-prolyl isomerization; F:peptidyl-prolyl cis-trans isomerase activity; C:nucleus	peptidyl-prolyl cis-trans isomerase h	5.16602e-103	20	5	1243330	1244299	-	FOC38T_00358	FOC38G_00358	2918844	Scaffold_0001	core	43.2138	93.4598
FOC38_00359	449		yes	1553	9	2.00445				zf-C3HC4|zf-rbx1|zf-RING_2	zf-C3HC4,PF00097.20,6.00E-08, | zf-rbx1,PF12678.2,1.10E-07, | zf-RING_2,PF13639.1,4.90E-13,	0.177	22	N	0	cyto	1	o53-78i	22.61	8.05	1	i52-74o		448,[RKH]X[LMIFYW]X,HAFH,290,293,	not_sec	2	F:GO:0008270; F:GO:0046872	-	-	F:zinc ion binding; F:metal ion binding	ring-8 protein	0	20	2	1248730	1250165	+	FOC38T_00359	FOC38G_00359	2918844	Scaffold_0001	core	43.2138	93.4598
FOC38_00360	311		yes	933		0				DUF3752	DUF3752,PF12572.3,4.80E-41,	0.111	68	N	0	nucl	0	o	0	0	0	o		310,[RKH]X[LMIFYW]X,RELM,291,294,	not_sec									1	1250973	1251905	-	FOC38T_00360	FOC38G_00360	2918844	Scaffold_0001	core	43.2138	93.4598
FOC38_00361	1597		yes	5923	21	1.31497				Vps8	Vps8,PF12816.2,2.00E-71,	0.109	19	N	0	cyto	0	o	0.37	0	0	o	1596,^(X{5,70})[RKH]X[LMIFYW]X,SDGPDRHLT,47,55,	1596,[RKH]X[LMIFYW]X,REYR,1588,1591, | 1596,RXLR,RILR,1400,1403, | 1596,[YFW]XC,YRC,1590,1592,	not_sec	1	F:GO:0008270	-	-	F:zinc ion binding	golgi complex component	0	20	3	1252464	1257351	+	FOC38T_00361	FOC38G_00361	2918844	Scaffold_0001	core	43.2138	93.4598
FOC38_00362	530		yes	2495	10	1.88679	GT55	CorA	CorA-like Mg2+ transporter protein. The CorA transport system is the primary Mg2+ influx system of Salmonella typhimurium and Escherichia coli. CorA is virtually ubiquitous in the Bacteria and Archaea. There are also eukaryotic relatives of this protein. The family includes the MRS2 protein from yeast that is thought to be an RNA splicing protein. However its membership of this family suggests th…	CorA	CorA,PF01544.13,4.30E-14,	0.11	43	N	0	plas	2	o453-472i484-505o	42.88	0	2	o454-471i483-505o	529,^(X{5,70})[RKH]X[LMIFYW]X,PDGRNRAIM,50,58,	529,[LI]XAR,ISAR,306,309, | 529,[RKH]X[LMIFYW]X,RLLF,526,529, | 529,RXLR,RKLR,98,101,	not_sec	4	P:GO:0030001; C:GO:0016020; F:GO:0046873; P:GO:0055085	-	-	P:metal ion transport; C:membrane; F:metal ion transmembrane transporter activity; P:transmembrane transport	mg2+ transporter zinc transport protein	0	20	2	1258589	1260229	-	FOC38T_00362	FOC38G_00362	2918844	Scaffold_0001	core	43.2138	93.4598
FOC38_00363	619		yes	3688	3	0.484653						0.114	7	N	0	nucl	0	o	0	0	0	o	618,^(X{5,70})[RKH]X[LMIFYW]X,QGSPPKVLD,7,15,	618,[RKH]X[LMIFYW]X,KPIS,614,617,	not_sec									4	1262651	1264680	+	FOC38T_00363	FOC38G_00363	2918844	Scaffold_0001	core	43.2138	93.4598
FOC38_00364	598		yes	3583	5	0.83612						0.115	39	N	0	nucl	0	o	0	0	0	o	597,^(X{5,70})[RKH]X[LMIFYW]X,ARGKSRKFG,5,13,	597,[RKH]X[LMIFYW]X,HDFY,594,597, | 597,RXLR,RPLR,110,113,	not_sec									4	1266762	1268719	+	FOC38T_00364	FOC38G_00364	2918844	Scaffold_0001	core	43.2138	93.4598
FOC38_00365	466		yes	3614	4	0.858369						0.111	19	N	0	nucl	0	o	0	0	0	o	465,^(X{5,70})[RKH]X[LMIFYW]X,GDSADKALL,10,18,	465,RGD,RGD,119,121, | 465,[RKH]X[LMIFYW]X,KRLD,452,455,	not_sec									5	1269904	1271616	+	FOC38T_00365	FOC38G_00365	2918844	Scaffold_0001	core	43.2138	93.4598
FOC38_00366	279		yes	999	2	0.716846						0.145	32	N	0	nucl	0	o	0	0	0	o	278,^(X{5,70})[RKH]X[LMIFYW]X,FIKRSKSYA,11,19, | 278,^(X{5,70})[YFW]XC,KRSKSYAC,13,20,	278,[RKH]X[LMIFYW]X,RLFA,266,269, | 278,[YFW]XC,YAC,18,20,	not_sec									2	1272772	1273672	+	FOC38T_00366	FOC38G_00366	2918844	Scaffold_0001	core	43.2138	93.4598
FOC38_00367	209		yes	627	3	1.43541						0.159	19	N	0	nucl	0	o	0.03	0	0	o	208,^(X{5,70})[RKH]X[LMIFYW]X,NDRSPHGLN,9,17,	208,[RKH]X[LMIFYW]X,RQLA,193,196,	not_sec									1	1274354	1274980	-	FOC38T_00367	FOC38G_00367	2918844	Scaffold_0001	core	43.2138	93.4598
FOC38_00368	463		yes	3336	10	2.15983				DUF2401|DUF2403	DUF2401,PF10287.4,7.40E-85, | DUF2403,PF10290.4,1.20E-18,	0.238	25	Y	Y	extr	0	n6-14c19/20o	0.03	0.03	0	o	462,^(X{5,70})[YFW]XC,NEGGNWFC,28,35,	462,RGD,RGD,129,131, | 462,[RKH]X[LMIFYW]X,KTMS,444,447, | 462,[YFW]XC,WFC,33,35,	sec_all									4	1279512	1281051	+	FOC38T_00368	FOC38G_00368	2918844	Scaffold_0001	core	43.2138	93.4598
FOC38_00369	633		yes	3257	10	1.57978				tRNA-synt_2|tRNA_anti-codon	tRNA-synt_2,PF00152.15,1.10E-71, | tRNA_anti-codon,PF01336.20,1.60E-08,	0.162	29	N	0	mito	0	o	0	0	0	o	632,^(X{5,70})[RKH]X[LMIFYW]X,LRQASRPLI,6,14,	632,[RKH]X[LMIFYW]X,KKLE,619,622, | 632,RXLR,RYLR,4,7, | 632,[YFW]XC,WGC,573,575,	not_sec	6	F:GO:0003676; F:GO:0004824; F:GO:0005524; P:GO:0006430; C:GO:0005737; P:GO:0009085	EC:6.1.1.6	(6.1) Forming carbon-oxygen bonds	F:nucleic acid binding; F:lysine-tRNA ligase activity; F:ATP binding; P:lysyl-tRNA aminoacylation; C:cytoplasm; P:lysine biosynthetic process	lysyl-trna synthetase	0	20	2	1281359	1283310	-	FOC38T_00369	FOC38G_00369	2918844	Scaffold_0001	core	43.2138	93.4598
FOC38_00370	473		yes	1474	4	0.845666				Actin	Actin,PF00022.14,8.00E-148,	0.108	29	N	0	cysk	0	o	1.1	0	0	o	472,^(X{5,70})[RKH]X[LMIFYW]X,GEDVPKSIL,39,47,	472,[RKH]X[LMIFYW]X,KEYE,457,460, | 472,[YFW]XC,WGC,176,178,	not_sec	8	P:GO:0016568; P:GO:0006281; C:GO:0005856; P:GO:0006355; F:GO:0005524; F:GO:0016740; C:GO:0005737; C:GO:0005634	-	-	P:chromatin modification; P:DNA repair; C:cytoskeleton; P:regulation of transcription, DNA-dependent; F:ATP binding; F:transferase activity; C:cytoplasm; C:nucleus	actin-related arp4 class	0	20	2	1283843	1285331	+	FOC38T_00370	FOC38G_00370	2918844	Scaffold_0001	core	43.2138	93.4598
FOC38_00371	320		yes	960	3	0.9375				UDG	UDG,PF03167.14,6.70E-23,	0.11	70	N	0	nucl	0	o	0.3	0	0	o		319,[LI]XAR,IVAR,192,195, | 319,[RKH]X[LMIFYW]X,RELE,310,313,	not_sec	2	P:GO:0006281; F:GO:0016799	EC:3.2.2.0	(3.2) Glycosylases	P:DNA repair; F:hydrolase activity, hydrolyzing N-glycosyl compounds	mismatch-specific thymine-dna glycosylate	0	20	1	1285539	1286498	-	FOC38T_00371	FOC38G_00371	2918844	Scaffold_0001	core	43.2138	93.4598
FOC38_00372	503		yes	2949	4	0.795229				UDPGP	UDPGP,PF01704.13,4.50E-54,	0.114	19	N	0	cyto	0	o	0.01	0	0	o		502,[RKH]X[LMIFYW]X,KRWV,453,456,	not_sec	3	P:GO:0006048; F:GO:0016779; C:GO:0005634	EC:2.7.7.0	(2.7) Transferring phosphorous-containing groups	P:UDP-N-acetylglucosamine biosynthetic process; F:nucleotidyltransferase activity; C:nucleus	udp-n-acetylglucosamine pyrophosphorylase	0	20	2	1287956	1289516	+	FOC38T_00372	FOC38G_00372	2918844	Scaffold_0001	core	43.2138	93.4598
FOC38_00373	331		yes	3670	3	0.906344	AA3	Pyr_redox_2/Pyr_redox	Pyridine nucleotide-disulphide oxidoreductase. This family includes both class I and class II oxidoreductases and also NADH oxidases and peroxidases. This domain is actually a small NADH binding domain within a larger FAD binding domain./Pyridine nucleotide-disulphide oxidoreductase. This family includes both class I and class II oxidoreductases and also NADH oxidases and peroxidases. This domain…	Pyr_redox|Pyr_redox_2	Pyr_redox,PF00070.22,2.60E-15, | Pyr_redox_2,PF07992.9,1.00E-29,	0.14	19	N	0	cyto	0	o	1.35	1.35	0	o	330,^(X{5,70})[RKH]X[LMIFYW]X,FPGFPKGIM,54,62,	330,[RKH]X[LMIFYW]X,KFLA,312,315,	not_sec	8	C:GO:0005737; F:GO:0050660; F:GO:0004791; P:GO:0019430; F:GO:0008270; P:GO:0055114; P:GO:0006118; P:GO:0006206	EC:1.8.1.9	(1.8) Acting on a sulfur group of donors	C:cytoplasm; F:flavin adenine dinucleotide binding; F:thioredoxin-disulfide reductase activity; P:removal of superoxide radicals; F:zinc ion binding; P:oxidation-reduction process; P:electron transport; P:pyrimidine nucleobase metabolic process	thioredoxin reductase	0	20	4	1289816	1291011	-	FOC38T_00373	FOC38G_00373	2918844	Scaffold_0001	core	43.2138	93.4598
FOC38_00374	827		yes	5570	10	1.20919				DUF2450|Vps53_N	DUF2450,PF10475.4,6.00E-07, | Vps53_N,PF04100.7,4.20E-106,	0.112	42	N	0	cyto_nucl	0	o	0	0	0	o	826,^(X{5,70})[RKH]X[LMIFYW]X,ISEVSKSLQ,35,43,	826,[LI]XAR,LGAR,809,812, | 826,[RKH]X[LMIFYW]X,RDIG,804,807,	not_sec									3	1291776	1294378	-	FOC38T_00374	FOC38G_00374	2918844	Scaffold_0001	core	43.2138	93.4598
FOC38_00375	1135		yes	9507	2	0.176211				fn3	fn3,PF00041.16,2.00E-10,	0.212	18	N	0	nucl	3	o6-22i31-47o67-88i	31.92	27.64	1	i5-22o	1134,^(X{5,70})[RKH]X[LMIFYW]X,RASYQKALL,25,33,	1134,[RKH]X[LMIFYW]X,RSYE,1075,1078,	not_sec									3	1294779	1298364	-	FOC38T_00375	FOC38G_00375	2918844	Scaffold_0001	core	43.2138	93.4598
FOC38_00376	787		yes	5143	2	0.25413				Lipin_N|LNS2	Lipin_N,PF04571.9,8.20E-39, | LNS2,PF08235.8,6.50E-71,	0.117	25	N	0	cyto	0	o	0.01	0.01	0	o		786,[LI]XAR,ILAR,270,273, | 786,[RKH]X[LMIFYW]X,RDLK,718,721,	not_sec									3	1301856	1304327	+	FOC38T_00376	FOC38G_00376	2918844	Scaffold_0001	core	43.2138	93.4598
FOC38_00377	854		yes	2756	7	0.819672				Histidinol_dh|PRA-CH|PRA-PH	Histidinol_dh,PF00815.15,6.20E-180, | PRA-CH,PF01502.13,1.00E-23, | PRA-PH,PF01503.12,1.70E-09,	0.245	21	N	0	cyto	0	o	0.48	0	0	o	853,^(X{5,70})[RKH]X[LMIFYW]X,GTNAHMDAT,51,59,	853,[RKH]X[LMIFYW]X,KHIT,808,811, | 853,[YFW]XC,FGC,280,282,	not_sec	9	F:GO:0051287; P:GO:0055114; F:GO:0008270; F:GO:0046872; P:GO:0000105; F:GO:0004635; F:GO:0005524; F:GO:0004636; F:GO:0004399	EC:3.5.4.19; EC:3.6.1.31; EC:1.1.1.23	(3.5) Acting on carbon-nitrogen bonds, other than peptide bonds; (3.6) Acting on acid anhydrides; (1.1) Acting on the CH-OH group of donors	F:NAD binding; P:oxidation-reduction process; F:zinc ion binding; F:metal ion binding; P:histidine biosynthetic process; F:phosphoribosyl-AMP cyclohydrolase activity; F:ATP binding; F:phosphoribosyl-ATP diphosphatase activity; F:histidinol dehydrogenase a	histidine biosynthesis trifunctional protein	0	20	2	1304723	1307337	-	FOC38T_00377	FOC38G_00377	2918844	Scaffold_0001	core	43.2138	93.4598
FOC38_00378	475		yes	5317	2	0.421053	GH12	Peptidase_M16/Peptidase_M16_C	Insulinase (Peptidase family M16). /Peptidase M16 inactive domain. Peptidase M16 consists of two structurally related domains. One is the active peptidase, whereas the other is inactive. The two domains hold the substrate like a clamp.	Peptidase_M16|Peptidase_M16_C	Peptidase_M16,PF00675.15,9.20E-59, | Peptidase_M16_C,PF05193.16,6.90E-40,	0.14	30	N	Y	mito	0	n18-26c31/32o	0.04	0.01	0	o	474,^(X{5,70})[RKH]X[LMIFYW]X,ALNLSRGLR,7,15, | 474,^(X{5,70})RXLR,ALNLSRGLR,7,15,	474,[RKH]X[LMIFYW]X,RDIA,447,450, | 474,RXLR,RGLR,12,15,	not_sec	8	P:GO:0022900; F:GO:0008270; F:GO:0046872; P:GO:0006627; F:GO:0004222; P:GO:0006508; C:GO:0070469; C:GO:0017087	EC:3.4.24.0	(3.4) Acting on peptide bonds (peptide hydrolases)	P:electron transport chain; F:zinc ion binding; F:metal ion binding; P:protein processing involved in protein targeting to mitochondrion; F:metalloendopeptidase activity; P:proteolysis; C:respiratory chain; C:mitochondrial processing peptidase complex	mitochondrial processing peptidase beta subunit	0	20	5	1309153	1310802	-	FOC38T_00378	FOC38G_00378	2918844	Scaffold_0001	core	43.2138	93.4598
FOC38_00379	893		yes	9797	6	0.671892	GH36	Raffinose_syn	Raffinose synthase or seed inhibition protein Sip1. This family consists of several raffinose synthase proteins, also known as seed inhibition (Sip1) proteins. Raffinose (O-alpha- D-galactopyranosyl- (1-->6)- O-alpha- D-glucopyranosyl-(1<-->2)- O-beta- D-fructofuranoside) is a widespread oligosaccharide in plant seeds and other tissues. Raffinose synthase (EC:2.4.1.82) is the key enzyme that chan…	Raffinose_syn|Raffinose_syn	Raffinose_syn,PF05691.7,7.90E-57, | Raffinose_syn,PF05691.7,7.90E-57,	0.133	50	N	0	cyto	0	o	2.66	0	0	o		892,[RKH]X[LMIFYW]X,KVYF,887,890, | 892,[YFW]XC,FDC,305,307,	not_sec	2	P:GO:0008152; F:GO:0003824	-	-	P:metabolic process; F:catalytic activity	glycoside hydrolase family 36 protein	0	20	6	1311249	1314196	+	FOC38T_00379	FOC38G_00379	2918844	Scaffold_0001	core	43.2138	93.4598
FOC38_00380	533		yes	3465	4	0.750469				CBS|CBS|FMN_dh|IMPDH	CBS,PF00571.23,5.30E-15, | CBS,PF00571.23,5.30E-15, | FMN_dh,PF01070.13,5.70E-07, | IMPDH,PF00478.20,6.60E-132,	0.121	56	N	0	cyto	0	o	0.46	0.35	0	o	532,^(X{5,70})[RKH]X[LMIFYW]X,ALEVLKEYK,11,19,	532,[RKH]X[LMIFYW]X,KLYA,529,532,	not_sec	7	P:GO:0055114; F:GO:0046872; F:GO:0000166; P:GO:0006177; F:GO:0003938; P:GO:0006144; C:GO:0042720	EC:1.1.1.205	(1.1) Acting on the CH-OH group of donors	P:oxidation-reduction process; F:metal ion binding; F:nucleotide binding; P:GMP biosynthetic process; F:IMP dehydrogenase activity; P:purine nucleobase metabolic process; C:mitochondrial inner membrane peptidase complex	inosine-5 -monophosphate dehydrogenase imd2	0	20	3	1314717	1316561	+	FOC38T_00380	FOC38G_00380	2918844	Scaffold_0001	core	43.2138	93.4598
FOC38_00381	198		yes	1437	15	7.57576				PLAC8	PLAC8,PF04749.12,1.70E-24,	0.113	45	N	0	nucl	1	o62-81i	15.04	0.85	0	o		197,[RKH]X[LMIFYW]X,HGYQ,172,175, | 197,[YFW]XC,YWC,104,106,	not_sec									3	1317566	1318270	-	FOC38T_00381	FOC38G_00381	2918844	Scaffold_0001	core	43.2138	93.4598
FOC38_00382	182		yes	817	4	2.1978	GT41	Acetyltransf_1	Acetyltransferase (GNAT) family. This family contains proteins with N-acetyltransferase functions such as Elp3-related proteins.	Acetyltransf_1|Acetyltransf_10|Acetyltransf_3|Acetyltransf_4|Acetyltransf_7|FR47	Acetyltransf_1,PF00583.19,5.90E-14, | Acetyltransf_10,PF13673.1,2.80E-07, | Acetyltransf_3,PF13302.1,3.80E-06, | Acetyltransf_4,PF13420.1,8.60E-05, | Acetyltransf_7,PF13508.1,3.80E-10, | FR47,PF08445.5,4.90E-06,	0.126	27	N	0	nucl	0	o	0	0	0	o	181,^(X{5,70})[RKH]X[LMIFYW]X,PATKKKEMR,38,46,	181,[RKH]X[LMIFYW]X,RKLR,146,149, | 181,RXLR,RKLR,146,149,	not_sec	2	F:GO:0008080; P:GO:0042967	-	-	F:N-acetyltransferase activity; P:acyl-carrier-protein biosynthetic process	gnat family acetyltransferase	3.04326e-103	20	2	1319443	1320111	-	FOC38T_00382	FOC38G_00382	2918844	Scaffold_0001	core	43.2138	93.4598
FOC38_00383	103		yes	636		0				Complex1_LYR|Complex1_LYR_1	Complex1_LYR,PF05347.10,4.90E-15, | Complex1_LYR_1,PF13232.1,1.70E-15,	0.279	16	N	0	mito	0	o	0	0	0	o	102,^(X{5,70})[RKH]X[LMIFYW]X,IRLLTFRRG,5,13,	102,[RKH]X[LMIFYW]X,RYID,97,100,	not_sec									3	1320650	1321076	+	FOC38T_00383	FOC38G_00383	2918844	Scaffold_0001	core	43.2138	93.4598
FOC38_00384	100		yes	390	3	3				Ribosomal_L36	Ribosomal_L36,PF00444.13,1.80E-22,	0.181	21	N	0	mito	0	o	0.06	0.06	0	o	99,^(X{5,70})[RK]CXXC(X{6,18})H,SSVKKRCEHCKVVRRKAGKRH,60,80, | 99,^(X{5,70})[RKH]X[LMIFYW]X,MASFLRAFS,1,9,	99,[RK]CXXC(X{6,18})H,RCEHCKVVRRKAGKRH,65,80, | 99,[RKH]X[LMIFYW]X,RGMK,54,57,	not_sec	4	C:GO:0005840; F:GO:0003735; P:GO:0006412; P:GO:0042254	-	-	C:ribosome; F:structural constituent of ribosome; P:translation; P:ribosome biogenesis	ribosomal protein l36	2.54819e-51	20	2	1321313	1321682	-	FOC38T_00384	FOC38G_00384	2918844	Scaffold_0001	core	43.2138	93.4598
FOC38_00385	806		yes	3809	19	2.35732						0.107	60	N	0	mito	0	o	0.11	0	0	o	805,^(X{5,70})[RKH]X[LMIFYW]X,NSTIDTNSE,25,33,	805,[LI]XAR,LKAR,484,487, | 805,[RKH]X[LMIFYW]X,HTFE,773,776, | 805,[YFW]XC,FFC,588,590,	not_sec									2	1322215	1324680	-	FOC38T_00385	FOC38G_00385	2918844	Scaffold_0001	core	43.2138	93.4598
FOC38_00386	571		yes	2489		0				PH_6	PH_6,PF15406.1,1.40E-43,	0.128	33	N	0	cyto	0	o	0	0	0	o	570,^(X{5,70})[RKH]X[LMIFYW]X,MAEEQKNIE,1,9,	570,[RKH]X[LMIFYW]X,KDLK,462,465,	not_sec	1	F:GO:0005543	-	-	F:phospholipid binding	immunogenic protein	0	20	3	1333483	1335413	+	FOC38T_00386	FOC38G_00386	2918844	Scaffold_0001	core	43.2138	93.4598
FOC38_00387	1509		yes	4623	14	0.927767	GT2	PAS_9/HATPase_c/Response_reg	PAS domain. /Histidine kinase-, DNA gyrase B-, and HSP90-like ATPase. This family represents the structurally related ATPase domains of histidine kinase, DNA gyrase B and HSP90./Response regulator receiver domain. This domain receives the signal from the sensor partner in bacterial two-component systems. It is usually found N-terminal to a DNA binding effector domain.	HATPase_c|HisKA|PAS_9|Response_reg	HATPase_c,PF02518.21,4.30E-22, | HisKA,PF00512.20,1.50E-07, | PAS_9,PF13426.1,2.40E-11, | Response_reg,PF00072.19,1.30E-20,	0.121	27	N	0	mito	0	o	0.28	0	0	o		1508,[RKH]X[LMIFYW]X,KNLS,1502,1505, | 1508,RXLR,RQLR,1383,1386, | 1508,[YFW]XC,FGC,1007,1009,	not_sec	11	P:GO:0000160; F:GO:0000156; P:GO:0035556; C:GO:0005622; P:GO:0006355; P:GO:0023014; F:GO:0005524; C:GO:0016020; F:GO:0000155; P:GO:0045449; C:GO:0009365	-	-	P:phosphorelay signal transduction system; F:phosphorelay response regulator activity; P:intracellular signal transduction; C:intracellular; P:regulation of transcription, DNA-dependent; P:signal transduction by phosphorylation; F:ATP binding; C:membrane;	histidine kinase hhk13p	0	20	2	1336684	1341263	-	FOC38T_00387	FOC38G_00387	2918844	Scaffold_0001	core	43.2138	93.4598
FOC38_00388	288		yes	1795	4	1.38889						0.143	53	N	0	plas	4	i38-59o102-123i135-158o193-214i	90.49	22.33	4	i37-59o102-124i137-159o192-214i	287,^(X{5,70})[RKH]X[LMIFYW]X,KPAKAKNYR,16,24,	287,[RKH]X[LMIFYW]X,RYYG,284,287, | 287,[YFW]XC,YLC,208,210,	not_sec									3	1345672	1346635	+	FOC38T_00388	FOC38G_00388	2918844	Scaffold_0001	core	43.2138	93.4598
FOC38_00389	528		yes	2460	6	1.13636				Aldedh	Aldedh,PF00171.17,6.00E-165,	0.125	17	N	0	mito	0	o	0.01	0	0	o	527,^(X{5,70})[RKH]X[LMIFYW]X,KAGSGKTFE,56,64,	527,[RKH]X[LMIFYW]X,KPLQ,523,526,	not_sec	4	P:GO:0009450; F:GO:0009013; P:GO:0055114; P:GO:0006570	EC:1.2.1.16	(1.2) Acting on the aldehyde or oxo group of donors	P:gamma-aminobutyric acid catabolic process; F:succinate-semialdehyde dehydrogenase [NAD(P)+] activity; P:oxidation-reduction process; P:tyrosine metabolic process	succinate semialdehyde dehydrogenase	0	20	4	1347230	1348955	+	FOC38T_00389	FOC38G_00389	2918844	Scaffold_0001	core	43.2138	93.4598
FOC38_00390	272		yes	881	1	0.367647				RRF	RRF,PF01765.14,7.70E-26,	0.118	21	N	0	nucl	0	o	0	0	0	o	271,^(X{5,70})[RKH]X[LMIFYW]X,LRTCLRQLV,10,18,	271,[RKH]X[LMIFYW]X,KEID,258,261,	not_sec	4	P:GO:0009450; F:GO:0009013; P:GO:0055114; P:GO:0006570	EC:1.2.1.16	(1.2) Acting on the aldehyde or oxo group of donors	P:gamma-aminobutyric acid catabolic process; F:succinate-semialdehyde dehydrogenase [NAD(P)+] activity; P:oxidation-reduction process; P:tyrosine metabolic process	ribosomal recycling factor	5.7967e-146	20	2	1352041	1352907	+	FOC38T_00390	FOC38G_00390	2918844	Scaffold_0001	core	43.2138	93.4598
FOC38_00391	349		yes	1047	1	0.286533						0.111	52	N	0	nucl	0	o	0	0	0	o	348,^(X{5,70})[RKH]X[LMIFYW]X,VSDAFRNYA,20,28,	348,[RKH]X[LMIFYW]X,RSWH,309,312,	not_sec									1	1352988	1354034	-	FOC38T_00391	FOC38G_00391	2918844	Scaffold_0001	core	43.2138	93.4598
FOC38_00392	533		yes	1812	13	2.43902				Metallophos	Metallophos,PF00149.23,9.10E-39,	0.109	65	N	0	nucl	0	o	0.98	0	0	o	532,^(X{5,70})[RKH]X[LMIFYW]X,TKESSRSFR,36,44,	532,[RKH]X[LMIFYW]X,HMLN,518,521,	not_sec	4	F:GO:0048037; F:GO:0004724; C:GO:0005963; P:GO:0006470	-	-	F:cofactor binding; F:magnesium-dependent protein serine/threonine phosphatase activity; C:magnesium-dependent protein serine/threonine phosphatase complex; P:protein dephosphorylation	serine threonine-protein phosphatase pp-z	0	20	3	1354693	1356391	-	FOC38T_00392	FOC38G_00392	2918844	Scaffold_0001	core	43.2138	93.4598
FOC38_00393	438		yes	1799	5	1.14155						0.163	21	N	0	mito	0	o	0.43	0	0	o		437,[RKH]X[LMIFYW]X,RFFI,405,408,	not_sec									2	1359082	1360450	-	FOC38T_00393	FOC38G_00393	2918844	Scaffold_0001	core	43.2138	93.4598
FOC38_00394	587		yes	8599	10	1.70358				HSP70	HSP70,PF00012.15,1.60E-14,	0.16	28	N	0	cysk	0	o	0.23	0.2	0	o	586,^(X{5,70})[RKH]X[LMIFYW]X,YGHNSRDIK,60,68,	586,[RKH]X[LMIFYW]X,HHLC,522,525,	not_sec	1	F:GO:0005524	-	-	F:ATP binding	hsp70 protein	0	20	9	1361224	1363409	+	FOC38T_00394	FOC38G_00394	2918844	Scaffold_0001	core	43.2138	93.4598
FOC38_00395	340		yes	1020	9	2.64706	CBM21	SUR7	SUR7/PalI family. This family consists of several fungal-specific SUR7 proteins. Its activity regulates expression of RVS161, a homologue of human endophilin, suggesting a function for both in endocytosis. The protein carries four transmembrane domains and is thus likely to act as an anchoring protein for the eisosome to the plasma membrane. Eisosomes are the immobile protein complexes, that incl…	SUR7	SUR7,PF06687.7,1.00E-30,	0.295	30	N	Y	extr	3	n6-24c29/30o163-181i193-217o237-263i	92.65	22.96	4	i7-29o160-182i194-216o236-258i	339,^(X{5,70})[RKH]X[LMIFYW]X,AGVADKSLY,29,37, | 339,^(X{5,70})[YFW]XC,MGVGRFFC,1,8,	339,[RKH]X[LMIFYW]X,HEMQ,300,303, | 339,[YFW]XC,FAC,239,241,	not_sec									1	1366374	1367393	+	FOC38T_00395	FOC38G_00395	2918844	Scaffold_0001	core	43.2138	93.4598
FOC38_00396	1078		yes	3243	11	1.02041				WD40|WD40	WD40,PF00400.27,1.40E-24, | WD40,PF00400.27,1.40E-24,	0.168	30	N	0	cysk	0	o	0.77	0	0	o	1077,^(X{5,70})[RKH]X[LMIFYW]X,TSLAFFHDA,16,24,	1077,[LI]XAR,LLAR,885,888, | 1077,[RKH]X[LMIFYW]X,RVWR,1027,1030, | 1077,RXLR,RPLR,733,736, | 1077,[YFW]XC,WRC,180,182,	not_sec									2	1367985	1371273	+	FOC38T_00396	FOC38G_00396	2918844	Scaffold_0001	core	43.2138	93.4598
FOC38_00397	66	SSP	yes	297	4	6.06061						0.594	18	Y	Y	cyto	0	n5-15c23/24o	5.89	5.89	0	o		65,[RKH]X[LMIFYW]X,KWYT,2,5,	not_sec									2	1373504	1373753	+	FOC38T_00397	FOC38G_00397	2918844	Scaffold_0001	core	43.2138	93.4598
FOC38_00398	895		yes	6120	2	0.223464				PSP1	PSP1,PF04468.7,1.90E-30,	0.11	34	N	0	nucl	0	o	0.04	0	0	o	894,^(X{5,70})[LI]XAR,LLLEKLHAR,29,37, | 894,^(X{5,70})[RKH]X[LMIFYW]X,DDEGEHRYE,50,58,	894,[LI]XAR,ILAR,293,296, | 894,[RKH]X[LMIFYW]X,RGFR,779,782, | 894,[YFW]XC,FKC,523,525,	not_sec									3	1379923	1382716	+	FOC38T_00398	FOC38G_00398	2918844	Scaffold_0001	core	43.2138	93.4598
FOC38_00399	250		yes	1053		0						0.113	69	N	0	nucl	0	i	0	0	0	o	249,^(X{5,70})[RKH]X[LMIFYW]X,NQRRDKNFM,39,47,	249,[RKH]X[LMIFYW]X,KALS,241,244,	not_sec									3	1383690	1384540	+	FOC38T_00399	FOC38G_00399	2918844	Scaffold_0001	core	43.2138	93.4598
FOC38_00400	204		yes	943	2	0.980392				Ribosomal_L15e	Ribosomal_L15e,PF00827.12,2.70E-90,	0.111	28	N	0	mito	0	o	0	0	0	o	203,^(X{5,70})[RKH]X[LMIFYW]X,FLLRVRCWE,21,29,	203,[RKH]X[LMIFYW]X,KTWK,189,192,	not_sec	5	C:GO:0005840; P:GO:0043581; F:GO:0003735; P:GO:0006412; P:GO:0042254	-	-	C:ribosome; P:mycelium development; F:structural constituent of ribosome; P:translation; P:ribosome biogenesis	60s ribosomal protein l15	7.84541e-114	20	3	1385079	1386042	+	FOC38T_00400	FOC38G_00400	2918844	Scaffold_0001	core	43.2138	93.4598
FOC38_00401	440		yes	1320	2	0.454545				AAA_25|Rad51|RecA	AAA_25,PF13481.1,9.80E-11, | Rad51,PF08423.6,4.00E-24, | RecA,PF00154.16,2.10E-07,	0.128	19	N	0	extr	0	o	0.04	0	0	o	439,^(X{5,70})[RKH]X[LMIFYW]X,PSFPLRPFA,9,17,	439,[RKH]X[LMIFYW]X,KSIK,429,432,	not_sec	4	P:GO:0006259; F:GO:0008094; F:GO:0003677; F:GO:0005524	-	-	P:DNA metabolic process; F:DNA-dependent ATPase activity; F:DNA binding; F:ATP binding	dna repair protein rad57	0	20	1	1386856	1388175	+	FOC38T_00401	FOC38G_00401	2918844	Scaffold_0001	core	43.2138	93.4598
FOC38_00402	1158		yes	13387	14	1.20898				RNA_pol_Rpb2_1|RNA_pol_Rpb2_2|RNA_pol_Rpb2_3|RNA_pol_Rpb2_4|RNA_pol_Rpb2_5|RNA_pol_Rpb2_6|RNA_pol_Rpb2_7	RNA_pol_Rpb2_1,PF04563.10,3.30E-52, | RNA_pol_Rpb2_2,PF04561.9,3.20E-29, | RNA_pol_Rpb2_3,PF04565.11,1.40E-19, | RNA_pol_Rpb2_4,PF04566.8,5.30E-20, | RNA_pol_Rpb2_5,PF04567.12,1.30E-11, | RNA_pol_Rpb2_6,PF00562.23,1.20E-116, | RNA_pol_Rpb2_7,PF04560.15,9.	0.11	9	N	0	cyto	0	o	1.08	0	0	o	1157,^(X{5,70})[RKH]X[LMIFYW]X,PFYNGKKLT,14,22,	1157,CHXC,CHTC,1113,1116, | 1157,[RKH]X[LMIFYW]X,KLLV,1132,1135, | 1157,[YFW]XC,YQC,703,705,	not_sec	7	F:GO:0003899; P:GO:0006351; F:GO:0003677; F:GO:0032549; C:GO:0005730; P:GO:0006144; P:GO:0006206	EC:2.7.7.6	(2.7) Transferring phosphorous-containing groups	F:DNA-directed RNA polymerase activity; P:transcription, DNA-dependent; F:DNA binding; F:ribonucleoside binding; C:nucleolus; P:purine nucleobase metabolic process; P:pyrimidine nucleobase metabolic process	dna-directed rna polymerase iii 130 kda polypeptide	0	20	4	1388406	1392043	-	FOC38T_00402	FOC38G_00402	2918844	Scaffold_0001	core	43.2138	93.4598
FOC38_00403	1062		yes	7062	12	1.12994				PUF|PUF|PUF|PUF|PUF|PUF|PUF	PUF,PF00806.14,9.50E-58, | PUF,PF00806.14,9.50E-58, | PUF,PF00806.14,9.50E-58, | PUF,PF00806.14,9.50E-58, | PUF,PF00806.14,9.50E-58, | PUF,PF00806.14,9.50E-58, | PUF,PF00806.14,9.50E-58,	0.111	41	N	0	nucl	0	o	0	0	0	o	1061,^(X{5,70})[RKH]X[LMIFYW]X,NDQSMHSFV,15,23,	1061,[RKH]X[LMIFYW]X,RGIP,951,954, | 1061,RXLR,RLLR,868,871, | 1061,[YFW]XC,YLC,658,660,	not_sec	1	F:GO:0003723	-	-	F:RNA binding	pumilio domain-containing protein	0	20	6	1400811	1405229	+	FOC38T_00403	FOC38G_00403	2918844	Scaffold_0001	core	43.2138	93.4598
FOC38_00404	860		yes	4876	16	1.86047				Carn_acyltransf|Carn_acyltransf	Carn_acyltransf,PF00755.15,6.50E-165, | Carn_acyltransf,PF00755.15,6.50E-165,	0.11	46	N	0	nucl	0	o	0.01	0	0	o	859,^(X{5,70})[RKH]X[LMIFYW]X,GSTVPRTLP,28,36,	859,[LI]XAR,LKAR,822,825, | 859,[RKH]X[LMIFYW]X,KKLR,852,855, | 859,RXLR,RILR,741,744,	not_sec	1	F:GO:0016746	-	-	F:transferase activity, transferring acyl groups	carnitine acetyl transferase	0	20	3	1406333	1409022	-	FOC38T_00404	FOC38G_00404	2918844	Scaffold_0001	core	43.2138	93.4598
FOC38_00405	638		yes	7960	13	2.03762	GT48	MFS_1/Sugar_tr	Major Facilitator Superfamily. /Sugar (and other) transporter.	MFS_1|Sugar_tr|TRI12	MFS_1,PF07690.11,2.10E-34, | Sugar_tr,PF00083.19,2.00E-09, | TRI12,PF06609.8,6.80E-10,	0.111	64	N	0	plas	14	i69-94o106-123i135-153o165-183i195-217o223-243i281-303o309-329i358-383o395-414i421-444o450-468i480-507o542-563i	307.46	0	14	i69-91o101-123i135-157o161-183i195-217o221-243i281-303o307-329i360-382o392-414i423-445o455-477i484-506o542-564i	637,^(X{5,70})[RKH]X[LMIFYW]X,ARKAIKANQ,5,13,	637,[RKH]X[LMIFYW]X,RPLQ,629,632, | 637,RXLR,RHLR,478,481, | 637,[YFW]XC,FPC,422,424,	not_sec	2	P:GO:0055085; C:GO:0016021	-	-	P:transmembrane transport; C:integral to membrane	mfs multidrug transporter	0	20	7	1412255	1414469	+	FOC38T_00405	FOC38G_00405	2918844	Scaffold_0001	core	43.2138	93.4598
FOC38_00406	243		yes	1396	5	2.05761						0.119	30	N	0	cyto_nucl	0	o	0.15	0	0	o	242,^(X{5,70})[RKH]X[LMIFYW]X,FWLEFRTFD,16,24, | 242,^(X{5,70})[YFW]XC,LRLRIWSC,50,57,	242,[RKH]X[LMIFYW]X,KDME,223,226, | 242,[YFW]XC,FGC,192,194,	not_sec	2	P:GO:0055085; C:GO:0016021	-	-	P:transmembrane transport; C:integral to membrane	hypothetical protein FOXB_08394 [Fusarium oxysporum Fo5176]	1.03912e-139	16	2	1415204	1415964	+	FOC38T_00406	FOC38G_00406	2918844	Scaffold_0001	core	43.2138	93.4598
FOC38_00407	653		yes	2771	4	0.612557	CBM13	HSP70/MreB_Mbl	Hsp70 protein. Hsp70 chaperones help to fold many proteins. Hsp70 assisted folding involves repeated cycles of substrate binding and release. Hsp70 activity is ATP dependent. Hsp70 proteins are made up of two regions: the amino terminus is the ATPase domain and the carboxyl terminus is the substrate binding region./MreB/Mbl protein. This family consists of bacterial MreB and Mbl proteins as well …	HSP70|MreB_Mbl	HSP70,PF00012.15,1.70E-269, | MreB_Mbl,PF06723.8,6.10E-17,	0.111	18	N	0	cyto	0	o	0	0	0	o	652,^(X{5,70})[RKH]X[LMIFYW]X,FTDTERLIG,42,50, | 652,^(X{5,70})[YFW]XC,DLGTTYSC,8,15,	652,[RKH]X[LMIFYW]X,KFYG,608,611, | 652,RXLR,RRLR,259,262, | 652,[YFW]XC,YSC,13,15,	not_sec	2	F:GO:0005524; P:GO:0006950	-	-	F:ATP binding; P:response to stress	heat shock 70 kda protein	0	20	3	1418681	1420904	+	FOC38T_00407	FOC38G_00407	2918844	Scaffold_0001	core	43.2138	93.4598
FOC38_00408	215		yes	645	4	1.86047				DUF3128	DUF3128,PF11326.3,2.40E-30,	0.113	28	N	0	nucl	0	o	0	0	0	o	214,^(X{5,70})[RKH]X[LMIFYW]X,DPEIQKFID,45,53,	214,[RKH]X[LMIFYW]X,KEFT,177,180, | 214,[YFW]XC,WFC,153,155,	not_sec									1	1421476	1422120	-	FOC38T_00408	FOC38G_00408	2918844	Scaffold_0001	core	43.2138	93.4598
FOC38_00409	872		yes	3398	4	0.458716				Arch_ATPase|RNA12|RRM_1	Arch_ATPase,PF01637.13,5.00E-06, | RNA12,PF10443.4,9.50E-158, | RRM_1,PF00076.17,4.80E-06,	0.237	23	N	Y	mito	1	n6-14c26/27o321-338i	3.99	0.03	0	o	871,^(X{5,70})[RKH]X[LMIFYW]X,TTQSNEAIL,78,86,	871,[LI]XAR,IMAR,274,277, | 871,[RKH]X[LMIFYW]X,KLLS,865,868, | 871,RXLR,RVLR,793,796,	not_sec	4	F:GO:0003676; C:GO:0016020; C:GO:0005739; F:GO:0000166	-	-	F:nucleic acid binding; C:membrane; C:mitochondrion; F:nucleotide binding	mitochondrial escape protein 2	0	20	3	1423196	1425925	+	FOC38T_00409	FOC38G_00409	2918844	Scaffold_0001	core	43.2138	93.4598
FOC38_00410	654		yes	5657	1	0.152905				CENP-C_C|Cupin_2|Mif2_N	CENP-C_C,PF11699.3,7.90E-33, | Cupin_2,PF07883.6,2.10E-05, | Mif2_N,PF15624.1,1.60E-36,	0.11	16	N	0	nucl	0	o	0.1	0	0	o		653,[RKH]X[LMIFYW]X,RIFF,628,631,	not_sec	3	C:GO:0000786; F:GO:0003677; P:GO:0006334	-	-	C:nucleosome; F:DNA binding; P:nucleosome assembly	cupin domain protein	0	20	4	1426401	1428549	-	FOC38T_00410	FOC38G_00410	2918844	Scaffold_0001	core	43.2138	93.4598
FOC38_00411	340		yes	1020	8	2.35294				RNase_HII	RNase_HII,PF01351.13,1.50E-46,	0.123	28	N	0	cyto	0	o	0.03	0	0	o		339,[LI]XAR,LSAR,134,137, | 339,[RKH]X[LMIFYW]X,KDML,285,288, | 339,[YFW]XC,YAC,211,213,	not_sec	4	P:GO:0090305; F:GO:0003723; F:GO:0004523; P:GO:0051252	EC:3.1.26.4	(3.1) Acting on ester bonds	P:nucleic acid phosphodiester bond hydrolysis; F:RNA binding; F:ribonuclease H activity; P:regulation of RNA metabolic process	ribonuclease hii	0	20	1	1429447	1430466	+	FOC38T_00411	FOC38G_00411	2918844	Scaffold_0001	core	43.2138	93.4598
FOC38_00412	861		yes	7420	3	0.348432				Dynamin_N|GBP|RHD3	Dynamin_N,PF00350.18,5.40E-07, | GBP,PF02263.14,5.90E-08, | RHD3,PF05879.7,0,	0.107	39	N	0	cyto	2	o743-760i767-785o	42.39	0	2	o738-760i767-789o	860,^(X{5,70})[RKH]X[LMIFYW]X,VIDEDKEFN,23,31,	860,[RKH]X[LMIFYW]X,RDFI,811,814, | 860,[YFW]XC,FLC,767,769,	not_sec	4	C:GO:0005789; F:GO:0005525; F:GO:0016817; C:GO:0016021	-	-	C:endoplasmic reticulum membrane; F:GTP binding; F:hydrolase activity, acting on acid anhydrides; C:integral to membrane	protein sey1	0	20	4	1430644	1433425	-	FOC38T_00412	FOC38G_00412	2918844	Scaffold_0001	core	43.2138	93.4598
FOC38_00413	284		yes	1897	5	1.76056				DLH	DLH,PF01738.13,7.00E-26,	0.113	37	N	0	cyto	0	o	0.06	0.03	0	o	283,^(X{5,70})[RKH]X[LMIFYW]X,KEGTMRIFV,17,25,	283,[RKH]X[LMIFYW]X,RVLK,263,266,	not_sec	2	F:GO:0016787; C:GO:0005739	-	-	F:hydrolase activity; C:mitochondrion	dienelactone hydrolase family protein	5.91115e-165	20	6	1434306	1435431	+	FOC38T_00413	FOC38G_00413	2918844	Scaffold_0001	core	43.2138	93.4598
FOC38_00414	871		yes	3830	4	0.459242				MS_channel	MS_channel,PF00924.13,2.90E-19,	0.111	61	N	0	plas	6	i89-111o138-159i180-201o221-242i452-473o485-507i	136.37	0	6	i89-111o144-166i179-201o227-249i452-474o484-506i	870,^(X{5,70})[RKH]X[LMIFYW]X,GRLYYKIIG,74,82,	870,[RKH]X[LMIFYW]X,RDIE,752,755, | 870,[YFW]XC,FMC,645,647,	not_sec	9	F:GO:0004146; F:GO:0016301; P:GO:0016310; P:GO:0055085; F:GO:0005509; C:GO:0016020; P:GO:0055114; P:GO:0006761; P:GO:0046656	EC:1.5.1.3	(1.5) Acting on the CH-NH group of donors	F:dihydrofolate reductase activity; F:kinase activity; P:phosphorylation; P:transmembrane transport; F:calcium ion binding; C:membrane; P:oxidation-reduction process; P:dihydrofolate biosynthetic process; P:folic acid biosynthetic process	serine threonine protein kinase	0	20	2	1435774	1438437	-	FOC38T_00414	FOC38G_00414	2918844	Scaffold_0001	core	43.2138	93.4598
FOC38_00415	654		yes	6955	12	1.83486	GT48	Sugar_tr	Sugar (and other) transporter.	MFS_1|Sugar_tr	MFS_1,PF07690.11,5.50E-12, | Sugar_tr,PF00083.19,3.90E-88,	0.111	57	N	0	plas	12	i119-139o166-186i198-216o222-245i257-279o291-308i379-401o413-432i444-466o472-490i511-534o540-561i	228.35	0	10	i117-139o198-217i224-246o261-280i377-399o414-436i443-465o470-492i513-535o539-561i	653,^(X{5,70})[RKH]X[LMIFYW]X,GLPRARLLA,53,61,	653,[RKH]X[LMIFYW]X,RWIL,598,601, | 653,[YFW]XC,YFC,306,308,	not_sec	3	F:GO:0022891; C:GO:0016021; P:GO:0055085	-	-	F:substrate-specific transmembrane transporter activity; C:integral to membrane; P:transmembrane transport	hexose transporter	0	20	4	1442592	1444732	-	FOC38T_00415	FOC38G_00415	2918844	Scaffold_0001	core	43.2138	93.4598
FOC38_00416	657		yes	3498	4	0.608828				Abp2	Abp2,PF09441.5,1.50E-76,	0.112	26	N	0	nucl	0	o	2.8	0	0	o		656,[RKH]X[LMIFYW]X,KTFM,637,640, | 656,[YFW]XC,YTC,571,573,	not_sec									2	1447337	1449362	-	FOC38T_00416	FOC38G_00416	2918844	Scaffold_0001	core	43.2138	93.4598
FOC38_00417	283		yes	849	1	0.353357						0.118	27	N	0	nucl	0	o	0	0	0	o	282,^(X{5,70})RGD,SSTIPRGD,4,11, | 282,^(X{5,70})[RKH]X[LMIFYW]X,VDTPPKGLP,32,40,	282,RGD,RGD,9,11, | 282,[RKH]X[LMIFYW]X,RALV,276,279,	not_sec	3	P:GO:0032259; P:GO:0043581; F:GO:0008168	EC:2.1.1.0	(2.1) Transferring one-carbon groups	P:methylation; P:mycelium development; F:methyltransferase activity	7alpha-cephem-methoxylase p8 chain related protein	5.22419e-164	20	1	1450407	1451255	+	FOC38T_00417	FOC38G_00417	2918844	Scaffold_0001	core	43.2138	93.4598
FOC38_00418	543		yes	2850		0	GT15	Sds3	Sds3-like. Repression of gene transcription is mediated by histone deacetylases containing repressor-co-repressor complexes, which are recruited to promoters of target genes via interactions with sequence-specific transcription factors. The co-repressor complex contains a core of at least seven proteins. This family represents the conserved region found in Sds3, Dep1 and BRMS1-homologue p40 prote…	Sds3	Sds3,PF08598.6,3.60E-46,	0.109	22	N	0	nucl	0	o	0.01	0	0	o	542,^(X{5,70})[RKH]X[LMIFYW]X,KFHRERDMT,46,54,	542,[RKH]X[LMIFYW]X,RVLA,451,454,	not_sec									2	1451634	1453320	-	FOC38T_00418	FOC38G_00418	2918844	Scaffold_0001	core	43.2138	93.4598
FOC38_00419	375		yes	1125		0						0.108	31	N	0	nucl	0	o	0	0	0	o	374,^(X{5,70})[RKH]X[LMIFYW]X,PPLQQRSIP,62,70,	374,[RKH]X[LMIFYW]X,HKLR,368,371,	not_sec									1	1453983	1455107	-	FOC38T_00419	FOC38G_00419	2918844	Scaffold_0001	core	43.2138	93.4598
FOC38_00420	264		yes	1186	5	1.89394				Ala_racemase_N	Ala_racemase_N,PF01168.15,7.10E-39,	0.111	40	N	0	cyto_nucl	0	o	0	0	0	o		263,[RKH]X[LMIFYW]X,KELN,213,216,	not_sec	1	F:GO:0030170	-	-	F:pyridoxal phosphate binding	family pyridoxal phosphate enzyme	7.2211e-151	20	3	1455352	1456269	+	FOC38T_00420	FOC38G_00420	2918844	Scaffold_0001	core	43.2138	93.4598
FOC38_00421	986		yes	7710	12	1.21704	GT31	Adaptin_N/Alpha_adaptinC2/Alpha_adaptin_C	Adaptin N terminal region. This family consists of the N terminal region of various alpha, beta and gamma subunits of the AP-1, AP-2 and AP-3 adaptor protein complexes. The adaptor protein (AP) complexes are involved in the formation of clathrin-coated pits and vesicles. The N-terminal region of the various adaptor proteins (APs) is constant by comparison to the C-terminal which is variable withi…	Adaptin_N|Alpha_adaptinC2|Alpha_adaptin_C	Adaptin_N,PF01602.15,4.90E-121, | Alpha_adaptinC2,PF02883.15,1.00E-19, | Alpha_adaptin_C,PF02296.11,2.00E-47,	0.452	35	N	0	mito	0	o	0.12	0	0	o	985,^(X{5,70})[RKH]X[LMIFYW]X,SNANMRGLV,15,23, | 985,^(X{5,70})[YFW]XC,YHKKKYVC,61,68,	985,[LI]XAR,LAAR,360,363, | 985,[RKH]X[LMIFYW]X,KYMQ,950,953, | 985,[YFW]XC,FGC,918,920,	not_sec	4	F:GO:0008565; P:GO:0016192; P:GO:0006886; C:GO:0030131	-	-	F:protein transporter activity; P:vesicle-mediated transport; P:intracellular protein transport; C:clathrin adaptor complex	ap-2 complex subunit alpha	0	20	4	1456661	1459776	-	FOC38T_00421	FOC38G_00421	2918844	Scaffold_0001	core	43.2138	93.4598
FOC38_00422	359		yes	1332	3	0.835655				Methyltransf_11|Methyltransf_12|Methyltransf_23	Methyltransf_11,PF08241.7,7.60E-11, | Methyltransf_12,PF08242.7,1.50E-08, | Methyltransf_23,PF13489.1,3.90E-09,	0.151	20	N	0	mito	0	o	0	0	0	o	358,^(X{5,70})[RKH]X[LMIFYW]X,MRCSLRTLS,11,19,	358,[RKH]X[LMIFYW]X,RIIY,325,328,	not_sec	2	F:GO:0008168; P:GO:0032259	EC:2.1.1.0	(2.1) Transferring one-carbon groups	F:methyltransferase activity; P:methylation	methyltransferase domain-containing protein	0	20	2	1460599	1461724	+	FOC38T_00422	FOC38G_00422	2918844	Scaffold_0001	core	43.2138	93.4598
FOC38_00423	202		yes	1180	2	0.990099				P16-Arc	P16-Arc,PF04699.9,2.60E-57,	0.118	24	N	0	cyto_nucl	0	o	0.01	0	0	o	201,^(X{5,70})[RKH]X[LMIFYW]X,LGDAWRTIN,12,20,	201,[RKH]X[LMIFYW]X,RTMT,193,196,	not_sec	2	C:GO:0005856; P:GO:0030833	-	-	C:cytoskeleton; P:regulation of actin filament polymerization	arp2 3 complex subunit	1.93894e-114	20	3	1461866	1462604	-	FOC38T_00423	FOC38G_00423	2918844	Scaffold_0001	core	43.2138	93.4598
FOC38_00424	875		yes	4797	1	0.114286				CN_hydrolase	CN_hydrolase,PF00795.17,2.10E-19,	0.11	64	N	0	mito	0	o	0	0	0	o	874,^(X{5,70})[RKH]X[LMIFYW]X,VQVPPRAFS,10,18,	874,[LI]XAR,LRAR,782,785, | 874,[RKH]X[LMIFYW]X,RRID,866,869,	not_sec	3	F:GO:0016810; P:GO:0006352; C:GO:0005669	-	-	F:hydrolase activity, acting on carbon-nitrogen (but not peptide) bonds; P:DNA-dependent transcription, initiation; C:transcription factor TFIID complex	tpa inducible protein	0	20	4	1477152	1481447	-	FOC38T_00424	FOC38G_00424	2918844	Scaffold_0001	core	43.2138	93.4598
FOC38_00425	833		yes	4286	8	0.960384	CE1	Lactamase_B/Beta-Casp/CPSF73-100_C	Metallo-beta-lactamase superfamily. /Beta-Casp domain. The beta-CASP domain is found C terminal to the beta-lactamase domain in pre-mRNA 3'-end-processing endonuclease. The active site of this enzyme is located at the interface of these two domains./Pre-mRNA 3'-end-processing endonuclease polyadenylation factor C-term. This is the C-terminal conserved region of the pre-mRNA 3'-end-processing of t…	Beta-Casp|CPSF73-100_C|Lactamase_B|Lactamase_B_2|Lactamase_B_3|RMMBL	Beta-Casp,PF10996.3,1.10E-31, | CPSF73-100_C,PF11718.3,1.30E-77, | Lactamase_B,PF00753.22,1.70E-14, | Lactamase_B_2,PF12706.2,1.70E-12, | Lactamase_B_3,PF13483.1,9.90E-06, | RMMBL,PF07521.7,7.40E-07,	0.112	22	N	0	cyto	0	o	10	0	0	o	832,^(X{5,70})[RKH]X[LMIFYW]X,NTFPQIEAI,146,154, | 832,^(X{5,70})[YFW]XC,SDELMFLC,22,29,	832,[RKH]X[LMIFYW]X,KVFA,810,813, | 832,[YFW]XC,FLC,27,29,	not_sec	9	P:GO:0006379; P:GO:0006369; F:GO:0046872; P:GO:0006378; F:GO:0004521; P:GO:0034247; P:GO:0031126; C:GO:0005847; P:GO:0051252	-	-	P:mRNA cleavage; P:termination of RNA polymerase II transcription; F:metal ion binding; P:mRNA polyadenylation; F:endoribonuclease activity; P:snoRNA splicing; P:snoRNA 3'-end processing; C:mRNA cleavage and polyadenylation specificity factor complex; P:r	cleavage and polyadenylation specifity factor	0	20	4	1482143	1485091	+	FOC38T_00425	FOC38G_00425	2918844	Scaffold_0001	core	43.2138	93.4598
FOC38_00426	858		yes	7911	7	0.815851				V_ATPase_I	V_ATPase_I,PF01496.14,1.50E-299,	0.114	32	N	0	plas	7	o422-446i458-483o548-566i578-603o642-662i754-773o785-808i	145.08	0	7	o425-447i460-482o550-567i579-601o645-667i753-775o785-807i	857,^(X{5,70})[RKH]X[LMIFYW]X,GLCQFRDLN,37,45, | 857,^(X{5,70})RXLR,LDNVERQLR,62,70,	857,[LI]XAR,INAR,566,569, | 857,[RKH]X[LMIFYW]X,KDYL,853,856, | 857,RXLR,RTLR,210,213,	not_sec	9	C:GO:0000329; C:GO:0016021; P:GO:0006797; P:GO:0006461; P:GO:0007035; F:GO:0046961; C:GO:0000220; P:GO:0015991; P:GO:0006119	-	-	C:fungal-type vacuole membrane; C:integral to membrane; P:polyphosphate metabolic process; P:protein complex assembly; P:vacuolar acidification; F:proton-transporting ATPase activity, rotational mechanism; C:vacuolar proton-transporting V-type ATPase, V0	vacuolar atp synthase 98 kda subunit	0	20	5	1485333	1488123	-	FOC38T_00426	FOC38G_00426	2918844	Scaffold_0001	core	43.2138	93.4598
FOC38_00427	591		yes	3113	6	1.01523						0.109	31	N	0	nucl	0	o	0.05	0	0	o		590,[RKH]X[LMIFYW]X,RKIP,568,571, | 590,[YFW]XC,YKC,246,248,	not_sec									2	1488837	1490724	-	FOC38T_00427	FOC38G_00427	2918844	Scaffold_0001	core	43.2138	93.4598
FOC38_00428	720		yes	3183	7	0.972222				PHD	PHD,PF00628.24,6.90E-10,	0.112	37	N	0	nucl	0	o	0	0	0	o	719,^(X{5,70})[RKH]X[LMIFYW]X,RTNPPRSIA,24,32,	719,[RKH]X[LMIFYW]X,KWYC,699,702, | 719,[YFW]XC,WYC,700,702,	not_sec	2	F:GO:0008270; F:GO:0046872	-	-	F:zinc ion binding; F:metal ion binding	phd finger domain protein	0	20	3	1494929	1497207	-	FOC38T_00428	FOC38G_00428	2918844	Scaffold_0001	core	43.2138	93.4598
FOC38_00429	364		yes	2572	3	0.824176				Prenyltransf	Prenyltransf,PF01255.14,8.50E-88,	0.109	70	N	0	cyto_nucl	0	o	0	0	0	o	363,^(X{5,70})[RKH]X[LMIFYW]X,SSFLRRVIV,6,14, | 363,^(X{5,70})RXLR,GEWAVRQLR,19,27,	363,[LI]XAR,LRAR,259,262, | 363,[RKH]X[LMIFYW]X,KDFI,333,336, | 363,RXLR,RQLR,24,27, | 363,[YFW]XC,WQC,312,314,	not_sec	1	F:GO:0016765	EC:2.5.1.0	(2.5) Transferring alkyl or aryl groups, other than methyl groups	F:transferase activity, transferring alkyl or aryl (other than methyl) groups	dehydrodolichyl diphosphate synthase	0	20	3	1498138	1499332	-	FOC38T_00429	FOC38G_00429	2918844	Scaffold_0001	core	43.2138	93.4598
FOC38_00430	1015		yes	9106	14	1.37931				Glyco_hydro_63	Glyco_hydro_63,PF03200.11,1.00E-08,	0.109	61	N	0	nucl	0	o	0.01	0	0	o	1014,^(X{5,70})[RKH]X[LMIFYW]X,GHEYLTEEE,6,14,	1014,[LI]XAR,IGAR,949,952, | 1014,[RKH]X[LMIFYW]X,HSYV,985,988, | 1014,[YFW]XC,WLC,788,790,	not_sec	3	C:GO:0005737; F:GO:0004573; P:GO:0009311	EC:3.2.1.106	(3.2) Glycosylases	C:cytoplasm; F:mannosyl-oligosaccharide glucosidase activity; P:oligosaccharide metabolic process	glycoside hydrolase family 63	0	20	8	1502028	1505527	+	FOC38T_00430	FOC38G_00430	2918844	Scaffold_0001	core	43.2138	93.4598
FOC38_00431	227		yes	1521		0				OSCP	OSCP,PF00213.13,3.10E-45,	0.128	21	N	0	mito	0	o	0.02	0.02	0	o	226,^(X{5,70})[RKH]X[LMIFYW]X,VAAPQRALA,12,20,	226,[RKH]X[LMIFYW]X,KLLT,220,223,	not_sec	5	C:GO:0005753; F:GO:0046933; P:GO:0015986; F:GO:0046961; P:GO:0006119	-	-	C:mitochondrial proton-transporting ATP synthase complex; F:proton-transporting ATP synthase activity, rotational mechanism; P:ATP synthesis coupled proton transport; F:proton-transporting ATPase activity, rotational mechanism; P:oxidative phosphorylation	atp synthase subunit 5	8.62672e-123	20	4	1506183	1507227	-	FOC38T_00431	FOC38G_00431	2918844	Scaffold_0001	core	43.2138	93.4598
FOC38_00432	270		yes	1898	4	1.48148				Mob1_phocein	Mob1_phocein,PF03637.12,6.40E-69,	0.125	39	N	0	cyto	0	o	0.01	0	0	o	269,^(X{5,70})[RKH]X[LMIFYW]X,TASMFRYLN,10,18,	269,[RKH]X[LMIFYW]X,RDYW,252,255,	not_sec	3	F:GO:0046933; P:GO:0015986; C:GO:0045259	-	-	F:proton-transporting ATP synthase activity, rotational mechanism; P:ATP synthesis coupled proton transport; C:proton-transporting ATP synthase complex	maintenance of ploidy protein mob1	3.76593e-142	20	4	1507712	1508674	-	FOC38T_00432	FOC38G_00432	2918844	Scaffold_0001	core	43.2138	93.4598
FOC38_00433	542		yes	4668	6	1.10701				DBR1|Metallophos	DBR1,PF05011.8,2.00E-45, | Metallophos,PF00149.23,8.90E-09,	0.11	29	N	0	cyto	0	o	0.82	0	0	o	541,^(X{5,70})[RKH]X[LMIFYW]X,ESCKQRGWD,32,40,	541,[RKH]X[LMIFYW]X,REWI,435,438,	not_sec	4	F:GO:0016788; P:GO:0055085; P:GO:0006397; C:GO:0016021	-	-	F:hydrolase activity, acting on ester bonds; P:transmembrane transport; P:mRNA processing; C:integral to membrane	lariat debranching enzyme	0	20	3	1509407	1511145	-	FOC38T_00433	FOC38G_00433	2918844	Scaffold_0001	core	43.2138	93.4598
FOC38_00434	111		yes	518	2	1.8018				Skp1_POZ	Skp1_POZ,PF03931.10,2.10E-09,	0.133	47	N	0	cyto	0	o	0.15	0.13	0	i	110,^(X{5,70})[RKH]X[LMIFYW]X,WKTPSKYIT,3,11,	110,[RKH]X[LMIFYW]X,HYWY,69,72,	not_sec	4	F:GO:0003746; P:GO:0006511; C:GO:0005840; P:GO:0006448	-	-	F:translation elongation factor activity; P:ubiquitin-dependent protein catabolic process; C:ribosome; P:regulation of translational elongation	transcriptional elongation regulator (elongin c)	1.4971e-54	20	3	1512098	1512716	-	FOC38T_00434	FOC38G_00434	2918844	Scaffold_0001	core	43.2138	93.4598
FOC38_00435	270		yes	1506	8	2.96296				Arf|Miro|Ras	Arf,PF00025.16,3.70E-06, | Miro,PF08477.8,9.40E-12, | Ras,PF00071.17,3.60E-48,	0.11	53	N	0	nucl	0	o	0.06	0	0	o	269,^(X{5,70})[RKH]X[LMIFYW]X,EYDRLRPLS,117,125,	269,[RKH]X[LMIFYW]X,KTIE,235,238, | 269,[YFW]XC,FVC,133,135,	not_sec	4	F:GO:0005525; C:GO:0005622; C:GO:0016020; P:GO:0007264	-	-	F:GTP binding; C:intracellular; C:membrane; P:small GTPase mediated signal transduction	ras family protein	8.21021e-159	20	3	1513504	1514415	+	FOC38T_00435	FOC38G_00435	2918844	Scaffold_0001	core	43.2138	93.4598
FOC38_00436	245		yes	1179	1	0.408163				GrpE	GrpE,PF01025.14,3.30E-50,	0.116	53	N	0	mito	0	o	0.01	0.01	0	o	244,^(X{5,70})[RKH]X[LMIFYW]X,IATSSRALR,6,14, | 244,^(X{5,70})RXLR,IATSSRALR,6,14,	244,[RKH]X[LMIFYW]X,RVLR,231,234, | 244,RXLR,RVLR,231,234,	not_sec	5	P:GO:0006457; F:GO:0051087; C:GO:0005759; F:GO:0000774; F:GO:0042803	-	-	P:protein folding; F:chaperone binding; C:mitochondrial matrix; F:adenyl-nucleotide exchange factor activity; F:protein homodimerization activity	mitochondrial co-chaperone	1.29795e-136	20	2	1515624	1516410	-	FOC38T_00436	FOC38G_00436	2918844	Scaffold_0001	core	43.2138	93.4598
FOC38_00437	424		yes	1719	3	0.707547				PCI	PCI,PF01399.22,5.70E-20,	0.114	26	N	0	nucl	0	o	0.01	0	0	o	423,^(X{5,70})[RKH]X[LMIFYW]X,AEAIYKDII,23,31,	423,[RKH]X[LMIFYW]X,KVII,372,375,	not_sec	1	C:GO:0000502	-	-	C:proteasome complex	26s proteasome non-atpase regulatory subunit 11	0	20	3	1517009	1518396	+	FOC38T_00437	FOC38G_00437	2918844	Scaffold_0001	core	43.2138	93.4598
FOC38_00438	1540		yes	4620	1	0.0649351						0.111	50	N	0	nucl	0	o	0	0	0	o	1539,^(X{5,70})[RKH]X[LMIFYW]X,NKAPQKLLV,63,71,	1539,RGD,RGD,941,943, | 1539,[RKH]X[LMIFYW]X,RVMF,1535,1538,	not_sec	1	F:GO:0003677	-	-	F:DNA binding	hypothetical protein FOXB_08461 [Fusarium oxysporum Fo5176]	0	20	1	1518791	1523410	-	FOC38T_00438	FOC38G_00438	2918844	Scaffold_0001	core	43.2138	93.4598
FOC38_00439	347		yes	2136		0				Mito_carr|Mito_carr|Mito_carr	Mito_carr,PF00153.22,3.00E-50, | Mito_carr,PF00153.22,3.00E-50, | Mito_carr,PF00153.22,3.00E-50,	0.12	38	N	0	cyto	4	o44-67i98-119o210-227i248-269o	111.27	14.01	5	o45-67i98-120o147-169i210-232o247-269i	346,^(X{5,70})[RKH]X[LMIFYW]X,NDNVAHALA,41,49,	346,[LI]XAR,IIAR,89,92, | 346,[RKH]X[LMIFYW]X,RGIG,304,307,	not_sec	3	P:GO:0006810; C:GO:0016021; F:GO:0003723	-	-	P:transport; C:integral to membrane; F:RNA binding	peroxisomal membrane protein pmp47b	0	20	3	1524251	1525399	+	FOC38T_00439	FOC38G_00439	2918844	Scaffold_0001	core	43.2138	93.4598
FOC38_00440	773		yes	11345	14	1.81113				Mak10	Mak10,PF04112.8,9.10E-51,	0.115	20	N	0	mito	0	o	0.02	0	0	o	772,^(X{5,70})[RKH]X[LMIFYW]X,RISLDHQYE,29,37,	772,[RKH]X[LMIFYW]X,HDWW,761,764,	not_sec	1	F:GO:0016740	-	-	F:transferase activity	amino-acid n-acetyltransferase subunit	0	20	6	1525742	1528326	-	FOC38T_00440	FOC38G_00440	2918844	Scaffold_0001	core	43.2138	93.4598
FOC38_00441	73		yes	478		0				ATP-synt_Eps	ATP-synt_Eps,PF04627.8,8.70E-25,	0.158	20	N	0	mito	0	o	0.22	0.22	0	o	72,^(X{5,70})[LI]XAR,NRYLAIAAR,13,21, | 72,^(X{5,70})[RKH]X[LMIFYW]X,GLTYNRYLA,9,17,	72,[LI]XAR,IAAR,18,21, | 72,[RKH]X[LMIFYW]X,KNLA,57,60,	not_sec	9	F:GO:0046961; F:GO:0008270; F:GO:0046933; F:GO:0046872; F:GO:0004222; P:GO:0015986; P:GO:0006508; C:GO:0000275; P:GO:0006119	EC:3.4.24.0	(3.4) Acting on peptide bonds (peptide hydrolases)	F:proton-transporting ATPase activity, rotational mechanism; F:zinc ion binding; F:proton-transporting ATP synthase activity, rotational mechanism; F:metal ion binding; F:metalloendopeptidase activity; P:ATP synthesis coupled proton transport; P:proteolys	mitochondrial atp synthase epsilon chain domain-containing protein	5.5413e-32	20	3	1528962	1529345	-	FOC38T_00441	FOC38G_00441	2918844	Scaffold_0001	core	43.2138	93.4598
FOC38_00442	653		yes	4705	11	1.68453				LtrA	LtrA,PF06772.6,8.20E-26,	0.113	65	N	0	plas	12	i186-205o217-240i252-271o277-298i305-326o338-359i394-413o419-439i460-479o512-530i550-566o572-591i	216.89	0	9	i250-272o277-299i306-328o338-360i393-410o420-439i460-479o511-533i554-588o	652,^(X{5,70})[RKH]X[LMIFYW]X,LPNGKKIIA,17,25,	652,[RKH]X[LMIFYW]X,KDLE,618,621, | 652,[YFW]XC,YRC,611,613,	not_sec									4	1529991	1532089	+	FOC38T_00442	FOC38G_00442	2918844	Scaffold_0001	core	43.2138	93.4598
FOC38_00443	317		yes	951	5	1.57729						0.108	43	N	0	nucl	0	o	0.01	0	0	o		316,[RKH]X[LMIFYW]X,RRMH,300,303,	not_sec									1	1532257	1533207	-	FOC38T_00443	FOC38G_00443	2918844	Scaffold_0001	core	43.2138	93.4598
FOC38_00444	451		yes	4577	10	2.21729				Fungal_trans_2|Zn_clus	Fungal_trans_2,PF11951.3,1.60E-05, | Zn_clus,PF00172.13,6.90E-08,	0.129	37	N	0	nucl	0	o	0.22	0	0	o		450,[RKH]X[LMIFYW]X,HDIT,442,445, | 450,[YFW]XC,YNC,88,90,	not_sec	4	F:GO:0000981; P:GO:0006357; C:GO:0005634; F:GO:0008270	-	-	F:sequence-specific DNA binding RNA polymerase II transcription factor activity; P:regulation of transcription from RNA polymerase II promoter; C:nucleus; F:zinc ion binding	c6 transcription factor	0	20	5	1534460	1536012	-	FOC38T_00444	FOC38G_00444	2918844	Scaffold_0001	core	43.2138	93.4598
FOC38_00445	389		yes	1167	8	2.05656	GH128	Glyco_hydro_cc	Glycosyl hydrolase catalytic core. This family is probably a glycosyl hydrolase, and is conserved in fungi and some Proteobacteria. The pombe member is annotated as being from IPR013781.	Glyco_hydro_cc	Glyco_hydro_cc,PF11790.3,1.50E-49,	0.615	22	Y	Y	extr	0	n6-16c21/22o	0.06	0.06	0	o	388,^(X{5,70})RGD,QHAQKRGD,30,37,	388,RGD,RGD,35,37, | 388,[RKH]X[LMIFYW]X,KPIW,325,328,	sec_all	3	P:GO:0005975; F:GO:0043169; F:GO:0003824	-	-	P:carbohydrate metabolic process; F:cation binding; F:catalytic activity	uncharacterized protein loc100382687 precursor	0	20	1	1540140	1541306	+	FOC38T_00445	FOC38G_00445	2918844	Scaffold_0001	core	43.2138	93.4598
FOC38_00446	427		yes	8038	10	2.34192						0.177	48	N	0	plas	7	o20-42i54-78o90-113i133-154o174-195i216-239o245-267i	138.23	28.75	6	o20-42i55-77o92-114i134-156o171-193i216-238o	426,^(X{5,70})[RKH]X[LMIFYW]X,RITAVRSWS,44,52,	426,[RKH]X[LMIFYW]X,RPLN,422,425, | 426,[YFW]XC,WVC,247,249,	not_sec									9	1542217	1543922	-	FOC38T_00446	FOC38G_00446	2918844	Scaffold_0001	core	43.2138	93.4598
FOC38_00447	507		yes	3208	9	1.77515				zf-C3HC4|zf-RING_2	zf-C3HC4,PF00097.20,1.10E-06, | zf-RING_2,PF13639.1,4.70E-13,	0.898	18	Y	Y	extr	1	n2-12c17/18o206-227i	22.41	0.15	1	i205-227o	506,^(X{5,70})[RKH]X[LMIFYW]X,NDSTGRVID,63,71,	506,[RKH]X[LMIFYW]X,RQMR,448,451,	sec_all	2	F:GO:0008270; F:GO:0046872	-	-	F:zinc ion binding; F:metal ion binding	ring-7 protein	0	20	3	1547619	1549248	-	FOC38T_00447	FOC38G_00447	2918844	Scaffold_0001	core	43.2138	93.4598
FOC38_00448	243		yes	1218	2	0.823045				CAP_GLY|ubiquitin|Ubiquitin_2	CAP_GLY,PF01302.20,7.00E-23, | ubiquitin,PF00240.18,1.50E-05, | Ubiquitin_2,PF14560.1,3.30E-20,	0.117	16	N	0	cyto	0	o	0	0	0	o	242,^(X{5,70})[RKH]X[LMIFYW]X,FAQSERRIT,12,20,	242,[RKH]X[LMIFYW]X,RYWG,206,209,	not_sec									2	1552557	1553628	-	FOC38T_00448	FOC38G_00448	2918844	Scaffold_0001	core	43.2138	93.4598
FOC38_00449	461		yes	2233	2	0.433839				Myb_DNA-binding|Myb_DNA-bind_6	Myb_DNA-binding,PF00249.26,3.70E-12, | Myb_DNA-bind_6,PF13921.1,2.50E-07,	0.134	43	N	0	nucl	0	o	0.02	0	0	o	460,^(X{5,70})[RKH]X[LMIFYW]X,SLREQKRFV,6,14,	460,[RKH]X[LMIFYW]X,RRIT,457,460,	not_sec	3	F:GO:0003677; F:GO:0003682; C:GO:0000785	-	-	F:DNA binding; F:chromatin binding; C:chromatin	myb dna-binding domain-containing protein	4.96666e-180	20	3	1559364	1564715	+	FOC38T_00449	FOC38G_00449	2918844	Scaffold_0001	core	43.2138	93.4598
FOC38_00450	281		yes	843	3	1.06762				Methyltransf_11|Methyltransf_12|Methyltransf_18|Methyltransf_23|Methyltransf_25|Methyltransf_31	Methyltransf_11,PF08241.7,1.70E-11, | Methyltransf_12,PF08242.7,6.10E-08, | Methyltransf_18,PF12847.2,1.40E-06, | Methyltransf_23,PF13489.1,1.20E-08, | Methyltransf_25,PF13649.1,9.20E-09, | Methyltransf_31,PF13847.1,3.60E-07,	0.11	42	N	0	nucl	0	o	0.29	0	0	o	280,^(X{5,70})[RKH]X[LMIFYW]X,GDQDDRPLR,11,19, | 280,^(X{5,70})RXLR,GDQDDRPLR,11,19,	280,[RKH]X[LMIFYW]X,HLYK,244,247, | 280,RXLR,RPLR,16,19,	not_sec	2	P:GO:0032259; F:GO:0008168	EC:2.1.1.0	(2.1) Transferring one-carbon groups	P:methylation; F:methyltransferase activity	trna (uracil-5-)-methyltransferase trm9	6.76356e-158	20	1	1565596	1566438	-	FOC38T_00450	FOC38G_00450	2918844	Scaffold_0001	core	43.2138	93.4598
FOC38_00451	392		yes	2980	6	1.53061	GH109	GFO_IDH_MocA	Oxidoreductase family, NAD-binding Rossmann fold. This family of enzymes utilise NADP or NAD. This family is called the GFO/IDH/MOCA family in swiss-prot.	GFO_IDH_MocA	GFO_IDH_MocA,PF01408.17,3.40E-17,	0.197	22	N	0	cyto	0	o	0.08	0	0	o	391,^(X{5,70})[RKH]X[LMIFYW]X,AECFTKDIL,17,25,	391,[RKH]X[LMIFYW]X,RCLR,336,339, | 391,RXLR,RCLR,336,339,	not_sec	3	F:GO:0016491; P:GO:0055114; F:GO:0000166	-	-	F:oxidoreductase activity; P:oxidation-reduction process; F:nucleotide binding	nadp:d-xylose dehydrogenase	0	20	3	1568006	1569283	-	FOC38T_00451	FOC38G_00451	2918844	Scaffold_0001	core	43.2138	93.4598
FOC38_00452	301		yes	1143	1	0.332226				Aldo_ket_red	Aldo_ket_red,PF00248.16,1.30E-22,	0.13	25	N	0	mito	0	o	0.12	0	0	o	300,^(X{5,70})[RKH]X[LMIFYW]X,DLTLKGSST,8,16,	300,[RKH]X[LMIFYW]X,KQFK,291,294,	not_sec									2	1570222	1571176	+	FOC38T_00452	FOC38G_00452	2918844	Scaffold_0001	core	43.2138	93.4598
FOC38_00453	279		yes	886	3	1.07527						0.111	53	N	0	nucl	0	o	0	0	0	o	278,^(X{5,70})[RKH]X[LMIFYW]X,RDAVQRDFG,5,13,	278,[RKH]X[LMIFYW]X,RRYR,218,221,	not_sec									2	1571552	1572449	+	FOC38T_00453	FOC38G_00453	2918844	Scaffold_0001	core	43.2138	93.4598
FOC38_00454	358		yes	2016	7	1.95531	GH2	DS	Deoxyhypusine synthase. Eukaryotic initiation factor 5A (eIF-5A) contains an unusual amino acid, hypusine [N epsilon-(4-aminobutyl-2-hydroxy)lysine]. The first step in the post-translational formation of hypusine is catalyzed by the enzyme deoxyhypusine synthase (DS) EC:1.1.1.249. The modified version of eIF-5A, and DS, are required for eukaryotic cell proliferation.	DS	DS,PF01916.12,4.50E-144,	0.259	28	N	0	cysk	0	o	0.24	0	0	o	357,^(X{5,70})[RKH]X[LMIFYW]X,LFEGMRHMG,47,55,	357,[RKH]X[LMIFYW]X,KDIG,350,353,	not_sec	4	C:GO:0005737; F:GO:0034038; P:GO:0008612; P:GO:0050983	EC:2.5.1.46	(2.5) Transferring alkyl or aryl groups, other than methyl groups	C:cytoplasm; F:deoxyhypusine synthase activity; P:peptidyl-lysine modification to hypusine; P:deoxyhypusine biosynthetic process from spermidine	deoxyhypusine synthase	0	20	3	1572723	1573922	-	FOC38T_00454	FOC38G_00454	2918844	Scaffold_0001	core	43.2138	93.4598
FOC38_00455	2204		yes	11077	4	0.181488						0.113	24	N	0	nucl	0	o	0	0	0	o	2203,^(X{5,70})[RKH]X[LMIFYW]X,GFQPGRDFG,23,31,	2203,[LI]XAR,LRAR,490,493, | 2203,RGD,RGD,2175,2177, | 2203,[RKH]X[LMIFYW]X,HEYE,2192,2195, | 2203,RXLR,RPLR,1601,1604, | 2203,[YFW]XC,YSC,972,974,	not_sec	4	F:GO:0003677; F:GO:0003682; C:GO:0005634; C:GO:0000785	-	-	F:DNA binding; F:chromatin binding; C:nucleus; C:chromatin	myb-like dna-binding	0	20	3	1575057	1581760	+	FOC38T_00455	FOC38G_00455	2918844	Scaffold_0001	core	43.2138	93.4598
FOC38_00456	98		yes	507		0				DASH_Dad1	DASH_Dad1,PF08649.5,3.50E-22,	0.163	57	N	0	cyto	0	o	0.01	0.01	0	o	97,^(X{5,70})[RKH]X[LMIFYW]X,MGGHEKTYF,1,9,	97,[RKH]X[LMIFYW]X,RSLE,39,42,	not_sec	6	C:GO:0005634; F:GO:0016620; F:GO:0003677; P:GO:0055114; F:GO:0003682; C:GO:0000785	EC:1.2.1.0	(1.2) Acting on the aldehyde or oxo group of donors	C:nucleus; F:oxidoreductase activity, acting on the aldehyde or oxo group of donors, NAD or NADP as acceptor; F:DNA binding; P:oxidation-reduction process; F:chromatin binding; C:chromatin	aldehyde dehydrogenase	1.80023e-37	20	3	1582206	1582598	+	FOC38T_00456	FOC38G_00456	2918844	Scaffold_0001	core	43.2138	93.4598
FOC38_00457	991		yes	20786	12	1.2109						0.12	33	N	0	nucl	0	o	0.01	0.01	0	o	990,^(X{5,70})[LI]XAR,RYDDGIYAR,25,33, | 990,^(X{5,70})[RKH]X[LMIFYW]X,ALGSSKWIA,10,18,	990,[LI]XAR,IAAR,715,718, | 990,RGD,RGD,488,490, | 990,[RKH]X[LMIFYW]X,HEIA,972,975, | 990,RXLR,RLLR,579,582,	not_sec									11	1583663	1587285	-	FOC38T_00457	FOC38G_00457	2918844	Scaffold_0001	core	43.2138	93.4598
FOC38_00458	1048		yes	12449	6	0.572519				AAA|BRCT|RFC1	AAA,PF00004.24,1.30E-08, | BRCT,PF00533.21,7.50E-12, | RFC1,PF08519.7,2.40E-56,	0.11	57	N	0	nucl	0	o	0.01	0	0	o	1047,^(X{5,70})[RKH]X[LMIFYW]X,MPSDIRSFF,1,9,	1047,[RKH]X[LMIFYW]X,KYIK,1000,1003,	not_sec	5	P:GO:0006260; F:GO:0003689; F:GO:0005524; C:GO:0005663; C:GO:0042575	-	-	P:DNA replication; F:DNA clamp loader activity; F:ATP binding; C:DNA replication factor C complex; C:DNA polymerase complex	replication factor rfc1 c terminal domain-containing protein	0	20	5	1588038	1591388	-	FOC38T_00458	FOC38G_00458	2918844	Scaffold_0001	core	43.2138	93.4598
FOC38_00459	253		yes	1765	2	0.790514				Ribosomal_L16	Ribosomal_L16,PF00252.13,3.80E-28,	0.161	22	N	0	mito	0	o	0.03	0.01	0	o	252,^(X{5,70})[RKH]X[LMIFYW]X,ASSPLRQLH,20,28,	252,[RKH]X[LMIFYW]X,RHIA,223,226,	not_sec	5	C:GO:0005840; F:GO:0003735; P:GO:0006412; F:GO:0019843; P:GO:0042254	-	-	C:ribosome; F:structural constituent of ribosome; P:translation; F:rRNA binding; P:ribosome biogenesis	mitochondrial 54s ribosomal protein 47	3.54875e-141	20	3	1591723	1592583	+	FOC38T_00459	FOC38G_00459	2918844	Scaffold_0001	core	43.2138	93.4598
FOC38_00460	353		yes	1856	2	0.566572				AAA|DNA_pol3_delta2|Rep_fac_C	AAA,PF00004.24,1.60E-06, | DNA_pol3_delta2,PF13177.1,1.60E-11, | Rep_fac_C,PF08542.6,1.20E-23,	0.11	44	N	0	cyto	0	o	0.41	0	0	o	352,^(X{5,70})[LI]XAR,VEKIKIDAR,64,72, | 352,^(X{5,70})[RKH]X[LMIFYW]X,DKHRPRSLE,6,14,	352,[LI]XAR,IDAR,69,72, | 352,[RKH]X[LMIFYW]X,KFMR,338,341, | 352,RXLR,RNLR,221,224,	not_sec	5	P:GO:0006260; F:GO:0003677; F:GO:0005524; F:GO:0017111; C:GO:0005634	EC:3.6.1.15	(3.6) Acting on acid anhydrides	P:DNA replication; F:DNA binding; F:ATP binding; F:nucleoside-triphosphatase activity; C:nucleus	activator 1 38 kda subunit	0	20	3	1592985	1594161	+	FOC38T_00460	FOC38G_00460	2918844	Scaffold_0001	core	43.2138	93.4598
FOC38_00461	720		yes	6414	7	0.972222				AMP-binding|AMP-binding_C	AMP-binding,PF00501.23,6.90E-90, | AMP-binding_C,PF13193.1,1.10E-20,	0.124	33	N	0	cyto	0	o	14.38	0	0	o		719,[RKH]X[LMIFYW]X,KIIK,708,711, | 719,RXLR,RVLR,681,684, | 719,[YFW]XC,YFC,368,370,	not_sec	11	C:GO:0005829; P:GO:0019427; C:GO:0005739; P:GO:0019654; P:GO:0016573; F:GO:0016208; F:GO:0016880; F:GO:0003987; P:GO:0006094; P:GO:0006096; P:GO:0019643	EC:6.3.1.0; EC:6.2.1.1	(6.3) Forming carbon-nitrogen bonds; (6.2) Forming carbon-sulfur bonds	C:cytosol; P:acetyl-CoA biosynthetic process from acetate; C:mitochondrion; P:acetate fermentation; P:histone acetylation; F:AMP binding; F:acid-ammonia (or amide) ligase activity; F:acetate-CoA ligase activity; P:gluconeogenesis; P:glycolysis; P:reductiv	acetate-- ligase	0	20	6	1597782	1600314	+	FOC38T_00461	FOC38G_00461	2918844	Scaffold_0001	core	43.2138	93.4598
FOC38_00462	774		yes	2389	46	5.94315	CBM22	Peptidase_M84/Reprolysin_4/Reprolysin/Reprolysin_2/Reprolysin_3/Disintegrin	Metallo-peptidase family M84. /Metallo-peptidase family M12B Reprolysin-like. This zinc-binding metallo-peptidase has the characteristic binding motif HExxGHxxGxxH of Reprolysin-like peptidases of family M12B./Reprolysin (M12B) family zinc metalloprotease. The members of this family are enzymes that cleave peptides. These proteases require zinc for catalysis. Members of this family are also known…	Disintegrin|Reprolysin_2|Reprolysin_3|Reprolysin_4|Reprolysin_5	Disintegrin,PF00200.18,5.40E-18, | Reprolysin_2,PF13574.1,1.50E-46, | Reprolysin_3,PF13582.1,1.10E-21, | Reprolysin_4,PF13583.1,1.10E-48, | Reprolysin_5,PF13688.1,4.30E-61,	0.534	24	Y	Y	extr	1	n7-18c23/24o694-718i	25.41	2.5	1	o694-716i	773,^(X{5,70})[RKH]X[LMIFYW]X,KRNAVHYIS,27,35,	773,[RKH]X[LMIFYW]X,RSMR,768,771, | 773,[YFW]XC,FSC,715,717,	sec_all	4	F:GO:0046872; F:GO:0004222; P:GO:0006508; F:GO:0008270	EC:3.4.24.0	(3.4) Acting on peptide bonds (peptide hydrolases)	F:metal ion binding; F:metalloendopeptidase activity; P:proteolysis; F:zinc ion binding	adam protease adm-b	0	20	2	1602387	1604771	+	FOC38T_00462	FOC38G_00462	2918844	Scaffold_0001	core	43.2138	93.4598
FOC38_00463	681		yes	6074	9	1.32159				WD40	WD40,PF00400.27,4.90E-12,	0.151	31	N	0	cyto_mito	0	o	1.66	0.99	0	o	680,^(X{5,70})[RKH]X[LMIFYW]X,ITAPSRLLA,29,37,	680,[RKH]X[LMIFYW]X,HKLA,663,666,	not_sec									5	1607863	1610219	-	FOC38T_00463	FOC38G_00463	2918844	Scaffold_0001	core	43.2138	93.4598
FOC38_00464	360		yes	1457	3	0.833333				DUF1751	DUF1751,PF08551.5,7.70E-27,	0.206	26	N	Y	plas	5	n13-24c29/30o53-76i97-120o126-148i169-197o242-260i	135.73	39.24	6	o10-30i37-59o97-119i126-148o158-180i187-206o	359,^(X{5,70})[RKH]X[LMIFYW]X,IPPVTRILL,7,15,	359,RGD,RGD,222,224, | 359,[RKH]X[LMIFYW]X,RALD,296,299,	not_sec									2	1614946	1616083	+	FOC38T_00464	FOC38G_00464	2918844	Scaffold_0001	core	43.2138	93.4598
FOC38_00465	571		yes	2089	1	0.175131	GH32	Ferric_reduct/NAD_binding_6	Ferric reductase like transmembrane component. This family includes a common region in the transmembrane proteins mammalian cytochrome B-245 heavy chain (gp91-phox), ferric reductase transmembrane component in yeast and respiratory burst oxidase from mouse-ear cress. This may be a family of flavocytochromes capable of moving electrons across the plasma membrane. The Frp1 protein from S. pombe is …	FAD_binding_8|Ferric_reduct|NAD_binding_6	FAD_binding_8,PF08022.7,1.10E-07, | Ferric_reduct,PF01794.14,3.70E-13, | NAD_binding_6,PF08030.7,5.50E-15,	0.113	53	N	0	plas	6	o24-46i105-124o144-161i173-191o203-222i234-254o	109.91	21.75	4	o24-46i177-199o203-225i232-254o	570,^(X{5,70})[RKH]X[LMIFYW]X,EEKHQRRLS,13,21,	570,[LI]XAR,LAAR,274,277, | 570,[RKH]X[LMIFYW]X,RVWW,560,563, | 570,RXLR,RELR,545,548,	not_sec	3	F:GO:0016491; P:GO:0055114; C:GO:0016021	-	-	F:oxidoreductase activity; P:oxidation-reduction process; C:integral to membrane	metalloreductase fre8	0	20	2	1616787	1618549	+	FOC38T_00465	FOC38G_00465	2918844	Scaffold_0001	core	43.2138	93.4598
FOC38_00466	860		yes	3728		0				RRM_1|RRM_5|RRM_6	RRM_1,PF00076.17,8.30E-10, | RRM_5,PF13893.1,5.60E-07, | RRM_6,PF14259.1,3.50E-08,	0.121	25	N	0	nucl	0	o	0	0	0	o		859,[RKH]X[LMIFYW]X,KVIL,693,696,	not_sec	2	F:GO:0003676; F:GO:0000166	-	-	F:nucleic acid binding; F:nucleotide binding	rna-binding protein	0	20	2	1619379	1622008	-	FOC38T_00466	FOC38G_00466	2918844	Scaffold_0001	core	43.2138	93.4598
FOC38_00467	193		yes	1306		0				RF-1	RF-1,PF00472.15,1.60E-12,	0.125	18	N	0	mito	0	o	0	0	0	o	192,^(X{5,70})[RKH]X[LMIFYW]X,AYLTSRPFA,17,25,	192,[RKH]X[LMIFYW]X,KKFT,177,180,	not_sec	6	F:GO:0003747; F:GO:0016787; C:GO:0005840; P:GO:0006444; P:GO:0006449; C:GO:0018444	-	-	F:translation release factor activity; F:hydrolase activity; C:ribosome; P:'de novo' cotranslational protein folding; P:regulation of translational termination; C:translation release factor complex	peptidyl-trna hydrolase domain-containing protein	3.66178e-89	20	3	1622937	1623610	+	FOC38T_00467	FOC38G_00467	2918844	Scaffold_0001	core	43.2138	93.4598
FOC38_00468	411		yes	1407	6	1.45985				Kinase-like|Pkinase|Pkinase_Tyr	Kinase-like,PF14531.1,4.40E-07, | Pkinase,PF00069.20,1.10E-68, | Pkinase_Tyr,PF07714.12,1.00E-28,	0.114	24	N	0	mito	0	o	3.16	0	0	o	410,^(X{5,70})[RKH]X[LMIFYW]X,RYKVGKTLG,15,23,	410,[RKH]X[LMIFYW]X,KGLW,400,403,	not_sec	4	P:GO:0006468; F:GO:0005524; F:GO:0004674; P:GO:0009069	EC:2.7.11.0	(2.7) Transferring phosphorous-containing groups	P:protein phosphorylation; F:ATP binding; F:protein serine/threonine kinase activity; P:serine family amino acid metabolic process	calcium calmodulin-dependent protein kinase type i	0	20	2	1624614	1625919	+	FOC38T_00468	FOC38G_00468	2918844	Scaffold_0001	core	43.2138	93.4598
FOC38_00469	455		yes	2317	8	1.75824				PAP2	PAP2,PF01569.16,7.10E-13,	0.109	26	N	0	plas	8	i80-113o119-136i148-170o182-204i216-237o278-298i305-321o327-345i	154.5	0.56	8	i78-100o120-142i149-171o181-203i215-237o276-298i305-322o326-345i	454,^(X{5,70})[RKH]X[LMIFYW]X,LNTVPHRYR,27,35,	454,[RKH]X[LMIFYW]X,RWLP,348,351, | 454,[YFW]XC,WVC,315,317,	not_sec	3	C:GO:0016020; F:GO:0003824; P:GO:0008152	-	-	C:membrane; F:catalytic activity; P:metabolic process	aureobasidin resistance protein aur1	0	20	2	1627714	1629128	-	FOC38T_00469	FOC38G_00469	2918844	Scaffold_0001	core	43.2138	93.4598
FOC38_00470	665		yes	2831	1	0.150376				RNA_polI_A34	RNA_polI_A34,PF08208.6,2.40E-17,	0.108	40	N	0	nucl	0	o	0	0	0	o	664,^(X{5,70})[RKH]X[LMIFYW]X,EPYKVHSLN,5,13,	664,[LI]XAR,LKAR,424,427, | 664,[RKH]X[LMIFYW]X,RKLK,584,587,	not_sec									2	1636562	1638608	-	FOC38T_00470	FOC38G_00470	2918844	Scaffold_0001	core	43.2138	93.4598
FOC38_00471	710		yes	3522	8	1.12676						0.271	34	N	Y	nucl	0	n19-26c31/32o	0.4	0	0	o	709,^(X{5,70})[LI]XAR,SAIAALAAR,19,27, | 709,^(X{5,70})[RKH]X[LMIFYW]X,SSHKKRRID,2,10,	709,[LI]XAR,LAAR,24,27, | 709,[RKH]X[LMIFYW]X,RDLG,702,705, | 709,[YFW]XC,YQC,499,501,	not_sec	4	F:GO:0051731; P:GO:0006364; F:GO:0000166; C:GO:0005634	-	-	F:polynucleotide 5'-hydroxyl-kinase activity; P:rRNA processing; F:nucleotide binding; C:nucleus	grc3 protein	0	20	5	1639155	1641564	+	FOC38T_00471	FOC38G_00471	2918844	Scaffold_0001	core	43.2138	93.4598
FOC38_00472	683		yes	4618	20	2.92826				Fungal_trans|Zn_clus	Fungal_trans,PF04082.13,1.40E-16, | Zn_clus,PF00172.13,2.60E-05,	0.109	62	N	0	nucl	0	o	0.14	0	0	o	682,^(X{5,70})[RKH]X[LMIFYW]X,KQRCNREWP,23,31, | 682,^(X{5,70})[YFW]XC,RCNREWPC,25,32,	682,[LI]XAR,IPAR,134,137, | 682,[RKH]X[LMIFYW]X,HNMA,545,548, | 682,RXLR,RALR,129,132, | 682,[YFW]XC,WTC,184,186,	not_sec	6	P:GO:0006357; F:GO:0008270; F:GO:0046872; F:GO:0000981; F:GO:0003677; C:GO:0005634	-	-	P:regulation of transcription from RNA polymerase II promoter; F:zinc ion binding; F:metal ion binding; F:sequence-specific DNA binding RNA polymerase II transcription factor activity; F:DNA binding; C:nucleus	fungal specific transcription factor	0	20	6	1645076	1647417	+	FOC38T_00472	FOC38G_00472	2918844	Scaffold_0001	core	43.2138	93.4598
FOC38_00473	112		yes	634		0						0.11	30	N	0	nucl	0	o	0.01	0	0	o	111,^(X{5,70})[RKH]X[LMIFYW]X,GQPREHSIA,55,63,	111,[RKH]X[LMIFYW]X,RPWS,108,111,	not_sec									2	1649455	1649888	-	FOC38T_00473	FOC38G_00473	2918844	Scaffold_0001	core	43.2138	93.4598
FOC38_00474	103		yes	573		0						0.121	53	N	0	nucl	0	o	0.01	0	0	o	102,^(X{5,70})[RKH]X[LMIFYW]X,ATAEDKQIM,30,38,	102,[RKH]X[LMIFYW]X,RFMN,73,76,	not_sec									3	1655644	1656063	-	FOC38T_00474	FOC38G_00474	2918844	Scaffold_0001	core	43.2138	93.4598
FOC38_00475	220		yes	892	7	3.18182				zf-C2H2|zf-C2H2|zf-C2H2_4|zf-C2H2_4|zf-C2H2_4	zf-C2H2,PF00096.21,9.70E-12, | zf-C2H2,PF00096.21,9.70E-12, | zf-C2H2_4,PF13894.1,3.90E-08, | zf-C2H2_4,PF13894.1,3.90E-08, | zf-C2H2_4,PF13894.1,3.90E-08,	0.114	47	N	0	nucl	0	o	0	0	0	o	219,^(X{5,70})[RKH]X[LMIFYW]X,DSRYHHGWA,24,32,	219,[RKH]X[LMIFYW]X,RHMR,207,210, | 219,[YFW]XC,YQC,183,185,	not_sec	3	F:GO:0008270; F:GO:0003676; C:GO:0005622	-	-	F:zinc ion binding; F:nucleic acid binding; C:intracellular	zinc finger protein	7.37379e-126	20	2	1660771	1661480	-	FOC38T_00475	FOC38G_00475	2918844	Scaffold_0001	core	43.2138	93.4598
FOC38_00476	993		yes	5370	11	1.10775				Lgl_C|WD40	Lgl_C,PF08596.5,1.40E-119, | WD40,PF00400.27,2.90E-05,	0.11	29	N	0	cyto	0	o	0.32	0	0	o		992,[RKH]X[LMIFYW]X,KFLN,973,976, | 992,[YFW]XC,WCC,307,309,	not_sec									3	1663735	1666821	+	FOC38T_00476	FOC38G_00476	2918844	Scaffold_0001	core	43.2138	93.4598
FOC38_00477	228		yes	684	2	0.877193						0.141	44	N	0	cyto_nucl	1	o28-52i	22.96	22.96	1	o29-51i	227,^(X{5,70})[RKH]X[LMIFYW]X,QVVEHKELK,5,13,	227,[RKH]X[LMIFYW]X,RNYV,109,112,	not_sec									1	1667102	1667785	-	FOC38T_00477	FOC38G_00477	2918844	Scaffold_0001	core	43.2138	93.4598
FOC38_00478	529		yes	4180	6	1.13422	GT48	MFS_1	Major Facilitator Superfamily.	MFS_1	MFS_1,PF07690.11,1.20E-29,	0.111	57	N	0	plas	12	i77-94o118-135i147-166o172-195i207-225o237-257i299-318o338-360i372-391o397-420i432-452o464-485i	256.52	0	12	i81-103o118-140i147-166o172-194i207-225o235-257i306-328o338-360i372-391o396-418i431-453o463-485i		528,RGD,RGD,114,116, | 528,[RKH]X[LMIFYW]X,HDFT,504,507,	not_sec	2	P:GO:0055085; C:GO:0016021	-	-	P:transmembrane transport; C:integral to membrane	allantoate permease	0	20	4	1668703	1670462	-	FOC38T_00478	FOC38G_00478	2918844	Scaffold_0001	core	43.2138	93.4598
FOC38_00479	451		yes	8359	5	1.10865				NAD_binding_10|Saccharop_dh|Shikimate_DH	NAD_binding_10,PF13460.1,2.10E-05, | Saccharop_dh,PF03435.13,7.80E-115, | Shikimate_DH,PF01488.15,6.00E-07,	0.161	23	N	Y	cyto	0	n4-14c22/23o	0.2	0.19	0	o	450,^(X{5,70})[RKH]X[LMIFYW]X,VTVACRTLA,28,36,	450,[RKH]X[LMIFYW]X,KIIA,447,450,	not_sec	5	F:GO:0004755; P:GO:0055114; F:GO:0000166; P:GO:0019878; P:GO:0006554	EC:1.5.1.10	(1.5) Acting on the CH-NH group of donors	F:saccharopine dehydrogenase (NADP+, L-glutamate-forming) activity; P:oxidation-reduction process; F:nucleotide binding; P:lysine biosynthetic process via aminoadipic acid; P:lysine catabolic process	saccharopine dehydrogenase	0	20	10	1679120	1680939	+	FOC38T_00479	FOC38G_00479	2918844	Scaffold_0001	core	43.2138	93.4598
FOC38_00480	346		yes	1038	16	4.62428						0.587	18	Y	Y	extr	0	n5-16c21/22o	1.67	0.96	0	o	345,^(X{5,70})[RKH]X[LMIFYW]X,PGTFPRQFD,41,49,	345,[RKH]X[LMIFYW]X,KPIV,193,196,	sec_all									1	1681232	1682269	-	FOC38T_00480	FOC38G_00480	2918844	Scaffold_0001	core	43.2138	93.4598
FOC38_00481	989		yes	5583	6	0.606673				DUF1785|PAZ|Piwi	DUF1785,PF08699.5,4.60E-08, | PAZ,PF02170.17,5.10E-14, | Piwi,PF02171.12,1.80E-79,	0.113	30	N	0	nucl	0	o	0.01	0	0	o	988,^(X{5,70})[RKH]X[LMIFYW]X,AVGYQKPLG,40,48,	988,RGD,RGD,825,827, | 988,[RKH]X[LMIFYW]X,RDFF,978,981,	not_sec	1	F:GO:0003676	-	-	F:nucleic acid binding	eukaryotic translation initiation factor 2c	0	20	2	1683638	1686657	-	FOC38T_00481	FOC38G_00481	2918844	Scaffold_0001	core	43.2138	93.4598
FOC38_00482	993		yes	8177	3	0.302115				Suf	Suf,PF05843.9,7.30E-80,	0.111	64	N	0	nucl	0	o	0	0	0	o		992,[LI]XAR,LEAR,162,165, | 992,RGD,RGD,171,173, | 992,[RKH]X[LMIFYW]X,RPLS,926,929, | 992,RXLR,RHLR,378,381,	not_sec	3	C:GO:0005737; P:GO:0006397; C:GO:0005634	-	-	C:cytoplasm; P:mRNA processing; C:nucleus	mrna 3 -end-processing protein rna-14	0	20	4	1688162	1691289	-	FOC38T_00482	FOC38G_00482	2918844	Scaffold_0001	core	43.2138	93.4598
FOC38_00483	281		yes	1559	2	0.711744				ASF1_hist_chap	ASF1_hist_chap,PF04729.8,2.50E-66,	0.135	22	N	0	cyto	0	o	0.01	0	0	o	280,^(X{5,70})[RKH]X[LMIFYW]X,LEPLEKDLE,31,39, | 280,^(X{5,70})[YFW]XC,EFEITFEC,23,30,	280,[RKH]X[LMIFYW]X,KPII,129,132, | 280,[YFW]XC,FEC,28,30,	not_sec	10	F:GO:0042393; P:GO:0030466; P:GO:0006337; C:GO:0005678; P:GO:0006335; P:GO:0043618; P:GO:0006336; P:GO:0043486; P:GO:0035066; P:GO:0006348	-	-	F:histone binding; P:chromatin silencing at silent mating-type cassette; P:nucleosome disassembly; C:chromatin assembly complex; P:DNA replication-dependent nucleosome assembly; P:regulation of transcription from RNA polymerase II promoter in response to	histone chaperone	3.89641e-132	20	4	1692565	1693573	+	FOC38T_00483	FOC38G_00483	2918844	Scaffold_0001	core	43.2138	93.4598
FOC38_00484	774		yes	6656	4	0.516796	GT55	CorA	CorA-like Mg2+ transporter protein. The CorA transport system is the primary Mg2+ influx system of Salmonella typhimurium and Escherichia coli. CorA is virtually ubiquitous in the Bacteria and Archaea. There are also eukaryotic relatives of this protein. The family includes the MRS2 protein from yeast that is thought to be an RNA splicing protein. However its membership of this family suggests th…	CorA	CorA,PF01544.13,1.90E-17,	0.142	17	N	0	plas	2	i644-668o674-694i	57.57	0	2	o645-667i674-696o	773,^(X{5,70})[LI]XAR,NLQDDLVAR,30,38, | 773,^(X{5,70})[RKH]X[LMIFYW]X,REQYLRALT,21,29,	773,[LI]XAR,ITAR,752,755, | 773,[RKH]X[LMIFYW]X,RLWS,755,758,	not_sec	8	P:GO:0055085; F:GO:0005099; P:GO:0032320; C:GO:0005622; F:GO:0046873; P:GO:0030001; C:GO:0016020; P:GO:0007264	-	-	P:transmembrane transport; F:Ras GTPase activator activity; P:positive regulation of Ras GTPase activity; C:intracellular; F:metal ion transmembrane transporter activity; P:metal ion transport; C:membrane; P:small GTPase mediated signal transduction	gtpase-activator protein for ras-like gtpase containing protein	0	20	4	1694995	1697465	+	FOC38T_00484	FOC38G_00484	2918844	Scaffold_0001	core	43.2138	93.4598
FOC38_00485	303		yes	909		0				CBFB_NFYA	CBFB_NFYA,PF02045.10,9.90E-31,	0.109	65	N	0	nucl	0	o	0.43	0	0	o	302,^(X{5,70})[RKH]X[LMIFYW]X,TQPQGHNMY,50,58,	302,[RKH]X[LMIFYW]X,RFLT,238,241,	not_sec	5	F:GO:0003700; P:GO:0043581; P:GO:0006355; C:GO:0005667; P:GO:0045449	-	-	F:sequence-specific DNA binding transcription factor activity; P:mycelium development; P:regulation of transcription, DNA-dependent; C:transcription factor complex; P:regulation of transcription, DNA-dependent	nuclear transcription factor y subunit a-7	8.87254e-173	20	1	1698689	1699597	-	FOC38T_00485	FOC38G_00485	2918844	Scaffold_0001	core	43.2138	93.4598
FOC38_00486	185		yes	1020	1	0.540541	GH18	Redoxin	Redoxin. This family of redoxins includes peroxiredoxin, thioredoxin and glutaredoxin proteins.	AhpC-TSA|Redoxin	AhpC-TSA,PF00578.16,6.50E-08, | Redoxin,PF08534.5,1.50E-27,	0.171	19	N	0	mito	0	i	0.01	0	0	o	184,^(X{5,70})[LI]XAR,LARPALAAR,12,20, | 184,^(X{5,70})[RKH]X[LMIFYW]X,FRAPIRRIA,3,11,	184,[LI]XAR,LAAR,17,20, | 184,[RKH]X[LMIFYW]X,KAYV,164,167,	not_sec	2	P:GO:0055114; F:GO:0016491	-	-	P:oxidation-reduction process; F:oxidoreductase activity	tsa family protein	6.69356e-96	20	4	1708192	1708940	-	FOC38T_00486	FOC38G_00486	2918844	Scaffold_0001	core	43.2138	93.4598
FOC38_00487	753		yes	5237	5	0.664011				RasGAP|RasGAP_C	RasGAP,PF00616.14,6.40E-54, | RasGAP_C,PF03836.10,1.30E-29,	0.113	31	N	0	nucl	0	o	0.91	0	0	o	752,^(X{5,70})[RKH]X[LMIFYW]X,SARQSKRYS,9,17,	752,[RKH]X[LMIFYW]X,KRFA,744,747, | 752,RXLR,RPLR,532,535, | 752,[YFW]XC,WIC,303,305,	not_sec	11	C:GO:0016020; P:GO:0032320; P:GO:0030001; F:GO:0046873; P:GO:0006468; F:GO:0004674; C:GO:0005622; F:GO:0005099; P:GO:0055085; P:GO:0009069; P:GO:0007264	EC:2.7.11.0	(2.7) Transferring phosphorous-containing groups	C:membrane; P:positive regulation of Ras GTPase activity; P:metal ion transport; F:metal ion transmembrane transporter activity; P:protein phosphorylation; F:protein serine/threonine kinase activity; C:intracellular; F:Ras GTPase activator activity; P:tra	gtpase-activator protein for ras-like gtpase containing protein	0	20	5	1719731	1722187	+	FOC38T_00487	FOC38G_00487	2918844	Scaffold_0001	core	43.2138	93.4598
FOC38_00488	368		yes	1919	5	1.3587				APH|Choline_kinase|EcKinase	APH,PF01636.18,5.00E-42, | Choline_kinase,PF01633.15,4.60E-05, | EcKinase,PF02958.15,5.50E-08,	0.11	67	N	0	cyto	0	o	0.12	0	0	o	367,^(X{5,70})[RKH]X[LMIFYW]X,EAALEKYIS,11,19,	367,[LI]XAR,IAAR,323,326, | 367,[RKH]X[LMIFYW]X,KILE,288,291,	not_sec	8	P:GO:0032320; P:GO:0006468; F:GO:0004674; C:GO:0005622; F:GO:0005099; F:GO:0005524; P:GO:0009069; P:GO:0007264	EC:2.7.11.0	(2.7) Transferring phosphorous-containing groups	P:positive regulation of Ras GTPase activity; P:protein phosphorylation; F:protein serine/threonine kinase activity; C:intracellular; F:Ras GTPase activator activity; F:ATP binding; P:serine family amino acid metabolic process; P:small GTPase mediated sig	phosphotransferase enzyme family domain protein	0	20	3	1723268	1724475	+	FOC38T_00488	FOC38G_00488	2918844	Scaffold_0001	core	43.2138	93.4598
FOC38_00489	738		yes	6047	5	0.677507						0.106	68	N	0	plas	9	o264-283i295-317o323-345i357-374o394-415i427-444o450-474i506-524o536-555i	174.63	0	7	i262-284o294-316i323-345o393-415i448-470o507-529i536-555o	737,^(X{5,70})[RKH]X[LMIFYW]X,RITLPDPEE,8,16, | 737,^(X{5,70})[YFW]XC,NRDALYSC,31,38,	737,RGD,RGD,720,722, | 737,[RKH]X[LMIFYW]X,RGLA,730,733, | 737,RXLR,RDLR,592,595, | 737,[YFW]XC,YSC,36,38,	not_sec	4	P:GO:0006468; F:GO:0005524; F:GO:0004674; P:GO:0009069	EC:2.7.11.0	(2.7) Transferring phosphorous-containing groups	P:protein phosphorylation; F:ATP binding; F:protein serine/threonine kinase activity; P:serine family amino acid metabolic process	nonselective cation channel	0	20	5	1725116	1727540	+	FOC38T_00489	FOC38G_00489	2918844	Scaffold_0001	core	43.2138	93.4598
FOC38_00490	255		yes	765	4	1.56863				Methyltransf_26	Methyltransf_26,PF13659.1,2.50E-18,	0.128	36	N	0	cyto	0	o	2.8	2.11	0	o	254,^(X{5,70})[RKH]X[LMIFYW]X,HVPYERVYE,9,17,	254,[RKH]X[LMIFYW]X,RDYS,247,250, | 254,[YFW]XC,FAC,86,88,	not_sec	3	F:GO:0003676; F:GO:0008168; P:GO:0032259	EC:2.1.1.0	(2.1) Transferring one-carbon groups	F:nucleic acid binding; F:methyltransferase activity; P:methylation	n -glutamine methyltransferase mtq2	5.24731e-147	20	1	1728517	1729281	+	FOC38T_00490	FOC38G_00490	2918844	Scaffold_0001	core	43.2138	93.4598
FOC38_00491	124		yes	1038	1	0.806452				LSM	LSM,PF01423.17,5.40E-17,	0.129	23	N	0	mito	0	i	0.01	0	0	o	123,^(X{5,70})[RKH]X[LMIFYW]X,RGSTIRYFI,61,69,	123,[RKH]X[LMIFYW]X,RYFI,66,69,	not_sec	2	F:GO:0003676; C:GO:0030529	-	-	F:nucleic acid binding; C:ribonucleoprotein complex	small nuclear ribonucleoprotein sm d1	6.44028e-63	20	3	1729546	1730077	-	FOC38T_00491	FOC38G_00491	2918844	Scaffold_0001	core	43.2138	93.4598
FOC38_00492	933		yes	13154	8	0.857449				Cullin|Cullin_Nedd8|LSM	Cullin,PF00888.17,3.50E-133, | Cullin_Nedd8,PF10557.4,1.20E-27, | LSM,PF01423.17,2.40E-14,	0.111	25	N	0	nucl	0	o	0	0	0	o	932,^(X{5,70})[RKH]X[LMIFYW]X,RIRPPRRIV,13,21,	932,[LI]XAR,LIAR,817,820, | 932,[RKH]X[LMIFYW]X,KGIL,860,863,	not_sec	3	F:GO:0031625; C:GO:0031461; P:GO:0006511	-	-	F:ubiquitin protein ligase binding; C:cullin-RING ubiquitin ligase complex; P:ubiquitin-dependent protein catabolic process	cullulin 3	0	20	6	1730748	1734551	+	FOC38T_00492	FOC38G_00492	2918844	Scaffold_0001	core	43.2138	93.4598
FOC38_00493	850		yes	2550	22	2.58824				DRMBL|Lactamase_B_2	DRMBL,PF07522.9,1.70E-32, | Lactamase_B_2,PF12706.2,8.00E-11,	0.11	64	N	0	nucl	0	o	0	0	0	o		849,[LI]XAR,LTAR,424,427, | 849,[RKH]X[LMIFYW]X,KELW,834,837,	not_sec									1	1734847	1737396	-	FOC38T_00493	FOC38G_00493	2918844	Scaffold_0001	core	43.2138	93.4598
FOC38_00494	169		yes	507	4	2.36686						0.118	20	N	0	cysk	0	o	0	0	0	o	168,^(X{5,70})[RKH]X[LMIFYW]X,TTAAPKAIE,17,25,	168,[RKH]X[LMIFYW]X,KMLE,159,162,	not_sec									1	1738832	1739338	-	FOC38T_00494	FOC38G_00494	2918844	Scaffold_0001	core	43.2138	93.4598
FOC38_00495	840		yes	2520	5	0.595238				Pkinase|Pkinase_Tyr	Pkinase,PF00069.20,4.60E-57, | Pkinase_Tyr,PF07714.12,7.40E-40,	0.11	31	N	0	nucl	0	o	0.04	0	0	o	839,^(X{5,70})[RKH]X[LMIFYW]X,SVTKQKAIE,12,20,	839,[RKH]X[LMIFYW]X,RRMA,803,806,	not_sec	4	P:GO:0006468; F:GO:0005524; F:GO:0004674; P:GO:0009069	EC:2.7.11.0	(2.7) Transferring phosphorous-containing groups	P:protein phosphorylation; F:ATP binding; F:protein serine/threonine kinase activity; P:serine family amino acid metabolic process	serine threonine-protein kinase nak1	0	20	1	1740097	1742616	+	FOC38T_00495	FOC38G_00495	2918844	Scaffold_0001	core	43.2138	93.4598
FOC38_00496	989		yes	6772	5	0.505561				Telomere_reg-2	Telomere_reg-2,PF10193.4,3.50E-36,	0.108	49	N	0	nucl	3	o820-839i851-873o893-915i	22.32	0	0	o		988,[LI]XAR,LSAR,715,718, | 988,[RKH]X[LMIFYW]X,KMLA,959,962, | 988,[YFW]XC,FAC,269,271,	not_sec									3	1742805	1745875	-	FOC38T_00496	FOC38G_00496	2918844	Scaffold_0001	core	43.2138	93.4598
FOC38_00497	436		yes	1897	11	2.52294				E2_bind|ThiF|UBACT|UBA_e1_thiolCys	E2_bind,PF08825.5,4.60E-30, | ThiF,PF00899.16,3.60E-40, | UBACT,PF02134.16,6.10E-25, | UBA_e1_thiolCys,PF10585.4,2.30E-15,	0.107	46	N	0	cyto	0	o	0.23	0.17	0	o	435,^(X{5,70})[RKH]X[LMIFYW]X,EDARWKYLD,13,21,	435,[LI]XAR,IEAR,146,149, | 435,[RKH]X[LMIFYW]X,KTLT,401,404,	not_sec	4	F:GO:0008641; P:GO:0045116; F:GO:0016881; F:GO:0005524	EC:6.3.2.0	(6.3) Forming carbon-nitrogen bonds	F:small protein activating enzyme activity; P:protein neddylation; F:acid-amino acid ligase activity; F:ATP binding	nedd8-activating enzyme e1 catalytic subunit	0	20	5	1746205	1747739	+	FOC38T_00497	FOC38G_00497	2918844	Scaffold_0001	core	43.2138	93.4598
FOC38_00498	382		yes	2226	4	1.04712				RNA_pol_A_bac|RNA_pol_L	RNA_pol_A_bac,PF01000.21,8.30E-25, | RNA_pol_L,PF01193.19,4.50E-15,	0.11	57	N	0	cyto	0	o	0.33	0	0	o		381,[RKH]X[LMIFYW]X,KKLE,370,373,	not_sec	7	F:GO:0003899; P:GO:0006351; F:GO:0003677; F:GO:0046983; C:GO:0005730; P:GO:0006144; P:GO:0006206	EC:2.7.7.6	(2.7) Transferring phosphorous-containing groups	F:DNA-directed RNA polymerase activity; P:transcription, DNA-dependent; F:DNA binding; F:protein dimerization activity; C:nucleolus; P:purine nucleobase metabolic process; P:pyrimidine nucleobase metabolic process	dna-directed rna polymerases i and iii 40 kda polypeptide	0	20	2	1748008	1749207	-	FOC38T_00498	FOC38G_00498	2918844	Scaffold_0001	core	43.2138	93.4598
FOC38_00499	59		yes	194	1	1.69492						0.112	57	N	0	nucl	0	o	0	0	0	o	58,^(X{5,70})[RKH]X[LMIFYW]X,PSNIPRDIS,27,35,	58,[RKH]X[LMIFYW]X,RDIS,32,35,	not_sec									2	1750429	1750660	+	FOC38T_00499	FOC38G_00499	2918844	Scaffold_0001	core	43.2138	93.4598
FOC38_00500	1503		yes	12668	7	0.465735						0.115	19	N	0	nucl	0	o	0.02	0.02	0	o	1502,^(X{5,70})[RKH]X[LMIFYW]X,AGPDQVVIA,76,84,	1502,[LI]XAR,LNAR,1214,1217, | 1502,[RKH]X[LMIFYW]X,KKLS,1457,1460, | 1502,RXLR,RNLR,1434,1437,	not_sec									3	1751030	1755690	-	FOC38T_00500	FOC38G_00500	2918844	Scaffold_0001	core	43.2138	93.4598
FOC38_00501	271		yes	939	4	1.47601				Proteasome|Pr_beta_C	Proteasome,PF00227.21,8.30E-47, | Pr_beta_C,PF12465.3,1.90E-12,	0.148	45	N	0	cyto	0	o	0.47	0.29	0	o	270,^(X{5,70})[LI]XAR,NRNAALHAR,10,18, | 270,^(X{5,70})[RKH]X[LMIFYW]X,NCEKLHYIS,59,67,	270,[LI]XAR,LHAR,15,18, | 270,[RKH]X[LMIFYW]X,RYIS,253,256,	not_sec	5	C:GO:0005737; C:GO:0005839; C:GO:0005634; F:GO:0004298; P:GO:0051603	EC:3.4.25.0	(3.4) Acting on peptide bonds (peptide hydrolases)	C:cytoplasm; C:proteasome core complex; C:nucleus; F:threonine-type endopeptidase activity; P:proteolysis involved in cellular protein catabolic process	proteasome subunit beta type 7 precursor	3.09185e-158	20	2	1756345	1757255	+	FOC38T_00501	FOC38G_00501	2918844	Scaffold_0001	core	43.2138	93.4598
FOC38_00502	736		yes	2565	6	0.815217				Sel1|Sel1|Sel1	Sel1,PF08238.7,2.20E-13, | Sel1,PF08238.7,2.20E-13, | Sel1,PF08238.7,2.20E-13,	0.108	12	N	0	nucl	0	o	0.01	0	0	o	735,^(X{5,70})[LI]XAR,AMQSRLLAR,48,56, | 735,^(X{5,70})[RKH]X[LMIFYW]X,LSTVSKPLR,19,27,	735,[LI]XAR,LSAR,208,211, | 735,[RKH]X[LMIFYW]X,RTMF,729,732,	not_sec									3	1757866	1760188	-	FOC38T_00502	FOC38G_00502	2918844	Scaffold_0001	core	43.2138	93.4598
FOC38_00503	440		yes	2621	9	2.04545				COPIIcoated_ERV|COPIIcoated_ERV|ERGIC_N	COPIIcoated_ERV,PF07970.7,8.20E-70, | COPIIcoated_ERV,PF07970.7,8.20E-70, | ERGIC_N,PF13850.1,2.00E-34,	0.156	48	N	0	plas	2	i20-43o402-425i	42.93	20.93	2	i25-47o398-420i	439,^(X{5,70})[RKH]X[LMIFYW]X,EWAEYRRIE,45,53,	439,[RKH]X[LMIFYW]X,KKMR,432,435,	not_sec									3	1764473	1765918	-	FOC38T_00503	FOC38G_00503	2918844	Scaffold_0001	core	43.2138	93.4598
FOC38_00504	294		yes	1112	1	0.340136				CSTF2_hinge|CSTF_C|RRM_1|RRM_5|RRM_6	CSTF2_hinge,PF14327.1,5.50E-31, | CSTF_C,PF14304.1,1.10E-06, | RRM_1,PF00076.17,1.60E-21, | RRM_5,PF13893.1,3.00E-07, | RRM_6,PF14259.1,3.90E-18,	0.145	21	N	0	mito	0	o	0.05	0	0	o	293,^(X{5,70})[RKH]X[LMIFYW]X,ETGRPKGFG,44,52,	293,[RKH]X[LMIFYW]X,KTLA,159,162, | 293,RXLR,RKLR,77,80,	not_sec	2	F:GO:0003676; F:GO:0000166	-	-	F:nucleic acid binding; F:nucleotide binding	rna recognition domain-containing protein	3.86574e-165	20	3	1766634	1767632	+	FOC38T_00504	FOC38G_00504	2918844	Scaffold_0001	core	43.2138	93.4598
FOC38_00505	834		yes	4985	5	0.59952	GT55	CorA	CorA-like Mg2+ transporter protein. The CorA transport system is the primary Mg2+ influx system of Salmonella typhimurium and Escherichia coli. CorA is virtually ubiquitous in the Bacteria and Archaea. There are also eukaryotic relatives of this protein. The family includes the MRS2 protein from yeast that is thought to be an RNA splicing protein. However its membership of this family suggests th…	CorA	CorA,PF01544.13,2.20E-41,	0.118	23	N	0	plas	2	i769-795o807-826i	38.72	0	1	o807-826i	833,^(X{5,70})[RKH]X[LMIFYW]X,KRTRRKSFA,51,59,	833,[LI]XAR,ILAR,743,746, | 833,[RKH]X[LMIFYW]X,RVYN,828,831,	not_sec	4	P:GO:0030001; C:GO:0016020; F:GO:0046873; P:GO:0055085	-	-	P:metal ion transport; C:membrane; F:metal ion transmembrane transporter activity; P:transmembrane transport	family metal ion transporter	0	20	3	1769254	1771860	-	FOC38T_00505	FOC38G_00505	2918844	Scaffold_0001	core	43.2138	93.4598
FOC38_00506	550		yes	2827	6	1.09091				CBF	CBF,PF03914.12,5.40E-47,	0.112	8	N	0	nucl	2	i365-384o390-410i	7.68	0	0	o	549,^(X{5,70})[RKH]X[LMIFYW]X,EDASAKILS,39,47,	549,[RKH]X[LMIFYW]X,RLWD,543,546,	not_sec									3	1773237	1775005	-	FOC38T_00506	FOC38G_00506	2918844	Scaffold_0001	core	43.2138	93.4598
FOC38_00507	243		yes	1943		0				Mt_ATP-synt_B	Mt_ATP-synt_B,PF05405.9,3.40E-53,	0.377	21	N	Y	mito	0	n5-15c20/21o	1.75	0.14	0	o		242,[RKH]X[LMIFYW]X,KVLQ,220,223,	not_sec	5	F:GO:0046961; P:GO:0035786; P:GO:0015986; C:GO:0000274; P:GO:0006119	-	-	F:proton-transporting ATPase activity, rotational mechanism; P:protein complex oligomerization; P:ATP synthesis coupled proton transport; C:mitochondrial proton-transporting ATP synthase, stator stalk; P:oxidative phosphorylation	atp synthase subunit 4	3.00434e-132	20	4	1775356	1776289	+	FOC38T_00507	FOC38G_00507	2918844	Scaffold_0001	core	43.2138	93.4598
FOC38_00508	672		yes	2608	8	1.19048				HeH|MSC	HeH,PF12949.2,6.80E-16, | MSC,PF09402.5,1.40E-97,	0.117	38	N	0	nucl	2	o286-304i512-529o	30.29	0	1	o512-529i	671,^(X{5,70})[RKH]X[LMIFYW]X,TIPRLRSIL,18,26,	671,[LI]XAR,LRAR,529,532, | 671,[RKH]X[LMIFYW]X,RPIY,668,671, | 671,[YFW]XC,YTC,497,499,	not_sec	1	C:GO:0005639	-	-	C:integral to nuclear inner membrane	sister chromatid separation protein	0	20	2	1776905	1779033	-	FOC38T_00508	FOC38G_00508	2918844	Scaffold_0001	core	43.2138	93.4598
FOC38_00509	487		yes	1627	5	1.02669				FAD_binding_3	FAD_binding_3,PF01494.14,1.00E-25,	0.119	64	N	0	mito	0	o	0.93	0.93	0	o	486,^(X{5,70})[RKH]X[LMIFYW]X,RSCVRHQYQ,16,24, | 486,^(X{5,70})[YFW]XC,LGKPGFVC,8,15,	486,[LI]XAR,LAAR,206,209, | 486,[RKH]X[LMIFYW]X,KNFF,471,474, | 486,[YFW]XC,FVC,13,15,	not_sec	4	F:GO:0050660; F:GO:0016709; P:GO:0006744; P:GO:0055114	EC:1.14.13.0	(1.1) Acting on the CH-OH group of donors	F:flavin adenine dinucleotide binding; F:oxidoreductase activity, acting on paired donors, with incorporation or reduction of molecular oxygen, NAD(P)H as one donor, and incorporation of one atom of oxygen; P:ubiquinone biosynthetic process; P:oxidation-r	ubiquinone biosynthesis monooxygenase coq6	0	20	2	1779670	1781178	+	FOC38T_00509	FOC38G_00509	2918844	Scaffold_0001	core	43.2138	93.4598
FOC38_00510	469		yes	2183	7	1.49254				Complex1_49kDa	Complex1_49kDa,PF00346.14,2.30E-133,	0.27	23	N	0	mito	0	o	0.27	0	0	o	468,^(X{5,70})[RKH]X[LMIFYW]X,ASRGAKSLC,7,15,	468,[RKH]X[LMIFYW]X,HLLA,447,450, | 468,[YFW]XC,YRC,425,427,	not_sec	4	F:GO:0051287; F:GO:0016651; P:GO:0055114; F:GO:0048038	-	-	F:NAD binding; F:oxidoreductase activity, acting on NAD(P)H; P:oxidation-reduction process; F:quinone binding	nadh-ubiquinone oxidoreductase 49 kda subunit	0	20	3	1781429	1782936	-	FOC38T_00510	FOC38G_00510	2918844	Scaffold_0001	core	43.2138	93.4598
FOC38_00511	206		yes	618	5	2.42718	CBM26	Acetyltransf_3	Acetyltransferase (GNAT) domain. This domain catalyzes N-acetyltransferase reactions.	Acetyltransf_1|Acetyltransf_3|Acetyltransf_4	Acetyltransf_1,PF00583.19,4.70E-06, | Acetyltransf_3,PF13302.1,2.60E-29, | Acetyltransf_4,PF13420.1,3.20E-05,	0.158	38	N	0	cyto	0	o	0	0	0	o	205,^(X{5,70})[RKH]X[LMIFYW]X,EEPGAKILE,15,23,	205,[RKH]X[LMIFYW]X,KALI,140,143,	not_sec	2	F:GO:0008080; P:GO:0042967	-	-	F:N-acetyltransferase activity; P:acyl-carrier-protein biosynthetic process	gcn5-related n-acetyltransferase	1.16135e-117	20	1	1783837	1784454	-	FOC38T_00511	FOC38G_00511	2918844	Scaffold_0001	core	43.2138	93.4598
FOC38_00512	289		yes	867	3	1.03806						0.123	25	N	0	cysk	0	o	0	0	0	o	288,^(X{5,70})[RKH]X[LMIFYW]X,HNEITKVYH,26,34,	288,[RKH]X[LMIFYW]X,RAFV,275,278,	not_sec	4	F:GO:0000981; P:GO:0006357; C:GO:0005634; F:GO:0008270	-	-	F:sequence-specific DNA binding RNA polymerase II transcription factor activity; P:regulation of transcription from RNA polymerase II promoter; C:nucleus; F:zinc ion binding	negative acting factor	9.98297e-174	20	1	1785811	1786677	-	FOC38T_00512	FOC38G_00512	2918844	Scaffold_0001	core	43.2138	93.4598
FOC38_00513	458		yes	2439	6	1.31004				Zn_clus	Zn_clus,PF00172.13,2.90E-08,	0.113	47	N	0	nucl	0	o	0	0	0	o		457,[LI]XAR,LTAR,357,360, | 457,[RKH]X[LMIFYW]X,RPLA,441,444,	not_sec	4	F:GO:0000981; P:GO:0006357; C:GO:0005634; F:GO:0008270	-	-	F:sequence-specific DNA binding RNA polymerase II transcription factor activity; P:regulation of transcription from RNA polymerase II promoter; C:nucleus; F:zinc ion binding	negative acting factor	7.05723e-144	20	3	1786752	1788687	-	FOC38T_00513	FOC38G_00513	2918844	Scaffold_0001	core	43.2138	93.4598
FOC38_00514	455		yes	2169	6	1.31868				PAN_1	PAN_1,PF00024.21,2.60E-05,	0.146	32	N	0	mito	1	i12-30o	20.09	20.09	1	i12-31o	454,^(X{5,70})[RKH]X[LMIFYW]X,SRRTRRRLR,5,13, | 454,^(X{5,70})RXLR,SRRTRRRLR,5,13,	454,[RKH]X[LMIFYW]X,KPLL,447,450, | 454,RXLR,RRLR,10,13,	not_sec	1	F:GO:0016740	-	-	F:transferase activity	glycosyltransferase family 31	0	20	2	1792276	1793685	-	FOC38T_00514	FOC38G_00514	2918844	Scaffold_0001	core	43.2138	93.4598
FOC38_00515	622		yes	1866	8	1.28617				UCH|UCH|UCH_1	UCH,PF00443.24,7.80E-44, | UCH,PF00443.24,7.80E-44, | UCH_1,PF13423.1,1.20E-12,	0.137	21	N	0	nucl	1	i7-27o	22.19	21.47	1	i7-26o	621,^(X{5,70})[RKH]X[LMIFYW]X,TSSKKKSIV,37,45,	621,[RKH]X[LMIFYW]X,KWWR,586,589, | 621,[YFW]XC,FKC,308,310,	not_sec	4	P:GO:0006511; F:GO:0008234; F:GO:0004221; P:GO:0016579	EC:3.1.2.15	(3.1) Acting on ester bonds	P:ubiquitin-dependent protein catabolic process; F:cysteine-type peptidase activity; F:ubiquitin thiolesterase activity; P:protein deubiquitination	ubiquitin carboxyl-terminal hydrolase	0	20	1	1794619	1796484	-	FOC38T_00515	FOC38G_00515	2918844	Scaffold_0001	core	43.2138	93.4598
FOC38_00516	332		yes	996	5	1.50602						0.127	25	N	0	nucl	0	o	0.21	0.18	0	o	331,^(X{5,70})[RKH]X[LMIFYW]X,HQGLQRSLP,6,14, | 331,^(X{5,70})RXLR,YKLASRLLR,55,63,	331,[LI]XAR,ILAR,222,225, | 331,[RKH]X[LMIFYW]X,RELV,299,302, | 331,RXLR,RTLR,153,156, | 331,[YFW]XC,FVC,168,170,	not_sec									1	1797456	1798451	-	FOC38T_00516	FOC38G_00516	2918844	Scaffold_0001	core	43.2138	93.4598
FOC38_00517	379		yes	1240	9	2.37467						0.111	47	N	0	cyto	0	o	0	0	0	o	378,^(X{5,70})[RKH]X[LMIFYW]X,KETILKILT,21,29,	378,[RKH]X[LMIFYW]X,KTLE,311,314, | 378,[YFW]XC,FRC,135,137,	not_sec									2	1798925	1800112	+	FOC38T_00517	FOC38G_00517	2918844	Scaffold_0001	core	43.2138	93.4598
FOC38_00518	1420		yes	8452	3	0.211268	GH23	MAD/ATG11	Mitotic checkpoint protein. This family consists of several eukaryotic mitotic checkpoint (Mitotic arrest deficient or MAD) proteins. The mitotic spindle checkpoint monitors proper attachment of the bipolar spindle to the kinetochores of aligned sister chromatids and causes a cell cycle arrest in prometaphase when failures occur. Multiple components of the mitotic spindle checkpoint have been ide…	ATG11	ATG11,PF10377.4,7.40E-42,	0.132	19	N	0	nucl	0	o	0.01	0	0	o	1419,^(X{5,70})[RKH]X[LMIFYW]X,ILDDLKAWV,23,31,	1419,[LI]XAR,LVAR,1205,1208, | 1419,RGD,RGD,554,556, | 1419,[RKH]X[LMIFYW]X,KALA,1376,1379,	not_sec									2	1801004	1805314	-	FOC38T_00518	FOC38G_00518	2918844	Scaffold_0001	core	43.2138	93.4598
FOC38_00519	233		yes	1185		0				CENP-H	CENP-H,PF05837.7,9.40E-23,	0.107	28	N	0	nucl	0	o	0.05	0	0	o	232,^(X{5,70})[RKH]X[LMIFYW]X,SEDEAKILE,22,30,	232,[RKH]X[LMIFYW]X,RVMK,198,201,	not_sec	5	F:GO:0043515; C:GO:0005634; P:GO:0051301; P:GO:0007059; C:GO:0000777	-	-	F:kinetochore binding; C:nucleus; P:cell division; P:chromosome segregation; C:condensed chromosome kinetochore	hypothetical protein FOXB_13089 [Fusarium oxysporum Fo5176]	1.12378e-128	20	3	1805691	1806488	+	FOC38T_00519	FOC38G_00519	2918844	Scaffold_0001	core	43.2138	93.4598
FOC38_00520	103		yes	649		0				HMG_box|HMG_box_2	HMG_box,PF00505.14,6.10E-25, | HMG_box_2,PF09011.5,3.30E-19,	0.111	55	N	0	nucl	0	o	0	0	0	o	102,^(X{5,70})[RKH]X[LMIFYW]X,PNAPKRGLS,22,30,	102,[RKH]X[LMIFYW]X,KRYE,83,86,	not_sec	11	P:GO:0070898; P:GO:0006281; C:GO:0032301; P:GO:0006355; F:GO:0008301; F:GO:0043565; F:GO:0031491; P:GO:0034724; P:GO:0051123; P:GO:0006338; C:GO:0000785	-	-	P:RNA polymerase III transcriptional preinitiation complex assembly; P:DNA repair; C:MutSalpha complex; P:regulation of transcription, DNA-dependent; F:DNA binding, bending; F:sequence-specific DNA binding; F:nucleosome binding; P:DNA replication-independ	nucleosome binding protein	1.88261e-50	20	3	1811100	1811561	+	FOC38T_00520	FOC38G_00520	2918844	Scaffold_0001	core	43.2138	93.4598
FOC38_00521	499		yes	9046	12	2.40481						0.147	40	N	0	nucl	0	o	0.11	0	0	o	498,^(X{5,70})[RKH]X[LMIFYW]X,GQLELHLLQ,7,15,	498,[RKH]X[LMIFYW]X,KELF,479,482, | 498,RXLR,RSLR,90,93, | 498,[YFW]XC,YCC,345,347,	not_sec									9	1813888	1815797	+	FOC38T_00521	FOC38G_00521	2918844	Scaffold_0001	core	43.2138	93.4598
FOC38_00522	554		yes	6382	4	0.722022				PGM_PMM_I|PGM_PMM_II|PGM_PMM_III|PGM_PMM_IV	PGM_PMM_I,PF02878.11,7.80E-32, | PGM_PMM_II,PF02879.11,1.50E-15, | PGM_PMM_III,PF02880.11,4.00E-25, | PGM_PMM_IV,PF00408.15,7.30E-08,	0.441	52	N	0	cyto	0	o	0.1	0.02	0	o	553,^(X{5,70})[RKH]X[LMIFYW]X,PGTSGLRKK,16,24,	553,[RKH]X[LMIFYW]X,RLYI,506,509, | 553,[YFW]XC,FFC,350,352,	not_sec	12	P:GO:0019388; P:GO:0005978; F:GO:0000287; F:GO:0004614; C:GO:0005829; P:GO:0005992; P:GO:0005982; P:GO:0005985; P:GO:0006094; P:GO:0006096; P:GO:0006098; P:GO:0019872	EC:5.4.2.2	(5.4) Intramolecular transferases (mutases)	P:galactose catabolic process; P:glycogen biosynthetic process; F:magnesium ion binding; F:phosphoglucomutase activity; C:cytosol; P:trehalose biosynthetic process; P:starch metabolic process; P:sucrose metabolic process; P:gluconeogenesis; P:glycolysis;	phosphoglucomutase 2	0	20	5	1816294	1818267	-	FOC38T_00522	FOC38G_00522	2918844	Scaffold_0001	core	43.2138	93.4598
FOC38_00523	215		yes	1209	4	1.86047				RNase_T	RNase_T,PF00929.19,8.00E-23,	0.111	10	N	0	cyto_nucl	0	o	0	0	0	o	214,^(X{5,70})[RKH]X[LMIFYW]X,DEEGFHAII,54,62,	214,[RKH]X[LMIFYW]X,RYYR,190,193,	not_sec	3	F:GO:0003676; C:GO:0005622; F:GO:0004527	-	-	F:nucleic acid binding; C:intracellular; F:exonuclease activity	rna exonuclease	2.86738e-122	20	2	1818882	1819575	-	FOC38T_00523	FOC38G_00523	2918844	Scaffold_0001	core	43.2138	93.4598
FOC38_00524	542		yes	2281	14	2.58303	GH109	GFO_IDH_MocA	Oxidoreductase family, NAD-binding Rossmann fold. This family of enzymes utilise NADP or NAD. This family is called the GFO/IDH/MOCA family in swiss-prot.	GFO_IDH_MocA	GFO_IDH_MocA,PF01408.17,3.90E-10,	0.371	20	N	0	mito	0	o	0.01	0	0	o	541,^(X{5,70})[RKH]X[LMIFYW]X,SVTPPRFLI,37,45,	541,[LI]XAR,IQAR,370,373, | 541,[RKH]X[LMIFYW]X,KQME,533,536, | 541,[YFW]XC,FVC,130,132,	not_sec	3	F:GO:0016491; P:GO:0055114; F:GO:0000166	-	-	F:oxidoreductase activity; P:oxidation-reduction process; F:nucleotide binding	streptomycin biosynthesis protein	0	20	2	1820080	1821788	+	FOC38T_00524	FOC38G_00524	2918844	Scaffold_0001	core	43.2138	93.4598
FOC38_00525	417		yes	3054	12	2.8777						0.567	20	Y	Y	extr	1	n4-14c19/20o233-258i	23.54	0.62	1	o236-258i	416,^(X{5,70})[RKH]X[LMIFYW]X,NSNQERSWE,23,31,	416,[RKH]X[LMIFYW]X,HTLC,141,144, | 416,[YFW]XC,FDC,168,170,	sec_all									3	1822110	1823534	-	FOC38T_00525	FOC38G_00525	2918844	Scaffold_0001	core	43.2138	93.4598
FOC38_00526	121	SSP	yes	363	12	9.91736						0.509	21	Y	Y	extr	0	n5-16c20/21o	0.23	0.23	0	o	120,^(X{5,70})[RKH]X[LMIFYW]X,SAIGVHAMP,14,22, | 120,^(X{5,70})[YFW]XC,RGKKDYGC,46,53,	120,[RKH]X[LMIFYW]X,KAFA,100,103, | 120,[YFW]XC,YGC,51,53,	sec_all									1	1824495	1824857	-	FOC38T_00526	FOC38G_00526	2918844	Scaffold_0001	core	43.2138	93.4598
FOC38_00527	184		yes	552	3	1.63043				Cupin_2	Cupin_2,PF07883.6,7.60E-07,	0.107	54	N	0	cyto	0	o	0	0	0	o	183,^(X{5,70})[RKH]X[LMIFYW]X,MFSEAKPLP,1,9,	183,RGD,RGD,126,128, | 183,[RKH]X[LMIFYW]X,HGFA,169,172,	not_sec									1	1828376	1828927	+	FOC38T_00527	FOC38G_00527	2918844	Scaffold_0001	core	43.2138	93.4598
FOC38_00528	422		yes	1266	8	1.89573						0.13	28	N	0	cyto	0	o	0.05	0	0	o	421,^(X{5,70})[RKH]X[LMIFYW]X,AMSTLYGVI,43,51,	421,[RKH]X[LMIFYW]X,HRIT,415,418, | 421,[YFW]XC,FHC,96,98,	not_sec	1	F:GO:0016787	-	-	F:hydrolase activity	thiamine pyrophosphokinase	0	20	1	1829108	1830373	-	FOC38T_00528	FOC38G_00528	2918844	Scaffold_0001	core	43.2138	93.4598
FOC38_00529	109		yes	327	8	7.33945						0.186	64	N	0	nucl	0	o	0.01	0	0	i	108,^(X{5,70})[RKH]X[LMIFYW]X,CKDCRHSLG,11,19, | 108,^(X{5,70})[YFW]XC,KCSSPFYC,31,38,	108,[RKH]X[LMIFYW]X,HSIT,88,91, | 108,[YFW]XC,FYC,36,38,	not_sec									1	1831838	1832164	-	FOC38T_00529	FOC38G_00529	2918844	Scaffold_0001	core	43.2138	93.4598
FOC38_00530	166		yes	977		0						0.121	24	N	0	mito	0	o	5.56	5.45	0	o	165,^(X{5,70})[RKH]X[LMIFYW]X,VAGAARQLQ,8,16,	165,[RKH]X[LMIFYW]X,KHIQ,148,151,	not_sec									3	1835772	1836473	+	FOC38T_00530	FOC38G_00530	2918844	Scaffold_0001	core	43.2138	93.4598
FOC38_00531	119		yes	357	6	5.04202				SET	SET,PF00856.23,7.50E-06,	0.135	39	N	0	cyto_nucl	0	o	0.01	0.01	0	o	118,^(X{5,70})[RKH]X[LMIFYW]X,DPSGTRVLI,20,28,	118,RGD,RGD,107,109, | 118,[RKH]X[LMIFYW]X,RVLI,25,28, | 118,[YFW]XC,FDC,80,82,	not_sec									1	1837291	1837647	+	FOC38T_00531	FOC38G_00531	2918844	Scaffold_0001	core	43.2138	93.4598
FOC38_00532	153		yes	1340		0				Ribosomal_S19	Ribosomal_S19,PF00203.16,1.60E-33,	0.11	61	N	0	nucl	0	o	0.04	0	0	o	152,^(X{5,70})[RKH]X[LMIFYW]X,ELKRKRAFR,12,20,	152,[RKH]X[LMIFYW]X,RFIP,147,150,	not_sec	6	P:GO:0043581; F:GO:0003735; F:GO:0003723; C:GO:0015935; P:GO:0006412; P:GO:0042254	-	-	P:mycelium development; F:structural constituent of ribosome; F:RNA binding; C:small ribosomal subunit; P:translation; P:ribosome biogenesis	40s ribosomal protein s15	1.39325e-82	20	4	1838009	1838809	-	FOC38T_00532	FOC38G_00532	2918844	Scaffold_0001	core	43.2138	93.4598
FOC38_00533	374		yes	1577	6	1.60428						0.114	33	N	0	extr	1	o238-260i	24.13	0	1	o238-260i		373,[LI]XAR,LGAR,234,237, | 373,[RKH]X[LMIFYW]X,RRIE,354,357,	not_sec									2	1840989	1842158	+	FOC38T_00533	FOC38G_00533	2918844	Scaffold_0001	core	43.2138	93.4598
FOC38_00534	780		yes	10585	13	1.66667	GT2	Amidase/Aminotran_3	Amidase. /Aminotransferase class-III.	Amidase|Aminotran_3	Amidase,PF01425.16,8.40E-74, | Aminotran_3,PF00202.16,4.80E-14,	0.136	60	N	0	cyto	0	o	0.1	0.07	0	o	779,^(X{5,70})[LI]XAR,YKSGQLSAR,14,22, | 779,^(X{5,70})[RKH]X[LMIFYW]X,GQLSARQIE,17,25,	779,[LI]XAR,LSAR,19,22, | 779,[RKH]X[LMIFYW]X,RRFP,736,739, | 779,[YFW]XC,WAC,448,450,	not_sec	3	F:GO:0016884; F:GO:0016811; P:GO:0006807	EC:6.3.5.0; EC:3.5.1.0	(6.3) Forming carbon-nitrogen bonds; (3.5) Acting on carbon-nitrogen bonds, other than peptide bonds	F:carbon-nitrogen ligase activity, with glutamine as amido-N-donor; F:hydrolase activity, acting on carbon-nitrogen (but not peptide) bonds, in linear amides; P:nitrogen compound metabolic process	fatty-acid amide	0	20	6	1843651	1847013	+	FOC38T_00534	FOC38G_00534	2918844	Scaffold_0001	core	43.2138	93.4598
FOC38_00535	423		yes	3444	4	0.945626	AA3	DAO	FAD dependent oxidoreductase. This family includes various FAD dependent oxidoreductases: Glycerol-3-phosphate dehydrogenase EC:1.1.99.5, Sarcosine oxidase beta subunit EC:1.5.3.1, D-alanine oxidase EC:1.4.99.1, D-aspartate oxidase EC:1.4.3.1.	DAO	DAO,PF01266.19,3.40E-47,	0.112	20	N	0	cyto	0	o	0.16	0.11	0	o	422,^(X{5,70})[RKH]X[LMIFYW]X,VDNPTKSFW,13,21,	422,[LI]XAR,LEAR,74,77, | 422,[RKH]X[LMIFYW]X,KDLL,390,393,	not_sec	2	F:GO:0016491; P:GO:0055114	-	-	F:oxidoreductase activity; P:oxidation-reduction process	fad dependent oxidoreductase superfamily protein	0	20	3	1848290	1849749	-	FOC38T_00535	FOC38G_00535	2918844	Scaffold_0001	core	43.2138	93.4598
FOC38_00536	77		yes	404	1	1.2987						0.115	58	N	0	mito	1	i47-71o	22.24	13.09	1	o47-69i	76,^(X{5,70})[RKH]X[LMIFYW]X,DPDADKKMD,8,16,	76,[RKH]X[LMIFYW]X,RSLG,45,48,	not_sec	3	P:GO:0003333; F:GO:0015171; C:GO:0016021	-	-	P:amino acid transmembrane transport; F:amino acid transmembrane transporter activity; C:integral to membrane	amino acid	1.74721e-24	4	2	1850348	1850668	+	FOC38T_00536	FOC38G_00536	2918844	Scaffold_0001	core	43.2138	93.4598
FOC38_00537	441		yes	2247	11	2.49433	GT48	AA_permease_2	Amino acid permease.	AA_permease_2	AA_permease_2,PF13520.1,4.60E-22,	0.325	21	N	0	plas	10	i39-60o66-84i91-114o142-161i182-204o224-250i279-300o306-328i349-367o379-401i	225.25	29.49	10	i23-45o60-82i89-111o144-166i179-201o228-250i280-302o306-328i347-364o379-401i	440,^(X{5,70})[RKH]X[LMIFYW]X,PPSISRPLS,16,24,	440,[RKH]X[LMIFYW]X,RGLN,419,422, | 440,[YFW]XC,FFC,148,150,	not_sec	3	P:GO:0003333; F:GO:0015171; C:GO:0016021	-	-	P:amino acid transmembrane transport; F:amino acid transmembrane transporter activity; C:integral to membrane	apc amino acid permease	0	20	3	1850820	1852302	+	FOC38T_00537	FOC38G_00537	2918844	Scaffold_0001	core	43.2138	93.4598
FOC38_00538	454		yes	2713	7	1.54185				Tubulin|Tubulin_C	Tubulin,PF00091.20,4.10E-64, | Tubulin_C,PF03953.12,1.30E-43,	0.123	38	N	0	cyto	0	o	0.82	0	0	o	453,^(X{5,70})[RKH]X[LMIFYW]X,LYLLEHGLG,24,32,	453,RGD,RGD,321,323, | 453,[RKH]X[LMIFYW]X,KDYE,435,438, | 453,[YFW]XC,FQC,294,296,	not_sec	8	C:GO:0005874; P:GO:0051258; P:GO:0006184; P:GO:0007018; F:GO:0003924; F:GO:0005198; C:GO:0005737; F:GO:0005525	-	-	C:microtubule; P:protein polymerization; P:GTP catabolic process; P:microtubule-based movement; F:GTPase activity; F:structural molecule activity; C:cytoplasm; F:GTP binding	tubulin alpha chain	0	20	5	1854132	1855844	+	FOC38T_00538	FOC38G_00538	2918844	Scaffold_0001	core	43.2138	93.4598
FOC38_00539	561		yes	5443	1	0.178253				RRM_1|RRM_5|RRM_6	RRM_1,PF00076.17,2.60E-14, | RRM_5,PF13893.1,1.50E-12, | RRM_6,PF14259.1,1.30E-08,	0.112	33	N	0	nucl	0	o	0	0	0	o	560,^(X{5,70})[RKH]X[LMIFYW]X,MAKRSKGLT,1,9,	560,[RKH]X[LMIFYW]X,KDLK,528,531, | 560,RXLR,RKLR,422,425,	not_sec	4	C:GO:0005730; F:GO:0003723; P:GO:0006364; F:GO:0000166	-	-	C:nucleolus; F:RNA binding; P:rRNA processing; F:nucleotide binding	nucleolar protein 12	0	20	4	1856625	1858467	-	FOC38T_00539	FOC38G_00539	2918844	Scaffold_0001	core	43.2138	93.4598
FOC38_00540	636		yes	5469	2	0.314465	GT15	Sds3	Sds3-like. Repression of gene transcription is mediated by histone deacetylases containing repressor-co-repressor complexes, which are recruited to promoters of target genes via interactions with sequence-specific transcription factors. The co-repressor complex contains a core of at least seven proteins. This family represents the conserved region found in Sds3, Dep1 and BRMS1-homologue p40 prote…	Sds3	Sds3,PF08598.6,2.30E-18,	0.115	20	N	0	nucl	0	o	0	0	0	o		635,[LI]XAR,LSAR,595,598, | 635,[RKH]X[LMIFYW]X,RTLL,607,610,	not_sec									4	1859140	1861199	+	FOC38T_00540	FOC38G_00540	2918844	Scaffold_0001	core	43.2138	93.4598
FOC38_00541	75		yes	528		0				Coiled-coil_56	Coiled-coil_56,PF09813.4,1.90E-05,	0.114	45	N	0	mito	1	i28-48o	21.5	21.5	1	i28-50o	74,^(X{5,70})[RKH]X[LMIFYW]X,STYYDRRLR,7,15, | 74,^(X{5,70})RXLR,STYYDRRLR,7,15,	74,[RKH]X[LMIFYW]X,RPYL,25,28, | 74,RXLR,RRLR,12,15,	not_sec									3	1861692	1862029	-	FOC38T_00541	FOC38G_00541	2918844	Scaffold_0001	core	43.2138	93.4598
FOC38_00542	717		yes	5645	8	1.11576				DUF3453	DUF3453,PF11935.3,1.00E-67,	0.153	45	N	0	nucl	0	o	0.2	0.15	0	o	716,^(X{5,70})[RKH]X[LMIFYW]X,VSDQIRQLD,7,15,	716,[LI]XAR,ILAR,518,521, | 716,[RKH]X[LMIFYW]X,KYLT,686,689, | 716,[YFW]XC,WLC,573,575,	not_sec	4	P:GO:0006378; C:GO:0005847; P:GO:0008033; P:GO:0006379	-	-	P:mRNA polyadenylation; C:mRNA cleavage and polyadenylation specificity factor complex; P:tRNA processing; P:mRNA cleavage	mrna cleavage and polyadenylation specificity factor complex subunit	0	20	5	1862638	1865002	+	FOC38T_00542	FOC38G_00542	2918844	Scaffold_0001	core	43.2138	93.4598
FOC38_00543	415		yes	1300	1	0.240964						0.111	41	N	0	nucl	0	i	0	0	0	o	414,^(X{5,70})[RKH]X[LMIFYW]X,NRLHKKDFS,3,11,	414,[LI]XAR,LLAR,233,236, | 414,[RKH]X[LMIFYW]X,KDIK,373,376,	not_sec									2	1866303	1867893	+	FOC38T_00543	FOC38G_00543	2918844	Scaffold_0001	core	43.2138	93.4598
FOC38_00544	1007		yes	6278	11	1.09235						0.122	21	N	0	nucl	0	o	0.06	0.06	0	o	1006,^(X{5,70})[RKH]X[LMIFYW]X,EIPWFKLIA,43,51,	1006,[RKH]X[LMIFYW]X,KYFW,1003,1006, | 1006,[YFW]XC,FHC,764,766,	not_sec									4	1869284	1872463	+	FOC38T_00544	FOC38G_00544	2918844	Scaffold_0001	core	43.2138	93.4598
FOC38_00545	693		yes	9557	15	2.1645	GH28	Zn_clus	Fungal Zn(2)-Cys(6) binuclear cluster domain.	Zn_clus	Zn_clus,PF00172.13,3.10E-08,	0.109	47	N	0	nucl	1	o613-634i	1.89	0	0	o	692,^(X{5,70})[RKH]X[LMIFYW]X,PTKKDKTLV,66,74,	692,[RKH]X[LMIFYW]X,KKID,671,674, | 692,RXLR,RGLR,185,188, | 692,[YFW]XC,WHC,383,385,	not_sec	6	P:GO:0006357; F:GO:0008270; F:GO:0046872; F:GO:0000981; F:GO:0003677; C:GO:0005634	-	-	P:regulation of transcription from RNA polymerase II promoter; F:zinc ion binding; F:metal ion binding; F:sequence-specific DNA binding RNA polymerase II transcription factor activity; F:DNA binding; C:nucleus	transcription factor cys6	0	20	7	1874226	1876920	-	FOC38T_00545	FOC38G_00545	2918844	Scaffold_0001	core	43.2138	93.4598
FOC38_00546	573		yes	5040	6	1.04712	GT48	MFS_1	Major Facilitator Superfamily.	MFS_1|Sugar_tr	MFS_1,PF07690.11,1.90E-32, | Sugar_tr,PF00083.19,1.10E-07,	0.108	68	N	0	plas	11	o70-100i107-126o138-159i198-215o227-246i352-379o391-412i433-452o464-489i501-520o532-552i	251.73	0	12	i70-92o107-129i136-153o168-190i197-216o226-245i358-380o390-412i433-452o467-489i501-523o533-552i	572,^(X{5,70})[RKH]X[LMIFYW]X,GILEAKGIE,4,12,	572,[LI]XAR,IGAR,163,166, | 572,[RKH]X[LMIFYW]X,HDLL,563,566, | 572,[YFW]XC,WGC,355,357,	not_sec	2	P:GO:0055085; C:GO:0016021	-	-	P:transmembrane transport; C:integral to membrane	major facilitator superfamily transporter	0	20	5	1881250	1883236	+	FOC38T_00546	FOC38G_00546	2918844	Scaffold_0001	core	43.2138	93.4598
FOC38_00547	471		yes	2198	4	0.849257				His_Phos_2	His_Phos_2,PF00328.17,7.50E-09,	0.841	21	Y	Y	extr	1	n6-14c20/21o423-446i	25.1	0.53	1	o427-449i	470,^(X{5,70})[RKH]X[LMIFYW]X,GDRTAKAWK,33,41,	470,[RKH]X[LMIFYW]X,KHWC,384,387,	sec_all	4	P:GO:0043581; F:GO:0003993; P:GO:0006771; P:GO:0019497	EC:3.1.3.2	(3.1) Acting on ester bonds	P:mycelium development; F:acid phosphatase activity; P:riboflavin metabolic process; P:hexachlorocyclohexane metabolic process	histidine acid phosphatase	0	20	2	1883565	1885028	-	FOC38T_00547	FOC38G_00547	2918844	Scaffold_0001	core	43.2138	93.4598
FOC38_00548	308		yes	3078	4	1.2987	GH92	adh_short/adh_short_C2	short chain dehydrogenase. This family contains a wide variety of dehydrogenases./Enoyl-(Acyl carrier protein) reductase.	adh_short|adh_short_C2|KR	adh_short,PF00106.20,8.10E-22, | adh_short_C2,PF13561.1,1.90E-21, | KR,PF08659.5,6.70E-11,	0.121	40	N	0	cyto	0	o	0.37	0.26	0	o	307,^(X{5,70})[RKH]X[LMIFYW]X,CSMQTRALV,33,41,	307,[RKH]X[LMIFYW]X,KNLR,294,297,	not_sec	3	F:GO:0016491; P:GO:0055114; F:GO:0000166	-	-	F:oxidoreductase activity; P:oxidation-reduction process; F:nucleotide binding	sporulation protein sps19	3.37794e-175	20	4	1886397	1887490	-	FOC38T_00548	FOC38G_00548	2918844	Scaffold_0001	core	43.2138	93.4598
FOC38_00549	1341		yes	7504	14	1.044				Kinase-like|Pkinase|Pkinase_Tyr	Kinase-like,PF14531.1,1.50E-06, | Pkinase,PF00069.20,1.60E-67, | Pkinase_Tyr,PF07714.12,3.10E-36,	0.109	25	N	0	nucl	0	o	0	0	0	o		1340,[RKH]X[LMIFYW]X,HEWI,1298,1301, | 1340,[YFW]XC,FIC,878,880,	not_sec	4	P:GO:0006468; F:GO:0005524; F:GO:0004674; P:GO:0009069	EC:2.7.11.0	(2.7) Transferring phosphorous-containing groups	P:protein phosphorylation; F:ATP binding; F:protein serine/threonine kinase activity; P:serine family amino acid metabolic process	map kinase kinase kinase	0	20	2	1896698	1900772	+	FOC38T_00549	FOC38G_00549	2918844	Scaffold_0001	core	43.2138	93.4598
FOC38_00550	166		yes	1286	6	3.61446	GH13	dCMP_cyt_deam_1	Cytidine and deoxycytidylate deaminase zinc-binding region.	dCMP_cyt_deam_1|dCMP_cyt_deam_2	dCMP_cyt_deam_1,PF00383.17,8.10E-16, | dCMP_cyt_deam_2,PF08211.6,2.20E-09,	0.114	67	N	0	cysk	0	o	0	0	0	o	165,^(X{5,70})RGD,PETISRGD,4,11, | 165,^(X{5,70})[RKH]X[LMIFYW]X,EVCSAHGIT,17,25,	165,RGD,RGD,9,11, | 165,[RKH]X[LMIFYW]X,RQLL,144,147,	not_sec	7	P:GO:0006810; F:GO:0008270; F:GO:0004126; P:GO:0009972; F:GO:0016887; F:GO:0000166; P:GO:0006206	EC:3.5.4.5; EC:3.6.1.3	(3.5) Acting on carbon-nitrogen bonds, other than peptide bonds; (3.6) Acting on acid anhydrides	P:transport; F:zinc ion binding; F:cytidine deaminase activity; P:cytidine deamination; F:ATPase activity; F:nucleotide binding; P:pyrimidine nucleobase metabolic process	cytidine deaminase	1.35371e-77	20	3	1901398	1902039	+	FOC38T_00550	FOC38G_00550	2918844	Scaffold_0001	core	43.2138	93.4598
FOC38_00551	351		yes	1053	1	0.2849						0.113	35	N	0	nucl	0	o	0	0	0	o	350,^(X{5,70})YXSL[RK],SLSPGYPSLR,43,52,	350,RGD,RGD,339,341, | 350,[RKH]X[LMIFYW]X,KRWS,329,332, | 350,YXSL[RK],YPSLR,48,52,	not_sec									1	1905688	1906740	+	FOC38T_00551	FOC38G_00551	2918844	Scaffold_0001	core	43.2138	93.4598
FOC38_00552	547		yes	1725	3	0.548446						0.597	20	Y	Y	extr	0	n3-14c19/20o	1.2	1.2	0	o		546,CHXC,CHDC,114,117, | 546,[RKH]X[LMIFYW]X,KPIL,298,301,	sec_all									2	1907845	1909535	+	FOC38T_00552	FOC38G_00552	2918844	Scaffold_0001	core	43.2138	93.4598
FOC38_00553	479		yes	1934	5	1.04384						0.108	7	N	0	nucl	0	o	0.01	0	0	o		478,[RKH]X[LMIFYW]X,RVIF,444,447,	not_sec									2	1910171	1911656	-	FOC38T_00553	FOC38G_00553	2918844	Scaffold_0001	core	43.2138	93.4598
FOC38_00554	586		yes	8593	13	2.21843				HSP70	HSP70,PF00012.15,5.50E-07,	0.149	28	N	0	nucl	0	o	0.37	0.31	0	o		585,[LI]XAR,LDAR,177,180, | 585,[RKH]X[LMIFYW]X,KVYQ,546,549, | 585,[YFW]XC,YIC,505,507,	not_sec	1	F:GO:0005524	-	-	F:ATP binding	hsp70 family chaperone	0	20	9	1912352	1914555	+	FOC38T_00554	FOC38G_00554	2918844	Scaffold_0001	core	43.2138	93.4598
FOC38_00555	495		yes	1993	8	1.61616				eIF2A|WD40|WD40|WD40|WD40|WD40|WD40|WD40	eIF2A,PF08662.6,9.40E-08, | WD40,PF00400.27,2.60E-61, | WD40,PF00400.27,2.60E-61, | WD40,PF00400.27,2.60E-61, | WD40,PF00400.27,2.60E-61, | WD40,PF00400.27,2.60E-61, | WD40,PF00400.27,2.60E-61, | WD40,PF00400.27,2.60E-61,	0.108	39	N	0	nucl	0	o	0.01	0	0	o	494,^(X{5,70})[RKH]X[LMIFYW]X,SPRQSRQLS,39,47,	494,[LI]XAR,LSAR,136,139, | 494,[RKH]X[LMIFYW]X,RHFR,459,462,	not_sec									2	1914811	1916345	-	FOC38T_00555	FOC38G_00555	2918844	Scaffold_0001	core	43.2138	93.4598
FOC38_00556	263	SSP	yes	1021	1	0.380228				GPI-anchored	GPI-anchored,PF10342.4,1.00E-19,	0.729	20	Y	Y	extr	0	n3-14c19/20o	3.25	0.15	0	o	262,^(X{5,70})[RKH]X[LMIFYW]X,MAFAAKALA,11,19,	262,[RKH]X[LMIFYW]X,KTIA,74,77,	sec_all									2	1921501	1922346	+	FOC38T_00556	FOC38G_00556	2918844	Scaffold_0001	core	43.2138	93.4598
FOC38_00557	514		yes	3953	13	2.52918	GT48	MFS_1	Major Facilitator Superfamily.	MFS_1	MFS_1,PF07690.11,9.80E-29,	0.117	17	N	0	plas	10	i32-52o72-91i103-121o127-148i160-178o198-219i388-405o417-441i453-475o481-502i	254.45	21.21	12	i36-53o68-90i103-125o129-151i163-182o197-219i316-338o353-375i388-405o420-442i449-471o481-503i	513,^(X{5,70})[RKH]X[LMIFYW]X,LLTVTIKED,57,65,	513,[RKH]X[LMIFYW]X,RFMH,473,476, | 513,[YFW]XC,YAC,320,322,	not_sec	6	F:GO:0015113; C:GO:0016021; P:GO:0015707; F:GO:0015112; P:GO:0015706; P:GO:0055085	-	-	F:nitrite transmembrane transporter activity; C:integral to membrane; P:nitrite transport; F:nitrate transmembrane transporter activity; P:nitrate transport; P:transmembrane transport	nitrate transporter	0	20	3	1924116	1925792	-	FOC38T_00557	FOC38G_00557	2918844	Scaffold_0001	core	43.2138	93.4598
FOC38_00558	339		yes	2156	6	1.76991				THF_DHG_CYH|THF_DHG_CYH_C	THF_DHG_CYH,PF00763.18,1.10E-18, | THF_DHG_CYH_C,PF02882.14,7.10E-14,	0.111	48	N	0	cyto	0	o	0.37	0	0	o	338,^(X{5,70})[RKH]X[LMIFYW]X,VPKTCKVIT,6,14,	338,[RKH]X[LMIFYW]X,RLIA,313,316,	not_sec	10	C:GO:0005829; P:GO:0055114; F:GO:0004487; P:GO:0009113; F:GO:0004488; P:GO:0009396; P:GO:0006730; F:GO:0000166; F:GO:0016787; P:GO:0046487	EC:1.5.1.15; EC:1.5.1.5	(1.5) Acting on the CH-NH group of donors; (1.5) Acting on the CH-NH group of donors	C:cytosol; P:oxidation-reduction process; F:methylenetetrahydrofolate dehydrogenase (NAD+) activity; P:purine nucleobase biosynthetic process; F:methylenetetrahydrofolate dehydrogenase (NADP+) activity; P:folic acid-containing compound biosynthetic proces	methylenetetrahydrofolate dehydrogenase	0	20	3	1928534	1929684	+	FOC38T_00558	FOC38G_00558	2918844	Scaffold_0001	core	43.2138	93.4598
FOC38_00559	900		yes	3441	2	0.222222						0.108	29	N	0	nucl	0	o	0.01	0	0	o	899,^(X{5,70})[RKH]X[LMIFYW]X,SQSPIRMWN,55,63, | 899,^(X{5,70})[YFW]XC,MILPDYDC,40,47,	899,[RKH]X[LMIFYW]X,RILE,892,895, | 899,[YFW]XC,YDC,45,47,	not_sec									2	1931800	1934555	+	FOC38T_00559	FOC38G_00559	2918844	Scaffold_0001	core	43.2138	93.4598
FOC38_00560	180		yes	540		0						0.262	26	N	Y	mito	2	n8-18c23/24o75-95i107-124o	44.38	0.01	2	i75-97o107-129i	179,^(X{5,70})[LI]XAR,RSPVQIIAR,34,42, | 179,^(X{5,70})[RKH]X[LMIFYW]X,PTLATHLLT,7,15,	179,[LI]XAR,IIAR,39,42, | 179,[RKH]X[LMIFYW]X,RDMA,133,136,	not_sec									1	1935469	1936008	+	FOC38T_00560	FOC38G_00560	2918844	Scaffold_0001	core	43.2138	93.4598
FOC38_00561	293		yes	1734	3	1.02389				ATP_bind_1	ATP_bind_1,PF03029.12,7.50E-71,	0.371	27	N	0	cyto	0	o	0.41	0.02	0	o	292,^(X{5,70})[RKH]X[LMIFYW]X,PDLDIKELI,42,50,	292,[RKH]X[LMIFYW]X,RRLN,231,234,	not_sec	4	F:GO:0005525; P:GO:0043581; F:GO:0005524; F:GO:0017111	EC:3.6.1.15	(3.6) Acting on acid anhydrides	F:GTP binding; P:mycelium development; F:ATP binding; F:nucleoside-triphosphatase activity	transcription factor fet5	1.26492e-168	20	2	1936374	1937408	-	FOC38T_00561	FOC38G_00561	2918844	Scaffold_0001	core	43.2138	93.4598
FOC38_00562	404		yes	2046	4	0.990099				S-AdoMet_synt_C|S-AdoMet_synt_M|S-AdoMet_synt_N	S-AdoMet_synt_C,PF02773.11,1.30E-74, | S-AdoMet_synt_M,PF02772.11,3.40E-47, | S-AdoMet_synt_N,PF00438.15,1.10E-42,	0.113	36	N	0	cyto	0	o	0.02	0	0	o	403,^(X{5,70})[RKH]X[LMIFYW]X,ELSSWKHYN,13,21,	403,[RKH]X[LMIFYW]X,KELK,399,402,	not_sec	7	F:GO:0004478; F:GO:0046872; P:GO:0006556; P:GO:0006730; F:GO:0005524; P:GO:0015948; P:GO:0006555	EC:2.5.1.6	(2.5) Transferring alkyl or aryl groups, other than methyl groups	F:methionine adenosyltransferase activity; F:metal ion binding; P:S-adenosylmethionine biosynthetic process; P:one-carbon metabolic process; F:ATP binding; P:methanogenesis; P:methionine metabolic process	s-adenosylmethionine synthetase	0	20	3	1939273	1940662	+	FOC38T_00562	FOC38G_00562	2918844	Scaffold_0001	core	43.2138	93.4598
FOC38_00563	207		yes	621	4	1.93237						0.109	36	N	0	nucl	0	o	0	0	0	o	206,^(X{5,70})[RKH]X[LMIFYW]X,TAMMARIIQ,38,46,	206,[RKH]X[LMIFYW]X,RPLS,149,152,	not_sec									1	1946126	1946746	+	FOC38T_00563	FOC38G_00563	2918844	Scaffold_0001	core	43.2138	93.4598
FOC38_00564	472		yes	1416	9	1.90678	CBM13	PI-PLC-X	Phosphatidylinositol-specific phospholipase C, X domain. This associates with pfam00387 to form a single structural unit.	PI-PLC-X	PI-PLC-X,PF00388.14,2.90E-14,	0.163	25	N	0	cyto	0	o	0.29	0	0	o	471,^(X{5,70})[RKH]X[LMIFYW]X,AHLAIRNLT,2,10,	471,[RKH]X[LMIFYW]X,RCIV,458,461, | 471,[YFW]XC,YLC,418,420,	not_sec	2	P:GO:0006629; F:GO:0008081	EC:3.1.4.0	(3.1) Acting on ester bonds	P:lipid metabolic process; F:phosphoric diester hydrolase activity	1-phosphatidylinositol phosphodiesterase	0	20	1	1948634	1950049	+	FOC38T_00564	FOC38G_00564	2918844	Scaffold_0001	core	43.2138	93.4598
FOC38_00565	442		yes	1326	2	0.452489						0.163	22	N	0	mito	0	o	0	0	0	o	441,^(X{5,70})[RKH]X[LMIFYW]X,GPMARRLLK,9,17,	441,[RKH]X[LMIFYW]X,RFLE,425,428,	not_sec									1	1951774	1953099	+	FOC38T_00565	FOC38G_00565	2918844	Scaffold_0001	core	43.2138	93.4598
FOC38_00566	574		yes	2469	8	1.39373				CAP_GLY|LRR_1	CAP_GLY,PF01302.20,2.10E-19, | LRR_1,PF00560.28,1.40E-07,	0.155	29	N	0	cyto	0	o	0.03	0.03	0	o	573,^(X{5,70})[RKH]X[LMIFYW]X,HDGCHKGIR,46,54, | 573,^(X{5,70})[YFW]XC,KGIRYFTC,51,58,	573,[LI]XAR,LEAR,445,448, | 573,[RKH]X[LMIFYW]X,RQLG,555,558, | 573,RXLR,RSLR,284,287, | 573,[YFW]XC,FTC,56,58,	not_sec									3	1954206	1956054	+	FOC38T_00566	FOC38G_00566	2918844	Scaffold_0001	core	43.2138	93.4598
FOC38_00567	316		yes	948	5	1.58228						0.112	12	N	0	nucl	0	o	0	0	0	o	315,^(X{5,70})[RKH]X[LMIFYW]X,VIGAPRSLS,45,53,	315,[LI]XAR,LQAR,225,228, | 315,[RKH]X[LMIFYW]X,RNLE,275,278,	not_sec	2	F:GO:0008270; F:GO:0003676	-	-	F:zinc ion binding; F:nucleic acid binding	zinc finger dna-binding protein	6.27175e-160	20	1	1956436	1957383	+	FOC38T_00567	FOC38G_00567	2918844	Scaffold_0001	core	43.2138	93.4598
FOC38_00568	330		yes	1666	4	1.21212				Aldo_ket_red	Aldo_ket_red,PF00248.16,3.90E-53,	0.12	43	N	0	mito	0	o	0.02	0.02	0	o	329,^(X{5,70})[RKH]X[LMIFYW]X,SMTLIKAYF,59,67,	329,[RKH]X[LMIFYW]X,KGMP,273,276,	not_sec									3	1957927	1959014	+	FOC38T_00568	FOC38G_00568	2918844	Scaffold_0001	core	43.2138	93.4598
FOC38_00569	693		yes	4035	5	0.721501				WD40|WD40	WD40,PF00400.27,1.00E-18, | WD40,PF00400.27,1.00E-18,	0.112	51	N	0	nucl	0	o	0	0	0	o	692,^(X{5,70})[RKH]X[LMIFYW]X,ELKRQRELR,17,25, | 692,^(X{5,70})RXLR,ELKRQRELR,17,25,	692,[RKH]X[LMIFYW]X,KKLV,675,678, | 692,RXLR,RELR,22,25, | 692,[YFW]XC,FPC,488,490,	not_sec									2	1959623	1961759	-	FOC38T_00569	FOC38G_00569	2918844	Scaffold_0001	core	43.2138	93.4598
FOC38_00570	91		yes	493		0				ATP-synt_E	ATP-synt_E,PF05680.7,2.30E-24,	0.151	26	N	0	mito	0	o	5.07	5.07	0	o	90,^(X{5,70})[RKH]X[LMIFYW]X,GFTHQRAIT,21,29,	90,[RKH]X[LMIFYW]X,KLLL,80,83,	not_sec	3	F:GO:0015078; C:GO:0000276; P:GO:0015986	-	-	F:hydrogen ion transmembrane transporter activity; C:mitochondrial proton-transporting ATP synthase complex, coupling factor F(o); P:ATP synthesis coupled proton transport	atp synthase subunit e	8.67241e-43	20	3	1962442	1962959	+	FOC38T_00570	FOC38G_00570	2918844	Scaffold_0001	core	43.2138	93.4598
FOC38_00571	750		yes	5360	8	1.06667	GT66	STT3	Oligosaccharyl transferase STT3 subunit. This family consists of the oligosaccharyl transferase STT3 subunit and related proteins. The STT3 subunit is part of the oligosaccharyl transferase (OTase) complex of proteins and is required for its activity. In eukaryotes, OTase transfers a lipid-linked core-oligosaccharide to selected asparagine residues in the ER. In the archaea STT3 occurs alone, rat…	STT3	STT3,PF02516.9,1.80E-127,	0.394	39	N	0	plas	13	i26-47o93-109i121-140o146-165i177-210o216-236i248-269o275-293i305-331o367-386i393-411o417-437i471-494o	266.45	21.86	12	i23-45o86-108i121-139o149-171i178-200o215-237i244-266o276-298i305-327o364-386i393-415o471-493i	749,^(X{5,70})[RKH]X[LMIFYW]X,NGQNTRTLL,16,24,	749,[RKH]X[LMIFYW]X,RVLR,744,747, | 749,RXLR,RVLR,744,747, | 749,[YFW]XC,YMC,383,385,	not_sec	7	C:GO:0005840; F:GO:0003735; P:GO:0006486; F:GO:0004576; P:GO:0006412; P:GO:0042254; C:GO:0008250	-	-	C:ribosome; F:structural constituent of ribosome; P:protein glycosylation; F:oligosaccharyl transferase activity; P:translation; P:ribosome biogenesis; C:oligosaccharyltransferase complex	oligosaccharyl transferase stt3 subunit	0	20	5	1963785	1966320	+	FOC38T_00571	FOC38G_00571	2918844	Scaffold_0001	core	43.2138	93.4598
FOC38_00572	1013		yes	9999	17	1.67818						0.119	28	N	0	nucl	0	o	0.17	0.17	0	o	1012,^(X{5,70})[RKH]X[LMIFYW]X,MDIFNKAIR,1,9,	1012,[RKH]X[LMIFYW]X,KLIV,963,966, | 1012,RXLR,RDLR,318,321,	not_sec									4	1967474	1970903	+	FOC38T_00572	FOC38G_00572	2918844	Scaffold_0001	core	43.2138	93.4598
FOC38_00573	1195		yes	9698	9	0.753138				FHA|Pkinase|Pkinase_Tyr	FHA,PF00498.21,1.50E-08, | Pkinase,PF00069.20,1.40E-62, | Pkinase_Tyr,PF07714.12,1.10E-27,	0.119	45	N	0	nucl	0	o	0.03	0	0	o	1194,^(X{5,70})[RKH]X[LMIFYW]X,GENSPHIIG,54,62,	1194,[RKH]X[LMIFYW]X,RAFE,1142,1145, | 1194,[YFW]XC,FQC,1071,1073,	not_sec	4	P:GO:0006468; F:GO:0005524; F:GO:0004674; P:GO:0009069	EC:2.7.11.0	(2.7) Transferring phosphorous-containing groups	P:protein phosphorylation; F:ATP binding; F:protein serine/threonine kinase activity; P:serine family amino acid metabolic process	meiosis-specific serine threonine-protein kinase mek1	0	20	3	1971671	1975363	-	FOC38T_00573	FOC38G_00573	2918844	Scaffold_0001	core	43.2138	93.4598
FOC38_00574	1393		yes	11549	4	0.28715						0.11	67	N	0	nucl	0	o	0	0	0	o		1392,[LI]XAR,IEAR,1227,1230, | 1392,RGD,RGD,692,694, | 1392,[RKH]X[LMIFYW]X,RPLR,1351,1354, | 1392,RXLR,RPLR,1351,1354,	not_sec	1	F:GO:0005543	-	-	F:phospholipid binding	ph domain-containing protein	0	20	3	1976818	1981191	-	FOC38T_00574	FOC38G_00574	2918844	Scaffold_0001	core	43.2138	93.4598
FOC38_00575	382		yes	2655	9	2.35602				PP2C_2	PP2C_2,PF13672.1,2.30E-07,	0.123	28	N	Y	mito	0	n6-17c24/25o	0.04	0.04	0	o	381,^(X{5,70})[RKH]X[LMIFYW]X,PSLPVRRLT,18,26,	381,[LI]XAR,IVAR,294,297, | 381,[RKH]X[LMIFYW]X,HAIE,353,356, | 381,[YFW]XC,FDC,247,249,	not_sec	2	F:GO:0003824; P:GO:0008152	-	-	F:catalytic activity; P:metabolic process	rrna-processing protein utp23	0	20	3	1989401	1990656	+	FOC38T_00575	FOC38G_00575	2918844	Scaffold_0001	core	43.2138	93.4598
FOC38_00576	289		yes	1133	3	1.03806				Fcf1	Fcf1,PF04900.7,1.10E-27,	0.118	41	N	0	nucl	0	i	0.01	0	0	o	288,^(X{5,70})[RKH]X[LMIFYW]X,RGKRSKQYR,2,10,	288,[RKH]X[LMIFYW]X,RGIK,140,143, | 288,RXLR,RMLR,137,140, | 288,RXLR(X{5,30})EER,RMLRGIKGVPLIYIKRSVMILEPMADESVQVRAKEER,137,173,	not_sec									3	1991090	1992055	+	FOC38T_00576	FOC38G_00576	2918844	Scaffold_0001	core	43.2138	93.4598
FOC38_00577	1167		yes	5613	5	0.428449				DUF726	DUF726,PF05277.7,5.80E-126,	0.109	44	N	0	cyto_nucl	4	o479-497i559-583o603-624i718-739o	60.67	0	2	o567-589i602-624o	1166,^(X{5,70})[RKH]X[LMIFYW]X,FGLPIRRFP,10,18,	1166,[LI]XAR,IGAR,778,781, | 1166,[RKH]X[LMIFYW]X,KEIS,1159,1162, | 1166,[YFW]XC,FSC,784,786,	not_sec									2	1993044	1996599	+	FOC38T_00577	FOC38G_00577	2918844	Scaffold_0001	core	43.2138	93.4598
FOC38_00578	390		yes	1564		0						0.148	39	N	0	nucl	1	o244-264i	22.86	0	1	o242-264i	389,^(X{5,70})[RKH]X[LMIFYW]X,TGDIVKDMQ,13,21,	389,[RKH]X[LMIFYW]X,RQLD,377,380,	not_sec									2	1999301	2000539	+	FOC38T_00578	FOC38G_00578	2918844	Scaffold_0001	core	43.2138	93.4598
FOC38_00579	195		yes	1673	1	0.512821				DUF846	DUF846,PF05832.7,8.00E-52,	0.12	38	N	0	plas	4	i22-41o47-66i111-131o137-156i	93.4	34.21	3	o37-59i111-130o134-156i	194,^(X{5,70})[RKH]X[LMIFYW]X,WRLSAHPIT,15,23,	194,[RKH]X[LMIFYW]X,RFFW,110,113,	not_sec	2	C:GO:0000139; C:GO:0016021	-	-	C:Golgi membrane; C:integral to membrane	golgi apparatus membrane protein tvp23	4.58132e-106	20	4	2001265	2002052	-	FOC38T_00579	FOC38G_00579	2918844	Scaffold_0001	core	43.2138	93.4598
FOC38_00580	321		yes	1009	4	1.24611				HpcH_HpaI	HpcH_HpaI,PF03328.9,1.30E-45,	0.118	22	N	0	mito	0	o	0.02	0	0	o	320,^(X{5,70})[LI]XAR,EHISNLKAR,57,65, | 320,^(X{5,70})[RKH]X[LMIFYW]X,PSIIRRSLL,6,14,	320,[LI]XAR,LYAR,185,188, | 320,[RKH]X[LMIFYW]X,KMID,283,286,	not_sec	5	F:GO:0046872; F:GO:0008815; P:GO:0006725; C:GO:0009346; P:GO:0019643	EC:4.1.3.6	(4.1) Carbon-carbon lyases	F:metal ion binding; F:citrate (pro-3S)-lyase activity; P:cellular aromatic compound metabolic process; C:citrate lyase complex; P:reductive tricarboxylic acid cycle	aldolase citrate lyase family protein	0	20	2	2002516	2003531	+	FOC38T_00580	FOC38G_00580	2918844	Scaffold_0001	core	43.2138	93.4598
FOC38_00581	279		yes	2749	5	1.79211						0.168	37	N	0	nucl	0	o	0	0	0	o		278,[RKH]X[LMIFYW]X,KYYD,257,260, | 278,RYWT,RYWT,252,255,	not_sec									4	2003591	2005312	-	FOC38T_00581	FOC38G_00581	2918844	Scaffold_0001	core	43.2138	93.4598
FOC38_00582	171		yes	1250		0				RRM_1|RRM_5|RRM_6	RRM_1,PF00076.17,8.60E-24, | RRM_5,PF13893.1,1.30E-09, | RRM_6,PF14259.1,2.40E-16,	0.129	17	N	0	nucl	0	o	0	0	0	o	170,^(X{5,70})[RKH]X[LMIFYW]X,DTGRSRGFG,38,46,	170,[RKH]X[LMIFYW]X,RGYP,127,130,	not_sec	2	F:GO:0003676; F:GO:0000166	-	-	F:nucleic acid binding; F:nucleotide binding	glycine-rich rna-binding protein	4.74475e-91	20	5	2008714	2009526	+	FOC38T_00582	FOC38G_00582	2918844	Scaffold_0001	core	43.2138	93.4598
FOC38_00583	258		yes	2544	1	0.387597				ChaC	ChaC,PF04752.7,1.70E-47,	0.123	21	N	0	nucl	0	o	2.05	2.05	0	o	257,^(X{5,70})[RKH]X[LMIFYW]X,INAIYRSLI,32,40,	257,[RKH]X[LMIFYW]X,KLLN,231,234,	not_sec									4	2010091	2011012	-	FOC38T_00583	FOC38G_00583	2918844	Scaffold_0001	core	43.2138	93.4598
FOC38_00584	284		yes	1341	2	0.704225				EF-hand_1|EF-hand_5|EF-hand_5|EF-hand_5|EF-hand_6|EF-hand_6|EF-hand_6|EF-hand_7|EF-hand_7|EF-hand_8|EF-hand_8	EF-hand_1,PF00036.27,7.90E-26, | EF-hand_5,PF13202.1,1.10E-17, | EF-hand_5,PF13202.1,1.10E-17, | EF-hand_5,PF13202.1,1.10E-17, | EF-hand_6,PF13405.1,1.20E-20, | EF-hand_6,PF13405.1,1.20E-20, | EF-hand_6,PF13405.1,1.20E-20, | EF-hand_7,PF13499.1,1.70E-24,	0.112	70	N	0	nucl	0	o	0.23	0	0	o	283,^(X{5,70})[RKH]X[LMIFYW]X,PLFRAVDKD,121,129,	283,[RKH]X[LMIFYW]X,KQLK,280,283,	not_sec	1	F:GO:0005509	-	-	F:calcium ion binding	ef-hand partial	1.28431e-164	20	4	2012428	2013575	+	FOC38T_00584	FOC38G_00584	2918844	Scaffold_0001	core	43.2138	93.4598
FOC38_00585	464		yes	2976	12	2.58621						0.108	19	N	0	nucl	0	o	0.01	0	0	o	463,^(X{5,70})[RKH]X[LMIFYW]X,SSCRKRCIG,30,38,	463,[RKH]X[LMIFYW]X,KPFQ,456,459, | 463,[YFW]XC,YAC,418,420,	not_sec	1	F:GO:0008270	-	-	F:zinc ion binding	transcription factor	0	20	4	2018419	2020127	+	FOC38T_00585	FOC38G_00585	2918844	Scaffold_0001	core	43.2138	93.4598
FOC38_00586	348		yes	1935	1	0.287356				Hep_59	Hep_59,PF07052.6,4.70E-08,	0.11	57	N	0	nucl	0	o	0	0	0	o	347,^(X{5,70})[RKH]X[LMIFYW]X,AGKKRKAYR,17,25,	347,[RKH]X[LMIFYW]X,RDLL,335,338, | 347,RXLR,RQLR,299,302,	not_sec									3	2020765	2021924	-	FOC38T_00586	FOC38G_00586	2918844	Scaffold_0001	core	43.2138	93.4598
FOC38_00587	92		yes	513	1	1.08696				Acylphosphatase	Acylphosphatase,PF00708.13,1.00E-24,	0.112	47	N	0	cyto_nucl	0	o	0	0	0	o	91,^(X{5,70})[RKH]X[LMIFYW]X,QGVGFRYFT,14,22,	91,[RKH]X[LMIFYW]X,RQII,78,81,	not_sec	4	F:GO:0003998; P:GO:0006094; P:GO:0006096; P:GO:0018874	EC:3.6.1.7	(3.6) Acting on acid anhydrides	F:acylphosphatase activity; P:gluconeogenesis; P:glycolysis; P:benzoate metabolic process	acylphosphatase	5.32326e-45	20	5	2022333	2022817	+	FOC38T_00587	FOC38G_00587	2918844	Scaffold_0001	core	43.2138	93.4598
FOC38_00588	975		yes	2925	11	1.12821	CE11	Helicase_C/HA2/OB_NTP_bind	Helicase conserved C-terminal domain. The Prosite family is restricted to DEAD/H helicases, whereas this domain family is found in a wide variety of helicases and helicase related proteins. It may be that this is not an autonomously folding unit, but an integral part of the helicase./Helicase associated domain (HA2). This presumed domain is about 90 amino acid residues in length. It is found is a…	DEAD|HA2|Helicase_C|OB_NTP_bind	DEAD,PF00270.24,2.40E-07, | HA2,PF04408.18,7.30E-27, | Helicase_C,PF00271.26,7.70E-13, | OB_NTP_bind,PF07717.11,1.60E-24,	0.11	64	N	0	nucl	0	o	0.01	0	0	o	974,^(X{5,70})[RKH]X[LMIFYW]X,PNPKRRRLD,12,20,	974,[RKH]X[LMIFYW]X,KKFV,954,957, | 974,[YFW]XC,YGC,712,714,	not_sec	3	F:GO:0003676; F:GO:0005524; F:GO:0008026	-	-	F:nucleic acid binding; F:ATP binding; F:ATP-dependent helicase activity	pre-mrna splicing factor atp-dependent rna helicase prp16	0	20	1	2023284	2026208	+	FOC38T_00588	FOC38G_00588	2918844	Scaffold_0001	core	43.2138	93.4598
FOC38_00589	541		yes	1874	4	0.739372				WD40|WD40|WD40	WD40,PF00400.27,5.30E-28, | WD40,PF00400.27,5.30E-28, | WD40,PF00400.27,5.30E-28,	0.463	17	N	Y	cyto	0	n4-11c16/17o	0	0	0	o	540,^(X{5,70})[RKH]X[LMIFYW]X,AQWVPRGFA,8,16,	540,[RKH]X[LMIFYW]X,KAFA,495,498,	not_sec	1	P:GO:0043581	-	-	P:mycelium development	periodic tryptophan protein 1	0	20	2	2026722	2028401	+	FOC38T_00589	FOC38G_00589	2918844	Scaffold_0001	core	43.2138	93.4598
FOC38_00590	301		yes	903	1	0.332226						0.11	43	N	0	nucl	0	o	0	0	0	o	300,^(X{5,70})[RKH]X[LMIFYW]X,ARDRQHPIL,34,42,	300,[RKH]X[LMIFYW]X,RGLN,264,267,	not_sec									1	2031768	2032670	+	FOC38T_00590	FOC38G_00590	2918844	Scaffold_0001	core	43.2138	93.4598
FOC38_00591	359		yes	2084	8	2.22841				Terpene_synth_C	Terpene_synth_C,PF03936.11,1.20E-13,	0.139	22	N	0	cyto	0	o	0.06	0	0	o	358,^(X{5,70})[RKH]X[LMIFYW]X,PIPNLHNFF,21,29,	358,[RKH]X[LMIFYW]X,KLIE,346,349,	not_sec	2	F:GO:0000287; F:GO:0010333	-	-	F:magnesium ion binding; F:terpene synthase activity	terpene synthase	1.9951e-177	20	2	2034078	2035202	+	FOC38T_00591	FOC38G_00591	2918844	Scaffold_0001	core	43.2138	93.4598
FOC38_00592	273		yes	819	2	0.732601	CE4	Polysacc_deac_1	Polysaccharide deacetylase. This domain is found in polysaccharide deacetylase. This family of polysaccharide deacetylases includes NodB (nodulation protein B from Rhizobium) which is a chitooligosaccharide deacetylase. It also includes chitin deacetylase from yeast, and endoxylanases which hydrolyses glucosidic bonds in xylan.	Polysacc_deac_1	Polysacc_deac_1,PF01522.16,7.30E-23,	0.283	43	N	Y	mito	0	n25-36c44/45o	22.5	22.5	1	i21-43o	272,^(X{5,70})[RKH]X[LMIFYW]X,VYKPPRYLI,45,53,	272,[RKH]X[LMIFYW]X,RSWT,231,234,	not_sec	5	F:GO:0030170; P:GO:0005975; F:GO:0016810; F:GO:0016829; P:GO:0006807	-	-	F:pyridoxal phosphate binding; P:carbohydrate metabolic process; F:hydrolase activity, acting on carbon-nitrogen (but not peptide) bonds; F:lyase activity; P:nitrogen compound metabolic process	carbohydrate esterase family 4	3.80203e-159	20	1	2035306	2036124	-	FOC38T_00592	FOC38G_00592	2918844	Scaffold_0001	core	43.2138	93.4598
FOC38_00593	212		yes	1208		0						0.108	65	N	0	nucl	0	i	0	0	0	o	211,^(X{5,70})[RKH]X[LMIFYW]X,QDHHQRHYG,5,13,	211,[RKH]X[LMIFYW]X,KPLS,197,200,	not_sec									2	2037769	2038459	+	FOC38T_00593	FOC38G_00593	2918844	Scaffold_0001	core	43.2138	93.4598
FOC38_00594	428		yes	2331	3	0.700935				Cys_Met_Meta_PP	Cys_Met_Meta_PP,PF01053.15,9.00E-62,	0.287	44	N	0	cyto_nucl	0	o	1.23	0	0	o		427,[RKH]X[LMIFYW]X,RLLR,393,396, | 427,RXLR,RLLR,393,396,	not_sec	8	F:GO:0030170; P:GO:0005975; C:GO:0005737; F:GO:0016810; C:GO:0005634; F:GO:0016829; F:GO:0016740; P:GO:0006807	-	-	F:pyridoxal phosphate binding; P:carbohydrate metabolic process; C:cytoplasm; F:hydrolase activity, acting on carbon-nitrogen (but not peptide) bonds; C:nucleus; F:lyase activity; F:transferase activity; P:nitrogen compound metabolic process	cystathionine gamma-synthase	0	20	2	2039014	2040456	-	FOC38T_00594	FOC38G_00594	2918844	Scaffold_0001	core	43.2138	93.4598
FOC38_00595	242		yes	2180		0						0.11	34	N	0	nucl	0	o	0	0	0	o		241,[LI]XAR,ISAR,117,120, | 241,[RKH]X[LMIFYW]X,RFLM,204,207,	not_sec									4	2041346	2042368	-	FOC38T_00595	FOC38G_00595	2918844	Scaffold_0001	core	43.2138	93.4598
FOC38_00596	278		yes	882	7	2.51799						0.27	28	N	0	plas	1	o14-35i	22.03	21.88	1	o15-37i	277,^(X{5,70})[RKH]X[LMIFYW]X,AMGLVKLWW,27,35,	277,[RKH]X[LMIFYW]X,RLIS,269,272, | 277,RXLR,RVLR,261,264,	not_sec									2	2045404	2046329	+	FOC38T_00596	FOC38G_00596	2918844	Scaffold_0001	core	43.2138	93.4598
FOC38_00597	283		yes	2019	2	0.706714				Methyltransf_11|Methyltransf_18|Methyltransf_23	Methyltransf_11,PF08241.7,5.50E-11, | Methyltransf_18,PF12847.2,1.00E-06, | Methyltransf_23,PF13489.1,6.90E-07,	0.12	47	N	0	cyto_nucl	0	o	0	0	0	o	282,^(X{5,70})[LI]XAR,KFTELLSAR,58,66, | 282,^(X{5,70})[RKH]X[LMIFYW]X,SLLGHLGLE,34,42,	282,[LI]XAR,LSAR,63,66, | 282,[RKH]X[LMIFYW]X,KIIK,249,252,	not_sec	2	F:GO:0008168; P:GO:0032259	EC:2.1.1.0	(2.1) Transferring one-carbon groups	F:methyltransferase activity; P:methylation	2-heptaprenyl- -naphthoquinone	1.17392e-162	20	4	2046701	2047717	+	FOC38T_00597	FOC38G_00597	2918844	Scaffold_0001	core	43.2138	93.4598
FOC38_00598	84		yes	418		0				LSM	LSM,PF01423.17,6.00E-20,	0.108	69	N	0	cysk	0	o	0	0	0	o	83,^(X{5,70})[RKH]X[LMIFYW]X,NGQKRREYG,59,67,	83,[RKH]X[LMIFYW]X,REYG,64,67,	not_sec	8	C:GO:0005737; P:GO:0008380; F:GO:0003723; P:GO:0006397; P:GO:0006364; C:GO:0030529; C:GO:0005634; P:GO:0008033	-	-	C:cytoplasm; P:RNA splicing; F:RNA binding; P:mRNA processing; P:rRNA processing; C:ribonucleoprotein complex; C:nucleus; P:tRNA processing	u6 snrna-associated sm-like protein lsm6	4.02851e-38	20	3	2047791	2048186	-	FOC38T_00598	FOC38G_00598	2918844	Scaffold_0001	core	43.2138	93.4598
FOC38_00599	487		yes	1841	1	0.205339	AA10	Rad60-SLD	Ubiquitin-2 like Rad60 SUMO-like. The small ubiquitin-related modifier SUMO-1 is a Ub/Ubl family member, and although SUMO-1 shares structural similarity to Ub, SUMO's cellular functions remain distinct insomuch as SUMO modification alters protein function through changes in activity, cellular localisation, or by protecting substrates from ubiquitination. Rad60 family members contain functionally…	Rad60-SLD	Rad60-SLD,PF11976.3,2.00E-16,	0.111	39	N	0	nucl	0	o	0	0	0	o	486,^(X{5,70})[RKH]X[LMIFYW]X,LFRRSKEMA,36,44,	486,[RKH]X[LMIFYW]X,KILP,429,432, | 486,RTLK,RTLK,232,235,	not_sec									2	2048685	2050193	+	FOC38T_00599	FOC38G_00599	2918844	Scaffold_0001	core	43.2138	93.4598
FOC38_00600	632		yes	1896	9	1.42405				SIR2	SIR2,PF02146.12,1.20E-24,	0.108	12	N	0	nucl	0	o	0.1	0	0	o	631,^(X{5,70})[RKH]X[LMIFYW]X,MPDPTKRYP,37,45,	631,[LI]XAR,LKAR,333,336, | 631,[RKH]X[LMIFYW]X,HLID,628,631, | 631,RXLR,RLLR,216,219,	not_sec	1	F:GO:0070403	-	-	F:NAD+ binding	nad-dependent histone deacetylase sir2	0	20	1	2050731	2052626	-	FOC38T_00600	FOC38G_00600	2918844	Scaffold_0001	core	43.2138	93.4598
FOC38_00601	202		yes	606	1	0.49505						0.117	22	N	0	nucl	0	o	0.07	0.07	0	o	201,^(X{5,70})[RKH]X[LMIFYW]X,FAAALKDLS,18,26,	201,[RKH]X[LMIFYW]X,RDLG,188,191,	not_sec									1	2057029	2057634	+	FOC38T_00601	FOC38G_00601	2918844	Scaffold_0001	core	43.2138	93.4598
FOC38_00602	433		yes	1795	5	1.15473				IU_nuc_hydro|IU_nuc_hydro	IU_nuc_hydro,PF01156.14,2.60E-60, | IU_nuc_hydro,PF01156.14,2.60E-60,	0.114	33	N	0	cyto	0	o	0.04	0	0	o	432,^(X{5,70})[RKH]X[LMIFYW]X,ILALLLALS,18,26,	432,[RKH]X[LMIFYW]X,RIFG,429,432, | 432,RXLR,RRLR,365,368, | 432,[YFW]XC,FNC,214,216,	not_sec	1	F:GO:0016787	-	-	F:hydrolase activity	inosine-uridine preferring nucleoside hydrolase	0	20	4	2066849	2068315	+	FOC38T_00602	FOC38G_00602	2918844	Scaffold_0001	core	43.2138	93.4598
FOC38_00603	100		yes	767	2	2				LSM	LSM,PF01423.17,1.70E-15,	0.207	28	N	0	cyto	0	o	0.04	0.04	0	o	99,^(X{5,70})RGD,GLYLVRGD,60,67, | 99,^(X{5,70})[RKH]X[LMIFYW]X,GYLNKKVLI,6,14,	99,RGD,RGD,65,67, | 99,[RKH]X[LMIFYW]X,RIIR,43,46,	not_sec	2	F:GO:0003676; C:GO:0030529	-	-	F:nucleic acid binding; C:ribonucleoprotein complex	lsm domain-containing protein	8.70035e-46	20	3	2068565	2068978	-	FOC38T_00603	FOC38G_00603	2918844	Scaffold_0001	core	43.2138	93.4598
FOC38_00604	444		yes	2196	5	1.12613				Cyclin_N	Cyclin_N,PF00134.18,1.90E-10,	0.111	59	N	0	nucl	1	i115-137o	20.97	0	1	i115-137o		443,RGD,RGD,344,346, | 443,[RKH]X[LMIFYW]X,RQFY,316,319,	not_sec	3	P:GO:0006355; F:GO:0019901; P:GO:0000079	-	-	P:regulation of transcription, DNA-dependent; F:protein kinase binding; P:regulation of cyclin-dependent protein serine/threonine kinase activity	cyclin-k	0	20	2	2070991	2072434	-	FOC38T_00604	FOC38G_00604	2918844	Scaffold_0001	core	43.2138	93.4598
FOC38_00605	520		yes	1560	2	0.384615				PRP4|WD40|WD40|WD40|WD40|WD40|WD40	PRP4,PF08799.6,2.30E-12, | WD40,PF00400.27,1.30E-52, | WD40,PF00400.27,1.30E-52, | WD40,PF00400.27,1.30E-52, | WD40,PF00400.27,1.30E-52, | WD40,PF00400.27,1.30E-52, | WD40,PF00400.27,1.30E-52,	0.111	55	N	0	nucl	0	o	0	0	0	o	519,^(X{5,70})[RKH]X[LMIFYW]X,DVPDDHDYD,22,30,	519,[LI]XAR,LQAR,138,141, | 519,[RKH]X[LMIFYW]X,KLWG,509,512,	not_sec	2	F:GO:0003676; C:GO:0030529	-	-	F:nucleic acid binding; C:ribonucleoprotein complex	u4 u6 small nuclear ribonucleoprotein prp4	0	20	1	2072937	2074496	-	FOC38T_00605	FOC38G_00605	2918844	Scaffold_0001	core	43.2138	93.4598
FOC38_00606	516		yes	1548	5	0.968992				Pkinase|Pkinase_Tyr	Pkinase,PF00069.20,1.50E-66, | Pkinase_Tyr,PF07714.12,6.00E-30,	0.146	24	N	0	nucl	0	o	0.01	0	0	o	515,^(X{5,70})[RKH]X[LMIFYW]X,AVTTVRGFQ,8,16,	515,[RKH]X[LMIFYW]X,RSLP,484,487, | 515,RXLR,RLLR,406,409,	not_sec	4	P:GO:0006468; F:GO:0005524; F:GO:0004674; P:GO:0009069	EC:2.7.11.0	(2.7) Transferring phosphorous-containing groups	P:protein phosphorylation; F:ATP binding; F:protein serine/threonine kinase activity; P:serine family amino acid metabolic process	serine threonine-protein kinase psk1	0	20	1	2076163	2077710	+	FOC38T_00606	FOC38G_00606	2918844	Scaffold_0001	core	43.2138	93.4598
FOC38_00607	392		yes	2038	5	1.27551				DUF2427	DUF2427,PF10348.4,3.40E-07,	0.508	21	Y	Y	plas	5	n4-15c20/21o222-242i249-270o282-301i321-341o347-369i	104.53	6.33	4	i216-238o248-270i320-342o347-369i		391,[RKH]X[LMIFYW]X,KQIS,379,382,	not_sec	3	F:GO:0030246; F:GO:0003824; P:GO:0016052	-	-	F:carbohydrate binding; F:catalytic activity; P:carbohydrate catabolic process	integral membrane protein	0	20	3	2080058	2081357	+	FOC38T_00607	FOC38G_00607	2918844	Scaffold_0001	core	43.2138	93.4598
FOC38_00608	129		yes	535		0				ATP_sub_h	ATP_sub_h,PF10775.4,5.50E-24,	0.122	17	N	0	mito	0	i	0	0	0	o	128,^(X{5,70})[RKH]X[LMIFYW]X,NAVQVRGFI,25,33,	128,[RKH]X[LMIFYW]X,KEYE,91,94,	not_sec	3	F:GO:0030246; F:GO:0003824; P:GO:0016052	-	-	F:carbohydrate binding; F:catalytic activity; P:carbohydrate catabolic process	atp synthase h chain	1.10259e-67	20	3	2082121	2082858	+	FOC38T_00608	FOC38G_00608	2918844	Scaffold_0001	core	43.2138	93.4598
FOC38_00609	894		yes	4138	6	0.671141				C2|C2|Kinase-like|Pkinase|Pkinase_C|Pkinase_Tyr	C2,PF00168.25,1.10E-05, | C2,PF00168.25,1.10E-05, | Kinase-like,PF14531.1,9.10E-10, | Pkinase,PF00069.20,5.70E-72, | Pkinase_C,PF00433.19,1.80E-13, | Pkinase_Tyr,PF07714.12,1.40E-31,	0.111	11	N	0	nucl	0	o	0.21	0	0	o	893,^(X{5,70})[RKH]X[LMIFYW]X,PDLQDKRLP,35,43,	893,[RKH]X[LMIFYW]X,RGYA,803,806, | 893,RXLR,RGLR,311,314,	not_sec	4	P:GO:0006468; F:GO:0005524; F:GO:0004674; P:GO:0009069	EC:2.7.11.0	(2.7) Transferring phosphorous-containing groups	P:protein phosphorylation; F:ATP binding; F:protein serine/threonine kinase activity; P:serine family amino acid metabolic process	serine threonine-protein kinase sck1	0	20	2	2083989	2086725	-	FOC38T_00609	FOC38G_00609	2918844	Scaffold_0001	core	43.2138	93.4598
FOC38_00610	161		yes	912	4	2.48447						0.137	21	N	0	nucl	0	o	0.19	0.05	0	o	160,^(X{5,70})[RKH]X[LMIFYW]X,PGALQRRLF,16,24,	160,[LI]XAR,LAAR,92,95, | 160,[RKH]X[LMIFYW]X,RAFA,147,150,	not_sec									2	2087518	2088051	-	FOC38T_00610	FOC38G_00610	2918844	Scaffold_0001	core	43.2138	93.4598
FOC38_00611	83		yes	362		0						0.109	39	N	0	nucl	0	o	0	0	0	o		82,[RKH]X[LMIFYW]X,RWLQ,72,75,	not_sec									2	2091986	2092289	-	FOC38T_00611	FOC38G_00611	2918844	Scaffold_0001	core	43.2138	93.4598
FOC38_00612	283		yes	1016		0						0.121	68	N	0	nucl	0	o	0	0	0	o	282,^(X{5,70})[RKH]X[LMIFYW]X,AEQNRKLWE,46,54,	282,[RKH]X[LMIFYW]X,RELF,213,216,	not_sec									2	2093036	2093946	+	FOC38T_00612	FOC38G_00612	2918844	Scaffold_0001	core	43.2138	93.4598
FOC38_00613	577		yes	1731	11	1.90641				Fe_hyd_lg_C	Fe_hyd_lg_C,PF02906.9,6.50E-61,	0.154	20	N	0	cyto	0	o	0	0	0	o		576,[RKH]X[LMIFYW]X,HSYV,522,525, | 576,[YFW]XC,WVC,213,215,	not_sec	3	F:GO:0046872; P:GO:0016226; F:GO:0051539	-	-	F:metal ion binding; P:iron-sulfur cluster assembly; F:4 iron, 4 sulfur cluster binding	iron only hydrogenase large subunit domain-containing protein	0	20	1	2093972	2095702	-	FOC38T_00613	FOC38G_00613	2918844	Scaffold_0001	core	43.2138	93.4598
FOC38_00614	190		yes	856	3	1.57895						0.308	20	N	0	plas	4	i12-29o41-60i67-86o134-156i	90.87	38.99	4	i12-33o43-60i67-86o132-154i	189,^(X{5,70})[RKH]X[LMIFYW]X,ETYFGRSLG,61,69,	189,[RKH]X[LMIFYW]X,HKFD,165,168, | 189,[YFW]XC,FYC,120,122,	not_sec									3	2096489	2097159	+	FOC38T_00614	FOC38G_00614	2918844	Scaffold_0001	core	43.2138	93.4598
FOC38_00615	368		yes	1694	8	2.17391				zf-C2H2|zf-C2H2_4|zf-H2C2_2	zf-C2H2,PF00096.21,6.60E-05, | zf-C2H2_4,PF13894.1,3.50E-05, | zf-H2C2_2,PF13465.1,9.30E-07,	0.166	58	N	0	nucl	0	o	0	0	0	o	367,^(X{5,70})[RKH]X[LMIFYW]X,YEEDGHEYD,21,29,	367,[LI]XAR,INAR,85,88, | 367,[RKH]X[LMIFYW]X,KEWL,299,302, | 367,[YFW]XC,FYC,166,168,	not_sec	3	F:GO:0008270; F:GO:0003676; C:GO:0005622	-	-	F:zinc ion binding; F:nucleic acid binding; C:intracellular	c2h2 finger domain protein	0	20	2	2097428	2098586	-	FOC38T_00615	FOC38G_00615	2918844	Scaffold_0001	core	43.2138	93.4598
FOC38_00616	373		yes	3436	5	1.34048				DAHP_synth_1	DAHP_synth_1,PF00793.15,4.90E-99,	0.11	53	N	0	cyto	0	o	0.01	0	0	o	372,^(X{5,70})[RKH]X[LMIFYW]X,EDWRIRGYN,18,26,	372,[LI]XAR,IGAR,176,179, | 372,[RKH]X[LMIFYW]X,RELS,366,369,	not_sec	8	P:GO:0043581; P:GO:0009423; F:GO:0003849; C:GO:0005634; C:GO:0005739; P:GO:0000162; P:GO:0006571; P:GO:0009094	EC:2.5.1.54	(2.5) Transferring alkyl or aryl groups, other than methyl groups	P:mycelium development; P:chorismate biosynthetic process; F:3-deoxy-7-phosphoheptulonate synthase activity; C:nucleus; C:mitochondrion; P:tryptophan biosynthetic process; P:tyrosine biosynthetic process; P:L-phenylalanine biosynthetic process	phospho-2-dehydro-3-deoxyheptonate aldolase	0	20	4	2099191	2100496	-	FOC38T_00616	FOC38G_00616	2918844	Scaffold_0001	core	43.2138	93.4598
FOC38_00617	622		yes	3803	4	0.643087	GT66	Pro_isomerase	Cyclophilin type peptidyl-prolyl cis-trans isomerase/CLD. The peptidyl-prolyl cis-trans isomerases, also known as cyclophilins, share this domain of about 109 amino acids. Cyclophilins have been found in all organisms studied so far and catalyze peptidyl-prolyl isomerisation during which the peptide bond preceding proline (the peptidyl-prolyl bond) is stabilised in the cis conformation. Mammalian…	Pro_isomerase|WD40	Pro_isomerase,PF00160.16,4.20E-50, | WD40,PF00400.27,4.30E-13,	0.11	54	N	0	nucl	0	o	0.48	0	0	o	621,^(X{5,70})[RKH]X[LMIFYW]X,PKKKRRVLP,39,47,	621,[RKH]X[LMIFYW]X,KVLN,614,617, | 621,[YFW]XC,YDC,216,218,	not_sec	4	P:GO:0006457; P:GO:0000413; F:GO:0003755; P:GO:0043581	EC:5.2.1.8	(5.2) Cis-trans-isomerases	P:protein folding; P:protein peptidyl-prolyl isomerization; F:peptidyl-prolyl cis-trans isomerase activity; P:mycelium development	cyclophilin-type peptidyl-prolyl cis-trans isomerase	0	20	3	2104328	2106294	-	FOC38T_00617	FOC38G_00617	2918844	Scaffold_0001	core	43.2138	93.4598
FOC38_00618	236		yes	1241	1	0.423729				Far-17a_AIG1	Far-17a_AIG1,PF04750.9,1.20E-53,	0.148	70	N	0	plas	6	i20-39o51-74i86-106o118-142i149-168o193-214i	130.9	30.93	6	i17-39o49-71i83-105o120-142i147-169o193-215i	235,^(X{5,70})[RKH]X[LMIFYW]X,VSLLLHIIG,17,25,	235,[RKH]X[LMIFYW]X,KPLK,229,232,	not_sec	2	C:GO:0016021; P:GO:0043581	-	-	C:integral to membrane; P:mycelium development	integral membrane protein	1.57408e-109	20	2	2106722	2107480	+	FOC38T_00618	FOC38G_00618	2918844	Scaffold_0001	core	43.2138	93.4598
FOC38_00619	222		yes	1097		0				Sld5	Sld5,PF05916.6,9.30E-09,	0.109	53	N	0	nucl	0	o	0	0	0	o	221,^(X{5,70})[RKH]X[LMIFYW]X,VDPTSHRIP,10,18,	221,[LI]XAR,LRAR,96,99, | 221,[RKH]X[LMIFYW]X,KHMV,210,213, | 221,RXLR,RMLR,176,179,	not_sec	3	P:GO:0006260; P:GO:0007059; C:GO:0005634	-	-	P:DNA replication; P:chromosome segregation; C:nucleus	dna replication complex gins protein sld5	5.41175e-124	20	3	2107930	2108697	+	FOC38T_00619	FOC38G_00619	2918844	Scaffold_0001	core	43.2138	93.4598
FOC38_00620	251		yes	753	2	0.796813				adh_short|adh_short_C2|Epimerase|KR	adh_short,PF00106.20,4.70E-21, | adh_short_C2,PF13561.1,1.80E-11, | Epimerase,PF01370.16,0.00014, | KR,PF08659.5,2.40E-09,	0.124	24	N	0	cyto	0	o	1.22	0.03	0	o	250,^(X{5,70})[RKH]X[LMIFYW]X,GFEIAKKLA,23,31,	250,[RKH]X[LMIFYW]X,RIIP,246,249,	not_sec	3	F:GO:0016491; F:GO:0000166; P:GO:0055114	-	-	F:oxidoreductase activity; F:nucleotide binding; P:oxidation-reduction process	carbonyl reductase	2.16502e-144	20	1	2109232	2109984	+	FOC38T_00620	FOC38G_00620	2918844	Scaffold_0001	core	43.2138	93.4598
FOC38_00621	1251		yes	3753	12	0.959233						0.109	57	N	0	nucl	0	o	0	0	0	o	1250,^(X{5,70})[RKH]X[LMIFYW]X,LSSTKRRFP,23,31,	1250,RGD,RGD,855,857, | 1250,[RKH]X[LMIFYW]X,RRLH,1213,1216, | 1250,RXLR,RELR,396,399,	not_sec									1	2110359	2114111	-	FOC38T_00621	FOC38G_00621	2918844	Scaffold_0001	core	43.2138	93.4598
FOC38_00622	137		yes	633	3	2.18978						0.137	31	N	0	nucl	0	o	0	0	0	o		136,[RKH]X[LMIFYW]X,HMFN,133,136,	not_sec									2	2118542	2119001	+	FOC38T_00622	FOC38G_00622	2918844	Scaffold_0001	core	43.2138	93.4598
FOC38_00623	582		yes	1746	3	0.515464						0.114	57	N	0	nucl	0	o	0	0	0	o		581,RGD,RGD,313,315, | 581,[RKH]X[LMIFYW]X,RLWE,575,578, | 581,RXLR,RRLR,233,236,	not_sec	1	F:GO:0016798	-	-	F:hydrolase activity, acting on glycosyl bonds	u3 small nucleolar rna-associated protein	0	20	1	2119123	2120868	-	FOC38T_00623	FOC38G_00623	2918844	Scaffold_0001	core	43.2138	93.4598
FOC38_00624	753		yes	6464	6	0.796813	GH32	Indigoidine_A/PfkB	Indigoidine synthase A like protein. Indigoidine is a blue pigment synthesised by Erwinia chrysanthemi implicated in pathogenicity and protection from oxidative stress. IdgA is involved in indigoidine biosynthesis, but its specific function is unknown. The recommended name for this protein is now pseudouridine-5'-phosphate glycosidase./pfkB family carbohydrate kinase. This family includes a varie…	Indigoidine_A|PfkB	Indigoidine_A,PF04227.7,6.70E-101, | PfkB,PF00294.19,8.50E-22,	0.185	43	N	0	cyto	0	o	0.51	0.04	0	o	752,^(X{5,70})[RKH]X[LMIFYW]X,SLAGVKDLL,4,12,	752,[LI]XAR,ILAR,662,665, | 752,[RKH]X[LMIFYW]X,HRLE,740,743,	not_sec	1	F:GO:0016798	-	-	F:hydrolase activity, acting on glycosyl bonds	domain-containing protein	0	20	4	2121360	2123829	-	FOC38T_00624	FOC38G_00624	2918844	Scaffold_0001	core	43.2138	93.4598
FOC38_00625	246	SSP	yes	1324	2	0.813008						0.568	21	Y	Y	extr	0	n8-15c20/21o	1.53	1.5	0	o	245,^(X{5,70})[RKH]X[LMIFYW]X,LLLAGRALG,12,20,	245,[RKH]X[LMIFYW]X,KHIN,120,123,	sec_all	3	F:GO:0016491; P:GO:0055114; F:GO:0000166	-	-	F:oxidoreductase activity; P:oxidation-reduction process; F:nucleotide binding	wd40 repeat-like protein	1.97881e-124	20	3	2124984	2125831	+	FOC38T_00625	FOC38G_00625	2918844	Scaffold_0001	core	43.2138	93.4598
FOC38_00626	379		yes	1531	2	0.527704	GH92	adh_short_C2/adh_short	Enoyl-(Acyl carrier protein) reductase. /short chain dehydrogenase. This family contains a wide variety of dehydrogenases.	adh_short|adh_short_C2|Epimerase|KR	adh_short,PF00106.20,1.30E-23, | adh_short_C2,PF13561.1,6.50E-14, | Epimerase,PF01370.16,7.50E-07, | KR,PF08659.5,8.00E-10,	0.143	48	N	0	cyto	0	o	0.25	0.19	0	o	378,^(X{5,70})[LI]XAR,LLPLVLFAR,32,40, | 378,^(X{5,70})[RKH]X[LMIFYW]X,NNWVDDKYD,81,89,	378,[LI]XAR,LFAR,37,40, | 378,[RKH]X[LMIFYW]X,KNFS,342,345, | 378,[YFW]XC,FRC,138,140,	not_sec	3	F:GO:0016491; P:GO:0055114; F:GO:0000166	-	-	F:oxidoreductase activity; P:oxidation-reduction process; F:nucleotide binding	epidermal retinal dehydrogenase 2	0	20	2	2126559	2127769	+	FOC38T_00626	FOC38G_00626	2918844	Scaffold_0001	core	43.2138	93.4598
FOC38_00627	659		yes	4567	7	1.06222				FAD_binding_3|Phe_hydrox_dim	FAD_binding_3,PF01494.14,6.40E-74, | Phe_hydrox_dim,PF07976.7,9.70E-34,	0.11	65	N	0	cyto	0	o	0.01	0	0	o	658,^(X{5,70})[RKH]X[LMIFYW]X,PLALLRSLP,35,43,	658,[RKH]X[LMIFYW]X,RWLD,643,646,	not_sec	3	F:GO:0004497; P:GO:0043581; P:GO:0055114	-	-	F:monooxygenase activity; P:mycelium development; P:oxidation-reduction process	phenol 2-monooxygenase	0	20	4	2131054	2133200	+	FOC38T_00627	FOC38G_00627	2918844	Scaffold_0001	core	43.2138	93.4598
FOC38_00628	571		yes	2768	5	0.875657				Aldedh	Aldedh,PF00171.17,3.10E-134,	0.158	21	N	0	mito	0	o	1.87	0	0	o	570,^(X{5,70})[RKH]X[LMIFYW]X,SSYPTTHAK,61,69,	570,[RKH]X[LMIFYW]X,KSIA,523,526,	not_sec	6	F:GO:0004491; P:GO:0055114; P:GO:0006020; P:GO:0006550; P:GO:0006552; P:GO:0006574	EC:1.2.1.27	(1.2) Acting on the aldehyde or oxo group of donors	F:methylmalonate-semialdehyde dehydrogenase (acylating) activity; P:oxidation-reduction process; P:inositol metabolic process; P:isoleucine catabolic process; P:leucine catabolic process; P:valine catabolic process	methylmalonate-semialdehyde dehydrogenase	0	20	2	2134245	2136008	-	FOC38T_00628	FOC38G_00628	2918844	Scaffold_0001	core	43.2138	93.4598
FOC38_00629	562		yes	4541	4	0.711744				Calreticulin	Calreticulin,PF00262.13,8.20E-162,	0.756	22	N	Y	cyto	1	n5-16c21/22o492-513i	22.14	0.01	1	o492-514i		561,[RKH]X[LMIFYW]X,KAIA,475,478,	not_sec	4	P:GO:0006457; C:GO:0005783; F:GO:0051082; F:GO:0005509	-	-	P:protein folding; C:endoplasmic reticulum; F:unfolded protein binding; F:calcium ion binding	calnexin precursor	0	20	3	2137061	2138908	-	FOC38T_00629	FOC38G_00629	2918844	Scaffold_0001	core	43.2138	93.4598
FOC38_00630	198	SSP	yes	1032	8	4.0404						0.421	19	Y	Y	extr	1	n3-13c18/19o177-196i	11.06	0.14	0	o	197,^(X{5,70})[RKH]X[LMIFYW]X,VECQAHCIT,44,52,	197,[RKH]X[LMIFYW]X,KTID,98,101,	sec_all									2	2140523	2141172	-	FOC38T_00630	FOC38G_00630	2918844	Scaffold_0001	core	43.2138	93.4598
FOC38_00631	256		yes	1591	7	2.73438				Aldolase_II	Aldolase_II,PF00596.16,7.90E-40,	0.167	45	N	0	cyto_nucl	0	o	0.04	0.04	0	o	255,^(X{5,70})[RKH]X[LMIFYW]X,PSLCAKFWT,26,34,	255,[RKH]X[LMIFYW]X,KKLG,237,240,	not_sec	4	C:GO:0005737; F:GO:0046570; F:GO:0046872; P:GO:0019509	EC:4.2.1.109	(4.2) Carbon-oxygen lyases	C:cytoplasm; F:methylthioribulose 1-phosphate dehydratase activity; F:metal ion binding; P:L-methionine salvage from methylthioadenosine	methylthioribulose-1-phosphate dehydratase	8.29541e-151	20	3	2144583	2145622	+	FOC38T_00631	FOC38G_00631	2918844	Scaffold_0001	core	43.2138	93.4598
FOC38_00632	386		yes	2020	2	0.518135				Sec20	Sec20,PF03908.8,6.70E-14,	0.11	64	N	0	nucl	1	o243-261i	32.58	0	0	o	385,^(X{5,70})[RKH]X[LMIFYW]X,TTTQLKELI,16,24,	385,[RKH]X[LMIFYW]X,RMWE,368,371,	not_sec									2	2146032	2147240	-	FOC38T_00632	FOC38G_00632	2918844	Scaffold_0001	core	43.2138	93.4598
FOC38_00633	98		yes	475	2	2.04082				MRP_L53	MRP_L53,PF10780.4,2.70E-19,	0.223	37	N	0	mito	0	o	0.01	0.01	0	o	97,^(X{5,70})[RKH]X[LMIFYW]X,CAKPARLFL,19,27, | 97,^(X{5,70})[YFW]XC,GKELNFDC,63,70,	97,[RKH]X[LMIFYW]X,RQLQ,87,90, | 97,[YFW]XC,FDC,68,70,	not_sec	1	C:GO:0005840	-	-	C:ribosome	mitochondrial ribosomal protein l44	7.05255e-47	20	2	2147532	2147883	+	FOC38T_00633	FOC38G_00633	2918844	Scaffold_0001	core	43.2138	93.4598
FOC38_00634	340		yes	1428	1	0.294118				Pil1	Pil1,PF13805.1,9.50E-105,	0.109	55	N	0	nucl	0	o	0	0	0	o	339,^(X{5,70})[RKH]X[LMIFYW]X,SPIDVKPFS,20,28,	339,[RKH]X[LMIFYW]X,RDWR,273,276,	not_sec	4	C:GO:0016021; F:GO:0004579; C:GO:0008250; P:GO:0018279	EC:2.4.1.119	(2.4) Glycosyltransferases	C:integral to membrane; F:dolichyl-diphosphooligosaccharide-protein glycotransferase activity; C:oligosaccharyltransferase complex; P:protein N-linked glycosylation via asparagine	sphingolipid long chain base-responsive protein lsp1	6.80203e-176	20	2	2153870	2154948	-	FOC38T_00634	FOC38G_00634	2918844	Scaffold_0001	core	43.2138	93.4598
FOC38_00635	500		yes	2933		0				Ribophorin_I	Ribophorin_I,PF04597.9,1.20E-140,	0.566	20	Y	Y	extr	1	n4-14c19/20o472-489i	23.91	3.5	1	o473-495i	499,^(X{5,70})[RKH]X[LMIFYW]X,DSKTSKVIL,24,32,	499,[LI]XAR,IKAR,442,445, | 499,[RKH]X[LMIFYW]X,KPLV,470,473,	sec_all	4	C:GO:0016021; F:GO:0004579; C:GO:0008250; P:GO:0018279	EC:2.4.1.119	(2.4) Glycosyltransferases	C:integral to membrane; F:dolichyl-diphosphooligosaccharide-protein glycotransferase activity; C:oligosaccharyltransferase complex; P:protein N-linked glycosylation via asparagine	oligosaccharyltransferase alpha subunit	0	20	3	2156998	2158603	-	FOC38T_00635	FOC38G_00635	2918844	Scaffold_0001	core	43.2138	93.4598
FOC38_00636	482		yes	3321	10	2.07469				Hexokinase_1|Hexokinase_2	Hexokinase_1,PF00349.16,3.40E-76, | Hexokinase_2,PF03727.11,1.90E-87,	0.108	65	N	0	cyto	0	o	0.02	0	0	o	481,^(X{5,70})[RKH]X[LMIFYW]X,MADVPKDLA,5,13,	481,[LI]XAR,LKAR,186,189, | 481,[RKH]X[LMIFYW]X,KRIN,464,467,	not_sec	12	P:GO:0016310; F:GO:0005524; P:GO:0006096; F:GO:0004396; P:GO:0005982; P:GO:0005985; P:GO:0006000; P:GO:0006012; P:GO:0006013; P:GO:0006040; P:GO:0006094; P:GO:0019872	EC:2.7.1.1	(2.7) Transferring phosphorous-containing groups	P:phosphorylation; F:ATP binding; P:glycolysis; F:hexokinase activity; P:starch metabolic process; P:sucrose metabolic process; P:fructose metabolic process; P:galactose metabolic process; P:mannose metabolic process; P:amino sugar metabolic process; P:gl	hexokinase	0	20	5	2160753	2162404	+	FOC38T_00636	FOC38G_00636	2918844	Scaffold_0001	core	43.2138	93.4598
FOC38_00637	428		yes	1319	8	1.86916						0.147	49	N	0	cyto	0	o	0	0	0	o	427,^(X{5,70})[RKH]X[LMIFYW]X,REVLYHAWG,22,30,	427,[RKH]X[LMIFYW]X,RYWT,411,414, | 427,RYWT,RYWT,411,414,	not_sec	4	C:GO:0005737; P:GO:0035246; F:GO:0016274; C:GO:0005634	-	-	C:cytoplasm; P:peptidyl-arginine N-methylation; F:protein-arginine N-methyltransferase activity; C:nucleus	arginine n-methyltransferase 2	0	20	2	2162591	2163927	-	FOC38T_00637	FOC38G_00637	2918844	Scaffold_0001	core	43.2138	93.4598
FOC38_00638	807		yes	5082	2	0.247831				DUF202|SPX|SPX|VTC	DUF202,PF02656.10,1.70E-13, | SPX,PF03105.14,3.90E-24, | SPX,PF03105.14,3.90E-24, | VTC,PF09359.5,4.00E-99,	0.108	61	N	0	mito	3	i710-731o737-758i779-798o	64.36	0	3	o710-732i739-761o776-798i	806,^(X{5,70})[RKH]X[LMIFYW]X,LKTRSRTWL,7,15,	806,[RKH]X[LMIFYW]X,RGIW,803,806, | 806,RXLR,RHLR,638,641,	not_sec	10	C:GO:0031310; P:GO:0016237; C:GO:0033254; P:GO:0042144; P:GO:0007034; F:GO:0008976; C:GO:0005783; P:GO:0006119; P:GO:0006799; C:GO:0009358	EC:2.7.4.1	(2.7) Transferring phosphorous-containing groups	C:intrinsic to vacuolar membrane; P:microautophagy; C:vacuolar transporter chaperone complex; P:vacuole fusion, non-autophagic; P:vacuolar transport; F:polyphosphate kinase activity; C:endoplasmic reticulum; P:oxidative phosphorylation; P:polyphosphate bi	vacuolar transporter chaperone 4	0	20	3	2165419	2167947	+	FOC38T_00638	FOC38G_00638	2918844	Scaffold_0001	core	43.2138	93.4598
FOC38_00639	556		yes	2781	4	0.719424				Cys_Met_Meta_PP	Cys_Met_Meta_PP,PF01053.15,1.70E-26,	0.183	35	N	0	cyto	0	o	6.14	0	0	o	555,^(X{5,70})[RKH]X[LMIFYW]X,GWDVARAIR,28,36,	555,RGD,RGD,98,100, | 555,[RKH]X[LMIFYW]X,KGLE,549,552, | 555,[YFW]XC,YGC,457,459,	not_sec	3	P:GO:0008152; F:GO:0030170; F:GO:0003824	-	-	P:metabolic process; F:pyridoxal phosphate binding; F:catalytic activity	cystathionine gamma-synthase	0	20	3	2168826	2170596	+	FOC38T_00639	FOC38G_00639	2918844	Scaffold_0001	core	43.2138	93.4598
FOC38_00640	1016		yes	7642	11	1.08268				AAA_5|MCM|MCM_N	AAA_5,PF07728.9,6.30E-06, | MCM,PF00493.18,7.10E-140, | MCM_N,PF14551.1,3.40E-26,	0.112	18	N	0	nucl	0	o	0	0	0	o		1015,[LI]XAR,LNAR,744,747, | 1015,RGD,RGD,638,640, | 1015,[RKH]X[LMIFYW]X,RTIR,1006,1009, | 1015,RXLR,RSLR,119,122, | 1015,[YFW]XC,FRC,423,425,	not_sec	20	P:GO:0000084; F:GO:0043142; C:GO:0031298; P:GO:0006268; P:GO:0000727; C:GO:0031261; C:GO:0042555; P:GO:0051301; F:GO:0005524; F:GO:0003688; P:GO:0006271; P:GO:0006270; C:GO:0005656; P:GO:0006267; F:GO:0003697; F:GO:0009378; F:GO:0043140; C:GO:0005737; C:G	-	-	P:S phase of mitotic cell cycle; F:single-stranded DNA-dependent ATPase activity; C:replication fork protection complex; P:DNA unwinding involved in DNA replication; P:double-strand break repair via break-induced replication; C:DNA replication preinitiati	cell division control protein 54	0	20	3	2170804	2173951	-	FOC38T_00640	FOC38G_00640	2918844	Scaffold_0001	core	43.2138	93.4598
FOC38_00641	198		yes	1059		0				Clat_adaptor_s	Clat_adaptor_s,PF01217.15,6.50E-16,	0.127	18	N	Y	cyto_nucl	0	n7-18c26/27o	0.01	0.01	0	o	197,^(X{5,70})[RKH]X[LMIFYW]X,TEDGSRIFA,18,26,	197,[RKH]X[LMIFYW]X,RTIV,124,127,	not_sec	1	P:GO:0006810	-	-	P:transport	coatomer zeta subunit	2.52729e-110	20	3	2174319	2175051	+	FOC38T_00641	FOC38G_00641	2918844	Scaffold_0001	core	43.2138	93.4598
FOC38_00642	432		yes	1296	6	1.38889				SUA5|Sua5_yciO_yrdC	SUA5,PF03481.8,7.40E-25, | Sua5_yciO_yrdC,PF01300.13,3.50E-54,	0.116	25	N	0	mito	0	o	0.02	0	0	o	431,^(X{5,70})[RKH]X[LMIFYW]X,LQDAAHLLR,42,50,	431,[RKH]X[LMIFYW]X,REFD,393,396,	not_sec									1	2175240	2176535	-	FOC38T_00642	FOC38G_00642	2918844	Scaffold_0001	core	43.2138	93.4598
FOC38_00643	803		yes	3606	4	0.498132				COG4	COG4,PF08318.7,5.20E-97,	0.115	33	N	0	cyto	0	o	0.02	0	0	o	802,^(X{5,70})[RKH]X[LMIFYW]X,QADLSRDLG,61,69,	802,[LI]XAR,IAAR,83,86, | 802,RGD,RGD,745,747, | 802,[RKH]X[LMIFYW]X,RSLV,797,800, | 802,[YFW]XC,YVC,237,239,	not_sec	6	C:GO:0016021; F:GO:0046872; F:GO:0015662; F:GO:0005524; P:GO:0008152; P:GO:0006812	-	-	C:integral to membrane; F:metal ion binding; F:ATPase activity, coupled to transmembrane movement of ions, phosphorylative mechanism; F:ATP binding; P:metabolic process; P:cation transport	cog4 transporter	0	20	2	2177321	2179779	-	FOC38T_00643	FOC38G_00643	2918844	Scaffold_0001	core	43.2138	93.4598
FOC38_00644	1071		yes	8668	7	0.653595	GH65	Cation_ATPase_N/E1-E2_ATPase/Hydrolase_like2/Hydrolase/Cation_ATPase_C	Cation transporter/ATPase, N-terminus. Members of this families are involved in Na+/K+, H+/K+, Ca++ and Mg++ transport./E1-E2 ATPase. /Putative hydrolase of sodium-potassium ATPase alpha subunit. This is a putative hydrolase of the sodium-potassium ATPase alpha subunit./haloacid dehalogenase-like hydrolase. This family is structurally different from the alpha/beta hydrolase family (pfam00561). Th…	Cation_ATPase_C|Cation_ATPase_N|E1-E2_ATPase|HAD|Hydrolase|Hydrolase_3|Hydrolase_like2	Cation_ATPase_C,PF00689.16,4.70E-42, | Cation_ATPase_N,PF00690.21,4.90E-19, | E1-E2_ATPase,PF00122.15,2.30E-71, | HAD,PF12710.2,6.00E-14, | Hydrolase,PF00702.21,2.90E-30, | Hydrolase_3,PF08282.7,3.20E-05, | Hydrolase_like2,PF13246.1,3.50E-13,	0.117	33	N	0	plas	8	i115-133o139-155i364-383o389-415i929-948o963-979i1000-1020o1032-1051i	144.01	0	5	o857-879i929-948o963-980i1000-1019o1029-1051i		1070,[LI]XAR,IFAR,770,773, | 1070,RGD,RGD,920,922, | 1070,[RKH]X[LMIFYW]X,RRFG,1060,1063, | 1070,RXLR,RPLR,647,650, | 1070,[YFW]XC,FTC,967,969,	not_sec	7	F:GO:0005388; C:GO:0016021; F:GO:0046872; P:GO:0006754; F:GO:0005524; P:GO:0006816; C:GO:0016529	EC:3.6.3.8	(3.6) Acting on acid anhydrides	F:calcium-transporting ATPase activity; C:integral to membrane; F:metal ion binding; P:ATP biosynthetic process; F:ATP binding; P:calcium ion transport; C:sarcoplasmic reticulum	calcium-transporting atpase type 2c member 1	0	20	4	2180234	2183620	-	FOC38T_00644	FOC38G_00644	2918844	Scaffold_0001	core	43.2138	93.4598
FOC38_00645	618		yes	2118	3	0.485437				Rad21_Rec8|Rad21_Rec8_N	Rad21_Rec8,PF04824.11,8.70E-08, | Rad21_Rec8_N,PF04825.8,7.90E-39,	0.155	29	N	0	nucl	0	o	0	0	0	o	617,^(X{5,70})[RKH]X[LMIFYW]X,SGPLARVWL,11,19,	617,[RKH]X[LMIFYW]X,RGLW,578,581, | 617,[YFW]XC,FEC,549,551,	not_sec	2	C:GO:0000228; P:GO:0043581	-	-	C:nuclear chromosome; P:mycelium development	double-strand-break repair protein rad21	0	20	2	2185183	2187087	+	FOC38T_00645	FOC38G_00645	2918844	Scaffold_0001	core	43.2138	93.4598
FOC38_00646	119		yes	534		0				RRF_GI|TBCA	RRF_GI,PF12614.3,3.60E-06, | TBCA,PF02970.11,5.00E-17,	0.11	23	N	0	cyto	0	o	0	0	0	o	118,^(X{5,70})[RKH]X[LMIFYW]X,TGSVNRLLK,11,19,	118,[RKH]X[LMIFYW]X,KALK,36,39,	not_sec	3	F:GO:0051082; P:GO:0007021; C:GO:0005874	-	-	F:unfolded protein binding; P:tubulin complex assembly; C:microtubule	tubulin-specific chaperone	1.61101e-45	20	2	2187676	2188092	+	FOC38T_00646	FOC38G_00646	2918844	Scaffold_0001	core	43.2138	93.4598
FOC38_00647	467		yes	2287	18	3.85439						0.11	27	N	0	nucl	0	o	0	0	0	o	466,^(X{5,70})[LI]XAR,EEERELLAR,3,11, | 466,^(X{5,70})[RKH]X[LMIFYW]X,SHHPAHHRQ,34,42,	466,[LI]XAR,LLAR,8,11, | 466,[RKH]X[LMIFYW]X,KDFL,461,464, | 466,[YFW]XC,FEC,386,388,	not_sec	2	F:GO:0008270; F:GO:0003676	-	-	F:zinc ion binding; F:nucleic acid binding	ccch zinc finger protein	0	20	4	2189734	2191277	+	FOC38T_00647	FOC38G_00647	2918844	Scaffold_0001	core	43.2138	93.4598
FOC38_00648	355		yes	5426	4	1.12676				Sel1|Sel1|Sel1	Sel1,PF08238.7,3.40E-16, | Sel1,PF08238.7,3.40E-16, | Sel1,PF08238.7,3.40E-16,	0.107	54	N	0	nucl	0	o	0.01	0	0	o	354,^(X{5,70})[RKH]X[LMIFYW]X,TSTQERIYP,39,47,	354,[RKH]X[LMIFYW]X,KTLG,333,336, | 354,[YFW]XC,FGC,311,313,	not_sec									6	2192385	2194220	+	FOC38T_00648	FOC38G_00648	2918844	Scaffold_0001	core	43.2138	93.4598
FOC38_00649	613		yes	2902	4	0.652529				bZIP_1|bZIP_Maf	bZIP_1,PF00170.16,1.70E-10, | bZIP_Maf,PF03131.12,1.70E-07,	0.11	69	N	0	nucl	1	o415-432i	2.17	0	0	o	612,^(X{5,70})[RKH]X[LMIFYW]X,TQHAQKYFE,21,29,	612,[LI]XAR,LHAR,294,297, | 612,RGD,RGD,208,210, | 612,[RKH]X[LMIFYW]X,RNFA,589,592, | 612,RXLR,RLLR,251,254,	not_sec	5	F:GO:0003700; F:GO:0043565; P:GO:0006355; C:GO:0005667; P:GO:0045449	-	-	F:sequence-specific DNA binding transcription factor activity; F:sequence-specific DNA binding; P:regulation of transcription, DNA-dependent; C:transcription factor complex; P:regulation of transcription, DNA-dependent	bzip transcription factor	0	20	2	2196538	2198444	-	FOC38T_00649	FOC38G_00649	2918844	Scaffold_0001	core	43.2138	93.4598
FOC38_00650	175		yes	931	1	0.571429				DUF3237	DUF3237,PF11578.3,2.30E-21,	0.118	27	N	0	extr	0	o	0.19	0.19	0	o		174,RGD,RGD,106,108, | 174,[RKH]X[LMIFYW]X,KLYV,138,141,	not_sec	2	C:GO:0016021; C:GO:0009279	-	-	C:integral to membrane; C:cell outer membrane	hypothetical protein FOXB_13481 [Fusarium oxysporum Fo5176]	6.00032e-90	20	3	2206695	2207496	+	FOC38T_00650	FOC38G_00650	2918844	Scaffold_0001	core	43.2138	93.4598
FOC38_00651	349		yes	3277	4	1.14613				Mob1_phocein|Mob1_phocein	Mob1_phocein,PF03637.12,1.00E-38, | Mob1_phocein,PF03637.12,1.00E-38,	0.195	18	N	0	mito	0	o	0.01	0	0	o	348,^(X{5,70})[LI]XAR,NLFSGINAR,3,11,	348,[LI]XAR,LSAR,113,116, | 348,[RKH]X[LMIFYW]X,RLLQ,339,342,	not_sec	2	F:GO:0016301; P:GO:0016310	-	-	F:kinase activity; P:phosphorylation	protein kinase activator	0	20	4	2207955	2209916	-	FOC38T_00651	FOC38G_00651	2918844	Scaffold_0001	core	43.2138	93.4598
FOC38_00652	408		yes	1482		0				Leo1	Leo1,PF04004.8,1.00E-30,	0.11	58	N	0	nucl	0	o	0	0	0	o	407,^(X{5,70})[RKH]X[LMIFYW]X,RVRKDHSTG,128,136,	407,[RKH]X[LMIFYW]X,HYYA,183,186, | 407,RXLR,RILR,88,91,	not_sec									2	2210717	2211996	+	FOC38T_00652	FOC38G_00652	2918844	Scaffold_0001	core	43.2138	93.4598
FOC38_00653	572		yes	2867	6	1.04895				DUF3336|Patatin	DUF3336,PF11815.3,1.10E-31, | Patatin,PF01734.17,2.40E-14,	0.305	29	N	0	mito	0	o	20.74	0	0	o	571,^(X{5,70})[RKH]X[LMIFYW]X,LLRTAEAFE,22,30,	571,[RKH]X[LMIFYW]X,RKFK,533,536,	not_sec	2	F:GO:0016787; P:GO:0006629	-	-	F:hydrolase activity; P:lipid metabolic process	patatin-like phospholipase	0	20	3	2212788	2214588	+	FOC38T_00653	FOC38G_00653	2918844	Scaffold_0001	core	43.2138	93.4598
FOC38_00654	191		yes	573	2	1.04712						0.11	66	N	0	cysk	0	o	0.01	0	0	o		190,[RKH]X[LMIFYW]X,RRIT,184,187,	not_sec									1	2216372	2216944	+	FOC38T_00654	FOC38G_00654	2918844	Scaffold_0001	core	43.2138	93.4598
FOC38_00655	213	SSP	yes	1085	2	0.938967				GPI-anchored	GPI-anchored,PF10342.4,2.90E-13,	0.483	18	Y	Y	extr	1	n4-12c17/18o191-211i	5.7	0.95	0	o	212,^(X{5,70})[RKH]X[LMIFYW]X,DLTEGKPYT,27,35,	212,[RKH]X[LMIFYW]X,KPII,149,152,	sec_all									2	2218513	2219200	-	FOC38T_00655	FOC38G_00655	2918844	Scaffold_0001	core	43.2138	93.4598
FOC38_00656	514		yes	5641	2	0.389105				UDPGP	UDPGP,PF01704.13,1.50E-187,	0.122	19	N	0	cyto	0	o	0.01	0	0	o		513,[RKH]X[LMIFYW]X,RLLE,509,512,	not_sec	9	F:GO:0003983; P:GO:0006078; P:GO:0006011; P:GO:0005992; C:GO:0005737; P:GO:0005978; P:GO:0005982; P:GO:0005985; P:GO:0006012	EC:2.7.7.9	(2.7) Transferring phosphorous-containing groups	F:UTP:glucose-1-phosphate uridylyltransferase activity; P:(1->6)-beta-D-glucan biosynthetic process; P:UDP-glucose metabolic process; P:trehalose biosynthetic process; C:cytoplasm; P:glycogen biosynthetic process; P:starch metabolic process; P:sucrose met	utp-glucose-1-phosphate uridylyltransferase	0	20	4	2223981	2226071	-	FOC38T_00656	FOC38G_00656	2918844	Scaffold_0001	core	43.2138	93.4598
FOC38_00657	225		yes	1203	1	0.444444				DUF3605	DUF3605,PF12239.3,1.20E-55,	0.111	55	N	0	cyto	0	o	0	0	0	o	224,^(X{5,70})[RKH]X[LMIFYW]X,PDQEYHIFS,41,49,	224,[RKH]X[LMIFYW]X,HVML,196,199,	not_sec									2	2229651	2230378	+	FOC38T_00657	FOC38G_00657	2918844	Scaffold_0001	core	43.2138	93.4598
FOC38_00658	314		yes	1218	2	0.636943				FolB	FolB,PF02152.13,5.50E-18,	0.151	61	N	0	mito	0	o	0.02	0	0	o	313,^(X{5,70})[RKH]X[LMIFYW]X,PLVSSRRLS,6,14,	313,[LI]XAR,ITAR,166,169, | 313,[RKH]X[LMIFYW]X,RELR,245,248, | 313,RXLR,RELR,245,248,	not_sec	2	F:GO:0004150; P:GO:0046656	EC:4.1.2.25	(4.1) Carbon-carbon lyases	F:dihydroneopterin aldolase activity; P:folic acid biosynthetic process	dihydroneopterin aldolase family protein	7.59349e-180	20	2	2230634	2231626	-	FOC38T_00658	FOC38G_00658	2918844	Scaffold_0001	core	43.2138	93.4598
FOC38_00659	490		yes	2956	15	3.06122				7tm_2	7tm_2,PF00002.19,1.10E-05,	0.13	54	N	0	plas	7	o62-84i96-116o136-155i176-198o218-241i287-309o353-373i	156.92	0.66	7	o62-84i93-115o138-160i181-203o218-240i287-309o355-377i		489,[RKH]X[LMIFYW]X,KEMN,479,482,	not_sec	3	C:GO:0016021; P:GO:0007186; F:GO:0004930	-	-	C:integral to membrane; P:G-protein coupled receptor signaling pathway; F:G-protein coupled receptor activity	g-protein coupled receptor	0	20	4	2239510	2241151	+	FOC38T_00659	FOC38G_00659	2918844	Scaffold_0001	core	43.2138	93.4598
FOC38_00660	516		yes	1548	9	1.74419	GH5	Cellulase	Cellulase (glycosyl hydrolase family 5).	Cellulase	Cellulase,PF00150.13,1.80E-34,	0.123	17	N	0	mito	1	i105-122o	18.32	0	1	i100-122o	515,^(X{5,70})[RKH]X[LMIFYW]X,GDWTDIEQN,36,44,	515,[LI]XAR,LNAR,477,480, | 515,[RKH]X[LMIFYW]X,KDML,507,510, | 515,[YFW]XC,WCC,279,281,	not_sec	3	P:GO:0005975; F:GO:0004553; F:GO:0043169	EC:3.2.1.0	(3.2) Glycosylases	P:carbohydrate metabolic process; F:hydrolase activity, hydrolyzing O-glycosyl compounds; F:cation binding	endoglucanase e1	0	20	1	2242577	2244124	+	FOC38T_00660	FOC38G_00660	2918844	Scaffold_0001	core	43.2138	93.4598
FOC38_00661	763		yes	2652	10	1.31062				CRT10	CRT10,PF08728.5,1.40E-17,	0.114	22	N	0	mito	0	o	0.53	0	0	o	762,^(X{5,70})[RKH]X[LMIFYW]X,GAKAAVRDR,31,39,	762,[RKH]X[LMIFYW]X,HDIL,743,746,	not_sec									3	2245192	2247595	+	FOC38T_00661	FOC38G_00661	2918844	Scaffold_0001	core	43.2138	93.4598
FOC38_00662	514		yes	2606	8	1.55642				Ammonium_transp	Ammonium_transp,PF00909.16,3.70E-112,	0.116	56	N	0	plas	11	o38-58i70-88o127-148i160-178o190-214i226-246o258-279i291-310o316-336i348-368o388-414i	240.03	22.13	11	o39-61i68-90o128-150i155-177o192-214i227-244o259-281i288-310o314-336i349-368o388-410i		513,[RKH]X[LMIFYW]X,HGIQ,473,476,	not_sec	4	P:GO:0072488; C:GO:0016021; P:GO:0019740; F:GO:0008519	-	-	P:ammonium transmembrane transport; C:integral to membrane; P:nitrogen utilization; F:ammonium transmembrane transporter activity	ammonium transporter mep1	0	20	3	2251672	2253339	+	FOC38T_00662	FOC38G_00662	2918844	Scaffold_0001	core	43.2138	93.4598
FOC38_00663	594		yes	6062	7	1.17845				His_Phos_2	His_Phos_2,PF00328.17,3.30E-43,	0.195	19	N	0	plas	1	i55-78o	21.6	5.67	1	i55-77o	593,^(X{5,70})[RKH]X[LMIFYW]X,PRGPIRSYR,44,52,	593,[RKH]X[LMIFYW]X,RSFP,538,541, | 593,[YFW]XC,YSC,572,574,	not_sec	3	F:GO:0003993; P:GO:0006771; P:GO:0019497	EC:3.1.3.2	(3.1) Acting on ester bonds	F:acid phosphatase activity; P:riboflavin metabolic process; P:hexachlorocyclohexane metabolic process	3-phytase a precursor	0	20	6	2253872	2255907	-	FOC38T_00663	FOC38G_00663	2918844	Scaffold_0001	core	43.2138	93.4598
FOC38_00664	386		yes	3815	4	1.03627				TauD	TauD,PF02668.11,3.90E-19,	0.119	24	N	0	cyto	0	o	0.06	0	0	o	385,^(X{5,70})[RKH]X[LMIFYW]X,PEGWPKFLD,37,45,	385,[RKH]X[LMIFYW]X,KIWH,366,369, | 385,[YFW]XC,FQC,241,243,	not_sec	2	P:GO:0055114; F:GO:0016702	EC:1.13.11.0	(1.1) Acting on the CH-OH group of donors	P:oxidation-reduction process; F:oxidoreductase activity, acting on single donors with incorporation of molecular oxygen, incorporation of two atoms of oxygen	taurine catabolism dioxygenase	0	20	5	2258451	2259885	-	FOC38T_00664	FOC38G_00664	2918844	Scaffold_0001	core	43.2138	93.4598
FOC38_00665	686		yes	5736	13	1.89504						0.116	68	N	0	cyto	1	o554-578i	19.81	0	1	o552-574i	685,^(X{5,70})[RKH]X[LMIFYW]X,TSPLARRMA,48,56, | 685,^(X{5,70})[YFW]XC,ADLTLFFC,56,63,	685,[LI]XAR,LSAR,162,165, | 685,[RKH]X[LMIFYW]X,HDYF,666,669, | 685,[YFW]XC,FPC,320,322,	not_sec	2	P:GO:0006366; P:GO:0006355	-	-	P:transcription from RNA polymerase II promoter; P:regulation of transcription, DNA-dependent	hypothetical protein FOXB_10657 [Fusarium oxysporum Fo5176]	0	20	6	2263032	2265473	-	FOC38T_00665	FOC38G_00665	2918844	Scaffold_0001	core	43.2138	93.4598
FOC38_00666	576		yes	1728	9	1.5625				Pkinase	Pkinase,PF00069.20,9.80E-06,	0.116	31	N	0	cysk	0	o	0.02	0	0	o	575,^(X{5,70})[RKH]X[LMIFYW]X,LSPLDRPLW,53,61,	575,RGD,RGD,544,546, | 575,[RKH]X[LMIFYW]X,RGFK,571,574, | 575,RXLR,RWLR,533,536, | 575,[YFW]XC,WAC,417,419,	not_sec	3	F:GO:0004713; P:GO:0006468; F:GO:0005524	EC:2.7.10.0	(2.7) Transferring phosphorous-containing groups	F:protein tyrosine kinase activity; P:protein phosphorylation; F:ATP binding	hypothetical protein FOXB_10658 [Fusarium oxysporum Fo5176]	0	20	1	2271031	2272758	+	FOC38T_00666	FOC38G_00666	2918844	Scaffold_0001	core	43.2138	93.4598
FOC38_00667	454		yes	1362	6	1.32159				SWIM	SWIM,PF04434.12,0.00011,	0.11	59	N	0	nucl	0	o	0	0	0	o		453,[RKH]X[LMIFYW]X,RAML,421,424,	not_sec	1	F:GO:0008270	-	-	F:zinc ion binding	swim zinc finger family protein	0	20	1	2273012	2274373	-	FOC38T_00667	FOC38G_00667	2918844	Scaffold_0001	core	43.2138	93.4598
FOC38_00668	137		yes	1517	2	1.45985				RRM_1|RRM_5|RRM_6	RRM_1,PF00076.17,7.50E-19, | RRM_5,PF13893.1,2.10E-09, | RRM_6,PF14259.1,1.10E-13,	0.11	67	N	0	cyto_nucl	0	o	0	0	0	o	136,^(X{5,70})[RKH]X[LMIFYW]X,APEVNRALF,9,17,	136,[LI]XAR,LEAR,119,122, | 136,[RKH]X[LMIFYW]X,HGID,133,136,	not_sec	2	F:GO:0003676; F:GO:0000166	-	-	F:nucleic acid binding; F:nucleotide binding	pre-mrna branch site protein p14	1.55708e-58	20	5	2276821	2277589	-	FOC38T_00668	FOC38G_00668	2918844	Scaffold_0001	core	43.2138	93.4598
FOC38_00669	529		yes	1587	6	1.13422						0.111	67	N	0	nucl	0	o	0.01	0	0	o	528,^(X{5,70})[LI]XAR,LFQESLLAR,43,51, | 528,^(X{5,70})[RKH]X[LMIFYW]X,VPPNARDFL,19,27,	528,[LI]XAR,LIAR,107,110, | 528,[RKH]X[LMIFYW]X,HNLA,508,511, | 528,RXLR,RPLR,258,261,	not_sec	2	P:GO:0006281; F:GO:0003824	-	-	P:DNA repair; F:catalytic activity	pre-mrna splicing factor	0	20	1	2279048	2280634	+	FOC38T_00669	FOC38G_00669	2918844	Scaffold_0001	core	43.2138	93.4598
FOC38_00670	303		yes	2121	2	0.660066				SURF4	SURF4,PF02077.10,1.90E-96,	0.171	23	N	0	plas	8	i59-77o97-117i124-143o149-168i188-206o212-232i239-258o270-290i	144.3	0.42	7	o96-118i125-144o148-167i187-206o210-232i239-258o273-295i	302,^(X{5,70})[RKH]X[LMIFYW]X,FLEQIRPYT,31,39,	302,[RKH]X[LMIFYW]X,KDFA,265,268, | 302,[YFW]XC,FSC,110,112,	not_sec	3	C:GO:0030134; C:GO:0016021; P:GO:0006888	-	-	C:ER to Golgi transport vesicle; C:integral to membrane; P:ER to Golgi vesicle-mediated transport	surf4 family protein	4.439e-173	20	4	2281631	2282726	+	FOC38T_00670	FOC38G_00670	2918844	Scaffold_0001	core	43.2138	93.4598
FOC38_00671	610		yes	4311	7	1.14754						0.112	13	N	0	plas	14	i88-112o124-144i156-173o185-203i215-237o243-265i286-319o331-352i364-386o406-428i435-454o460-482i494-521o575-593i	307.99	0	14	i87-109o124-143i156-175o180-202i215-237o247-269i290-312o327-349i368-390o405-427i432-454o469-491i498-520o571-593i	609,^(X{5,70})[RKH]X[LMIFYW]X,KEATAGALP,46,54,	609,[RKH]X[LMIFYW]X,KGLV,605,608,	not_sec	2	C:GO:0016020; P:GO:0044765	-	-	C:membrane; P:single-organism transport	siderophore iron transporter mirb	0	20	3	2284346	2286280	-	FOC38T_00671	FOC38G_00671	2918844	Scaffold_0001	core	43.2138	93.4598
FOC38_00672	195		yes	585	2	1.02564	CBM26	Acetyltransf_3	Acetyltransferase (GNAT) domain. This domain catalyzes N-acetyltransferase reactions.	Acetyltransf_1|Acetyltransf_3	Acetyltransf_1,PF00583.19,6.80E-06, | Acetyltransf_3,PF13302.1,3.30E-33,	0.108	45	N	0	mito	0	o	0.27	0.06	0	o	194,^(X{5,70})[RKH]X[LMIFYW]X,SRLELRPLG,9,17,	194,[RKH]X[LMIFYW]X,RTFH,159,162,	not_sec	2	F:GO:0008080; P:GO:0042967	-	-	F:N-acetyltransferase activity; P:acyl-carrier-protein biosynthetic process	gcn5-related n-acetyltransferase	2.46724e-111	20	1	2287920	2288504	-	FOC38T_00672	FOC38G_00672	2918844	Scaffold_0001	core	43.2138	93.4598
FOC38_00673	1346		yes	4095	11	0.817236				ABC_membrane|ABC_membrane|ABC_tran|ABC_tran	ABC_membrane,PF00664.18,2.40E-66, | ABC_membrane,PF00664.18,2.40E-66, | ABC_tran,PF00005.22,6.40E-67, | ABC_tran,PF00005.22,6.40E-67,	0.133	40	N	0	plas	13	o16-34i41-65o108-128i180-198o204-223i283-307o327-352i754-782o802-828i872-896o902-923i987-1006o1021-1042i	277.09	29.58	11	i41-63o107-129i180-199o204-226i283-305o760-782i802-824o870-892i899-921o986-1008i1021-1043o	1345,^(X{5,70})[RKH]X[LMIFYW]X,TEKPKRSFL,10,18,	1345,[LI]XAR,LIAR,436,439, | 1345,[RKH]X[LMIFYW]X,HRLH,1300,1303,	not_sec	6	P:GO:0055085; C:GO:0016021; F:GO:0042626; P:GO:0006200; F:GO:0005524; C:GO:0005886	-	-	P:transmembrane transport; C:integral to membrane; F:ATPase activity, coupled to transmembrane movement of substances; P:ATP catabolic process; F:ATP binding; C:plasma membrane	abc multidrug transporter	0	20	2	2290422	2294526	+	FOC38T_00673	FOC38G_00673	2918844	Scaffold_0001	core	43.2138	93.4598
FOC38_00674	560		yes	2711	9	1.60714				HeLo	HeLo,PF14479.1,2.20E-39,	0.489	26	N	Y	cyto	0	n4-15c25/26o	1.07	0.87	0	o	559,^(X{5,70})[RKH]X[LMIFYW]X,FDGCVRAYS,19,27,	559,[LI]XAR,LRAR,158,161, | 559,[RKH]X[LMIFYW]X,KVIE,545,548, | 559,RXLR,RDLR,175,178,	not_sec	3	F:GO:0004672; P:GO:0006468; F:GO:0005524	-	-	F:protein kinase activity; P:protein phosphorylation; F:ATP binding	hypothetical protein FOXB_08433 [Fusarium oxysporum Fo5176]	0	20	3	2294939	2296760	+	FOC38T_00674	FOC38G_00674	2918844	Scaffold_0001	core	43.2138	93.4598
FOC38_00675	659		yes	3491	10	1.51745				DSPc|DSPn|Y_phosphatase	DSPc,PF00782.15,9.00E-17, | DSPn,PF14671.1,6.60E-43, | Y_phosphatase,PF00102.22,1.50E-06,	0.118	24	N	0	mito	0	o	0.11	0.01	0	o	658,^(X{5,70})[RKH]X[LMIFYW]X,RLYLASYIQ,48,56,	658,[RKH]X[LMIFYW]X,RTIE,522,525, | 658,RXLR,RRLR,428,431,	not_sec	5	F:GO:0004725; F:GO:0008138; P:GO:0007096; P:GO:0035335; P:GO:0006570	EC:3.1.3.48	(3.1) Acting on ester bonds	F:protein tyrosine phosphatase activity; F:protein tyrosine/serine/threonine phosphatase activity; P:regulation of exit from mitosis; P:peptidyl-tyrosine dephosphorylation; P:tyrosine metabolic process	tyrosine-protein phosphatase cdc14	0	20	2	2297449	2299480	-	FOC38T_00675	FOC38G_00675	2918844	Scaffold_0001	core	43.2138	93.4598
FOC38_00676	125		yes	452	2	1.6				Pcc1	Pcc1,PF09341.5,7.60E-24,	0.112	34	N	0	nucl	0	o	0	0	0	o	124,^(X{5,70})[RKH]X[LMIFYW]X,ATTALKAIQ,38,46, | 124,^(X{5,70})[YFW]XC,IPDPEFPC,4,11,	124,[RKH]X[LMIFYW]X,RMLR,92,95, | 124,RXLR,RMLR,92,95, | 124,[YFW]XC,FPC,9,11,	not_sec									2	2301033	2301493	+	FOC38T_00676	FOC38G_00676	2918844	Scaffold_0001	core	43.2138	93.4598
FOC38_00677	657		yes	3405		0				HLH	HLH,PF00010.21,2.50E-10,	0.124	37	N	0	nucl	0	o	0	0	0	o	656,^(X{5,70})[RKH]X[LMIFYW]X,GEDDFHQFL,17,25,	656,[RKH]X[LMIFYW]X,RRLE,641,644,	not_sec	1	F:GO:0046983	-	-	F:protein dimerization activity	phosphorus acquisition-controlling protein	0	20	2	2301974	2304006	-	FOC38T_00677	FOC38G_00677	2918844	Scaffold_0001	core	43.2138	93.4598
FOC38_00678	659		yes	3510	4	0.60698				NTF2|TAP_C	NTF2,PF02136.15,5.40E-07, | TAP_C,PF03943.8,6.30E-15,	0.111	56	N	0	nucl	0	o	0	0	0	o		658,[RKH]X[LMIFYW]X,RTYS,580,583,	not_sec	2	P:GO:0051028; C:GO:0005634	-	-	P:mRNA transport; C:nucleus	mrna export factor mex67	0	20	3	2315666	2317854	-	FOC38T_00678	FOC38G_00678	2918844	Scaffold_0001	core	43.2138	93.4598
FOC38_00679	1092		yes	3276	7	0.641026	CE11	DEAD/Helicase_C	DEAD/DEAH box helicase. Members of this family include the DEAD and DEAH box helicases. Helicases are involved in unwinding nucleic acids. The DEAD box helicases are involved in various aspects of RNA metabolism, including nuclear transcription, pre mRNA splicing, ribosome biogenesis, nucleocytoplasmic transport, translation, RNA decay and organellar gene expression./Helicase conserved C-terminal…	DEAD|Helicase_C|ResIII	DEAD,PF00270.24,3.40E-21, | Helicase_C,PF00271.26,9.80E-20, | ResIII,PF04851.10,8.00E-20,	0.11	57	N	0	nucl	0	o	3.67	0	0	o	1091,^(X{5,70})[RKH]X[LMIFYW]X,GQGNRKALH,28,36,	1091,[RKH]X[LMIFYW]X,KPFY,1032,1035, | 1091,RXLR,RQLR,800,803,	not_sec	3	F:GO:0008026; F:GO:0003677; F:GO:0005524	-	-	F:ATP-dependent helicase activity; F:DNA binding; F:ATP binding	atp-dependent dna helicase mph1	0	20	1	2319112	2322387	+	FOC38T_00679	FOC38G_00679	2918844	Scaffold_0001	core	43.2138	93.4598
FOC38_00680	197		yes	660		0						0.136	34	N	0	extr	3	o20-40i61-81o87-105i	83.02	24.85	3	i13-35o61-80i87-109o	196,^(X{5,70})[RKH]X[LMIFYW]X,SNSASHGLT,43,51,	196,[RKH]X[LMIFYW]X,HSYI,163,166,	not_sec									2	2323568	2324378	+	FOC38T_00680	FOC38G_00680	2918844	Scaffold_0001	core	43.2138	93.4598
FOC38_00681	1852		yes	23776	20	1.07991				Ank|Ank|Ank|Ank|Ank_2|Ank_2|Ank_2|Ank_2|Ank_3|Ank_4	Ank,PF00023.25,5.50E-43, | Ank,PF00023.25,5.50E-43, | Ank,PF00023.25,5.50E-43, | Ank,PF00023.25,5.50E-43, | Ank_2,PF12796.2,1.60E-57, | Ank_2,PF12796.2,1.60E-57, | Ank_2,PF12796.2,1.60E-57, | Ank_2,PF12796.2,1.60E-57, | Ank_3,PF13606.1,1.00E-39, | Ank_4,P	0.11	42	N	0	nucl	0	o	0.04	0	0	o	1851,^(X{5,70})[RKH]X[LMIFYW]X,HSELAKYIF,11,19,	1851,[LI]XAR,LTAR,558,561, | 1851,RGD,RGD,575,577, | 1851,[RKH]X[LMIFYW]X,RYFS,1778,1781, | 1851,RXLR,RKLR,156,159,	not_sec									7	2324677	2330584	-	FOC38T_00681	FOC38G_00681	2918844	Scaffold_0001	core	43.2138	93.4598
FOC38_00682	1669		yes	5007	16	0.958658	CE11	DEAD/Helicase_C/RQC	DEAD/DEAH box helicase. Members of this family include the DEAD and DEAH box helicases. Helicases are involved in unwinding nucleic acids. The DEAD box helicases are involved in various aspects of RNA metabolism, including nuclear transcription, pre mRNA splicing, ribosome biogenesis, nucleocytoplasmic transport, translation, RNA decay and organellar gene expression./Helicase conserved C-terminal…	DEAD|Helicase_C|HRDC|RQC	DEAD,PF00270.24,1.70E-20, | Helicase_C,PF00271.26,3.90E-19, | HRDC,PF00570.18,5.70E-05, | RQC,PF09382.5,3.70E-12,	0.175	21	N	0	nucl	0	o	0	0	0	o		1668,[LI]XAR,ITAR,1080,1083, | 1668,[RKH]X[LMIFYW]X,KTLK,1656,1659, | 1668,RXLR,RILR,1519,1522, | 1668,[YFW]XC,FRC,828,830,	not_sec	7	P:GO:0006310; P:GO:0006281; F:GO:0003676; P:GO:0006260; F:GO:0005524; F:GO:0043140; C:GO:0005657	-	-	P:DNA recombination; P:DNA repair; F:nucleic acid binding; P:DNA replication; F:ATP binding; F:ATP-dependent 3'-5' DNA helicase activity; C:replication fork	family atp-dependent dna helicase	0	20	1	2331901	2336907	+	FOC38T_00682	FOC38G_00682	2918844	Scaffold_0001	core	43.2138	93.4598
FOC38_00683	1086		yes	3258	2	0.184162				KAR9	KAR9,PF08580.5,9.00E-146,	0.111	37	N	0	nucl	0	o	0.01	0	0	o		1085,[LI]XAR,LFAR,605,608, | 1085,[RKH]X[LMIFYW]X,RRIS,1042,1045,	not_sec									1	2337927	2341184	-	FOC38T_00683	FOC38G_00683	2918844	Scaffold_0001	core	43.2138	93.4598
FOC38_00684	535		yes	1605	4	0.747664						0.115	36	N	0	nucl	0	o	0.01	0	0	o	534,^(X{5,70})[RKH]X[LMIFYW]X,CPELSRCLS,29,37, | 534,^(X{5,70})[YFW]XC,DQTPSFRC,6,13,	534,[RKH]X[LMIFYW]X,RELE,530,533, | 534,[YFW]XC,YRC,473,475,	not_sec									1	2344942	2346546	+	FOC38T_00684	FOC38G_00684	2918844	Scaffold_0001	core	43.2138	93.4598
FOC38_00685	351		yes	1053	2	0.569801				HSP20	HSP20,PF00011.16,6.00E-12,	0.168	28	N	0	cyto	0	o	0	0	0	o		350,[RKH]X[LMIFYW]X,HKID,345,348,	not_sec	1	P:GO:0006950	-	-	P:response to stress	hsp20-like protein	5.50727e-142	20	1	2347297	2348349	-	FOC38T_00685	FOC38G_00685	2918844	Scaffold_0001	core	43.2138	93.4598
FOC38_00686	334		yes	2777	3	0.898204	CE10	Abhydrolase_3	alpha/beta hydrolase fold. This catalytic domain is found in a very wide range of enzymes.	Abhydrolase_3	Abhydrolase_3,PF07859.8,6.20E-38,	0.112	24	N	0	cyto	0	o	0	0	0	o	333,^(X{5,70})[RKH]X[LMIFYW]X,PKPDAAALS,52,60,	333,[RKH]X[LMIFYW]X,KWLL,328,331,	not_sec	2	F:GO:0016787; P:GO:0008152	-	-	F:hydrolase activity; P:metabolic process	lipase 2	0	20	4	2349524	2350675	-	FOC38T_00686	FOC38G_00686	2918844	Scaffold_0001	core	43.2138	93.4598
FOC38_00687	77		yes	346	6	7.79221				COX17	COX17,PF05051.8,9.80E-20,	0.147	27	N	0	nucl	0	o	0.01	0.01	0	o	76,^(X{5,70})[RKH]X[LMIFYW]X,PAADCKSLI,54,62,	76,[RKH]X[LMIFYW]X,KSLI,59,62,	not_sec	4	C:GO:0005758; P:GO:0006825; P:GO:0044763; F:GO:0016531	-	-	C:mitochondrial intermembrane space; P:copper ion transport; P:single-organism cellular process; F:copper chaperone activity	cox17 protein	8.28571e-37	20	3	2351465	2351812	+	FOC38T_00687	FOC38G_00687	2918844	Scaffold_0001	core	43.2138	93.4598
FOC38_00688	126		yes	847		0						0.112	27	N	0	nucl	0	o	0	0	0	o	125,^(X{5,70})[RKH]X[LMIFYW]X,AKAQGRLLQ,21,29,	125,[RKH]X[LMIFYW]X,RLIN,98,101,	not_sec									3	2352175	2352666	-	FOC38T_00688	FOC38G_00688	2918844	Scaffold_0001	core	43.2138	93.4598
FOC38_00689	538		yes	5507	7	1.30112				Cpn60_TCP1	Cpn60_TCP1,PF00118.19,7.80E-138,	0.121	44	N	0	cyto	0	o	0.01	0	0	o	537,^(X{5,70})[RKH]X[LMIFYW]X,MLVNLSGAQ,86,94,	537,[RKH]X[LMIFYW]X,KMIL,525,528, | 537,[YFW]XC,FIC,333,335,	not_sec	5	P:GO:0006457; C:GO:0005832; P:GO:0043581; F:GO:0005524; F:GO:0051082	-	-	P:protein folding; C:chaperonin-containing T-complex; P:mycelium development; F:ATP binding; F:unfolded protein binding	t-complex protein 1 subunit delta	0	20	4	2353047	2354816	-	FOC38T_00689	FOC38G_00689	2918844	Scaffold_0001	core	43.2138	93.4598
FOC38_00690	486		yes	2171	9	1.85185				AAA	AAA,PF00004.24,1.20E-40,	0.129	16	N	0	mito	0	o	0	0	0	o	485,^(X{5,70})[RKH]X[LMIFYW]X,WNCQPRNFG,28,36, | 485,^(X{5,70})[YFW]XC,CPTPPWNC,23,30,	485,[LI]XAR,IRAR,449,452, | 485,[RKH]X[LMIFYW]X,KVIK,467,470, | 485,[YFW]XC,WNC,28,30,	not_sec	7	C:GO:0005737; F:GO:0008233; P:GO:0030163; F:GO:0005524; C:GO:0000502; F:GO:0017111; P:GO:0006508	EC:3.6.1.15	(3.6) Acting on acid anhydrides	C:cytoplasm; F:peptidase activity; P:protein catabolic process; F:ATP binding; C:proteasome complex; F:nucleoside-triphosphatase activity; P:proteolysis	26s protease regulatory subunit 7	0	20	4	2354865	2356760	+	FOC38T_00690	FOC38G_00690	2918844	Scaffold_0001	core	43.2138	93.4598
FOC38_00691	362		yes	3389	5	1.38122				Cytochrom_C1	Cytochrom_C1,PF02167.10,1.60E-80,	0.178	35	N	0	mito	1	o318-336i	14.45	0	0	o	361,^(X{5,70})[RKH]X[LMIFYW]X,CLRSTRTFN,6,14,	361,[LI]XAR,IKAR,230,233, | 361,[RKH]X[LMIFYW]X,RKIA,347,350,	not_sec	7	C:GO:0005750; F:GO:0005506; F:GO:0020037; C:GO:0016021; F:GO:0045153; P:GO:0022900; P:GO:0006118	-	-	C:mitochondrial respiratory chain complex III; F:iron ion binding; F:heme binding; C:integral to membrane; F:electron transporter, transferring electrons within CoQH2-cytochrome c reductase complex activity; P:electron transport chain; P:electron transpor	cytochrome mitochondrial precursor	0	20	4	2358975	2360279	-	FOC38T_00691	FOC38G_00691	2918844	Scaffold_0001	core	43.2138	93.4598
FOC38_00692	419		yes	1449	2	0.477327				LRR_6|LRR_6	LRR_6,PF13516.1,1.80E-11, | LRR_6,PF13516.1,1.80E-11,	0.12	59	N	0	cyto	0	o	0.25	0.01	0	o	418,^(X{5,70})[RKH]X[LMIFYW]X,VGACKLLGE,47,55,	418,[RKH]X[LMIFYW]X,KKLE,411,414,	not_sec									2	2361063	2362377	+	FOC38T_00692	FOC38G_00692	2918844	Scaffold_0001	core	43.2138	93.4598
FOC38_00693	316		yes	1305	1	0.316456				Proteasome|Proteasome|Proteasome_A_N	Proteasome,PF00227.21,1.40E-45, | Proteasome,PF00227.21,1.40E-45, | Proteasome_A_N,PF10584.4,4.40E-10,	0.119	29	N	0	cyto	0	o	0.07	0	0	o	315,^(X{5,70})[RKH]X[LMIFYW]X,FSPDGRNFQ,36,44,	315,[RKH]X[LMIFYW]X,KELR,281,284,	not_sec	5	C:GO:0005737; C:GO:0019773; P:GO:0006511; C:GO:0005634; F:GO:0004298	EC:3.4.25.0	(3.4) Acting on peptide bonds (peptide hydrolases)	C:cytoplasm; C:proteasome core complex, alpha-subunit complex; P:ubiquitin-dependent protein catabolic process; C:nucleus; F:threonine-type endopeptidase activity	proteasome component c1	2.89249e-153	20	3	2365313	2367006	+	FOC38T_00693	FOC38G_00693	2918844	Scaffold_0001	core	43.2138	93.4598
FOC38_00694	1012		yes	5057	7	0.6917				DNA_pol_phi	DNA_pol_phi,PF04931.8,6.50E-48,	0.111	48	N	0	nucl	0	o	2.05	0	0	o		1011,[LI]XAR,LAAR,894,897, | 1011,[RKH]X[LMIFYW]X,HAYA,944,947,	not_sec	5	F:GO:0003887; P:GO:0006351; F:GO:0003677; P:GO:0006260; C:GO:0042575	EC:2.7.7.7	(2.7) Transferring phosphorous-containing groups	F:DNA-directed DNA polymerase activity; P:transcription, DNA-dependent; F:DNA binding; P:DNA replication; C:DNA polymerase complex	dna polymerase	0	20	2	2367159	2370241	-	FOC38T_00694	FOC38G_00694	2918844	Scaffold_0001	core	43.2138	93.4598
FOC38_00695	563		yes	2853	8	1.42096				Rhodanese	Rhodanese,PF00581.15,2.20E-12,	0.112	62	N	0	nucl	0	o	0	0	0	o		562,[LI]XAR,LMAR,434,437, | 562,[RKH]X[LMIFYW]X,RRMA,557,560, | 562,[YFW]XC,FHC,423,425,	not_sec	5	F:GO:0004725; C:GO:0005622; P:GO:0035335; P:GO:0000087; P:GO:0006570	EC:3.1.3.48	(3.1) Acting on ester bonds	F:protein tyrosine phosphatase activity; C:intracellular; P:peptidyl-tyrosine dephosphorylation; P:M phase of mitotic cell cycle; P:tyrosine metabolic process	m-phase inducer phosphatase	0	20	4	2389224	2391087	+	FOC38T_00695	FOC38G_00695	2918844	Scaffold_0001	core	43.2138	93.4598
FOC38_00696	554		yes	3307	8	1.44404				CwfJ_C_1|CwfJ_C_2	CwfJ_C_1,PF04677.10,5.50E-23, | CwfJ_C_2,PF04676.9,4.20E-25,	0.121	19	N	0	cyto	0	o	0.01	0	0	o	553,^(X{5,70})[RKH]X[LMIFYW]X,LEPAFKKLA,16,24,	553,[RK]CXXC(X{6,18})H,RCYFCLSNPNLSAH,304,317, | 553,[RKH]X[LMIFYW]X,KEWD,539,542, | 553,[YFW]XC,YFC,306,308,	not_sec									2	2392565	2394282	-	FOC38T_00696	FOC38G_00696	2918844	Scaffold_0001	core	43.2138	93.4598
FOC38_00697	2645		yes	9317	24	0.907372				DRIM	DRIM,PF07539.7,8.50E-42,	0.107	49	N	0	plas	2	o1771-1788i1800-1818o	0.79	0	0	o	2644,^(X{5,70})[RKH]X[LMIFYW]X,DLGVRFEKH,132,140,	2644,[LI]XAR,LMAR,1906,1909, | 2644,[RKH]X[LMIFYW]X,KVMR,2635,2638, | 2644,[YFW]XC,FAC,1109,1111,	not_sec									2	2394592	2402576	+	FOC38T_00697	FOC38G_00697	2918844	Scaffold_0001	core	43.2138	93.4598
FOC38_00698	297		yes	1047	3	1.0101				ICL|PEP_mutase	ICL,PF00463.16,1.00E-21, | PEP_mutase,PF13714.1,5.30E-47,	0.14	39	N	0	cysk	0	o	9.7	1.59	0	o	296,^(X{5,70})[RKH]X[LMIFYW]X,TITAGKLLR,11,19,	296,[LI]XAR,IIAR,165,168, | 296,[RKH]X[LMIFYW]X,RILN,291,294,	not_sec	2	F:GO:0046421; P:GO:0008152	EC:4.1.3.30	(4.1) Carbon-carbon lyases	F:methylisocitrate lyase activity; P:metabolic process	carboxyphosphonoenolpyruvate	3.08298e-149	20	2	2403198	2404135	+	FOC38T_00698	FOC38G_00698	2918844	Scaffold_0001	core	43.2138	93.4598
FOC38_00699	507		yes	3510	15	2.95858	GT48	MFS_1	Major Facilitator Superfamily.	MFS_1	MFS_1,PF07690.11,1.70E-12,	0.121	37	N	0	plas	8	i24-44o56-75i126-146o166-183i190-209o215-237i249-269o281-301i	163.03	28.74	7	o24-46i53-75o129-151i192-214o219-241i248-270o280-302i	506,^(X{5,70})[RKH]X[LMIFYW]X,SVAPWRCLF,49,57, | 506,^(X{5,70})[YFW]XC,GSVAPWRC,48,55,	506,[RKH]X[LMIFYW]X,HRIA,465,468, | 506,[YFW]XC,FSC,133,135,	not_sec	2	P:GO:0055085; C:GO:0016021	-	-	P:transmembrane transport; C:integral to membrane	mfs transporter	1.5009e-146	20	4	2404281	2406391	-	FOC38T_00699	FOC38G_00699	2918844	Scaffold_0001	core	43.2138	93.4598
FOC38_00700	308		yes	924	5	1.62338				MmgE_PrpD|MmgE_PrpD	MmgE_PrpD,PF03972.9,4.40E-18, | MmgE_PrpD,PF03972.9,4.40E-18,	0.132	60	N	0	cyto_nucl	0	o	0.13	0.09	0	o	307,^(X{5,70})[RKH]X[LMIFYW]X,VCTRAKYLI,31,39,	307,[RKH]X[LMIFYW]X,RDIV,266,269,	not_sec	2	F:GO:0047547; P:GO:0019543	EC:4.2.1.79	(4.2) Carbon-oxygen lyases	F:2-methylcitrate dehydratase activity; P:propionate catabolic process	family protein	1.07682e-118	20	1	2407232	2408155	+	FOC38T_00700	FOC38G_00700	2918844	Scaffold_0001	core	43.2138	93.4598
FOC38_00701	581		yes	3393	8	1.37694				SNF5	SNF5,PF04855.7,7.10E-84,	0.13	20	N	0	mito	0	o	0.01	0.01	0	o	580,^(X{5,70})[RKH]X[LMIFYW]X,YAPRLRAYN,13,21,	580,[RKH]X[LMIFYW]X,KNIH,571,574, | 580,RXLR,RRLR,446,449, | 580,RXLR(X{5,30})EER,RRLRRETARFSSTTGMLGGTPFGAPMEVEEER,446,477, | 580,[YFW]XC,WRC,527,529,	not_sec	8	F:GO:0008270; C:GO:0000228; P:GO:0006355; F:GO:0043565; F:GO:0003700; P:GO:0006338; C:GO:0005667; P:GO:0045449	-	-	F:zinc ion binding; C:nuclear chromosome; P:regulation of transcription, DNA-dependent; F:sequence-specific DNA binding; F:sequence-specific DNA binding transcription factor activity; P:chromatin remodeling; C:transcription factor complex; P:regulation of	rsc complex subunit	0	20	2	2411492	2413282	+	FOC38T_00701	FOC38G_00701	2918844	Scaffold_0001	core	43.2138	93.4598
FOC38_00702	515		yes	3330	24	4.66019	GH7/CBM1	Glyco_hydro_7/CBM_1	Glycosyl hydrolase family 7. /Fungal cellulose binding domain.	CBM_1|Glyco_hydro_7	CBM_1,PF00734.13,5.50E-14, | Glyco_hydro_7,PF00840.15,3.40E-213,	0.6	18	Y	Y	extr	0	n4-12c17/18o	0.05	0	0	o		514,[RKH]X[LMIFYW]X,KKIN,504,507, | 514,[YFW]XC,FTC,501,503,	sec_all	6	F:GO:0016162; F:GO:0030248; P:GO:0030245; C:GO:0005576; P:GO:0005982; P:GO:0005985	EC:3.2.1.91	(3.2) Glycosylases	F:cellulose 1,4-beta-cellobiosidase activity; F:cellulose binding; P:cellulose catabolic process; C:extracellular region; P:starch metabolic process; P:sucrose metabolic process	exoglucanase type c precursor	0	20	3	2416320	2417992	+	FOC38T_00702	FOC38G_00702	2918844	Scaffold_0001	core	43.2138	93.4598
FOC38_00703	506		yes	3057	8	1.58103	GT48	Sugar_tr/MFS_1	Sugar (and other) transporter. /Major Facilitator Superfamily.	MFS_1|Sugar_tr	MFS_1,PF07690.11,2.90E-30, | Sugar_tr,PF00083.19,9.20E-103,	0.138	18	N	0	plas	11	i7-25o52-72i84-103o109-133i145-165o177-199i265-283o303-323i330-352o358-376i430-449o	206.93	28.84	10	i7-25o52-74i79-101o111-133i145-167o182-199i301-320o330-352i365-387o431-450i	505,^(X{5,70})[RKH]X[LMIFYW]X,MPSKTRVYN,1,9,	505,[RKH]X[LMIFYW]X,KGIS,453,456, | 505,[YFW]XC,FAC,165,167,	not_sec	4	F:GO:0022891; C:GO:0016021; P:GO:0055085; P:GO:0008643	-	-	F:substrate-specific transmembrane transporter activity; C:integral to membrane; P:transmembrane transport; P:carbohydrate transport	sugar transporter	0	20	3	2418758	2420382	-	FOC38T_00703	FOC38G_00703	2918844	Scaffold_0001	core	43.2138	93.4598
FOC38_00704	582		yes	8837	10	1.71821				Fungal_trans|Zn_clus	Fungal_trans,PF04082.13,6.20E-07, | Zn_clus,PF00172.13,2.70E-07,	0.21	27	N	0	mito	0	o	0.04	0	0	o	581,^(X{5,70})[RKH]X[LMIFYW]X,ARGKERSYV,58,66,	581,[RKH]X[LMIFYW]X,RGIP,571,574, | 581,RXLR,RSLR,510,513, | 581,[YFW]XC,FPC,201,203,	not_sec	6	P:GO:0006357; F:GO:0008270; F:GO:0046872; F:GO:0000981; F:GO:0003677; C:GO:0005634	-	-	P:regulation of transcription from RNA polymerase II promoter; F:zinc ion binding; F:metal ion binding; F:sequence-specific DNA binding RNA polymerase II transcription factor activity; F:DNA binding; C:nucleus	zn 2cys6 cluster transcripitional activator	0	20	6	2423211	2425401	-	FOC38T_00704	FOC38G_00704	2918844	Scaffold_0001	core	43.2138	93.4598
FOC38_00705	937		yes	5244	14	1.49413				Fungal_trans|Zn_clus	Fungal_trans,PF04082.13,1.40E-17, | Zn_clus,PF00172.13,1.70E-06,	0.109	48	N	0	nucl	0	o	0.17	0	0	o	936,^(X{5,70})[RKH]X[LMIFYW]X,MGHPQHHMV,23,31,	936,[LI]XAR,LAAR,344,347, | 936,[RKH]X[LMIFYW]X,RPLP,826,829,	not_sec	6	P:GO:0006357; F:GO:0008270; F:GO:0046872; F:GO:0000981; F:GO:0003677; C:GO:0005634	-	-	P:regulation of transcription from RNA polymerase II promoter; F:zinc ion binding; F:metal ion binding; F:sequence-specific DNA binding RNA polymerase II transcription factor activity; F:DNA binding; C:nucleus	fungal specific transcription factor domain-containing protein	0	20	4	2428144	2431118	+	FOC38T_00705	FOC38G_00705	2918844	Scaffold_0001	core	43.2138	93.4598
FOC38_00706	677		yes	2031	10	1.4771						0.11	64	N	0	nucl	0	o	0.01	0	0	o	676,^(X{5,70})[RKH]X[LMIFYW]X,DLLKIRRLV,29,37,	676,[LI]XAR,IEAR,579,582, | 676,[RKH]X[LMIFYW]X,RNLE,670,673,	not_sec									1	2431484	2433514	-	FOC38T_00706	FOC38G_00706	2918844	Scaffold_0001	core	43.2138	93.4598
FOC38_00707	541		yes	5828	9	1.66359				Aminotran_5	Aminotran_5,PF00266.14,4.80E-11,	0.111	66	N	0	cyto	0	o	0.26	0.01	0	o	540,^(X{5,70})[LI]XAR,HGGATIYAR,51,59, | 540,^(X{5,70})[RKH]X[LMIFYW]X,EQRSERDIH,14,22,	540,[LI]XAR,IYAR,56,59, | 540,[RKH]X[LMIFYW]X,RDLV,534,537, | 540,[YFW]XC,FTC,253,255,	not_sec	3	P:GO:0008152; F:GO:0030170; F:GO:0003824	-	-	P:metabolic process; F:pyridoxal phosphate binding; F:catalytic activity	molybdenum cofactor sulfurase	0	20	6	2434820	2436715	-	FOC38T_00707	FOC38G_00707	2918844	Scaffold_0001	core	43.2138	93.4598
FOC38_00708	264	SSP	yes	1316	4	1.51515				Sod_Cu	Sod_Cu,PF00080.15,2.80E-13,	0.783	21	Y	Y	extr	0	n5-15c20/21o	2.96	0.18	0	o	263,^(X{5,70})[RKH]X[LMIFYW]X,IDGNVKGFI,54,62,	263,[RKH]X[LMIFYW]X,KPIS,228,231,	sec_all	4	F:GO:0046872; P:GO:0006801; F:GO:0004784; P:GO:0055114	EC:1.15.1.1	(1.1) Acting on the CH-OH group of donors	F:metal ion binding; P:superoxide metabolic process; F:superoxide dismutase activity; P:oxidation-reduction process	superoxide dismutase	2.76941e-147	20	2	2438150	2438990	-	FOC38T_00708	FOC38G_00708	2918844	Scaffold_0001	core	43.2138	93.4598
FOC38_00709	88		yes	491	2	2.27273						0.409	29	N	0	plas	2	i7-31o55-75i	44.91	29.56	2	i7-29o54-76i	87,^(X{5,70})[YFW]XC,SAFNAWSC,6,13,	87,[YFW]XC,WSC,11,13,	not_sec									3	2441019	2441419	+	FOC38T_00709	FOC38G_00709	2918844	Scaffold_0001	core	43.2138	93.4598
FOC38_00710	299		yes	2064	4	1.33779	GH92	adh_short/adh_short_C2	short chain dehydrogenase. This family contains a wide variety of dehydrogenases./Enoyl-(Acyl carrier protein) reductase.	adh_short|adh_short_C2|KR	adh_short,PF00106.20,1.40E-26, | adh_short_C2,PF13561.1,1.60E-27, | KR,PF08659.5,3.20E-09,	0.111	56	N	0	cyto	0	o	0.19	0.03	0	o	298,^(X{5,70})[RKH]X[LMIFYW]X,NFKNEKDIP,5,13,	298,[RKH]X[LMIFYW]X,KQFT,253,256,	not_sec	3	F:GO:0016491; P:GO:0055114; F:GO:0000166	-	-	F:oxidoreductase activity; P:oxidation-reduction process; F:nucleotide binding	3-oxoacyl-(acyl-carrier-protein) reductase	1.58978e-175	20	4	2442493	2443551	+	FOC38T_00710	FOC38G_00710	2918844	Scaffold_0001	core	43.2138	93.4598
FOC38_00711	784		yes	9367	5	0.637755				CUE|VPS9	CUE,PF02845.11,5.70E-08, | VPS9,PF02204.13,3.10E-31,	0.109	67	N	0	nucl	0	o	0	0	0	o		783,[RKH]X[LMIFYW]X,HALS,714,717,	not_sec									5	2447420	2449967	+	FOC38T_00711	FOC38G_00711	2918844	Scaffold_0001	core	43.2138	93.4598
FOC38_00712	371		yes	1113	4	1.07817				RNA_ligase	RNA_ligase,PF09414.5,2.50E-11,	0.123	37	N	0	mito	0	o	0.37	0.36	0	o	370,^(X{5,70})[RKH]X[LMIFYW]X,APLAPKIIG,63,71, | 370,^(X{5,70})[YFW]XC,ATVGGWTC,26,33,	370,[RKH]X[LMIFYW]X,KAIS,358,361, | 370,[YFW]XC,WTC,31,33,	not_sec									1	2450715	2451827	+	FOC38T_00712	FOC38G_00712	2918844	Scaffold_0001	core	43.2138	93.4598
FOC38_00713	768		yes	2717	7	0.911458				TRP|TRP_N	TRP,PF06011.7,8.00E-127, | TRP_N,PF14558.1,2.60E-34,	0.883	27	Y	Y	plas	7	n13-21c26/27o361-392i413-433o439-461i501-521o527-546i558-577o589-618i	169.57	2.9	7	o360-382i413-435o439-461i501-520o530-547i554-576o596-618i		767,[LI]XAR,LDAR,643,646, | 767,[RKH]X[LMIFYW]X,RNLT,704,707, | 767,[YFW]XC,FLC,540,542,	not_sec									2	2452171	2454526	-	FOC38T_00713	FOC38G_00713	2918844	Scaffold_0001	core	43.2138	93.4598
FOC38_00714	1159		yes	3477	14	1.20794				zf-C2H2	zf-C2H2,PF00096.21,4.00E-05,	0.109	43	N	0	nucl	0	o	0	0	0	o		1158,RGD,RGD,508,510, | 1158,[RKH]X[LMIFYW]X,RRMA,1152,1155, | 1158,RXLR,RDLR,462,465, | 1158,[YFW]XC,WTC,837,839,	not_sec	2	F:GO:0008270; C:GO:0005622	-	-	F:zinc ion binding; C:intracellular	c2h2 finger domain-containing protein	0	20	1	2457721	2461197	-	FOC38T_00714	FOC38G_00714	2918844	Scaffold_0001	core	43.2138	93.4598
FOC38_00715	428		yes	2932	7	1.63551				Zn_clus	Zn_clus,PF00172.13,1.10E-06,	0.111	48	N	0	nucl	0	o	0.02	0	0	o	427,^(X{5,70})[RKH]X[LMIFYW]X,SLGQDHGLD,45,53,	427,[RKH]X[LMIFYW]X,RQFE,325,328,	not_sec	4	F:GO:0000981; P:GO:0006357; C:GO:0005634; F:GO:0008270	-	-	F:sequence-specific DNA binding RNA polymerase II transcription factor activity; P:regulation of transcription from RNA polymerase II promoter; C:nucleus; F:zinc ion binding	fungal zn binuclear cluster domain containing protein	0	20	3	2466850	2468241	-	FOC38T_00715	FOC38G_00715	2918844	Scaffold_0001	core	43.2138	93.4598
FOC38_00716	401		yes	2454	1	0.249377				Abhydrolase_5|Abhydrolase_6	Abhydrolase_5,PF12695.2,3.60E-13, | Abhydrolase_6,PF12697.2,6.00E-21,	0.11	70	N	0	cyto_nucl	0	o	0.09	0	0	o	400,^(X{5,70})[LI]XAR,SPNQKLFAR,61,69, | 400,^(X{5,70})[RKH]X[LMIFYW]X,YSISNDTFD,13,21,	400,[LI]XAR,ISAR,272,275, | 400,[RKH]X[LMIFYW]X,HFIH,358,361,	not_sec	3	C:GO:0005840; F:GO:0004091; F:GO:0004177	EC:3.1.1.1; EC:3.4.11.0	(3.1) Acting on ester bonds; (3.4) Acting on peptide bonds (peptide hydrolases)	C:ribosome; F:carboxylesterase activity; F:aminopeptidase activity	protein phosphatase methylesterase 1	0	20	3	2475553	2476871	+	FOC38T_00716	FOC38G_00716	2918844	Scaffold_0001	core	43.2138	93.4598
FOC38_00717	157	SSP	yes	549	10	6.36943				CFEM	CFEM,PF05730.6,3.40E-15,	0.555	18	Y	Y	extr	0	n3-12c17/18o	0.24	0.01	0	o	156,^(X{5,70})[RKH]X[LMIFYW]X,GQLDVKCIC,43,51,	156,[RKH]X[LMIFYW]X,KQIC,81,84,	sec_all									2	2478014	2478577	+	FOC38T_00717	FOC38G_00717	2918844	Scaffold_0001	core	43.2138	93.4598
FOC38_00718	955		yes	5465	7	0.732984	GT60	Ribul_P_3_epim/2OG-FeII_Oxy_3/Ofd1_CTDD	Ribulose-phosphate 3 epimerase family. This enzyme catalyzes the conversion of D-ribulose 5-phosphate into D-xylulose 5-phosphate./2OG-Fe(II) oxygenase superfamily. This family contains members of the 2-oxoglutarate (2OG) and Fe(II)-dependent oxygenase superfamily./Oxoglutarate and iron-dependent oxygenase degradation C-term. Ofd1 is a prolyl 4-hydroxylase-like 2-oxoglutarate-Fe(II) dioxygenase t…	2OG-FeII_Oxy_3|Ofd1_CTDD|Ribul_P_3_epim	2OG-FeII_Oxy_3,PF13640.1,1.70E-13, | Ofd1_CTDD,PF10637.4,8.30E-96, | Ribul_P_3_epim,PF00834.14,1.20E-61,	0.11	52	N	0	cyto	0	o	0.01	0	0	o	954,^(X{5,70})[RKH]X[LMIFYW]X,GHDCARTME,20,28,	954,[LI]XAR,LLAR,766,769, | 954,[RKH]X[LMIFYW]X,RGLD,773,776, | 954,[YFW]XC,FDC,73,75,	not_sec	7	P:GO:0005975; F:GO:0031418; F:GO:0005506; F:GO:0016702; F:GO:0016706; P:GO:0055114; F:GO:0016857	EC:1.13.11.0; EC:1.14.11.0; EC:5.1.3.0	(1.1) Acting on the CH-OH group of donors; (1.1) Acting on the CH-OH group of donors; (5.1) Racemases and epimerases	P:carbohydrate metabolic process; F:L-ascorbic acid binding; F:iron ion binding; F:oxidoreductase activity, acting on single donors with incorporation of molecular oxygen, incorporation of two atoms of oxygen; F:oxidoreductase activity, acting on paired d	oxygenase-like protein	0	20	6	2479246	2483101	+	FOC38T_00718	FOC38G_00718	2918844	Scaffold_0001	core	43.2138	93.4598
FOC38_00719	403		yes	1209	2	0.496278						0.11	66	N	0	nucl	0	o	0	0	0	o	402,^(X{5,70})[RKH]X[LMIFYW]X,SVQSLKNLF,6,14,	402,[RKH]X[LMIFYW]X,RKLV,335,338, | 402,RXLR,RWLR,161,164,	not_sec									1	2483400	2484608	-	FOC38T_00719	FOC38G_00719	2918844	Scaffold_0001	core	43.2138	93.4598
FOC38_00720	926		yes	4562		0				CUE	CUE,PF02845.11,1.00E-07,	0.11	22	N	0	nucl	0	o	0	0	0	o	925,^(X{5,70})[RKH]X[LMIFYW]X,FGELRKQYG,54,62,	925,[RKH]X[LMIFYW]X,HGLH,868,871,	not_sec									3	2486488	2489471	+	FOC38T_00720	FOC38G_00720	2918844	Scaffold_0001	core	43.2138	93.4598
FOC38_00721	589		yes	3250	10	1.69779	GT48	MFS_1/MFS_1	Major Facilitator Superfamily. /Major Facilitator Superfamily.	MFS_1|MFS_1	MFS_1,PF07690.11,7.80E-42, | MFS_1,PF07690.11,7.80E-42,	0.111	27	N	0	plas	14	i82-108o120-138i150-169o181-201i213-232o238-260i280-300o312-330i351-374o394-412i419-439o445-470i482-505o537-557i	303.3	0	14	i84-106o121-143i150-172o182-204i211-233o238-260i281-303o308-330i353-375o390-412i417-439o449-471i484-506o537-559i	588,^(X{5,70})[RKH]X[LMIFYW]X,NEKSSHPLN,39,47,	588,[RKH]X[LMIFYW]X,RSME,558,561, | 588,[YFW]XC,WPC,464,466,	not_sec	2	P:GO:0055085; C:GO:0016021	-	-	P:transmembrane transport; C:integral to membrane	drug resistance protein	0	20	4	2491321	2493225	+	FOC38T_00721	FOC38G_00721	2918844	Scaffold_0001	core	43.2138	93.4598
FOC38_00722	417		yes	2124	9	2.15827				Saccharop_dh	Saccharop_dh,PF03435.13,7.60E-20,	0.141	19	N	0	cyto	0	o	2.26	0.43	0	o	416,^(X{5,70})[RKH]X[LMIFYW]X,LQVLHRELQ,41,49,	416,[LI]XAR,LAAR,303,306, | 416,[RKH]X[LMIFYW]X,RTLA,327,330,	not_sec	3	F:GO:0016491; F:GO:0000166; P:GO:0055114	-	-	F:oxidoreductase activity; F:nucleotide binding; P:oxidation-reduction process	saccharopine dehydrogenase	0	20	4	2493521	2494927	+	FOC38T_00722	FOC38G_00722	2918844	Scaffold_0001	core	43.2138	93.4598
FOC38_00723	1437		yes	8677	18	1.25261				E1-E2_ATPase|HAD|Hydrolase|Hydrolase_like2	E1-E2_ATPase,PF00122.15,4.00E-18, | HAD,PF12710.2,2.10E-12, | Hydrolase,PF00702.21,8.70E-15, | Hydrolase_like2,PF13246.1,4.90E-10,	0.124	48	N	0	plas	8	i112-133o139-157i374-398o418-441i1236-1255o1267-1284i1296-1322o1342-1362i	169.56	0	7	o378-400i421-443o1142-1164i1233-1255o1265-1287i1300-1322o1342-1361i	1436,^(X{5,70})[RKH]X[LMIFYW]X,VSTDGRRIP,66,74,	1436,CHXC,CHTC,646,649, | 1436,[RKH]X[LMIFYW]X,KRLA,1411,1414, | 1436,[YFW]XC,WLC,1312,1314,	not_sec	10	P:GO:0009405; C:GO:0016021; F:GO:0015662; P:GO:0030260; F:GO:0005524; F:GO:0000287; P:GO:0008152; F:GO:0004012; P:GO:0006812; P:GO:0015917	EC:3.6.3.1	(3.6) Acting on acid anhydrides	P:pathogenesis; C:integral to membrane; F:ATPase activity, coupled to transmembrane movement of ions, phosphorylative mechanism; P:entry into host cell; F:ATP binding; F:magnesium ion binding; P:metabolic process; F:phospholipid-translocating ATPase activ	phospholipid-transporting atpase 1	0	20	3	2495046	2499456	-	FOC38T_00723	FOC38G_00723	2918844	Scaffold_0001	core	43.2138	93.4598
FOC38_00724	437		yes	1311	5	1.14416				Asparaginase	Asparaginase,PF00710.15,5.10E-71,	0.17	27	N	Y	extr	0	n11-21c26/27o	3.54	2.64	0	o	436,^(X{5,70})[RKH]X[LMIFYW]X,KRLHGRALV,5,13,	436,[LI]XAR,LGAR,347,350, | 436,[RKH]X[LMIFYW]X,RALF,427,430, | 436,[YFW]XC,FNC,102,104,	not_sec	5	P:GO:0006528; C:GO:0043231; F:GO:0004067; P:GO:0006522; P:GO:0006531	EC:3.5.1.1	(3.5) Acting on carbon-nitrogen bonds, other than peptide bonds	P:asparagine metabolic process; C:intracellular membrane-bounded organelle; F:asparaginase activity; P:alanine metabolic process; P:aspartate metabolic process	l-asparaginase	0	20	1	2501330	2502640	-	FOC38T_00724	FOC38G_00724	2918844	Scaffold_0001	core	43.2138	93.4598
FOC38_00725	346		yes	1038	10	2.89017				TFIIB|TFIIB|TF_Zn_Ribbon	TFIIB,PF00382.14,4.60E-33, | TFIIB,PF00382.14,4.60E-33, | TF_Zn_Ribbon,PF08271.7,3.50E-13,	0.108	36	N	0	cyto	0	o	0.03	0	0	o	345,^(X{5,70})[RKH]X[LMIFYW]X,MVVGSRIID,47,55,	345,[RKH]X[LMIFYW]X,KEWF,327,330,	not_sec	4	F:GO:0017025; P:GO:0006352; F:GO:0008270; P:GO:0006355	-	-	F:TBP-class protein binding; P:DNA-dependent transcription, initiation; F:zinc ion binding; P:regulation of transcription, DNA-dependent	transcription initiation protein	0	20	1	2505209	2506246	-	FOC38T_00725	FOC38G_00725	2918844	Scaffold_0001	core	43.2138	93.4598
FOC38_00726	412		yes	1566	8	1.94175				Glycos_transf_3|Glycos_trans_3N	Glycos_transf_3,PF00591.16,8.40E-62, | Glycos_trans_3N,PF02885.12,1.10E-12,	0.119	53	N	0	cyto	0	o	0.06	0	0	o	411,^(X{5,70})[RKH]X[LMIFYW]X,PPVNIKPLL,14,22,	411,[LI]XAR,LEAR,227,230, | 411,[RKH]X[LMIFYW]X,RQWE,397,400,	not_sec	4	F:GO:0004048; P:GO:0000162; P:GO:0006571; P:GO:0009094	EC:2.4.2.18	(2.4) Glycosyltransferases	F:anthranilate phosphoribosyltransferase activity; P:tryptophan biosynthetic process; P:tyrosine biosynthetic process; P:L-phenylalanine biosynthetic process	anthranilate phosphoribosyltransferase	0	20	2	2507501	2508792	+	FOC38T_00726	FOC38G_00726	2918844	Scaffold_0001	core	43.2138	93.4598
FOC38_00727	439		yes	2760	7	1.59453				CoA_transf_3	CoA_transf_3,PF02515.12,2.60E-58,	0.163	18	N	0	mito	0	o	0.01	0	0	o	438,^(X{5,70})RGD,IEHPVRGD,66,73, | 438,^(X{5,70})[RKH]X[LMIFYW]X,LFLAARSLR,3,11, | 438,^(X{5,70})RXLR,LFLAARSLR,3,11,	438,[LI]XAR,LAAR,5,8, | 438,RGD,RGD,71,73, | 438,[RKH]X[LMIFYW]X,KGIV,434,437, | 438,RXLR,RSLR,8,11,	not_sec	4	F:GO:0008270; F:GO:0016740; F:GO:0046872; P:GO:0008152	-	-	F:zinc ion binding; F:transferase activity; F:metal ion binding; P:metabolic process	#NAME?	0	20	5	2511190	2512706	+	FOC38T_00727	FOC38G_00727	2918844	Scaffold_0001	core	43.2138	93.4598
FOC38_00728	392		yes	1857	8	2.04082						0.112	49	N	0	nucl	0	o	0	0	0	o	391,^(X{5,70})[RKH]X[LMIFYW]X,ENVREKHFA,45,53,	391,[RKH]X[LMIFYW]X,RQIM,383,386, | 391,[YFW]XC,FTC,166,168,	not_sec	2	F:GO:0008270; F:GO:0046872	-	-	F:zinc ion binding; F:metal ion binding	phd-finger domain-containing protein	0	19	2	2513198	2514422	+	FOC38T_00728	FOC38G_00728	2918844	Scaffold_0001	core	43.2138	93.4598
FOC38_00729	304		yes	912	18	5.92105						0.662	20	Y	Y	extr	0	n6-14c19/20o	3.46	0.51	0	o	303,^(X{5,70})[LI]XAR,SDSNNLEAR,42,50, | 303,^(X{5,70})[YFW]XC,EARTTFSC,48,55,	303,[LI]XAR,LEAR,47,50, | 303,[RKH]X[LMIFYW]X,KGIF,296,299, | 303,[YFW]XC,FGC,299,301,	sec_all									1	2514802	2515713	-	FOC38T_00729	FOC38G_00729	2918844	Scaffold_0001	core	43.2138	93.4598
FOC38_00730	277		yes	1490	5	1.80505						0.109	65	N	0	plas	4	i97-117o129-147i159-179o199-218i	91.62	3.7	4	i100-122o126-148i155-177o197-219i	276,^(X{5,70})[RKH]X[LMIFYW]X,IVTRPRSLP,50,58,	276,[RKH]X[LMIFYW]X,RGWT,268,271, | 276,[YFW]XC,WTC,270,272,	not_sec									3	2518470	2519406	-	FOC38T_00730	FOC38G_00730	2918844	Scaffold_0001	core	43.2138	93.4598
FOC38_00731	503		yes	3210	8	1.59046				Asn_synthase|GATase_7	Asn_synthase,PF00733.16,2.10E-56, | GATase_7,PF13537.1,1.20E-08,	0.188	17	N	0	cyto	0	o	0	0	0	o	502,^(X{5,70})RGD,TVLSLRGD,13,20,	502,RGD,RGD,18,20, | 502,[RKH]X[LMIFYW]X,RAIQ,478,481, | 502,RXLR,RVLR,458,461,	not_sec	4	F:GO:0004066; P:GO:0006529; P:GO:0006522; P:GO:0006531	EC:6.3.5.4	(6.3) Forming carbon-nitrogen bonds	F:asparagine synthase (glutamine-hydrolyzing) activity; P:asparagine biosynthetic process; P:alanine metabolic process; P:aspartate metabolic process	asparagine synthetase domain containing protein 1	0	20	4	2520375	2522031	-	FOC38T_00731	FOC38G_00731	2918844	Scaffold_0001	core	43.2138	93.4598
FOC38_00732	739		yes	4954	11	1.4885						0.111	59	N	0	nucl	0	o	0	0	0	o		738,[RKH]X[LMIFYW]X,KMMQ,624,627, | 738,RXLR,RVLR,129,132, | 738,[YFW]XC,YEC,461,463,	not_sec	5	F:GO:0046872; F:GO:0003677; C:GO:0005634; F:GO:0008270; P:GO:0006355	-	-	F:metal ion binding; F:DNA binding; C:nucleus; F:zinc ion binding; P:regulation of transcription, DNA-dependent	zinc finger transcription factor ace1	0	20	3	2522988	2525318	-	FOC38T_00732	FOC38G_00732	2918844	Scaffold_0001	core	43.2138	93.4598
FOC38_00733	92		yes	443	3	3.26087						0.134	47	N	0	cysk	0	o	0	0	0	o	91,^(X{5,70})[RKH]X[LMIFYW]X,DERRNKVLI,26,34,	91,[RKH]X[LMIFYW]X,RCYG,69,72,	not_sec									2	2527712	2611682	-	FOC38T_00733	FOC38G_00733	2918844	Scaffold_0001	core	43.2138	93.4598
FOC38_00734	1131		yes	5550	6	0.530504						0.112	67	N	0	nucl	1	o879-897i	0.44	0	0	o	1130,^(X{5,70})[RKH]X[LMIFYW]X,RSAEQKTIR,66,74,	1130,[RKH]X[LMIFYW]X,RSMF,993,996, | 1130,[YFW]XC,FLC,911,913,	not_sec									2	2613959	2617412	-	FOC38T_00734	FOC38G_00734	2918844	Scaffold_0001	core	43.2138	93.4598
FOC38_00735	486		yes	3361	20	4.11523						0.116	34	N	0	nucl	1	o433-453i	3.38	0	0	o		485,[RKH]X[LMIFYW]X,KLLN,462,465, | 485,[YFW]XC,FPC,411,413,	not_sec	4	F:GO:0000981; P:GO:0006357; C:GO:0005634; F:GO:0008270	-	-	F:sequence-specific DNA binding RNA polymerase II transcription factor activity; P:regulation of transcription from RNA polymerase II promoter; C:nucleus; F:zinc ion binding	hypothetical protein FPSE_01465 [Fusarium pseudograminearum CS3096]	0	19	4	2622062	2623673	+	FOC38T_00735	FOC38G_00735	2918844	Scaffold_0001	core	43.2138	93.4598
FOC38_00736	619		yes	7878	13	2.10016						0.12	54	N	0	nucl	0	o	2.12	0	0	o	618,^(X{5,70})[RKH]X[LMIFYW]X,AVFASRDLS,9,17,	618,[RK]CXXC(X{6,18})H,RCQDCGVCPYCRKAFPDH,247,264, | 618,[RKH]X[LMIFYW]X,RDIA,615,618, | 618,[YFW]XC,YHC,527,529,	not_sec									6	2628632	2630802	+	FOC38T_00736	FOC38G_00736	2918844	Scaffold_0001	core	43.2138	93.4598
FOC38_00737	588		yes	3608	4	0.680272				Ppx-GppA	Ppx-GppA,PF02541.11,5.40E-25,	0.113	21	N	0	cyto	1	o494-513i	16.71	0.01	0	o	587,^(X{5,70})[RKH]X[LMIFYW]X,APPFTRLLR,48,56, | 587,^(X{5,70})RXLR,APPFTRLLR,48,56,	587,[LI]XAR,LAAR,98,101, | 587,[RKH]X[LMIFYW]X,RALL,455,458, | 587,RXLR,RLLR,53,56, | 587,[YFW]XC,FMC,260,262,	not_sec									3	2631038	2632907	-	FOC38T_00737	FOC38G_00737	2918844	Scaffold_0001	core	43.2138	93.4598
FOC38_00738	113		yes	339	5	4.42478						0.197	60	N	0	cyto_nucl	0	o	0	0	0	o	112,^(X{5,70})[RKH]X[LMIFYW]X,RSTTGRDID,26,34,	112,[RKH]X[LMIFYW]X,RDID,31,34,	not_sec									1	2637535	2637873	-	FOC38T_00738	FOC38G_00738	2918844	Scaffold_0001	core	43.2138	93.4598
FOC38_00739	630		yes	1890	4	0.634921						0.127	18	N	0	nucl	0	o	0	0	0	o		629,[LI]XAR,LEAR,472,475, | 629,[RKH]X[LMIFYW]X,KDFR,613,616,	not_sec									1	2641813	2643702	+	FOC38T_00739	FOC38G_00739	2918844	Scaffold_0001	core	43.2138	93.4598
FOC38_00740	373		yes	1119	5	1.34048						0.11	45	N	0	nucl	0	o	0.01	0	0	o	372,^(X{5,70})[RKH]X[LMIFYW]X,RFKVNKRLL,63,71,	372,[RKH]X[LMIFYW]X,RSIS,364,367,	not_sec									1	2644857	2645975	-	FOC38T_00740	FOC38G_00740	2918844	Scaffold_0001	core	43.2138	93.4598
FOC38_00741	680		yes	4605	8	1.17647						0.115	30	N	0	nucl	0	o	0	0	0	o	679,^(X{5,70})[RKH]X[LMIFYW]X,NPTIAHPYG,25,33,	679,[LI]XAR,LSAR,285,288, | 679,[RKH]X[LMIFYW]X,RVFG,632,635, | 679,[YFW]XC,WPC,332,334,	not_sec									3	2647816	2650032	-	FOC38T_00741	FOC38G_00741	2918844	Scaffold_0001	core	43.2138	93.4598
FOC38_00742	454		yes	2978	1	0.220264				Annexin|Annexin|Annexin|Annexin	Annexin,PF00191.15,3.00E-67, | Annexin,PF00191.15,3.00E-67, | Annexin,PF00191.15,3.00E-67, | Annexin,PF00191.15,3.00E-67,	0.111	37	N	0	nucl	0	o	0	0	0	o		453,[RKH]X[LMIFYW]X,KTLL,443,446,	not_sec	3	P:GO:0043581; F:GO:0005544; F:GO:0005509	-	-	P:mycelium development; F:calcium-dependent phospholipid binding; F:calcium ion binding	annexin a7	0	20	3	2651749	2653223	-	FOC38T_00742	FOC38G_00742	2918844	Scaffold_0001	core	43.2138	93.4598
FOC38_00743	441		yes	2358	2	0.453515						0.642	21	Y	Y	extr	1	n4-15c20/21o393-417i	23.12	0.28	1	o395-417i		440,[RKH]X[LMIFYW]X,RKIK,422,425,	sec_all									2	2654698	2656803	+	FOC38T_00743	FOC38G_00743	2918844	Scaffold_0001	core	43.2138	93.4598
FOC38_00744	541		yes	1876	4	0.739372	PL4	RhgB_N	Rhamnogalacturonase B, N-terminal. Members of this family are found in prokaryotic Rhamnogalacturonase B, and adopt a structure consisting of a beta supersandwich, with eighteen strands in two beta-sheets. The exact function of the domain is unknown, but a putative role includes carbohydrate-binding.	CBM-like|fn3_3|RhgB_N	CBM-like,PF14683.1,6.90E-55, | fn3_3,PF14686.1,1.00E-15, | RhgB_N,PF09284.5,3.00E-99,	0.284	19	Y	Y	extr	0	n7-14c18/19o	1.46	1.43	0	o		540,[RKH]X[LMIFYW]X,RGFG,491,494,	sec_all	4	P:GO:0005975; F:GO:0016837; F:GO:0030246; F:GO:0004180	EC:4.2.2.0	(4.2) Carbon-oxygen lyases	P:carbohydrate metabolic process; F:carbon-oxygen lyase activity, acting on polysaccharides; F:carbohydrate binding; F:carboxypeptidase activity	rhamnogalacturonase b	0	20	2	2658874	2660546	+	FOC38T_00744	FOC38G_00744	2918844	Scaffold_0001	core	43.2138	93.4598
FOC38_00745	344		yes	2448	2	0.581395				adh_short	adh_short,PF00106.20,2.30E-09,	0.174	19	N	0	extr	0	o	0.65	0.59	0	o		343,[LI]XAR,LQAR,264,267, | 343,[RKH]X[LMIFYW]X,RPLW,275,278,	not_sec	3	F:GO:0016491; P:GO:0055114; F:GO:0000166	-	-	F:oxidoreductase activity; P:oxidation-reduction process; F:nucleotide binding	short-chain	0	20	4	2661154	2662330	+	FOC38T_00745	FOC38G_00745	2918844	Scaffold_0001	core	43.2138	93.4598
FOC38_00746	197		yes	926		0						0.111	19	N	0	nucl	0	o	0	0	0	o	196,^(X{5,70})[RKH]X[LMIFYW]X,HQQPPRELK,17,25,	196,[RKH]X[LMIFYW]X,RSIE,178,181,	not_sec									2	2664355	2665497	+	FOC38T_00746	FOC38G_00746	2918844	Scaffold_0001	core	43.2138	93.4598
FOC38_00747	455		yes	1365	1	0.21978						0.112	63	N	0	nucl	0	o	0	0	0	o		454,[LI]XAR,LTAR,361,364, | 454,[RKH]X[LMIFYW]X,KRLE,434,437,	not_sec									1	2665781	2667145	+	FOC38T_00747	FOC38G_00747	2918844	Scaffold_0001	core	43.2138	93.4598
FOC38_00748	306		yes	918	9	2.94118						0.135	18	N	0	mito	0	o	0	0	0	o	305,^(X{5,70})[RKH]X[LMIFYW]X,GHVEPRRYA,25,33,	305,[RKH]X[LMIFYW]X,RSLW,302,305, | 305,RXLR,RNLR,157,160,	not_sec									1	2667599	2668516	-	FOC38T_00748	FOC38G_00748	2918844	Scaffold_0001	core	43.2138	93.4598
FOC38_00749	290		yes	870	3	1.03448						0.108	24	N	0	cysk	0	o	0.01	0	0	o	289,^(X{5,70})[RKH]X[LMIFYW]X,PQGEPHLLG,25,33,	289,[RKH]X[LMIFYW]X,RHYQ,278,281, | 289,[YFW]XC,YHC,146,148,	not_sec									1	2669173	2670042	-	FOC38T_00749	FOC38G_00749	2918844	Scaffold_0001	core	43.2138	93.4598
FOC38_00750	362		yes	2867	9	2.48619						0.119	42	N	0	plas	4	o12-32i52-73o93-115i127-147o	110.85	30.78	4	o13-35i55-77o92-114i126-148o	361,^(X{5,70})[RKH]X[LMIFYW]X,IFILFRIWS,28,36,	361,[RKH]X[LMIFYW]X,KTLD,229,232, | 361,[YFW]XC,WQC,147,149,	not_sec									5	2671844	2673157	+	FOC38T_00750	FOC38G_00750	2918844	Scaffold_0001	core	43.2138	93.4598
[truncated: 15,372 more rows]
