# Supplementary material for: Comparative genomics and prediction of conditionally dispensable sequences in legume–infecting Fusarium oxysporum formae speciales facilitates identification of candidate effectors
Source: BMC Genomics. 2016 Mar 5;17:191. doi: 10.1186/s12864-016-2486-8 (PMC4779268; doi:10.1186/s12864-016-2486-8)
Supplement: Additional file 21: — Properties of predicted Fop-37622 genes/proteins. (XLSX 4021 kb) [file 12864_2016_2486_MOESM21_ESM.xlsx]

## Sheet: Fop_summary
FOPgene_ID	Supercontig_1.1	Dispensable_prediction	gene start	gene stop	strand	Fop_gene_ID_T0	TMHMMgene	protein length	TMHMM prediction ExpAA	TMHMM prediction First60	TMHMM prediction PredHel	TMHMM prediction Topology	Signalp_prediction	FOP_scaffold	FOL_chromosome_alignment	FOP_scaffold_length	Fop% length_conserved with Fol	Conserved_vs_FOL_yesno	FOP_scaffoldd	Fsolani chromosome match	Fop_ v Fsol cons match total length	%Fop scaf cons with Fsolani	Predicted conservation with F. solani	number of repeat features on scaffold	number of bases covered by repeats	% of scaffold covered by repeats	scaffold_length	number of genes on scffold	number of bases covered by genes	percentage of scaffold covered by genes	Pfam domains	Pfam domain e-value	%G:C
FOVG_00001	Supercontig_1.1	core	9744	10133	+	FOVG_00001T0	FOVG_00001T0	130	20.84	20.8	1	o25-47i	N	Supercontig_1.1	1	5895957	91.4788	conserved	Supercontig_1.1	1	2348403	39.8307	conserved	1390	109242	1.85283	5895957	2140	3156489	0.535365			48.7533
FOVG_00002	Supercontig_1.1	core	11646	12944	-	FOVG_00002T0	FOVG_00002T0	414	0	0	0	o	N	Supercontig_1.1	1	5895957	91.4788	conserved	Supercontig_1.1	1	2348403	39.8307	conserved	1390	109242	1.85283	5895957	2140	3156489	0.535365			48.7533
FOVG_00003	Supercontig_1.1	core	13737	16000	+	FOVG_00003T0	FOVG_00003T0	593	0	0	0	o	N	Supercontig_1.1	1	5895957	91.4788	conserved	Supercontig_1.1	1	2348403	39.8307	conserved	1390	109242	1.85283	5895957	2140	3156489	0.535365	PF00012.15	PF00012.15,HSP70,602,2.30E-07,	48.7533
FOVG_00004	Supercontig_1.1	core	16147	16740	-	FOVG_00004T0	FOVG_00004T0	181	0	0	0	o	N	Supercontig_1.1	1	5895957	91.4788	conserved	Supercontig_1.1	1	2348403	39.8307	conserved	1390	109242	1.85283	5895957	2140	3156489	0.535365			48.7533
FOVG_00005	Supercontig_1.1	core	18033	18861	+	FOVG_00005T0	FOVG_00005T0	258	0.19	0.19	0	o	Y	Supercontig_1.1	1	5895957	91.4788	conserved	Supercontig_1.1	1	2348403	39.8307	conserved	1390	109242	1.85283	5895957	2140	3156489	0.535365	PF00657.17|PF13472.1	PF00657.17,Lipase_GDSL,234,1.50E-07, | PF13472.1,Lipase_GDSL_2,179,1.60E-11,	48.7533
FOVG_00006	Supercontig_1.1	core	19100	20653	-	FOVG_00006T0	FOVG_00006T0	501	240.12	14.39	12	i42-59o88-105i112-131o141-163i175-197o207-226i276-298o318-340i353-372o382-404i413-435o445-467i	N	Supercontig_1.1	1	5895957	91.4788	conserved	Supercontig_1.1	1	2348403	39.8307	conserved	1390	109242	1.85283	5895957	2140	3156489	0.535365	PF07690.11	PF07690.11,MFS_1,352,9.40E-27,	48.7533
FOVG_00007	Supercontig_1.1	core	21881	22206	+	FOVG_00007T0	FOVG_00007T0	84	0	0	0	o	N	Supercontig_1.1	1	5895957	91.4788	conserved	Supercontig_1.1	1	2348403	39.8307	conserved	1390	109242	1.85283	5895957	2140	3156489	0.535365			48.7533
FOVG_00008	Supercontig_1.1	core	24149	24814	-	FOVG_00008T0	FOVG_00008T0	222	0.01	0	0	o	N	Supercontig_1.1	1	5895957	91.4788	conserved	Supercontig_1.1	1	2348403	39.8307	conserved	1390	109242	1.85283	5895957	2140	3156489	0.535365			48.7533
FOVG_00009	Supercontig_1.1	core	25435	26052	+	FOVG_00009T0	FOVG_00009T0	206	2.57	2.57	0	o	N	Supercontig_1.1	1	5895957	91.4788	conserved	Supercontig_1.1	1	2348403	39.8307	conserved	1390	109242	1.85283	5895957	2140	3156489	0.535365			48.7533
FOVG_00010	Supercontig_1.1	core	26120	29879	-	FOVG_00010T0	FOVG_00010T0	1184	0.4	0	0	o	N	Supercontig_1.1	1	5895957	91.4788	conserved	Supercontig_1.1	1	2348403	39.8307	conserved	1390	109242	1.85283	5895957	2140	3156489	0.535365	PF00023.25|PF00023.25|PF00023.25|PF00023.25|PF00023.25|PF00023.25|PF00023.25|PF12796.2|PF12796.2|PF12796.2|PF12796.2|PF12796.2|PF12796.2|PF12796.2|PF12796.2|PF12796.2|PF13606.1|PF13606.1|PF13606.1|PF13606.1|PF13637.1|PF13637.1|PF13637.1|PF13637.1|PF13637.1|PF13637.1|PF13637.1|PF13857.1|PF13857.1|PF05729.7	PF00023.25,Ank,33,2.10E-71, | PF00023.25,Ank,33,2.10E-71, | PF00023.25,Ank,33,2.10E-71, | PF00023.25,Ank,33,2.10E-71, | PF00023.25,Ank,33,2.10E-71, | PF00023.25,Ank,33,2.10E-71, | PF00023.25,Ank,33,2.10E-71, | PF12796.2,Ank_2,89,3.90E-108, | PF12796.2,Ank_2,89,3.90E-108, | PF12796.2,Ank_2,89,3.90E-108, | PF12796.2,Ank_2,89,3.90E-108, | PF12796.2,Ank_2,89,3.90E-108, | PF12796.2,Ank_2,89,3.90E-108,…	48.7533
FOVG_00011	Supercontig_1.1	core	30549	32852	+	FOVG_00011T0	FOVG_00011T0	768	0	0	0	o	N	Supercontig_1.1	1	5895957	91.4788	conserved	Supercontig_1.1	1	2348403	39.8307	conserved	1390	109242	1.85283	5895957	2140	3156489	0.535365			48.7533
FOVG_00012	Supercontig_1.1	core	32923	33024	+	FOVG_00012T0	FOVG_00012T0	34	0	0	0	i	N	Supercontig_1.1	1	5895957	91.4788	conserved	Supercontig_1.1	1	2348403	39.8307	conserved	1390	109242	1.85283	5895957	2140	3156489	0.535365			48.7533
FOVG_00013	Supercontig_1.1	core	33175	37166	+	FOVG_00013T0	FOVG_00013T0	1275	0.39	0	0	o	N	Supercontig_1.1	1	5895957	91.4788	conserved	Supercontig_1.1	1	2348403	39.8307	conserved	1390	109242	1.85283	5895957	2140	3156489	0.535365	PF13191.1|PF05729.7	PF13191.1,AAA_16,185,1.10E-08, | PF05729.7,NACHT,166,1.70E-08,	48.7533
FOVG_00014	Supercontig_1.1	core	38149	39528	+	FOVG_00014T0	FOVG_00014T0	460	0.02	0	0	o	N	Supercontig_1.1	1	5895957	91.4788	conserved	Supercontig_1.1	1	2348403	39.8307	conserved	1390	109242	1.85283	5895957	2140	3156489	0.535365			48.7533
FOVG_00015	Supercontig_1.1	core	39543	39875	+	FOVG_00015T0	FOVG_00015T0	111	0	0	0	o	N	Supercontig_1.1	1	5895957	91.4788	conserved	Supercontig_1.1	1	2348403	39.8307	conserved	1390	109242	1.85283	5895957	2140	3156489	0.535365			48.7533
FOVG_00016	Supercontig_1.1	core	40599	42092	-	FOVG_00016T0	FOVG_00016T0	482	238.24	0.05	11	i67-86o91-113i134-156o166-188i201-223o249-268i281-303o326-348i369-391o396-418i431-453o	N	Supercontig_1.1	1	5895957	91.4788	conserved	Supercontig_1.1	1	2348403	39.8307	conserved	1390	109242	1.85283	5895957	2140	3156489	0.535365	PF01490.13	PF01490.13,Aa_trans,409,2.60E-35,	48.7533
FOVG_00017	Supercontig_1.1	core	43488	43586	-	FOVG_00017T0	FOVG_00017T0	33	0	0	0	i	N	Supercontig_1.1	1	5895957	91.4788	conserved	Supercontig_1.1	1	2348403	39.8307	conserved	1390	109242	1.85283	5895957	2140	3156489	0.535365			48.7533
FOVG_00018	Supercontig_1.1	core	44510	45466	+	FOVG_00018T0	FOVG_00018T0	319	3.51	0.01	0	o	N	Supercontig_1.1	1	5895957	91.4788	conserved	Supercontig_1.1	1	2348403	39.8307	conserved	1390	109242	1.85283	5895957	2140	3156489	0.535365	PF12695.2|PF12697.2	PF12695.2,Abhydrolase_5,145,2.20E-16, | PF12697.2,Abhydrolase_6,228,2.50E-20,	48.7533
FOVG_00019	Supercontig_1.1	core	45657	47216	-	FOVG_00019T0	FOVG_00019T0	470	5.3	0	0	o	N	Supercontig_1.1	1	5895957	91.4788	conserved	Supercontig_1.1	1	2348403	39.8307	conserved	1390	109242	1.85283	5895957	2140	3156489	0.535365	PF00172.13	PF00172.13,Zn_clus,40,4.10E-08,	48.7533
FOVG_00020	Supercontig_1.1	core	48273	50840	+	FOVG_00020T0	FOVG_00020T0	823	127.7	12.22	6	o74-91i98-115o125-147i152-174o194-216i221-239o	N	Supercontig_1.1	1	5895957	91.4788	conserved	Supercontig_1.1	1	2348403	39.8307	conserved	1390	109242	1.85283	5895957	2140	3156489	0.535365	PF05686.7	PF05686.7,Glyco_transf_90,396,4.70E-15,	48.7533
FOVG_00021	Supercontig_1.1	core	51387	52244	+	FOVG_00021T0	FOVG_00021T0	286	0	0	0	o	N	Supercontig_1.1	1	5895957	91.4788	conserved	Supercontig_1.1	1	2348403	39.8307	conserved	1390	109242	1.85283	5895957	2140	3156489	0.535365			48.7533
FOVG_00022	Supercontig_1.1	core	55782	56153	+	FOVG_00022T0	FOVG_00022T0	124	32.47	21.12	2	i7-29o44-66i	N	Supercontig_1.1	1	5895957	91.4788	conserved	Supercontig_1.1	1	2348403	39.8307	conserved	1390	109242	1.85283	5895957	2140	3156489	0.535365			48.7533
FOVG_00023	Supercontig_1.1	core	57774	60908	+	FOVG_00023T0	FOVG_00023T0	1045	0.02	0.01	0	o	N	Supercontig_1.1	1	5895957	91.4788	conserved	Supercontig_1.1	1	2348403	39.8307	conserved	1390	109242	1.85283	5895957	2140	3156489	0.535365	PF00023.25|PF00023.25|PF12796.2|PF12796.2|PF12796.2|PF12796.2|PF12796.2|PF12796.2|PF13606.1|PF13606.1|PF13637.1|PF13637.1	PF00023.25,Ank,33,9.60E-52, | PF00023.25,Ank,33,9.60E-52, | PF12796.2,Ank_2,89,3.10E-75, | PF12796.2,Ank_2,89,3.10E-75, | PF12796.2,Ank_2,89,3.10E-75, | PF12796.2,Ank_2,89,3.10E-75, | PF12796.2,Ank_2,89,3.10E-75, | PF12796.2,Ank_2,89,3.10E-75, | PF13606.1,Ank_3,30,1.40E-40, | PF13606.1,Ank_3,30,1.40E-40, | PF13637.1,Ank_4,54,6.20E-42, | PF13637.1,Ank_4,54,6.20E-42,	48.7533
FOVG_00024	Supercontig_1.1	core	61273	62823	-	FOVG_00024T0	FOVG_00024T0	501	0.02	0	0	o	N	Supercontig_1.1	1	5895957	91.4788	conserved	Supercontig_1.1	1	2348403	39.8307	conserved	1390	109242	1.85283	5895957	2140	3156489	0.535365	PF00171.17	PF00171.17,Aldedh,462,2.40E-183,	48.7533
FOVG_00025	Supercontig_1.1	core	63235	64440	-	FOVG_00025T0	FOVG_00025T0	337	0	0	0	o	N	Supercontig_1.1	1	5895957	91.4788	conserved	Supercontig_1.1	1	2348403	39.8307	conserved	1390	109242	1.85283	5895957	2140	3156489	0.535365	PF01370.16|PF13460.1|PF07993.7|PF05368.8|PF01118.19	PF01370.16,Epimerase,236,7.00E-12, | PF13460.1,NAD_binding_10,183,6.80E-06, | PF07993.7,NAD_binding_4,249,2.70E-05, | PF05368.8,NmrA,233,5.80E-05, | PF01118.19,Semialdhyde_dh,121,1.70E-06,	48.7533
FOVG_00026	Supercontig_1.1	core	65451	66278	+	FOVG_00026T0	FOVG_00026T0	276	1.02	1.02	0	o	N	Supercontig_1.1	1	5895957	91.4788	conserved	Supercontig_1.1	1	2348403	39.8307	conserved	1390	109242	1.85283	5895957	2140	3156489	0.535365			48.7533
FOVG_00027	Supercontig_1.1	core	67941	70171	+	FOVG_00027T0	FOVG_00027T0	712	0.38	0.03	0	o	N	Supercontig_1.1	1	5895957	91.4788	conserved	Supercontig_1.1	1	2348403	39.8307	conserved	1390	109242	1.85283	5895957	2140	3156489	0.535365	PF11951.3|PF00172.13	PF11951.3,Fungal_trans_2,383,1.50E-48, | PF00172.13,Zn_clus,40,1.00E-07,	48.7533
FOVG_00028	Supercontig_1.1	core	70306	71196	-	FOVG_00028T0	FOVG_00028T0	297	0.01	0	0	o	N	Supercontig_1.1	1	5895957	91.4788	conserved	Supercontig_1.1	1	2348403	39.8307	conserved	1390	109242	1.85283	5895957	2140	3156489	0.535365	PF00701.17	PF00701.17,DHDPS,289,8.10E-63,	48.7533
FOVG_00029	Supercontig_1.1	core	73650	74870	+	FOVG_00029T0	FOVG_00029T0	407	0.76	0	0	o	N	Supercontig_1.1	1	5895957	91.4788	conserved	Supercontig_1.1	1	2348403	39.8307	conserved	1390	109242	1.85283	5895957	2140	3156489	0.535365			48.7533
FOVG_00030	Supercontig_1.1	core	78412	79984	+	FOVG_00030T0	FOVG_00030T0	475	233.77	2.44	10	o72-94i133-155o159-181i193-215o242-264i276-298o321-343i356-378o388-410i431-453o	N	Supercontig_1.1	1	5895957	91.4788	conserved	Supercontig_1.1	1	2348403	39.8307	conserved	1390	109242	1.85283	5895957	2140	3156489	0.535365	PF01490.13	PF01490.13,Aa_trans,409,8.00E-44,	48.7533
FOVG_00031	Supercontig_1.1	core	83204	84298	-	FOVG_00031T0	FOVG_00031T0	348	3.78	0	0	o	N	Supercontig_1.1	1	5895957	91.4788	conserved	Supercontig_1.1	1	2348403	39.8307	conserved	1390	109242	1.85283	5895957	2140	3156489	0.535365	PF00107.21	PF00107.21,ADH_zinc_N,130,2.00E-19,	48.7533
FOVG_00032	Supercontig_1.1	core	85374	87666	+	FOVG_00032T0	FOVG_00032T0	694	10.12	0	0	o	N	Supercontig_1.1	1	5895957	91.4788	conserved	Supercontig_1.1	1	2348403	39.8307	conserved	1390	109242	1.85283	5895957	2140	3156489	0.535365	PF00172.13	PF00172.13,Zn_clus,40,1.70E-06,	48.7533
FOVG_00033	Supercontig_1.1	core	87795	89913	-	FOVG_00033T0	FOVG_00033T0	690	0.09	0	0	o	N	Supercontig_1.1	1	5895957	91.4788	conserved	Supercontig_1.1	1	2348403	39.8307	conserved	1390	109242	1.85283	5895957	2140	3156489	0.535365	PF06985.6	PF06985.6,HET,139,7.90E-35,	48.7533
FOVG_00034	Supercontig_1.1	core	90603	91735	+	FOVG_00034T0	FOVG_00034T0	335	0.01	0	0	o	N	Supercontig_1.1	1	5895957	91.4788	conserved	Supercontig_1.1	1	2348403	39.8307	conserved	1390	109242	1.85283	5895957	2140	3156489	0.535365	PF03358.10	PF03358.10,FMN_red,152,7.10E-25,	48.7533
FOVG_00035	Supercontig_1.1	core	92196	93993	-	FOVG_00035T0	FOVG_00035T0	582	228.23	0.19	10	i121-143o153-172i211-233o243-265i359-381o396-418i425-447o467-489i510-532o537-556i	N	Supercontig_1.1	1	5895957	91.4788	conserved	Supercontig_1.1	1	2348403	39.8307	conserved	1390	109242	1.85283	5895957	2140	3156489	0.535365	PF07690.11|PF00083.19	PF07690.11,MFS_1,352,1.30E-33, | PF00083.19,Sugar_tr,451,6.90E-10,	48.7533
FOVG_00037	Supercontig_1.1	core	97188	100506	+	FOVG_00037T0	FOVG_00037T0	1089	15.2	15.19	1	i7-29o	N	Supercontig_1.1	1	5895957	91.4788	conserved	Supercontig_1.1	1	2348403	39.8307	conserved	1390	109242	1.85283	5895957	2140	3156489	0.535365	PF05729.7	PF05729.7,NACHT,166,3.10E-10,	48.7533
FOVG_00038	Supercontig_1.1	core	101039	103705	-	FOVG_00038T0	FOVG_00038T0	769	12.38	0	0	o	N	Supercontig_1.1	1	5895957	91.4788	conserved	Supercontig_1.1	1	2348403	39.8307	conserved	1390	109242	1.85283	5895957	2140	3156489	0.535365	PF04082.13|PF00172.13	PF04082.13,Fungal_trans,260,8.40E-18, | PF00172.13,Zn_clus,40,5.90E-09,	48.7533
FOVG_00039	Supercontig_1.1	core	105285	106719	+	FOVG_00039T0	FOVG_00039T0	458	0.26	0.26	0	o	N	Supercontig_1.1	1	5895957	91.4788	conserved	Supercontig_1.1	1	2348403	39.8307	conserved	1390	109242	1.85283	5895957	2140	3156489	0.535365	PF01593.19|PF01266.19|PF00890.19|PF13450.1|PF00070.22|PF01946.12	PF01593.19,Amino_oxidase,450,1.10E-50, | PF01266.19,DAO,358,5.30E-10, | PF00890.19,FAD_binding_2,417,3.90E-06, | PF13450.1,NAD_binding_8,68,5.50E-12, | PF00070.22,Pyr_redox,80,4.10E-05, | PF01946.12,Thi4,230,6.70E-05,	48.7533
FOVG_00040	Supercontig_1.1	core	106909	107280	-	FOVG_00040T0	FOVG_00040T0	124	7.47	6.23	0	o	N	Supercontig_1.1	1	5895957	91.4788	conserved	Supercontig_1.1	1	2348403	39.8307	conserved	1390	109242	1.85283	5895957	2140	3156489	0.535365			48.7533
FOVG_00041	Supercontig_1.1	core	107904	109445	+	FOVG_00041T0	FOVG_00041T0	498	0.12	0	0	o	N	Supercontig_1.1	1	5895957	91.4788	conserved	Supercontig_1.1	1	2348403	39.8307	conserved	1390	109242	1.85283	5895957	2140	3156489	0.535365	PF00171.17	PF00171.17,Aldedh,462,8.50E-158,	48.7533
FOVG_00042	Supercontig_1.1	core	109736	110359	+	FOVG_00042T0	FOVG_00042T0	208	0	0	0	o	N	Supercontig_1.1	1	5895957	91.4788	conserved	Supercontig_1.1	1	2348403	39.8307	conserved	1390	109242	1.85283	5895957	2140	3156489	0.535365			48.7533
FOVG_00043	Supercontig_1.1	core	110905	111900	+	FOVG_00043T0	FOVG_00043T0	332	26.02	5.74	1	i58-80o	N	Supercontig_1.1	1	5895957	91.4788	conserved	Supercontig_1.1	1	2348403	39.8307	conserved	1390	109242	1.85283	5895957	2140	3156489	0.535365			48.7533
FOVG_00044	Supercontig_1.1	core	113366	113674	+	FOVG_00044T0	FOVG_00044T0	103	0	0	0	o	N	Supercontig_1.1	1	5895957	91.4788	conserved	Supercontig_1.1	1	2348403	39.8307	conserved	1390	109242	1.85283	5895957	2140	3156489	0.535365			48.7533
FOVG_00045	Supercontig_1.1	core	114236	114496	+	FOVG_00045T0	FOVG_00045T0	87	0	0	0	o	N	Supercontig_1.1	1	5895957	91.4788	conserved	Supercontig_1.1	1	2348403	39.8307	conserved	1390	109242	1.85283	5895957	2140	3156489	0.535365			48.7533
FOVG_00046	Supercontig_1.1	core	115397	115771	+	FOVG_00046T0	FOVG_00046T0	125	0	0	0	o	N	Supercontig_1.1	1	5895957	91.4788	conserved	Supercontig_1.1	1	2348403	39.8307	conserved	1390	109242	1.85283	5895957	2140	3156489	0.535365			48.7533
FOVG_00047	Supercontig_1.1	core	116466	116693	-	FOVG_00047T0	FOVG_00047T0	65	0	0	0	i	N	Supercontig_1.1	1	5895957	91.4788	conserved	Supercontig_1.1	1	2348403	39.8307	conserved	1390	109242	1.85283	5895957	2140	3156489	0.535365			48.7533
FOVG_00048	Supercontig_1.1	core	117927	118253	-	FOVG_00048T0	FOVG_00048T0	109	0	0	0	o	N	Supercontig_1.1	1	5895957	91.4788	conserved	Supercontig_1.1	1	2348403	39.8307	conserved	1390	109242	1.85283	5895957	2140	3156489	0.535365			48.7533
FOVG_00049	Supercontig_1.1	core	118433	118702	-	FOVG_00049T0	FOVG_00049T0	90	0	0	0	i	N	Supercontig_1.1	1	5895957	91.4788	conserved	Supercontig_1.1	1	2348403	39.8307	conserved	1390	109242	1.85283	5895957	2140	3156489	0.535365			48.7533
FOVG_00050	Supercontig_1.1	core	120042	120341	-	FOVG_00050T0	FOVG_00050T0	100	0.07	0.03	0	o	N	Supercontig_1.1	1	5895957	91.4788	conserved	Supercontig_1.1	1	2348403	39.8307	conserved	1390	109242	1.85283	5895957	2140	3156489	0.535365			48.7533
FOVG_00051	Supercontig_1.1	core	122668	123450	+	FOVG_00051T0	FOVG_00051T0	261	0	0	0	o	N	Supercontig_1.1	1	5895957	91.4788	conserved	Supercontig_1.1	1	2348403	39.8307	conserved	1390	109242	1.85283	5895957	2140	3156489	0.535365			48.7533
FOVG_00052	Supercontig_1.1	core	123911	125609	-	FOVG_00052T0	FOVG_00052T0	515	262.57	1.91	12	i59-81o96-115i128-150o155-177i190-212o222-244i295-317o327-349i356-375o385-407i419-441o451-473i	N	Supercontig_1.1	1	5895957	91.4788	conserved	Supercontig_1.1	1	2348403	39.8307	conserved	1390	109242	1.85283	5895957	2140	3156489	0.535365	PF07690.11	PF07690.11,MFS_1,352,5.60E-34,	48.7533
FOVG_00053	Supercontig_1.1	core	126910	128025	+	FOVG_00053T0	FOVG_00053T0	372	0.16	0	0	o	N	Supercontig_1.1	1	5895957	91.4788	conserved	Supercontig_1.1	1	2348403	39.8307	conserved	1390	109242	1.85283	5895957	2140	3156489	0.535365	PF07470.8	PF07470.8,Glyco_hydro_88,336,4.20E-89,	48.7533
FOVG_00054	Supercontig_1.1	core	128135	130978	-	FOVG_00054T0	FOVG_00054T0	948	22.91	0.02	1	i63-85o	N	Supercontig_1.1	1	5895957	91.4788	conserved	Supercontig_1.1	1	2348403	39.8307	conserved	1390	109242	1.85283	5895957	2140	3156489	0.535365	PF14310.1|PF00933.16|PF01915.17	PF14310.1,Fn3-like,71,2.20E-27, | PF00933.16,Glyco_hydro_3,299,3.50E-93, | PF01915.17,Glyco_hydro_3_C,227,1.00E-53,	48.7533
FOVG_00055	Supercontig_1.1	core	131662	132136	+	FOVG_00055T0	FOVG_00055T0	113	0	0	0	o	N	Supercontig_1.1	1	5895957	91.4788	conserved	Supercontig_1.1	1	2348403	39.8307	conserved	1390	109242	1.85283	5895957	2140	3156489	0.535365	PF00253.16	PF00253.16,Ribosomal_S14,55,6.10E-15,	48.7533
FOVG_00056	Supercontig_1.1	core	133161	134291	+	FOVG_00056T0	FOVG_00056T0	377	0	0	0	o	N	Supercontig_1.1	1	5895957	91.4788	conserved	Supercontig_1.1	1	2348403	39.8307	conserved	1390	109242	1.85283	5895957	2140	3156489	0.535365	PF10197.4|PF12542.3	PF10197.4,Cir_N,37,1.80E-14, | PF12542.3,CWC25,96,1.40E-26,	48.7533
FOVG_00057	Supercontig_1.1	core	135408	136211	+	FOVG_00057T0	FOVG_00057T0	203	0.02	0.02	0	o	N	Supercontig_1.1	1	5895957	91.4788	conserved	Supercontig_1.1	1	2348403	39.8307	conserved	1390	109242	1.85283	5895957	2140	3156489	0.535365	PF00025.16|PF08477.8|PF00071.17	PF00025.16,Arf,175,9.00E-09, | PF08477.8,Miro,119,1.90E-15, | PF00071.17,Ras,162,9.00E-54,	48.7533
FOVG_00058	Supercontig_1.1	core	137351	137884	+	FOVG_00058T0	FOVG_00058T0	161	0	0	0	o	N	Supercontig_1.1	1	5895957	91.4788	conserved	Supercontig_1.1	1	2348403	39.8307	conserved	1390	109242	1.85283	5895957	2140	3156489	0.535365			48.7533
FOVG_00059	Supercontig_1.1	core	138322	144340	-	FOVG_00059T0	FOVG_00059T0	1924	1.39	0	0	o	N	Supercontig_1.1	1	5895957	91.4788	conserved	Supercontig_1.1	1	2348403	39.8307	conserved	1390	109242	1.85283	5895957	2140	3156489	0.535365	PF13086.1|PF13087.1	PF13086.1,AAA_11,236,1.50E-23, | PF13087.1,AAA_12,200,2.10E-35,	48.7533
FOVG_00060	Supercontig_1.1	core	144447	144896	-	FOVG_00060T0	FOVG_00060T0	115	0.01	0	0	o	N	Supercontig_1.1	1	5895957	91.4788	conserved	Supercontig_1.1	1	2348403	39.8307	conserved	1390	109242	1.85283	5895957	2140	3156489	0.535365			48.7533
FOVG_00061	Supercontig_1.1	core	145729	146663	+	FOVG_00061T0	FOVG_00061T0	273	0.04	0	0	o	N	Supercontig_1.1	1	5895957	91.4788	conserved	Supercontig_1.1	1	2348403	39.8307	conserved	1390	109242	1.85283	5895957	2140	3156489	0.535365	PF00043.20|PF02798.15|PF13409.1|PF13417.1	PF00043.20,GST_C,95,0.00015, | PF02798.15,GST_N,76,3.90E-10, | PF13409.1,GST_N_2,70,1.80E-14, | PF13417.1,GST_N_3,75,2.90E-18,	48.7533
FOVG_00062	Supercontig_1.1	core	147664	148884	+	FOVG_00062T0	FOVG_00062T0	371	22.3	0.12	1	o295-317i	Y	Supercontig_1.1	1	5895957	91.4788	conserved	Supercontig_1.1	1	2348403	39.8307	conserved	1390	109242	1.85283	5895957	2140	3156489	0.535365	PF00722.16	PF00722.16,Glyco_hydro_16,185,2.00E-37,	48.7533
FOVG_00063	Supercontig_1.1	core	150452	151974	-	FOVG_00063T0	FOVG_00063T0	472	0.02	0	0	o	N	Supercontig_1.1	1	5895957	91.4788	conserved	Supercontig_1.1	1	2348403	39.8307	conserved	1390	109242	1.85283	5895957	2140	3156489	0.535365	PF00285.16	PF00285.16,Citrate_synt,356,2.60E-102,	48.7533
FOVG_00064	Supercontig_1.1	core	149667	150236	+	FOVG_00064T0	FOVG_00064T0	190	0.01	0	0	o	N	Supercontig_1.1	1	5895957	91.4788	conserved	Supercontig_1.1	1	2348403	39.8307	conserved	1390	109242	1.85283	5895957	2140	3156489	0.535365	PF00583.19|PF13508.1	PF00583.19,Acetyltransf_1,83,4.60E-07, | PF13508.1,Acetyltransf_7,79,4.80E-07,	48.7533
FOVG_00065	Supercontig_1.1	core	152974	154815	+	FOVG_00065T0	FOVG_00065T0	598	0.05	0.02	0	o	N	Supercontig_1.1	1	5895957	91.4788	conserved	Supercontig_1.1	1	2348403	39.8307	conserved	1390	109242	1.85283	5895957	2140	3156489	0.535365	PF00463.16|PF13714.1	PF00463.16,ICL,526,1.20E-200, | PF13714.1,PEP_mutase,238,3.50E-12,	48.7533
FOVG_00066	Supercontig_1.1	core	155045	155984	-	FOVG_00066T0	FOVG_00066T0	279	11.85	1.34	0	o	N	Supercontig_1.1	1	5895957	91.4788	conserved	Supercontig_1.1	1	2348403	39.8307	conserved	1390	109242	1.85283	5895957	2140	3156489	0.535365	PF00106.20|PF13561.1|PF08659.5	PF00106.20,adh_short,167,5.80E-26, | PF13561.1,adh_short_C2,241,1.60E-16, | PF08659.5,KR,181,5.30E-09,	48.7533
FOVG_00067	Supercontig_1.1	core	157559	159096	+	FOVG_00067T0	FOVG_00067T0	478	4.92	3.9	0	o	N	Supercontig_1.1	1	5895957	91.4788	conserved	Supercontig_1.1	1	2348403	39.8307	conserved	1390	109242	1.85283	5895957	2140	3156489	0.535365	PF00120.19	PF00120.19,Gln-synt_C,259,2.00E-65,	48.7533
FOVG_00068	Supercontig_1.1	core	159634	160848	-	FOVG_00068T0	FOVG_00068T0	368	0	0	0	o	N	Supercontig_1.1	1	5895957	91.4788	conserved	Supercontig_1.1	1	2348403	39.8307	conserved	1390	109242	1.85283	5895957	2140	3156489	0.535365	PF08241.7|PF08242.7|PF12847.2|PF13489.1|PF13847.1|PF02390.12|PF05175.9	PF08241.7,Methyltransf_11,95,3.90E-08, | PF08242.7,Methyltransf_12,99,7.20E-09, | PF12847.2,Methyltransf_18,112,5.60E-08, | PF13489.1,Methyltransf_23,161,6.70E-16, | PF13847.1,Methyltransf_31,152,3.80E-08, | PF02390.12,Methyltransf_4,197,3.80E-05, | PF05175.9,MTS,170,4.50E-05,	48.7533
FOVG_00069	Supercontig_1.1	core	162157	162276	-	FOVG_00069T0	FOVG_00069T0	40	0	0	0	o	N	Supercontig_1.1	1	5895957	91.4788	conserved	Supercontig_1.1	1	2348403	39.8307	conserved	1390	109242	1.85283	5895957	2140	3156489	0.535365			48.7533
FOVG_00070	Supercontig_1.1	core	163849	166026	-	FOVG_00070T0	FOVG_00070T0	624	0.01	0.01	0	o	N	Supercontig_1.1	1	5895957	91.4788	conserved	Supercontig_1.1	1	2348403	39.8307	conserved	1390	109242	1.85283	5895957	2140	3156489	0.535365	PF10275.4	PF10275.4,Peptidase_C65,244,2.90E-58,	48.7533
FOVG_00071	Supercontig_1.1	core	170656	172227	-	FOVG_00071T0	FOVG_00071T0	492	0	0	0	o	N	Supercontig_1.1	1	5895957	91.4788	conserved	Supercontig_1.1	1	2348403	39.8307	conserved	1390	109242	1.85283	5895957	2140	3156489	0.535365	PF01399.22|PF10075.4	PF01399.22,PCI,105,2.50E-17, | PF10075.4,PCI_Csn8,143,8.80E-07,	48.7533
FOVG_00072	Supercontig_1.1	core	172612	174319	-	FOVG_00072T0	FOVG_00072T0	538	230.58	1.54	10	i146-168o172-194i214-236o241-263i319-341o370-392i412-431o436-458i471-493o503-525i	N	Supercontig_1.1	1	5895957	91.4788	conserved	Supercontig_1.1	1	2348403	39.8307	conserved	1390	109242	1.85283	5895957	2140	3156489	0.535365	PF07690.11	PF07690.11,MFS_1,352,1.30E-23,	48.7533
FOVG_00073	Supercontig_1.1	core	175366	178133	+	FOVG_00073T0	FOVG_00073T0	889	59.47	0	3	o734-756i763-785o833-850i	N	Supercontig_1.1	1	5895957	91.4788	conserved	Supercontig_1.1	1	2348403	39.8307	conserved	1390	109242	1.85283	5895957	2140	3156489	0.535365	PF01544.13	PF01544.13,CorA,292,1.80E-08,	48.7533
FOVG_00074	Supercontig_1.1	core	179169	180122	+	FOVG_00074T0	FOVG_00074T0	318	0.05	0.03	0	o	Y	Supercontig_1.1	1	5895957	91.4788	conserved	Supercontig_1.1	1	2348403	39.8307	conserved	1390	109242	1.85283	5895957	2140	3156489	0.535365	PF00722.16	PF00722.16,Glyco_hydro_16,185,2.50E-08,	48.7533
FOVG_00075	Supercontig_1.1	core	180302	181011	-	FOVG_00075T0	FOVG_00075T0	204	0.07	0.03	0	o	N	Supercontig_1.1	1	5895957	91.4788	conserved	Supercontig_1.1	1	2348403	39.8307	conserved	1390	109242	1.85283	5895957	2140	3156489	0.535365	PF00293.23	PF00293.23,NUDIX,135,6.80E-17,	48.7533
FOVG_00076	Supercontig_1.1	core	181552	182499	-	FOVG_00076T0	FOVG_00076T0	301	0.12	0.1	0	o	N	Supercontig_1.1	1	5895957	91.4788	conserved	Supercontig_1.1	1	2348403	39.8307	conserved	1390	109242	1.85283	5895957	2140	3156489	0.535365	PF00293.23	PF00293.23,NUDIX,135,4.30E-06,	48.7533
FOVG_00077	Supercontig_1.1	core	182820	183964	-	FOVG_00077T0	FOVG_00077T0	351	18.43	18.43	1	i2-24o	Y	Supercontig_1.1	1	5895957	91.4788	conserved	Supercontig_1.1	1	2348403	39.8307	conserved	1390	109242	1.85283	5895957	2140	3156489	0.535365			48.7533
FOVG_00078	Supercontig_1.1	core	184521	186020	+	FOVG_00078T0	FOVG_00078T0	500	0.05	0	0	o	N	Supercontig_1.1	1	5895957	91.4788	conserved	Supercontig_1.1	1	2348403	39.8307	conserved	1390	109242	1.85283	5895957	2140	3156489	0.535365	PF00561.15|PF12697.2	PF00561.15,Abhydrolase_1,230,3.80E-18, | PF12697.2,Abhydrolase_6,228,2.20E-13,	48.7533
FOVG_00079	Supercontig_1.1	core	186449	189082	-	FOVG_00079T0	FOVG_00079T0	860	0	0	0	o	N	Supercontig_1.1	1	5895957	91.4788	conserved	Supercontig_1.1	1	2348403	39.8307	conserved	1390	109242	1.85283	5895957	2140	3156489	0.535365			48.7533
FOVG_00080	Supercontig_1.1	core	190839	191618	-	FOVG_00080T0	FOVG_00080T0	243	0	0	0	o	N	Supercontig_1.1	1	5895957	91.4788	conserved	Supercontig_1.1	1	2348403	39.8307	conserved	1390	109242	1.85283	5895957	2140	3156489	0.535365	PF06246.7	PF06246.7,Isy1,255,3.70E-88,	48.7533
FOVG_00081	Supercontig_1.1	core	193226	194748	-	FOVG_00081T0	FOVG_00081T0	458	42.86	20.59	2	i7-29o422-444i	Y	Supercontig_1.1	1	5895957	91.4788	conserved	Supercontig_1.1	1	2348403	39.8307	conserved	1390	109242	1.85283	5895957	2140	3156489	0.535365	PF03345.9	PF03345.9,DDOST_48kD,423,2.90E-154,	48.7533
FOVG_00082	Supercontig_1.1	core	195138	195416	+	FOVG_00082T0	FOVG_00082T0	76	21.2	21.2	1	i23-45o	N	Supercontig_1.1	1	5895957	91.4788	conserved	Supercontig_1.1	1	2348403	39.8307	conserved	1390	109242	1.85283	5895957	2140	3156489	0.535365			48.7533
FOVG_00083	Supercontig_1.1	core	195856	203831	-	FOVG_00083T0	FOVG_00083T0	2611	0.3	0	0	o	N	Supercontig_1.1	1	5895957	91.4788	conserved	Supercontig_1.1	1	2348403	39.8307	conserved	1390	109242	1.85283	5895957	2140	3156489	0.535365	PF02138.13|PF13385.1|PF14844.1|PF00400.27	PF02138.13,Beach,270,3.60E-109, | PF13385.1,Laminin_G_3,157,9.30E-11, | PF14844.1,PH_BEACH,106,2.00E-11, | PF00400.27,WD40,39,7.50E-08,	48.7533
FOVG_00084	Supercontig_1.1	core	206817	208463	+	FOVG_00084T0	FOVG_00084T0	532	0.28	0.27	0	o	Y	Supercontig_1.1	1	5895957	91.4788	conserved	Supercontig_1.1	1	2348403	39.8307	conserved	1390	109242	1.85283	5895957	2140	3156489	0.535365	PF05922.11|PF00082.17	PF05922.11,Inhibitor_I9,82,1.60E-21, | PF00082.17,Peptidase_S8,282,5.80E-52,	48.7533
FOVG_00085	Supercontig_1.1	core	209079	212180	+	FOVG_00085T0	FOVG_00085T0	1034	0	0	0	o	N	Supercontig_1.1	1	5895957	91.4788	conserved	Supercontig_1.1	1	2348403	39.8307	conserved	1390	109242	1.85283	5895957	2140	3156489	0.535365			48.7533
FOVG_00086	Supercontig_1.1	core	212513	214252	-	FOVG_00086T0	FOVG_00086T0	580	23.98	0.01	1	i115-137o	N	Supercontig_1.1	1	5895957	91.4788	conserved	Supercontig_1.1	1	2348403	39.8307	conserved	1390	109242	1.85283	5895957	2140	3156489	0.535365	PF12695.2|PF12740.2|PF03403.8	PF12695.2,Abhydrolase_5,145,3.10E-08, | PF12740.2,Chlorophyllase2,260,3.70E-06, | PF03403.8,PAF-AH_p_II,379,6.10E-40,	48.7533
FOVG_00087	Supercontig_1.1	core	217003	218451	-	FOVG_00087T0	FOVG_00087T0	451	239.33	14.44	10	i47-69o84-106i119-136o141-163i176-193o208-225i249-271o286-308i329-351o423-445i	N	Supercontig_1.1	1	5895957	91.4788	conserved	Supercontig_1.1	1	2348403	39.8307	conserved	1390	109242	1.85283	5895957	2140	3156489	0.535365	PF07690.11	PF07690.11,MFS_1,352,2.10E-15,	48.7533
FOVG_00088	Supercontig_1.1	core	219235	221375	+	FOVG_00088T0	FOVG_00088T0	643	20.39	0	1	o470-492i	N	Supercontig_1.1	1	5895957	91.4788	conserved	Supercontig_1.1	1	2348403	39.8307	conserved	1390	109242	1.85283	5895957	2140	3156489	0.535365	PF04082.13|PF00172.13	PF04082.13,Fungal_trans,260,9.50E-14, | PF00172.13,Zn_clus,40,2.10E-06,	48.7533
FOVG_00089	Supercontig_1.1	core	223065	224433	-	FOVG_00089T0	FOVG_00089T0	386	128.39	35.97	6	i7-24o39-61i95-117o130-152i179-201o211-233i	N	Supercontig_1.1	1	5895957	91.4788	conserved	Supercontig_1.1	1	2348403	39.8307	conserved	1390	109242	1.85283	5895957	2140	3156489	0.535365			48.7533
FOVG_00090	Supercontig_1.1	core	225519	227419	+	FOVG_00090T0	FOVG_00090T0	564	0.7	0.4	0	o	N	Supercontig_1.1	1	5895957	91.4788	conserved	Supercontig_1.1	1	2348403	39.8307	conserved	1390	109242	1.85283	5895957	2140	3156489	0.535365	PF05199.8|PF00732.14	PF05199.8,GMC_oxred_C,144,1.10E-30, | PF00732.14,GMC_oxred_N,296,8.00E-59,	48.7533
FOVG_00091	Supercontig_1.1	core	227538	228422	-	FOVG_00091T0	FOVG_00091T0	295	0	0	0	o	N	Supercontig_1.1	1	5895957	91.4788	conserved	Supercontig_1.1	1	2348403	39.8307	conserved	1390	109242	1.85283	5895957	2140	3156489	0.535365			48.7533
FOVG_00092	Supercontig_1.1	core	229124	229884	-	FOVG_00092T0	FOVG_00092T0	237	0	0	0	o	N	Supercontig_1.1	1	5895957	91.4788	conserved	Supercontig_1.1	1	2348403	39.8307	conserved	1390	109242	1.85283	5895957	2140	3156489	0.535365	PF00583.19|PF13508.1	PF00583.19,Acetyltransf_1,83,3.20E-09, | PF13508.1,Acetyltransf_7,79,2.00E-08,	48.7533
FOVG_00093	Supercontig_1.1	core	230238	231553	-	FOVG_00093T0	FOVG_00093T0	384	142.34	24.5	5	o26-45i58-80o100-122i135-157o177-199i	N	Supercontig_1.1	1	5895957	91.4788	conserved	Supercontig_1.1	1	2348403	39.8307	conserved	1390	109242	1.85283	5895957	2140	3156489	0.535365			48.7533
FOVG_00094	Supercontig_1.1	core	232642	234367	+	FOVG_00094T0	FOVG_00094T0	526	260.32	9.5	12	i52-74o79-101i139-161o176-198i205-227o242-264i295-317o337-359i390-412o416-438i451-473o488-510i	N	Supercontig_1.1	1	5895957	91.4788	conserved	Supercontig_1.1	1	2348403	39.8307	conserved	1390	109242	1.85283	5895957	2140	3156489	0.535365	PF00324.16|PF13520.1	PF00324.16,AA_permease,478,3.50E-25, | PF13520.1,AA_permease_2,426,3.90E-49,	48.7533
FOVG_00095	Supercontig_1.1	core	234639	236184	-	FOVG_00095T0	FOVG_00095T0	465	2.76	0	0	o	N	Supercontig_1.1	1	5895957	91.4788	conserved	Supercontig_1.1	1	2348403	39.8307	conserved	1390	109242	1.85283	5895957	2140	3156489	0.535365	PF11951.3|PF11951.3	PF11951.3,Fungal_trans_2,383,5.20E-24, | PF11951.3,Fungal_trans_2,383,5.20E-24,	48.7533
FOVG_00096	Supercontig_1.1	core	237616	239052	+	FOVG_00096T0	FOVG_00096T0	446	259.64	0.18	12	i65-87o97-116i123-145o155-177i184-206o216-238i259-281o296-314i321-343o347-369i382-404o414-436i	N	Supercontig_1.1	1	5895957	91.4788	conserved	Supercontig_1.1	1	2348403	39.8307	conserved	1390	109242	1.85283	5895957	2140	3156489	0.535365	PF07690.11	PF07690.11,MFS_1,352,3.10E-30,	48.7533
FOVG_00097	Supercontig_1.1	core	239103	240893	-	FOVG_00097T0	FOVG_00097T0	597	22.66	22.64	1	i2-24o	N	Supercontig_1.1	1	5895957	91.4788	conserved	Supercontig_1.1	1	2348403	39.8307	conserved	1390	109242	1.85283	5895957	2140	3156489	0.535365	PF05960.6	PF05960.6,DUF885,549,4.30E-56,	48.7533
FOVG_00098	Supercontig_1.1	core	241502	242675	-	FOVG_00098T0	FOVG_00098T0	327	0.16	0.16	0	o	N	Supercontig_1.1	1	5895957	91.4788	conserved	Supercontig_1.1	1	2348403	39.8307	conserved	1390	109242	1.85283	5895957	2140	3156489	0.535365	PF13460.1|PF05368.8	PF13460.1,NAD_binding_10,183,6.80E-07, | PF05368.8,NmrA,233,2.20E-06,	48.7533
FOVG_00099	Supercontig_1.1	core	243583	243915	+	FOVG_00099T0	FOVG_00099T0	91	0.15	0.15	0	o	Y	Supercontig_1.1	1	5895957	91.4788	conserved	Supercontig_1.1	1	2348403	39.8307	conserved	1390	109242	1.85283	5895957	2140	3156489	0.535365			48.7533
FOVG_00100	Supercontig_1.1	core	245044	245383	-	FOVG_00100T0	FOVG_00100T0	77	0	0	0	o	N	Supercontig_1.1	1	5895957	91.4788	conserved	Supercontig_1.1	1	2348403	39.8307	conserved	1390	109242	1.85283	5895957	2140	3156489	0.535365	PF10685.4|PF10685.4	PF10685.4,KGG,23,7.20E-25, | PF10685.4,KGG,23,7.20E-25,	48.7533
FOVG_00101	Supercontig_1.1	core	246926	249339	+	FOVG_00101T0	FOVG_00101T0	705	2.57	0	0	o	N	Supercontig_1.1	1	5895957	91.4788	conserved	Supercontig_1.1	1	2348403	39.8307	conserved	1390	109242	1.85283	5895957	2140	3156489	0.535365	PF04082.13|PF00172.13	PF04082.13,Fungal_trans,260,1.40E-27, | PF00172.13,Zn_clus,40,5.00E-07,	48.7533
FOVG_00102	Supercontig_1.1	core	249541	251286	-	FOVG_00102T0	FOVG_00102T0	530	253.79	0	12	i87-109o119-141i153-172o177-199i211-233o248-270i319-341o356-378i399-421o431-453i460-482o492-514i	N	Supercontig_1.1	1	5895957	91.4788	conserved	Supercontig_1.1	1	2348403	39.8307	conserved	1390	109242	1.85283	5895957	2140	3156489	0.535365	PF07690.11|PF05977.8|PF00083.19|PF06609.8	PF07690.11,MFS_1,352,7.90E-46, | PF05977.8,MFS_3,524,2.20E-06, | PF00083.19,Sugar_tr,451,2.00E-06, | PF06609.8,TRI12,599,7.70E-06,	48.7533
FOVG_00103	Supercontig_1.1	core	252160	252994	+	FOVG_00103T0	FOVG_00103T0	230	0	0	0	o	N	Supercontig_1.1	1	5895957	91.4788	conserved	Supercontig_1.1	1	2348403	39.8307	conserved	1390	109242	1.85283	5895957	2140	3156489	0.535365	PF13419.1|PF13242.1	PF13419.1,HAD_2,176,7.80E-33, | PF13242.1,Hydrolase_like,75,5.50E-08,	48.7533
FOVG_00104	Supercontig_1.1	core	253371	254106	+	FOVG_00104T0	FOVG_00104T0	182	2.66	0.3	0	o	N	Supercontig_1.1	1	5895957	91.4788	conserved	Supercontig_1.1	1	2348403	39.8307	conserved	1390	109242	1.85283	5895957	2140	3156489	0.535365			48.7533
FOVG_00105	Supercontig_1.1	core	254288	255334	+	FOVG_00105T0	FOVG_00105T0	349	6.44	0.09	0	o	N	Supercontig_1.1	1	5895957	91.4788	conserved	Supercontig_1.1	1	2348403	39.8307	conserved	1390	109242	1.85283	5895957	2140	3156489	0.535365	PF01073.14|PF00106.20|PF01370.16|PF08659.5|PF13460.1|PF07993.7|PF02719.10|PF04321.12	PF01073.14,3Beta_HSD,280,9.00E-49, | PF00106.20,adh_short,167,2.50E-11, | PF01370.16,Epimerase,236,1.80E-35, | PF08659.5,KR,181,2.60E-09, | PF13460.1,NAD_binding_10,183,9.80E-12, | PF07993.7,NAD_binding_4,249,1.40E-17, | PF02719.10,Polysacc_synt_2,294,1.30E-14, | PF04321.12,RmlD_sub_bind,287,9.40E-19,	48.7533
FOVG_00106	Supercontig_1.1	core	255404	257059	-	FOVG_00106T0	FOVG_00106T0	501	239.63	1.09	10	i118-140o150-172i184-206o216-238i284-306o321-343i348-370o380-399i412-429o439-461i	N	Supercontig_1.1	1	5895957	91.4788	conserved	Supercontig_1.1	1	2348403	39.8307	conserved	1390	109242	1.85283	5895957	2140	3156489	0.535365	PF07690.11	PF07690.11,MFS_1,352,3.40E-31,	48.7533
FOVG_00107	Supercontig_1.1	core	257616	258769	-	FOVG_00107T0	FOVG_00107T0	368	3.85	0	0	o	N	Supercontig_1.1	1	5895957	91.4788	conserved	Supercontig_1.1	1	2348403	39.8307	conserved	1390	109242	1.85283	5895957	2140	3156489	0.535365			48.7533
FOVG_00108	Supercontig_1.1	core	261267	263401	-	FOVG_00108T0	FOVG_00108T0	695	305.35	19.7	14	i40-59o69-91i112-134o180-202i215-237o265-287i300-322o359-381i394-411o415-437i457-479o484-506i554-576o591-613i	N	Supercontig_1.1	1	5895957	91.4788	conserved	Supercontig_1.1	1	2348403	39.8307	conserved	1390	109242	1.85283	5895957	2140	3156489	0.535365	PF00209.13|PF00209.13	PF00209.13,SNF,523,2.40E-82, | PF00209.13,SNF,523,2.40E-82,	48.7533
FOVG_00109	Supercontig_1.1	core	259630	261018	+	FOVG_00109T0	FOVG_00109T0	414	0.03	0	0	o	N	Supercontig_1.1	1	5895957	91.4788	conserved	Supercontig_1.1	1	2348403	39.8307	conserved	1390	109242	1.85283	5895957	2140	3156489	0.535365	PF01244.16	PF01244.16,Peptidase_M19,320,1.60E-97,	48.7533
FOVG_00110	Supercontig_1.1	core	266026	266989	+	FOVG_00110T0	FOVG_00110T0	303	0.07	0	0	o	N	Supercontig_1.1	1	5895957	91.4788	conserved	Supercontig_1.1	1	2348403	39.8307	conserved	1390	109242	1.85283	5895957	2140	3156489	0.535365	PF13460.1|PF05368.8	PF13460.1,NAD_binding_10,183,1.10E-08, | PF05368.8,NmrA,233,4.80E-19,	48.7533
FOVG_00111	Supercontig_1.1	core	267082	270400	-	FOVG_00111T0	FOVG_00111T0	1073	8.24	0	0	o	N	Supercontig_1.1	1	5895957	91.4788	conserved	Supercontig_1.1	1	2348403	39.8307	conserved	1390	109242	1.85283	5895957	2140	3156489	0.535365	PF00501.23|PF01370.16|PF07993.7|PF00550.20	PF00501.23,AMP-binding,417,7.20E-25, | PF01370.16,Epimerase,236,1.00E-11, | PF07993.7,NAD_binding_4,249,4.70E-28, | PF00550.20,PP-binding,67,1.10E-08,	48.7533
FOVG_00112	Supercontig_1.1	core	271770	273818	+	FOVG_00112T0	FOVG_00112T0	648	194.38	22.63	9	o30-52i97-119o134-153i165-187o219-241i404-426o436-453i547-569o574-596i	N	Supercontig_1.1	1	5895957	91.4788	conserved	Supercontig_1.1	1	2348403	39.8307	conserved	1390	109242	1.85283	5895957	2140	3156489	0.535365			48.7533
FOVG_00113	Supercontig_1.1	core	273884	276099	-	FOVG_00113T0	FOVG_00113T0	690	0.1	0	0	o	N	Supercontig_1.1	1	5895957	91.4788	conserved	Supercontig_1.1	1	2348403	39.8307	conserved	1390	109242	1.85283	5895957	2140	3156489	0.535365	PF04082.13|PF00172.13	PF04082.13,Fungal_trans,260,2.60E-14, | PF00172.13,Zn_clus,40,1.90E-10,	48.7533
FOVG_00114	Supercontig_1.1	core	276822	277326	+	FOVG_00114T0	FOVG_00114T0	136	0	0	0	o	N	Supercontig_1.1	1	5895957	91.4788	conserved	Supercontig_1.1	1	2348403	39.8307	conserved	1390	109242	1.85283	5895957	2140	3156489	0.535365	PF04828.9	PF04828.9,GFA,92,5.10E-17,	48.7533
FOVG_00115	Supercontig_1.1	core	277448	279544	-	FOVG_00115T0	FOVG_00115T0	699	0.07	0	0	o	N	Supercontig_1.1	1	5895957	91.4788	conserved	Supercontig_1.1	1	2348403	39.8307	conserved	1390	109242	1.85283	5895957	2140	3156489	0.535365	PF06985.6	PF06985.6,HET,139,5.90E-30,	48.7533
FOVG_00116	Supercontig_1.1	core	279896	281383	-	FOVG_00116T0	FOVG_00116T0	438	0.1	0	0	o	N	Supercontig_1.1	1	5895957	91.4788	conserved	Supercontig_1.1	1	2348403	39.8307	conserved	1390	109242	1.85283	5895957	2140	3156489	0.535365			48.7533
FOVG_00117	Supercontig_1.1	core	282330	283364	+	FOVG_00117T0	FOVG_00117T0	309	0	0	0	o	N	Supercontig_1.1	1	5895957	91.4788	conserved	Supercontig_1.1	1	2348403	39.8307	conserved	1390	109242	1.85283	5895957	2140	3156489	0.535365			48.7533
FOVG_00118	Supercontig_1.1	core	284394	286158	+	FOVG_00118T0	FOVG_00118T0	502	9.01	0.03	0	o	N	Supercontig_1.1	1	5895957	91.4788	conserved	Supercontig_1.1	1	2348403	39.8307	conserved	1390	109242	1.85283	5895957	2140	3156489	0.535365	PF00023.25|PF00023.25|PF00023.25|PF12796.2|PF12796.2|PF13606.1|PF13637.1|PF13637.1	PF00023.25,Ank,33,4.60E-21, | PF00023.25,Ank,33,4.60E-21, | PF00023.25,Ank,33,4.60E-21, | PF12796.2,Ank_2,89,5.30E-19, | PF12796.2,Ank_2,89,5.30E-19, | PF13606.1,Ank_3,30,1.50E-13, | PF13637.1,Ank_4,54,2.00E-17, | PF13637.1,Ank_4,54,2.00E-17,	48.7533
FOVG_00119	Supercontig_1.1	core	286409	288057	-	FOVG_00119T0	FOVG_00119T0	492	2.64	0	0	o	N	Supercontig_1.1	1	5895957	91.4788	conserved	Supercontig_1.1	1	2348403	39.8307	conserved	1390	109242	1.85283	5895957	2140	3156489	0.535365			48.7533
FOVG_00120	Supercontig_1.1	core	289232	290371	+	FOVG_00120T0	FOVG_00120T0	317	2.49	2.33	0	o	N	Supercontig_1.1	1	5895957	91.4788	conserved	Supercontig_1.1	1	2348403	39.8307	conserved	1390	109242	1.85283	5895957	2140	3156489	0.535365	PF00106.20|PF01370.16|PF13460.1|PF05368.8	PF00106.20,adh_short,167,2.40E-06, | PF01370.16,Epimerase,236,1.30E-06, | PF13460.1,NAD_binding_10,183,1.90E-13, | PF05368.8,NmrA,233,1.40E-12,	48.7533
FOVG_00121	Supercontig_1.1	core	290792	291723	-	FOVG_00121T0	FOVG_00121T0	295	0	0	0	o	N	Supercontig_1.1	1	5895957	91.4788	conserved	Supercontig_1.1	1	2348403	39.8307	conserved	1390	109242	1.85283	5895957	2140	3156489	0.535365			48.7533
FOVG_00122	Supercontig_1.1	core	292032	292201	-	FOVG_00122T0	FOVG_00122T0	42	0	0	0	o	N	Supercontig_1.1	1	5895957	91.4788	conserved	Supercontig_1.1	1	2348403	39.8307	conserved	1390	109242	1.85283	5895957	2140	3156489	0.535365			48.7533
FOVG_00123	Supercontig_1.1	core	292342	292809	+	FOVG_00123T0	FOVG_00123T0	156	0.21	0	0	o	N	Supercontig_1.1	1	5895957	91.4788	conserved	Supercontig_1.1	1	2348403	39.8307	conserved	1390	109242	1.85283	5895957	2140	3156489	0.535365	PF00072.19	PF00072.19,Response_reg,112,1.30E-13,	48.7533
FOVG_00124	Supercontig_1.1	core	293168	293746	+	FOVG_00124T0	FOVG_00124T0	193	0	0	0	o	N	Supercontig_1.1	1	5895957	91.4788	conserved	Supercontig_1.1	1	2348403	39.8307	conserved	1390	109242	1.85283	5895957	2140	3156489	0.535365	PF00583.19|PF13673.1|PF13420.1|PF13508.1|PF08445.5	PF00583.19,Acetyltransf_1,83,2.60E-13, | PF13673.1,Acetyltransf_10,117,2.00E-07, | PF13420.1,Acetyltransf_4,155,1.50E-06, | PF13508.1,Acetyltransf_7,79,2.10E-10, | PF08445.5,FR47,86,1.30E-06,	48.7533
FOVG_00125	Supercontig_1.1	core	293964	294875	-	FOVG_00125T0	FOVG_00125T0	304	0.75	0.73	0	o	N	Supercontig_1.1	1	5895957	91.4788	conserved	Supercontig_1.1	1	2348403	39.8307	conserved	1390	109242	1.85283	5895957	2140	3156489	0.535365	PF00106.20|PF08659.5	PF00106.20,adh_short,167,8.10E-18, | PF08659.5,KR,181,2.60E-11,	48.7533
FOVG_00126	Supercontig_1.1	core	295851	296513	+	FOVG_00126T0	FOVG_00126T0	188	0.02	0	0	o	N	Supercontig_1.1	1	5895957	91.4788	conserved	Supercontig_1.1	1	2348403	39.8307	conserved	1390	109242	1.85283	5895957	2140	3156489	0.535365			48.7533
FOVG_00127	Supercontig_1.1	core	296826	299236	+	FOVG_00127T0	FOVG_00127T0	738	0.38	0.27	0	o	N	Supercontig_1.1	1	5895957	91.4788	conserved	Supercontig_1.1	1	2348403	39.8307	conserved	1390	109242	1.85283	5895957	2140	3156489	0.535365	PF00412.17|PF00412.17	PF00412.17,LIM,58,8.80E-23, | PF00412.17,LIM,58,8.80E-23,	48.7533
FOVG_00128	Supercontig_1.1	core	299511	300221	-	FOVG_00128T0	FOVG_00128T0	237	0	0	0	o	N	Supercontig_1.1	1	5895957	91.4788	conserved	Supercontig_1.1	1	2348403	39.8307	conserved	1390	109242	1.85283	5895957	2140	3156489	0.535365			48.7533
FOVG_00129	Supercontig_1.1	core	300627	302150	-	FOVG_00129T0	FOVG_00129T0	474	0.18	0	0	o	N	Supercontig_1.1	1	5895957	91.4788	conserved	Supercontig_1.1	1	2348403	39.8307	conserved	1390	109242	1.85283	5895957	2140	3156489	0.535365	PF11951.3|PF00172.13	PF11951.3,Fungal_trans_2,383,9.20E-54, | PF00172.13,Zn_clus,40,1.10E-06,	48.7533
FOVG_00130	Supercontig_1.1	core	302443	303551	-	FOVG_00130T0	FOVG_00130T0	351	0.06	0.01	0	o	N	Supercontig_1.1	1	5895957	91.4788	conserved	Supercontig_1.1	1	2348403	39.8307	conserved	1390	109242	1.85283	5895957	2140	3156489	0.535365	PF08240.7|PF00107.21|PF13602.1	PF08240.7,ADH_N,109,6.80E-12, | PF00107.21,ADH_zinc_N,130,3.70E-22, | PF13602.1,ADH_zinc_N_2,127,4.60E-18,	48.7533
FOVG_00131	Supercontig_1.1	core	304325	305544	-	FOVG_00131T0	FOVG_00131T0	388	0.83	0	0	o	N	Supercontig_1.1	1	5895957	91.4788	conserved	Supercontig_1.1	1	2348403	39.8307	conserved	1390	109242	1.85283	5895957	2140	3156489	0.535365	PF11951.3|PF00172.13	PF11951.3,Fungal_trans_2,383,5.80E-07, | PF00172.13,Zn_clus,40,1.30E-07,	48.7533
FOVG_00132	Supercontig_1.1	core	306381	307340	+	FOVG_00132T0	FOVG_00132T0	300	154.64	30.52	7	o18-40i53-72o87-109i122-144o164-186i215-234o249-271i	N	Supercontig_1.1	1	5895957	91.4788	conserved	Supercontig_1.1	1	2348403	39.8307	conserved	1390	109242	1.85283	5895957	2140	3156489	0.535365	PF04479.8	PF04479.8,RTA1,226,3.30E-52,	48.7533
FOVG_00133	Supercontig_1.1	core	308083	309496	-	FOVG_00133T0	FOVG_00133T0	380	0.7	0.01	0	o	N	Supercontig_1.1	1	5895957	91.4788	conserved	Supercontig_1.1	1	2348403	39.8307	conserved	1390	109242	1.85283	5895957	2140	3156489	0.535365	PF00067.17	PF00067.17,p450,463,1.50E-58,	48.7533
FOVG_00134	Supercontig_1.1	core	310706	311874	+	FOVG_00134T0	FOVG_00134T0	335	0.05	0.05	0	o	N	Supercontig_1.1	1	5895957	91.4788	conserved	Supercontig_1.1	1	2348403	39.8307	conserved	1390	109242	1.85283	5895957	2140	3156489	0.535365	PF13460.1|PF05368.8	PF13460.1,NAD_binding_10,183,9.80E-10, | PF05368.8,NmrA,233,2.20E-34,	48.7533
FOVG_00135	Supercontig_1.1	core	313350	315221	-	FOVG_00135T0	FOVG_00135T0	577	20.5	15.33	0	o	Y	Supercontig_1.1	1	5895957	91.4788	conserved	Supercontig_1.1	1	2348403	39.8307	conserved	1390	109242	1.85283	5895957	2140	3156489	0.535365	PF08031.7|PF01565.18	PF08031.7,BBE,47,1.50E-11, | PF01565.18,FAD_binding_4,139,2.10E-15,	48.7533
FOVG_00136	Supercontig_1.1	core	316228	317737	+	FOVG_00136T0	FOVG_00136T0	484	0.83	0.03	0	o	N	Supercontig_1.1	1	5895957	91.4788	conserved	Supercontig_1.1	1	2348403	39.8307	conserved	1390	109242	1.85283	5895957	2140	3156489	0.535365	PF01715.12|PF01715.12|PF01745.11|PF03641.9	PF01715.12,IPPT,253,1.50E-23, | PF01715.12,IPPT,253,1.50E-23, | PF01745.11,IPT,233,1.40E-08, | PF03641.9,Lysine_decarbox,133,2.40E-27,	48.7533
FOVG_00137	Supercontig_1.1	core	318883	320827	+	FOVG_00137T0	FOVG_00137T0	515	24.37	19.17	1	i13-35o	N	Supercontig_1.1	1	5895957	91.4788	conserved	Supercontig_1.1	1	2348403	39.8307	conserved	1390	109242	1.85283	5895957	2140	3156489	0.535365	PF00067.17	PF00067.17,p450,463,8.20E-48,	48.7533
FOVG_00138	Supercontig_1.1	core	321711	323603	-	FOVG_00138T0	FOVG_00138T0	569	253.9	4.7	12	i56-78o93-115i135-157o162-184i191-213o242-264i285-302o339-361i388-407o422-441i462-484o488-510i	N	Supercontig_1.1	1	5895957	91.4788	conserved	Supercontig_1.1	1	2348403	39.8307	conserved	1390	109242	1.85283	5895957	2140	3156489	0.535365	PF00324.16|PF13520.1	PF00324.16,AA_permease,478,2.40E-92, | PF13520.1,AA_permease_2,426,6.90E-24,	48.7533
FOVG_00139	Supercontig_1.1	core	324334	325665	+	FOVG_00139T0	FOVG_00139T0	444	0.07	0	0	o	N	Supercontig_1.1	1	5895957	91.4788	conserved	Supercontig_1.1	1	2348403	39.8307	conserved	1390	109242	1.85283	5895957	2140	3156489	0.535365	PF11951.3	PF11951.3,Fungal_trans_2,383,2.30E-12,	48.7533
FOVG_00140	Supercontig_1.1	core	325809	326712	-	FOVG_00140T0	FOVG_00140T0	285	151.3	34.57	7	o20-39i48-70o80-102i122-144o154-176i197-219o234-253i	N	Supercontig_1.1	1	5895957	91.4788	conserved	Supercontig_1.1	1	2348403	39.8307	conserved	1390	109242	1.85283	5895957	2140	3156489	0.535365	PF04479.8	PF04479.8,RTA1,226,1.40E-41,	48.7533
FOVG_00141	Supercontig_1.1	core	327317	328631	+	FOVG_00141T0	FOVG_00141T0	387	3.12	0	0	o	N	Supercontig_1.1	1	5895957	91.4788	conserved	Supercontig_1.1	1	2348403	39.8307	conserved	1390	109242	1.85283	5895957	2140	3156489	0.535365	PF00172.13	PF00172.13,Zn_clus,40,9.20E-09,	48.7533
FOVG_00143	Supercontig_1.1	core	329427	330987	-	FOVG_00143T0	FOVG_00143T0	513	0.03	0	0	o	N	Supercontig_1.1	1	5895957	91.4788	conserved	Supercontig_1.1	1	2348403	39.8307	conserved	1390	109242	1.85283	5895957	2140	3156489	0.535365			48.7533
FOVG_00144	Supercontig_1.1	core	332461	334437	-	FOVG_00144T0	FOVG_00144T0	659	0	0	0	o	N	Supercontig_1.1	1	5895957	91.4788	conserved	Supercontig_1.1	1	2348403	39.8307	conserved	1390	109242	1.85283	5895957	2140	3156489	0.535365			48.7533
FOVG_00145	Supercontig_1.1	core	335865	336076	+	FOVG_00145T0	FOVG_00145T0	53	0.26	0.26	0	o	Y	Supercontig_1.1	1	5895957	91.4788	conserved	Supercontig_1.1	1	2348403	39.8307	conserved	1390	109242	1.85283	5895957	2140	3156489	0.535365			48.7533
FOVG_00146	Supercontig_1.1	core	337362	338949	+	FOVG_00146T0	FOVG_00146T0	494	0	0	0	o	N	Supercontig_1.1	1	5895957	91.4788	conserved	Supercontig_1.1	1	2348403	39.8307	conserved	1390	109242	1.85283	5895957	2140	3156489	0.535365	PF05199.8|PF00732.14	PF05199.8,GMC_oxred_C,144,8.80E-29, | PF00732.14,GMC_oxred_N,296,5.40E-19,	48.7533
FOVG_00147	Supercontig_1.1	core	339727	340278	+	FOVG_00147T0	FOVG_00147T0	184	0.03	0.03	0	o	N	Supercontig_1.1	1	5895957	91.4788	conserved	Supercontig_1.1	1	2348403	39.8307	conserved	1390	109242	1.85283	5895957	2140	3156489	0.535365			48.7533
FOVG_00149	Supercontig_1.1	core	341780	341918	-	FOVG_00149T0	FOVG_00149T0	30	0	0	0	o	N	Supercontig_1.1	1	5895957	91.4788	conserved	Supercontig_1.1	1	2348403	39.8307	conserved	1390	109242	1.85283	5895957	2140	3156489	0.535365			48.7533
FOVG_00150	Supercontig_1.1	core	343082	343411	+	FOVG_00150T0	FOVG_00150T0	110	0	0	0	o	N	Supercontig_1.1	1	5895957	91.4788	conserved	Supercontig_1.1	1	2348403	39.8307	conserved	1390	109242	1.85283	5895957	2140	3156489	0.535365			48.7533
FOVG_00151	Supercontig_1.1	core	344618	344995	-	FOVG_00151T0	FOVG_00151T0	126	0.33	0.33	0	o	Y	Supercontig_1.1	1	5895957	91.4788	conserved	Supercontig_1.1	1	2348403	39.8307	conserved	1390	109242	1.85283	5895957	2140	3156489	0.535365			48.7533
FOVG_00152	Supercontig_1.1	core	345785	346402	-	FOVG_00152T0	FOVG_00152T0	206	0.02	0	0	o	N	Supercontig_1.1	1	5895957	91.4788	conserved	Supercontig_1.1	1	2348403	39.8307	conserved	1390	109242	1.85283	5895957	2140	3156489	0.535365			48.7533
FOVG_00153	Supercontig_1.1	core	347830	348790	-	FOVG_00153T0	FOVG_00153T0	267	1.71	1.69	0	o	N	Supercontig_1.1	1	5895957	91.4788	conserved	Supercontig_1.1	1	2348403	39.8307	conserved	1390	109242	1.85283	5895957	2140	3156489	0.535365	PF00106.20|PF13561.1|PF08659.5	PF00106.20,adh_short,167,5.50E-28, | PF13561.1,adh_short_C2,241,2.30E-16, | PF08659.5,KR,181,3.00E-10,	48.7533
FOVG_00154	Supercontig_1.1	core	349333	350336	-	FOVG_00154T0	FOVG_00154T0	299	0.22	0	0	o	N	Supercontig_1.1	1	5895957	91.4788	conserved	Supercontig_1.1	1	2348403	39.8307	conserved	1390	109242	1.85283	5895957	2140	3156489	0.535365	PF12311.3	PF12311.3,DUF3632,184,1.50E-07,	48.7533
FOVG_00155	Supercontig_1.1	core	351448	352281	+	FOVG_00155T0	FOVG_00155T0	240	0	0	0	o	N	Supercontig_1.1	1	5895957	91.4788	conserved	Supercontig_1.1	1	2348403	39.8307	conserved	1390	109242	1.85283	5895957	2140	3156489	0.535365			48.7533
FOVG_00156	Supercontig_1.1	core	352511	354771	-	FOVG_00156T0	FOVG_00156T0	736	0.53	0	0	o	N	Supercontig_1.1	1	5895957	91.4788	conserved	Supercontig_1.1	1	2348403	39.8307	conserved	1390	109242	1.85283	5895957	2140	3156489	0.535365	PF06985.6	PF06985.6,HET,139,4.10E-29,	48.7533
FOVG_00157	Supercontig_1.1	core	355700	357285	+	FOVG_00157T0	FOVG_00157T0	512	19.24	19.21	1	i12-31o	N	Supercontig_1.1	1	5895957	91.4788	conserved	Supercontig_1.1	1	2348403	39.8307	conserved	1390	109242	1.85283	5895957	2140	3156489	0.535365	PF00328.17	PF00328.17,His_Phos_2,347,1.30E-09,	48.7533
FOVG_00158	Supercontig_1.1	core	358164	359167	+	FOVG_00158T0	FOVG_00158T0	218	0.02	0	0	o	N	Supercontig_1.1	1	5895957	91.4788	conserved	Supercontig_1.1	1	2348403	39.8307	conserved	1390	109242	1.85283	5895957	2140	3156489	0.535365			48.7533
FOVG_00159	Supercontig_1.1	core	360300	360917	+	FOVG_00159T0	FOVG_00159T0	188	0	0	0	o	N	Supercontig_1.1	1	5895957	91.4788	conserved	Supercontig_1.1	1	2348403	39.8307	conserved	1390	109242	1.85283	5895957	2140	3156489	0.535365			48.7533
FOVG_00160	Supercontig_1.1	core	362161	363269	+	FOVG_00160T0	FOVG_00160T0	260	0.97	0	0	o	N	Supercontig_1.1	1	5895957	91.4788	conserved	Supercontig_1.1	1	2348403	39.8307	conserved	1390	109242	1.85283	5895957	2140	3156489	0.535365	PF09994.4	PF09994.4,DUF2235,277,2.20E-33,	48.7533
FOVG_00161	Supercontig_1.1	core	363958	364776	+	FOVG_00161T0	FOVG_00161T0	273	0.07	0.01	0	o	N	Supercontig_1.1	1	5895957	91.4788	conserved	Supercontig_1.1	1	2348403	39.8307	conserved	1390	109242	1.85283	5895957	2140	3156489	0.535365			48.7533
FOVG_00162	Supercontig_1.1	core	365060	365600	+	FOVG_00162T0	FOVG_00162T0	163	0.01	0	0	o	N	Supercontig_1.1	1	5895957	91.4788	conserved	Supercontig_1.1	1	2348403	39.8307	conserved	1390	109242	1.85283	5895957	2140	3156489	0.535365			48.7533
FOVG_00163	Supercontig_1.1	core	370530	371911	+	FOVG_00163T0	FOVG_00163T0	359	0.01	0	0	o	N	Supercontig_1.1	1	5895957	91.4788	conserved	Supercontig_1.1	1	2348403	39.8307	conserved	1390	109242	1.85283	5895957	2140	3156489	0.535365			48.7533
FOVG_00164	Supercontig_1.1	core	373463	374462	+	FOVG_00164T0	FOVG_00164T0	314	0.09	0	0	o	N	Supercontig_1.1	1	5895957	91.4788	conserved	Supercontig_1.1	1	2348403	39.8307	conserved	1390	109242	1.85283	5895957	2140	3156489	0.535365	PF13578.1|PF01596.12	PF13578.1,Methyltransf_24,106,2.50E-12, | PF01596.12,Methyltransf_3,205,2.90E-14,	48.7533
FOVG_00166	Supercontig_1.1	core	375127	377269	+	FOVG_00166T0	FOVG_00166T0	644	0	0	0	o	N	Supercontig_1.1	1	5895957	91.4788	conserved	Supercontig_1.1	1	2348403	39.8307	conserved	1390	109242	1.85283	5895957	2140	3156489	0.535365			48.7533
FOVG_00167	Supercontig_1.1	core	378452	378604	+	FOVG_00167T0	FOVG_00167T0	51	5.86	5.86	0	i	N	Supercontig_1.1	1	5895957	91.4788	conserved	Supercontig_1.1	1	2348403	39.8307	conserved	1390	109242	1.85283	5895957	2140	3156489	0.535365			48.7533
FOVG_00168	Supercontig_1.1	core	378984	379602	+	FOVG_00168T0	FOVG_00168T0	190	0	0	0	o	N	Supercontig_1.1	1	5895957	91.4788	conserved	Supercontig_1.1	1	2348403	39.8307	conserved	1390	109242	1.85283	5895957	2140	3156489	0.535365			48.7533
FOVG_00169	Supercontig_1.1	core	379779	380035	-	FOVG_00169T0	FOVG_00169T0	69	0	0	0	o	N	Supercontig_1.1	1	5895957	91.4788	conserved	Supercontig_1.1	1	2348403	39.8307	conserved	1390	109242	1.85283	5895957	2140	3156489	0.535365			48.7533
FOVG_00170	Supercontig_1.1	core	380826	383156	+	FOVG_00170T0	FOVG_00170T0	698	0.01	0	0	o	N	Supercontig_1.1	1	5895957	91.4788	conserved	Supercontig_1.1	1	2348403	39.8307	conserved	1390	109242	1.85283	5895957	2140	3156489	0.535365			48.7533
FOVG_00171	Supercontig_1.1	core	383902	384780	+	FOVG_00171T0	FOVG_00171T0	276	0.26	0	0	o	N	Supercontig_1.1	1	5895957	91.4788	conserved	Supercontig_1.1	1	2348403	39.8307	conserved	1390	109242	1.85283	5895957	2140	3156489	0.535365	PF00578.16|PF13911.1	PF00578.16,AhpC-TSA,124,1.60E-05, | PF13911.1,AhpC-TSA_2,115,4.80E-11,	48.7533
FOVG_00172	Supercontig_1.1	core	384850	386001	-	FOVG_00172T0	FOVG_00172T0	365	0.01	0	0	o	N	Supercontig_1.1	1	5895957	91.4788	conserved	Supercontig_1.1	1	2348403	39.8307	conserved	1390	109242	1.85283	5895957	2140	3156489	0.535365			48.7533
FOVG_00173	Supercontig_1.1	core	392028	396005	+	FOVG_00173T0	FOVG_00173T0	1279	5.35	0	0	o	N	Supercontig_1.1	1	5895957	91.4788	conserved	Supercontig_1.1	1	2348403	39.8307	conserved	1390	109242	1.85283	5895957	2140	3156489	0.535365	PF01909.18|PF03828.14	PF01909.18,NTP_transf_2,93,3.30E-05, | PF03828.14,PAP_assoc,60,1.20E-17,	48.7533
FOVG_00174	Supercontig_1.1	core	391198	391518	-	FOVG_00174T0	FOVG_00174T0	107	0	0	0	o	N	Supercontig_1.1	1	5895957	91.4788	conserved	Supercontig_1.1	1	2348403	39.8307	conserved	1390	109242	1.85283	5895957	2140	3156489	0.535365			48.7533
FOVG_00175	Supercontig_1.1	core	397231	398178	+	FOVG_00175T0	FOVG_00175T0	316	0.03	0	0	o	N	Supercontig_1.1	1	5895957	91.4788	conserved	Supercontig_1.1	1	2348403	39.8307	conserved	1390	109242	1.85283	5895957	2140	3156489	0.535365			48.7533
FOVG_00176	Supercontig_1.1	core	400146	403177	+	FOVG_00176T0	FOVG_00176T0	976	0	0	0	o	N	Supercontig_1.1	1	5895957	91.4788	conserved	Supercontig_1.1	1	2348403	39.8307	conserved	1390	109242	1.85283	5895957	2140	3156489	0.535365			48.7533
FOVG_00177	Supercontig_1.1	core	403912	404296	+	FOVG_00177T0	FOVG_00177T0	90	0	0	0	i	N	Supercontig_1.1	1	5895957	91.4788	conserved	Supercontig_1.1	1	2348403	39.8307	conserved	1390	109242	1.85283	5895957	2140	3156489	0.535365			48.7533
FOVG_00178	Supercontig_1.1	core	406447	409653	+	FOVG_00178T0	FOVG_00178T0	1069	13.23	13.2	0	o	Y	Supercontig_1.1	1	5895957	91.4788	conserved	Supercontig_1.1	1	2348403	39.8307	conserved	1390	109242	1.85283	5895957	2140	3156489	0.535365	PF09118.6|PF00754.20|PF01344.20	PF09118.6,DUF1929,98,5.20E-28, | PF00754.20,F5_F8_type_C,129,3.80E-24, | PF01344.20,Kelch_1,47,1.70E-08,	48.7533
FOVG_00179	Supercontig_1.1	core	410144	410955	+	FOVG_00179T0	FOVG_00179T0	253	0.03	0	0	o	N	Supercontig_1.1	1	5895957	91.4788	conserved	Supercontig_1.1	1	2348403	39.8307	conserved	1390	109242	1.85283	5895957	2140	3156489	0.535365			48.7533
FOVG_00180	Supercontig_1.1	core	411489	412118	+	FOVG_00180T0	FOVG_00180T0	193	0.02	0	0	o	N	Supercontig_1.1	1	5895957	91.4788	conserved	Supercontig_1.1	1	2348403	39.8307	conserved	1390	109242	1.85283	5895957	2140	3156489	0.535365			48.7533
FOVG_00181	Supercontig_1.1	core	412140	412660	+	FOVG_00181T0	FOVG_00181T0	156	0	0	0	o	N	Supercontig_1.1	1	5895957	91.4788	conserved	Supercontig_1.1	1	2348403	39.8307	conserved	1390	109242	1.85283	5895957	2140	3156489	0.535365			48.7533
FOVG_00182	Supercontig_1.1	core	413311	414577	+	FOVG_00182T0	FOVG_00182T0	388	0.19	0	0	o	N	Supercontig_1.1	1	5895957	91.4788	conserved	Supercontig_1.1	1	2348403	39.8307	conserved	1390	109242	1.85283	5895957	2140	3156489	0.535365			48.7533
FOVG_00183	Supercontig_1.1	core	415077	415661	+	FOVG_00183T0	FOVG_00183T0	143	0.29	0	0	o	N	Supercontig_1.1	1	5895957	91.4788	conserved	Supercontig_1.1	1	2348403	39.8307	conserved	1390	109242	1.85283	5895957	2140	3156489	0.535365			48.7533
FOVG_00184	Supercontig_1.1	core	415755	416283	+	FOVG_00184T0	FOVG_00184T0	160	0	0	0	o	N	Supercontig_1.1	1	5895957	91.4788	conserved	Supercontig_1.1	1	2348403	39.8307	conserved	1390	109242	1.85283	5895957	2140	3156489	0.535365			48.7533
FOVG_00185	Supercontig_1.1	core	416816	418026	+	FOVG_00185T0	FOVG_00185T0	387	0.09	0	0	o	N	Supercontig_1.1	1	5895957	91.4788	conserved	Supercontig_1.1	1	2348403	39.8307	conserved	1390	109242	1.85283	5895957	2140	3156489	0.535365			48.7533
FOVG_00186	Supercontig_1.1	core	418409	418655	-	FOVG_00186T0	FOVG_00186T0	47	5.34	5.34	0	o	N	Supercontig_1.1	1	5895957	91.4788	conserved	Supercontig_1.1	1	2348403	39.8307	conserved	1390	109242	1.85283	5895957	2140	3156489	0.535365			48.7533
FOVG_00187	Supercontig_1.1	core	418673	419895	+	FOVG_00187T0	FOVG_00187T0	389	0.06	0	0	o	N	Supercontig_1.1	1	5895957	91.4788	conserved	Supercontig_1.1	1	2348403	39.8307	conserved	1390	109242	1.85283	5895957	2140	3156489	0.535365			48.7533
FOVG_00188	Supercontig_1.1	core	420443	421489	+	FOVG_00188T0	FOVG_00188T0	331	0.02	0	0	o	N	Supercontig_1.1	1	5895957	91.4788	conserved	Supercontig_1.1	1	2348403	39.8307	conserved	1390	109242	1.85283	5895957	2140	3156489	0.535365			48.7533
FOVG_00189	Supercontig_1.1	core	422028	423251	-	FOVG_00189T0	FOVG_00189T0	408	199.02	0.95	9	o65-87i94-116o157-179i186-208o223-242i247-269o284-306i311-333o337-359i	N	Supercontig_1.1	1	5895957	91.4788	conserved	Supercontig_1.1	1	2348403	39.8307	conserved	1390	109242	1.85283	5895957	2140	3156489	0.535365	PF06027.7|PF00892.15	PF06027.7,DUF914,336,1.90E-102, | PF00892.15,EamA,126,1.50E-07,	48.7533
FOVG_00190	Supercontig_1.1	core	424599	425016	-	FOVG_00190T0	FOVG_00190T0	98	0	0	0	o	N	Supercontig_1.1	1	5895957	91.4788	conserved	Supercontig_1.1	1	2348403	39.8307	conserved	1390	109242	1.85283	5895957	2140	3156489	0.535365			48.7533
FOVG_00191	Supercontig_1.1	core	426192	428061	+	FOVG_00191T0	FOVG_00191T0	608	6.35	6.1	0	o	Y	Supercontig_1.1	1	5895957	91.4788	conserved	Supercontig_1.1	1	2348403	39.8307	conserved	1390	109242	1.85283	5895957	2140	3156489	0.535365			48.7533
FOVG_00192	Supercontig_1.1	core	428668	428973	-	FOVG_00192T0	FOVG_00192T0	82	0.09	0.09	0	o	Y	Supercontig_1.1	1	5895957	91.4788	conserved	Supercontig_1.1	1	2348403	39.8307	conserved	1390	109242	1.85283	5895957	2140	3156489	0.535365			48.7533
FOVG_00193	Supercontig_1.1	core	430605	433559	-	FOVG_00193T0	FOVG_00193T0	966	20.06	0.15	1	o935-952i	Y	Supercontig_1.1	1	5895957	91.4788	conserved	Supercontig_1.1	1	2348403	39.8307	conserved	1390	109242	1.85283	5895957	2140	3156489	0.535365	PF07774.8|PF13360.1	PF07774.8,DUF1620,217,2.70E-64, | PF13360.1,PQQ_2,238,3.30E-19,	48.7533
FOVG_00194	Supercontig_1.1	core	434365	435457	+	FOVG_00194T0	FOVG_00194T0	349	65.11	2.7	3	i165-187o191-208i290-312o	N	Supercontig_1.1	1	5895957	91.4788	conserved	Supercontig_1.1	1	2348403	39.8307	conserved	1390	109242	1.85283	5895957	2140	3156489	0.535365			48.7533
FOVG_00195	Supercontig_1.1	core	435699	438389	-	FOVG_00195T0	FOVG_00195T0	848	0	0	0	o	N	Supercontig_1.1	1	5895957	91.4788	conserved	Supercontig_1.1	1	2348403	39.8307	conserved	1390	109242	1.85283	5895957	2140	3156489	0.535365			48.7533
FOVG_00196	Supercontig_1.1	core	439049	439630	-	FOVG_00196T0	FOVG_00196T0	113	0	0	0	o	N	Supercontig_1.1	1	5895957	91.4788	conserved	Supercontig_1.1	1	2348403	39.8307	conserved	1390	109242	1.85283	5895957	2140	3156489	0.535365	PF05347.10|PF13232.1	PF05347.10,Complex1_LYR,59,1.20E-18, | PF13232.1,Complex1_LYR_1,61,6.70E-20,	48.7533
FOVG_00197	Supercontig_1.1	core	440385	440549	-	FOVG_00197T0	FOVG_00197T0	55	0.01	0.01	0	o	Y	Supercontig_1.1	1	5895957	91.4788	conserved	Supercontig_1.1	1	2348403	39.8307	conserved	1390	109242	1.85283	5895957	2140	3156489	0.535365			48.7533
FOVG_00198	Supercontig_1.1	core	441458	442828	-	FOVG_00198T0	FOVG_00198T0	428	0.01	0	0	o	N	Supercontig_1.1	1	5895957	91.4788	conserved	Supercontig_1.1	1	2348403	39.8307	conserved	1390	109242	1.85283	5895957	2140	3156489	0.535365	PF00400.27|PF00400.27	PF00400.27,WD40,39,1.00E-13, | PF00400.27,WD40,39,1.00E-13,	48.7533
FOVG_00199	Supercontig_1.1	core	445772	447856	+	FOVG_00199T0	FOVG_00199T0	695	0	0	0	o	N	Supercontig_1.1	1	5895957	91.4788	conserved	Supercontig_1.1	1	2348403	39.8307	conserved	1390	109242	1.85283	5895957	2140	3156489	0.535365			48.7533
FOVG_00200	Supercontig_1.1	core	448629	450439	-	FOVG_00200T0	FOVG_00200T0	588	22.02	7.47	1	i52-74o	N	Supercontig_1.1	1	5895957	91.4788	conserved	Supercontig_1.1	1	2348403	39.8307	conserved	1390	109242	1.85283	5895957	2140	3156489	0.535365			48.7533
FOVG_00201	Supercontig_1.1	core	451052	452330	+	FOVG_00201T0	FOVG_00201T0	409	233.31	33.63	11	o15-37i50-72o76-98i105-127o137-159i172-194o236-258i271-288o303-325i330-349o376-398i	N	Supercontig_1.1	1	5895957	91.4788	conserved	Supercontig_1.1	1	2348403	39.8307	conserved	1390	109242	1.85283	5895957	2140	3156489	0.535365	PF02487.12	PF02487.12,CLN3,402,1.10E-31,	48.7533
FOVG_00202	Supercontig_1.1	core	452797	454034	+	FOVG_00202T0	FOVG_00202T0	397	21.77	0	1	i100-122o	N	Supercontig_1.1	1	5895957	91.4788	conserved	Supercontig_1.1	1	2348403	39.8307	conserved	1390	109242	1.85283	5895957	2140	3156489	0.535365	PF00172.13	PF00172.13,Zn_clus,40,1.50E-08,	48.7533
FOVG_00203	Supercontig_1.1	core	454316	455802	-	FOVG_00203T0	FOVG_00203T0	459	0.01	0	0	o	N	Supercontig_1.1	1	5895957	91.4788	conserved	Supercontig_1.1	1	2348403	39.8307	conserved	1390	109242	1.85283	5895957	2140	3156489	0.535365	PF04095.11	PF04095.11,NAPRTase,245,5.80E-54,	48.7533
FOVG_00204	Supercontig_1.1	core	456464	459149	+	FOVG_00204T0	FOVG_00204T0	879	0.02	0	0	o	N	Supercontig_1.1	1	5895957	91.4788	conserved	Supercontig_1.1	1	2348403	39.8307	conserved	1390	109242	1.85283	5895957	2140	3156489	0.535365			48.7533
FOVG_00205	Supercontig_1.1	core	459424	459823	-	FOVG_00205T0	FOVG_00205T0	70	0	0	0	i	N	Supercontig_1.1	1	5895957	91.4788	conserved	Supercontig_1.1	1	2348403	39.8307	conserved	1390	109242	1.85283	5895957	2140	3156489	0.535365			48.7533
FOVG_00206	Supercontig_1.1	core	463613	465017	+	FOVG_00206T0	FOVG_00206T0	450	0	0	0	o	N	Supercontig_1.1	1	5895957	91.4788	conserved	Supercontig_1.1	1	2348403	39.8307	conserved	1390	109242	1.85283	5895957	2140	3156489	0.535365	PF03835.10|PF01841.14	PF03835.10,Rad4,145,7.00E-16, | PF01841.14,Transglut_core,113,6.10E-11,	48.7533
FOVG_00207	Supercontig_1.1	core	465970	467075	+	FOVG_00207T0	FOVG_00207T0	336	0.02	0	0	o	N	Supercontig_1.1	1	5895957	91.4788	conserved	Supercontig_1.1	1	2348403	39.8307	conserved	1390	109242	1.85283	5895957	2140	3156489	0.535365	PF12861.2|PF13639.1	PF12861.2,zf-Apc11,85,2.90E-05, | PF13639.1,zf-RING_2,44,7.60E-09,	48.7533
FOVG_00208	Supercontig_1.1	core	467397	467489	+	FOVG_00208T0	FOVG_00208T0	31	0	0	0	i	N	Supercontig_1.1	1	5895957	91.4788	conserved	Supercontig_1.1	1	2348403	39.8307	conserved	1390	109242	1.85283	5895957	2140	3156489	0.535365			48.7533
FOVG_00209	Supercontig_1.1	core	467739	468904	+	FOVG_00209T0	FOVG_00209T0	372	0.29	0.01	0	o	N	Supercontig_1.1	1	5895957	91.4788	conserved	Supercontig_1.1	1	2348403	39.8307	conserved	1390	109242	1.85283	5895957	2140	3156489	0.535365	PF08240.7	PF08240.7,ADH_N,109,3.60E-08,	48.7533
FOVG_00210	Supercontig_1.1	core	469284	469633	-	FOVG_00210T0	FOVG_00210T0	99	22.38	0	1	i68-90o	N	Supercontig_1.1	1	5895957	91.4788	conserved	Supercontig_1.1	1	2348403	39.8307	conserved	1390	109242	1.85283	5895957	2140	3156489	0.535365			48.7533
FOVG_00211	Supercontig_1.1	core	474636	475296	+	FOVG_00211T0	FOVG_00211T0	203	0.06	0.06	0	o	N	Supercontig_1.1	1	5895957	91.4788	conserved	Supercontig_1.1	1	2348403	39.8307	conserved	1390	109242	1.85283	5895957	2140	3156489	0.535365			48.7533
FOVG_00212	Supercontig_1.1	core	475630	476548	-	FOVG_00212T0	FOVG_00212T0	287	100.02	3.71	3	o108-130i137-159o223-245i	N	Supercontig_1.1	1	5895957	91.4788	conserved	Supercontig_1.1	1	2348403	39.8307	conserved	1390	109242	1.85283	5895957	2140	3156489	0.535365	PF04193.9|PF04193.9	PF04193.9,PQ-loop,61,1.70E-25, | PF04193.9,PQ-loop,61,1.70E-25,	48.7533
FOVG_00213	Supercontig_1.1	core	478343	480173	+	FOVG_00213T0	FOVG_00213T0	566	0	0	0	o	N	Supercontig_1.1	1	5895957	91.4788	conserved	Supercontig_1.1	1	2348403	39.8307	conserved	1390	109242	1.85283	5895957	2140	3156489	0.535365			48.7533
FOVG_00214	Supercontig_1.1	core	481379	482723	+	FOVG_00214T0	FOVG_00214T0	410	0.56	0	0	o	N	Supercontig_1.1	1	5895957	91.4788	conserved	Supercontig_1.1	1	2348403	39.8307	conserved	1390	109242	1.85283	5895957	2140	3156489	0.535365	PF06968.8|PF04055.16	PF06968.8,BATS,93,7.40E-30, | PF04055.16,Radical_SAM,166,5.60E-17,	48.7533
FOVG_00215	Supercontig_1.1	core	483311	483530	+	FOVG_00215T0	FOVG_00215T0	61	0	0	0	o	N	Supercontig_1.1	1	5895957	91.4788	conserved	Supercontig_1.1	1	2348403	39.8307	conserved	1390	109242	1.85283	5895957	2140	3156489	0.535365			48.7533
FOVG_00216	Supercontig_1.1	core	484446	485441	+	FOVG_00216T0	FOVG_00216T0	332	0	0	0	o	N	Supercontig_1.1	1	5895957	91.4788	conserved	Supercontig_1.1	1	2348403	39.8307	conserved	1390	109242	1.85283	5895957	2140	3156489	0.535365			48.7533
FOVG_00218	Supercontig_1.1	core	487233	488536	-	FOVG_00218T0	FOVG_00218T0	396	0.02	0	0	o	N	Supercontig_1.1	1	5895957	91.4788	conserved	Supercontig_1.1	1	2348403	39.8307	conserved	1390	109242	1.85283	5895957	2140	3156489	0.535365	PF00583.19|PF13508.1|PF00439.20	PF00583.19,Acetyltransf_1,83,3.00E-09, | PF13508.1,Acetyltransf_7,79,2.60E-09, | PF00439.20,Bromodomain,84,5.00E-26,	48.7533
FOVG_00219	Supercontig_1.1	core	488913	489250	+	FOVG_00219T0	FOVG_00219T0	79	44.28	29.03	2	o24-46i53-75o	N	Supercontig_1.1	1	5895957	91.4788	conserved	Supercontig_1.1	1	2348403	39.8307	conserved	1390	109242	1.85283	5895957	2140	3156489	0.535365			48.7533
FOVG_00220	Supercontig_1.1	core	489405	490425	+	FOVG_00220T0	FOVG_00220T0	324	0	0	0	o	N	Supercontig_1.1	1	5895957	91.4788	conserved	Supercontig_1.1	1	2348403	39.8307	conserved	1390	109242	1.85283	5895957	2140	3156489	0.535365	PF02144.11	PF02144.11,Rad1,275,3.90E-84,	48.7533
FOVG_00221	Supercontig_1.1	core	493451	495739	+	FOVG_00221T0	FOVG_00221T0	763	0	0	0	o	N	Supercontig_1.1	1	5895957	91.4788	conserved	Supercontig_1.1	1	2348403	39.8307	conserved	1390	109242	1.85283	5895957	2140	3156489	0.535365			48.7533
FOVG_00222	Supercontig_1.1	core	496354	496593	+	FOVG_00222T0	FOVG_00222T0	80	0	0	0	o	N	Supercontig_1.1	1	5895957	91.4788	conserved	Supercontig_1.1	1	2348403	39.8307	conserved	1390	109242	1.85283	5895957	2140	3156489	0.535365	PF10471.4	PF10471.4,APC_CDC26,79,3.50E-13,	48.7533
FOVG_00223	Supercontig_1.1	core	496857	498994	-	FOVG_00223T0	FOVG_00223T0	692	42.54	0	1	i67-84o	N	Supercontig_1.1	1	5895957	91.4788	conserved	Supercontig_1.1	1	2348403	39.8307	conserved	1390	109242	1.85283	5895957	2140	3156489	0.535365	PF00149.23	PF00149.23,Metallophos,200,4.60E-12,	48.7533
FOVG_00224	Supercontig_1.1	core	499799	505002	-	FOVG_00224T0	FOVG_00224T0	1699	0.01	0	0	o	N	Supercontig_1.1	1	5895957	91.4788	conserved	Supercontig_1.1	1	2348403	39.8307	conserved	1390	109242	1.85283	5895957	2140	3156489	0.535365			48.7533
FOVG_00226	Supercontig_1.1	core	508098	509340	-	FOVG_00226T0	FOVG_00226T0	398	21.4	0.03	1	i345-367o	N	Supercontig_1.1	1	5895957	91.4788	conserved	Supercontig_1.1	1	2348403	39.8307	conserved	1390	109242	1.85283	5895957	2140	3156489	0.535365			48.7533
FOVG_00227	Supercontig_1.1	core	509511	509690	-	FOVG_00227T0	FOVG_00227T0	60	9	9	0	o	N	Supercontig_1.1	1	5895957	91.4788	conserved	Supercontig_1.1	1	2348403	39.8307	conserved	1390	109242	1.85283	5895957	2140	3156489	0.535365			48.7533
FOVG_00228	Supercontig_1.1	core	511742	512615	+	FOVG_00228T0	FOVG_00228T0	256	0	0	0	o	N	Supercontig_1.1	1	5895957	91.4788	conserved	Supercontig_1.1	1	2348403	39.8307	conserved	1390	109242	1.85283	5895957	2140	3156489	0.535365	PF01652.13	PF01652.13,IF4E,165,2.20E-59,	48.7533
FOVG_00229	Supercontig_1.1	core	513122	515025	-	FOVG_00229T0	FOVG_00229T0	596	0.09	0	0	o	N	Supercontig_1.1	1	5895957	91.4788	conserved	Supercontig_1.1	1	2348403	39.8307	conserved	1390	109242	1.85283	5895957	2140	3156489	0.535365	PF00501.23|PF13193.1	PF00501.23,AMP-binding,417,2.40E-71, | PF13193.1,AMP-binding_C,73,8.30E-13,	48.7533
FOVG_00230	Supercontig_1.1	core	517329	518061	+	FOVG_00230T0	FOVG_00230T0	139	0	0	0	o	N	Supercontig_1.1	1	5895957	91.4788	conserved	Supercontig_1.1	1	2348403	39.8307	conserved	1390	109242	1.85283	5895957	2140	3156489	0.535365	PF01722.13	PF01722.13,BolA,76,3.10E-29,	48.7533
FOVG_00231	Supercontig_1.1	core	518869	521091	-	FOVG_00231T0	FOVG_00231T0	741	0	0	0	o	N	Supercontig_1.1	1	5895957	91.4788	conserved	Supercontig_1.1	1	2348403	39.8307	conserved	1390	109242	1.85283	5895957	2140	3156489	0.535365			48.7533
FOVG_00232	Supercontig_1.1	core	522396	530053	+	FOVG_00232T0	FOVG_00232T0	2518	0.02	0	0	o	N	Supercontig_1.1	1	5895957	91.4788	conserved	Supercontig_1.1	1	2348403	39.8307	conserved	1390	109242	1.85283	5895957	2140	3156489	0.535365	PF00118.19|PF01363.16|PF01504.13	PF00118.19,Cpn60_TCP1,485,8.30E-26, | PF01363.16,FYVE,69,3.80E-14, | PF01504.13,PIP5K,252,9.00E-58,	48.7533
FOVG_00233	Supercontig_1.1	core	530560	531816	+	FOVG_00233T0	FOVG_00233T0	419	0.4	0	0	o	N	Supercontig_1.1	1	5895957	91.4788	conserved	Supercontig_1.1	1	2348403	39.8307	conserved	1390	109242	1.85283	5895957	2140	3156489	0.535365			48.7533
FOVG_00234	Supercontig_1.1	core	531961	532786	-	FOVG_00234T0	FOVG_00234T0	237	0	0	0	o	N	Supercontig_1.1	1	5895957	91.4788	conserved	Supercontig_1.1	1	2348403	39.8307	conserved	1390	109242	1.85283	5895957	2140	3156489	0.535365	PF03997.7	PF03997.7,VPS28,188,6.00E-56,	48.7533
FOVG_00235	Supercontig_1.1	core	533093	535423	+	FOVG_00235T0	FOVG_00235T0	777	5.43	0	0	o	N	Supercontig_1.1	1	5895957	91.4788	conserved	Supercontig_1.1	1	2348403	39.8307	conserved	1390	109242	1.85283	5895957	2140	3156489	0.535365	PF03715.8	PF03715.8,Noc2,300,6.50E-119,	48.7533
FOVG_00236	Supercontig_1.1	core	535827	539042	-	FOVG_00236T0	FOVG_00236T0	1056	0	0	0	o	N	Supercontig_1.1	1	5895957	91.4788	conserved	Supercontig_1.1	1	2348403	39.8307	conserved	1390	109242	1.85283	5895957	2140	3156489	0.535365	PF14197.1|PF14197.1|PF06657.8	PF14197.1,Cep57_CLD_2,69,4.60E-31, | PF14197.1,Cep57_CLD_2,69,4.60E-31, | PF06657.8,Cep57_MT_bd,79,2.20E-25,	48.7533
FOVG_00237	Supercontig_1.1	core	540342	542244	+	FOVG_00237T0	FOVG_00237T0	616	1.81	1.71	0	o	Y	Supercontig_1.1	1	5895957	91.4788	conserved	Supercontig_1.1	1	2348403	39.8307	conserved	1390	109242	1.85283	5895957	2140	3156489	0.535365	PF03663.9	PF03663.9,Glyco_hydro_76,370,4.60E-20,	48.7533
FOVG_00238	Supercontig_1.1	core	546414	547583	-	FOVG_00238T0	FOVG_00238T0	355	0.01	0	0	o	N	Supercontig_1.1	1	5895957	91.4788	conserved	Supercontig_1.1	1	2348403	39.8307	conserved	1390	109242	1.85283	5895957	2140	3156489	0.535365			48.7533
FOVG_00239	Supercontig_1.1	core	542729	543346	+	FOVG_00239T0	FOVG_00239T0	206	22.68	21.65	1	i39-61o	N	Supercontig_1.1	1	5895957	91.4788	conserved	Supercontig_1.1	1	2348403	39.8307	conserved	1390	109242	1.85283	5895957	2140	3156489	0.535365			48.7533
FOVG_00240	Supercontig_1.1	core	544016	545819	+	FOVG_00240T0	FOVG_00240T0	584	4.34	0	0	o	N	Supercontig_1.1	1	5895957	91.4788	conserved	Supercontig_1.1	1	2348403	39.8307	conserved	1390	109242	1.85283	5895957	2140	3156489	0.535365	PF00291.20|PF00585.13|PF00585.13	PF00291.20,PALP,306,1.80E-73, | PF00585.13,Thr_dehydrat_C,91,5.70E-42, | PF00585.13,Thr_dehydrat_C,91,5.70E-42,	48.7533
FOVG_00241	Supercontig_1.1	core	549117	550008	-	FOVG_00241T0	FOVG_00241T0	261	1.8	0	0	o	N	Supercontig_1.1	1	5895957	91.4788	conserved	Supercontig_1.1	1	2348403	39.8307	conserved	1390	109242	1.85283	5895957	2140	3156489	0.535365			48.7533
FOVG_00242	Supercontig_1.1	core	551141	552819	-	FOVG_00242T0	FOVG_00242T0	527	0.78	0.21	0	o	N	Supercontig_1.1	1	5895957	91.4788	conserved	Supercontig_1.1	1	2348403	39.8307	conserved	1390	109242	1.85283	5895957	2140	3156489	0.535365			48.7533
FOVG_00243	Supercontig_1.1	core	554272	556423	-	FOVG_00243T0	FOVG_00243T0	396	0.01	0	0	o	N	Supercontig_1.1	1	5895957	91.4788	conserved	Supercontig_1.1	1	2348403	39.8307	conserved	1390	109242	1.85283	5895957	2140	3156489	0.535365	PF00682.14	PF00682.14,HMGL-like,237,2.60E-65,	48.7533
FOVG_00244	Supercontig_1.1	core	557743	558105	-	FOVG_00244T0	FOVG_00244T0	121	0.07	0.06	0	o	N	Supercontig_1.1	1	5895957	91.4788	conserved	Supercontig_1.1	1	2348403	39.8307	conserved	1390	109242	1.85283	5895957	2140	3156489	0.535365			48.7533
FOVG_00245	Supercontig_1.1	core	561420	564395	+	FOVG_00245T0	FOVG_00245T0	992	0.01	0	0	o	N	Supercontig_1.1	1	5895957	91.4788	conserved	Supercontig_1.1	1	2348403	39.8307	conserved	1390	109242	1.85283	5895957	2140	3156489	0.535365	PF00027.24|PF00027.24|PF00646.28|PF13516.1|PF13516.1	PF00027.24,cNMP_binding,91,2.70E-33, | PF00027.24,cNMP_binding,91,2.70E-33, | PF00646.28,F-box,48,1.60E-08, | PF13516.1,LRR_6,24,1.10E-12, | PF13516.1,LRR_6,24,1.10E-12,	48.7533
FOVG_00246	Supercontig_1.1	core	565017	566108	+	FOVG_00246T0	FOVG_00246T0	345	135.37	0	6	i88-107o127-146i159-181o213-235i242-264o279-296i	N	Supercontig_1.1	1	5895957	91.4788	conserved	Supercontig_1.1	1	2348403	39.8307	conserved	1390	109242	1.85283	5895957	2140	3156489	0.535365	PF01027.15	PF01027.15,Bax1-I,205,1.50E-30,	48.7533
FOVG_00247	Supercontig_1.1	core	566461	567125	-	FOVG_00247T0	FOVG_00247T0	205	0	0	0	o	N	Supercontig_1.1	1	5895957	91.4788	conserved	Supercontig_1.1	1	2348403	39.8307	conserved	1390	109242	1.85283	5895957	2140	3156489	0.535365	PF01625.16	PF01625.16,PMSR,156,3.60E-59,	48.7533
FOVG_00248	Supercontig_1.1	core	569616	572015	-	FOVG_00248T0	FOVG_00248T0	684	6.79	0	0	o	N	Supercontig_1.1	1	5895957	91.4788	conserved	Supercontig_1.1	1	2348403	39.8307	conserved	1390	109242	1.85283	5895957	2140	3156489	0.535365	PF04082.13|PF00172.13	PF04082.13,Fungal_trans,260,1.20E-23, | PF00172.13,Zn_clus,40,1.80E-09,	48.7533
FOVG_00249	Supercontig_1.1	core	568030	568917	+	FOVG_00249T0	FOVG_00249T0	296	0.1	0.02	0	o	N	Supercontig_1.1	1	5895957	91.4788	conserved	Supercontig_1.1	1	2348403	39.8307	conserved	1390	109242	1.85283	5895957	2140	3156489	0.535365	PF04909.9	PF04909.9,Amidohydro_2,273,6.90E-26,	48.7533
FOVG_00250	Supercontig_1.1	core	573919	574491	+	FOVG_00250T0	FOVG_00250T0	191	94.28	40.19	4	i7-26o41-63i83-105o120-153i	N	Supercontig_1.1	1	5895957	91.4788	conserved	Supercontig_1.1	1	2348403	39.8307	conserved	1390	109242	1.85283	5895957	2140	3156489	0.535365			48.7533
FOVG_00251	Supercontig_1.1	core	574829	575836	-	FOVG_00251T0	FOVG_00251T0	315	135.08	22.16	6	i39-61o71-93i100-122o158-180i187-209o229-251i	N	Supercontig_1.1	1	5895957	91.4788	conserved	Supercontig_1.1	1	2348403	39.8307	conserved	1390	109242	1.85283	5895957	2140	3156489	0.535365	PF00230.15	PF00230.15,MIP,227,3.40E-42,	48.7533
FOVG_00252	Supercontig_1.1	core	576058	576150	-	FOVG_00252T0	FOVG_00252T0	31	0	0	0	o	N	Supercontig_1.1	1	5895957	91.4788	conserved	Supercontig_1.1	1	2348403	39.8307	conserved	1390	109242	1.85283	5895957	2140	3156489	0.535365			48.7533
FOVG_00253	Supercontig_1.1	core	578945	580080	-	FOVG_00253T0	FOVG_00253T0	361	0.06	0	0	o	N	Supercontig_1.1	1	5895957	91.4788	conserved	Supercontig_1.1	1	2348403	39.8307	conserved	1390	109242	1.85283	5895957	2140	3156489	0.535365	PF00389.25|PF02826.14	PF00389.25,2-Hacid_dh,133,3.30E-08, | PF02826.14,2-Hacid_dh_C,178,3.10E-51,	48.7533
FOVG_00254	Supercontig_1.1	core	580529	581516	-	FOVG_00254T0	FOVG_00254T0	291	9.84	9.78	0	o	N	Supercontig_1.1	1	5895957	91.4788	conserved	Supercontig_1.1	1	2348403	39.8307	conserved	1390	109242	1.85283	5895957	2140	3156489	0.535365	PF00106.20|PF08659.5	PF00106.20,adh_short,167,6.50E-23, | PF08659.5,KR,181,6.50E-11,	48.7533
FOVG_00255	Supercontig_1.1	core	581939	583290	-	FOVG_00255T0	FOVG_00255T0	398	0	0	0	o	N	Supercontig_1.1	1	5895957	91.4788	conserved	Supercontig_1.1	1	2348403	39.8307	conserved	1390	109242	1.85283	5895957	2140	3156489	0.535365	PF00682.14	PF00682.14,HMGL-like,237,4.00E-67,	48.7533
FOVG_00256	Supercontig_1.1	core	584597	585699	+	FOVG_00256T0	FOVG_00256T0	350	0.1	0.03	0	o	N	Supercontig_1.1	1	5895957	91.4788	conserved	Supercontig_1.1	1	2348403	39.8307	conserved	1390	109242	1.85283	5895957	2140	3156489	0.535365	PF00025.16|PF08477.8|PF00071.17	PF00025.16,Arf,175,3.60E-07, | PF08477.8,Miro,119,3.10E-10, | PF00071.17,Ras,162,2.60E-36,	48.7533
FOVG_00257	Supercontig_1.1	core	586574	589186	+	FOVG_00257T0	FOVG_00257T0	855	0	0	0	o	N	Supercontig_1.1	1	5895957	91.4788	conserved	Supercontig_1.1	1	2348403	39.8307	conserved	1390	109242	1.85283	5895957	2140	3156489	0.535365	PF00703.16|PF02836.12|PF02837.13	PF00703.16,Glyco_hydro_2,110,6.70E-13, | PF02836.12,Glyco_hydro_2_C,298,7.00E-05, | PF02837.13,Glyco_hydro_2_N,167,8.70E-12,	48.7533
FOVG_00258	Supercontig_1.1	core	589739	590296	+	FOVG_00258T0	FOVG_00258T0	186	0	0	0	o	N	Supercontig_1.1	1	5895957	91.4788	conserved	Supercontig_1.1	1	2348403	39.8307	conserved	1390	109242	1.85283	5895957	2140	3156489	0.535365	PF03992.11	PF03992.11,ABM,78,4.30E-06,	48.7533
FOVG_00259	Supercontig_1.1	core	595447	596744	+	FOVG_00259T0	FOVG_00259T0	416	3.91	1.15	0	o	Y	Supercontig_1.1	1	5895957	91.4788	conserved	Supercontig_1.1	1	2348403	39.8307	conserved	1390	109242	1.85283	5895957	2140	3156489	0.535365	PF05922.11|PF00082.17	PF05922.11,Inhibitor_I9,82,1.20E-16, | PF00082.17,Peptidase_S8,282,4.50E-43,	48.7533
FOVG_00260	Supercontig_1.1	core	597579	598748	+	FOVG_00260T0	FOVG_00260T0	390	0.19	0	0	o	N	Supercontig_1.1	1	5895957	91.4788	conserved	Supercontig_1.1	1	2348403	39.8307	conserved	1390	109242	1.85283	5895957	2140	3156489	0.535365	PF02661.13	PF02661.13,Fic,97,5.10E-16,	48.7533
FOVG_00261	Supercontig_1.1	core	600400	602231	+	FOVG_00261T0	FOVG_00261T0	559	256.82	21.22	12	i26-48o70-92i99-118o128-147i159-181o196-218i305-327o342-364i373-392o402-424i444-466o471-493i	N	Supercontig_1.1	1	5895957	91.4788	conserved	Supercontig_1.1	1	2348403	39.8307	conserved	1390	109242	1.85283	5895957	2140	3156489	0.535365	PF07690.11|PF00083.19	PF07690.11,MFS_1,352,3.80E-21, | PF00083.19,Sugar_tr,451,3.30E-107,	48.7533
FOVG_00262	Supercontig_1.1	core	603223	605331	+	FOVG_00262T0	FOVG_00262T0	636	0.04	0	0	o	N	Supercontig_1.1	1	5895957	91.4788	conserved	Supercontig_1.1	1	2348403	39.8307	conserved	1390	109242	1.85283	5895957	2140	3156489	0.535365	PF00390.14|PF03949.10	PF00390.14,malic,182,3.60E-67, | PF03949.10,Malic_M,255,7.60E-81,	48.7533
FOVG_00263	Supercontig_1.1	core	605609	607161	-	FOVG_00263T0	FOVG_00263T0	501	0	0	0	o	N	Supercontig_1.1	1	5895957	91.4788	conserved	Supercontig_1.1	1	2348403	39.8307	conserved	1390	109242	1.85283	5895957	2140	3156489	0.535365	PF10310.4	PF10310.4,DUF2413,444,2.10E-138,	48.7533
FOVG_00264	Supercontig_1.1	core	608563	613001	+	FOVG_00264T0	FOVG_00264T0	1462	0	0	0	o	N	Supercontig_1.1	1	5895957	91.4788	conserved	Supercontig_1.1	1	2348403	39.8307	conserved	1390	109242	1.85283	5895957	2140	3156489	0.535365			48.7533
FOVG_00265	Supercontig_1.1	core	614398	615413	-	FOVG_00265T0	FOVG_00265T0	139	0.09	0.08	0	o	N	Supercontig_1.1	1	5895957	91.4788	conserved	Supercontig_1.1	1	2348403	39.8307	conserved	1390	109242	1.85283	5895957	2140	3156489	0.535365	PF00238.14	PF00238.14,Ribosomal_L14,122,9.00E-32,	48.7533
FOVG_00267	Supercontig_1.1	core	616571	617783	+	FOVG_00267T0	FOVG_00267T0	387	0.27	0	0	o	N	Supercontig_1.1	1	5895957	91.4788	conserved	Supercontig_1.1	1	2348403	39.8307	conserved	1390	109242	1.85283	5895957	2140	3156489	0.535365	PF00293.23	PF00293.23,NUDIX,135,7.00E-12,	48.7533
FOVG_00268	Supercontig_1.1	core	618381	619331	+	FOVG_00268T0	FOVG_00268T0	317	3.61	0.15	0	o	N	Supercontig_1.1	1	5895957	91.4788	conserved	Supercontig_1.1	1	2348403	39.8307	conserved	1390	109242	1.85283	5895957	2140	3156489	0.535365	PF02661.13	PF02661.13,Fic,97,3.90E-09,	48.7533
FOVG_00269	Supercontig_1.1	core	619500	622518	-	FOVG_00269T0	FOVG_00269T0	953	0.02	0	0	o	N	Supercontig_1.1	1	5895957	91.4788	conserved	Supercontig_1.1	1	2348403	39.8307	conserved	1390	109242	1.85283	5895957	2140	3156489	0.535365	PF04082.13|PF00172.13	PF04082.13,Fungal_trans,260,2.20E-23, | PF00172.13,Zn_clus,40,2.10E-09,	48.7533
FOVG_00270	Supercontig_1.1	core	626665	629343	-	FOVG_00270T0	FOVG_00270T0	893	0	0	0	o	N	Supercontig_1.1	1	5895957	91.4788	conserved	Supercontig_1.1	1	2348403	39.8307	conserved	1390	109242	1.85283	5895957	2140	3156489	0.535365	PF02178.14|PF02178.14|PF09494.5	PF02178.14,AT_hook,13,0.0022, | PF02178.14,AT_hook,13,0.0022, | PF09494.5,Slx4,64,8.90E-26,	48.7533
FOVG_00271	Supercontig_1.1	core	626155	626311	+	FOVG_00271T0	FOVG_00271T0	37	0	0	0	o	N	Supercontig_1.1	1	5895957	91.4788	conserved	Supercontig_1.1	1	2348403	39.8307	conserved	1390	109242	1.85283	5895957	2140	3156489	0.535365			48.7533
FOVG_00272	Supercontig_1.1	core	629772	630106	+	FOVG_00272T0	FOVG_00272T0	87	0	0	0	o	N	Supercontig_1.1	1	5895957	91.4788	conserved	Supercontig_1.1	1	2348403	39.8307	conserved	1390	109242	1.85283	5895957	2140	3156489	0.535365	PF01249.13	PF01249.13,Ribosomal_S21e,81,4.20E-41,	48.7533
FOVG_00273	Supercontig_1.1	core	631015	633010	-	FOVG_00273T0	FOVG_00273T0	630	0.01	0	0	o	N	Supercontig_1.1	1	5895957	91.4788	conserved	Supercontig_1.1	1	2348403	39.8307	conserved	1390	109242	1.85283	5895957	2140	3156489	0.535365	PF00875.13|PF03441.9	PF00875.13,DNA_photolyase,165,1.70E-40, | PF03441.9,FAD_binding_7,277,1.80E-105,	48.7533
FOVG_00274	Supercontig_1.1	core	634247	635872	+	FOVG_00274T0	FOVG_00274T0	542	0.01	0.01	0	o	N	Supercontig_1.1	1	5895957	91.4788	conserved	Supercontig_1.1	1	2348403	39.8307	conserved	1390	109242	1.85283	5895957	2140	3156489	0.535365	PF09302.6	PF09302.6,XLF,171,7.70E-29,	48.7533
FOVG_00275	Supercontig_1.1	core	640858	641199	+	FOVG_00275T0	FOVG_00275T0	114	34.9	12.99	0	o	Y	Supercontig_1.1	1	5895957	91.4788	conserved	Supercontig_1.1	1	2348403	39.8307	conserved	1390	109242	1.85283	5895957	2140	3156489	0.535365			48.7533
FOVG_00276	Supercontig_1.1	core	642628	644672	-	FOVG_00276T0	FOVG_00276T0	614	0	0	0	o	N	Supercontig_1.1	1	5895957	91.4788	conserved	Supercontig_1.1	1	2348403	39.8307	conserved	1390	109242	1.85283	5895957	2140	3156489	0.535365	PF00250.13	PF00250.13,Fork_head,96,4.50E-12,	48.7533
FOVG_00277	Supercontig_1.1	core	645898	646131	-	FOVG_00277T0	FOVG_00277T0	78	0	0	0	o	N	Supercontig_1.1	1	5895957	91.4788	conserved	Supercontig_1.1	1	2348403	39.8307	conserved	1390	109242	1.85283	5895957	2140	3156489	0.535365			48.7533
FOVG_00278	Supercontig_1.1	core	647303	648769	-	FOVG_00278T0	FOVG_00278T0	489	0	0	0	o	N	Supercontig_1.1	1	5895957	91.4788	conserved	Supercontig_1.1	1	2348403	39.8307	conserved	1390	109242	1.85283	5895957	2140	3156489	0.535365	PF09732.4|PF10312.4	PF09732.4,CactinC_cactus,125,2.10E-50, | PF10312.4,Cactin_mid,191,1.00E-60,	48.7533
FOVG_00279	Supercontig_1.1	core	650310	651021	+	FOVG_00279T0	FOVG_00279T0	221	17.12	1.57	0	o	Y	Supercontig_1.1	1	5895957	91.4788	conserved	Supercontig_1.1	1	2348403	39.8307	conserved	1390	109242	1.85283	5895957	2140	3156489	0.535365			48.7533
FOVG_00280	Supercontig_1.1	core	651537	653408	-	FOVG_00280T0	FOVG_00280T0	624	0.08	0	0	o	N	Supercontig_1.1	1	5895957	91.4788	conserved	Supercontig_1.1	1	2348403	39.8307	conserved	1390	109242	1.85283	5895957	2140	3156489	0.535365	PF00069.20|PF07714.12	PF00069.20,Pkinase,260,2.20E-36, | PF07714.12,Pkinase_Tyr,259,7.30E-18,	48.7533
FOVG_00281	Supercontig_1.1	core	655858	657060	+	FOVG_00281T0	FOVG_00281T0	401	0	0	0	o	N	Supercontig_1.1	1	5895957	91.4788	conserved	Supercontig_1.1	1	2348403	39.8307	conserved	1390	109242	1.85283	5895957	2140	3156489	0.535365			48.7533
FOVG_00282	Supercontig_1.1	core	658446	660483	+	FOVG_00282T0	FOVG_00282T0	648	0.01	0	0	o	N	Supercontig_1.1	1	5895957	91.4788	conserved	Supercontig_1.1	1	2348403	39.8307	conserved	1390	109242	1.85283	5895957	2140	3156489	0.535365	PF07859.8|PF08386.5|PF12695.2|PF12697.2|PF01738.13|PF00326.16	PF07859.8,Abhydrolase_3,211,2.80E-05, | PF08386.5,Abhydrolase_4,103,2.70E-05, | PF12695.2,Abhydrolase_5,145,9.50E-15, | PF12697.2,Abhydrolase_6,228,7.00E-11, | PF01738.13,DLH,218,2.30E-08, | PF00326.16,Peptidase_S9,213,9.30E-41,	48.7533
FOVG_00283	Supercontig_1.1	core	660678	661799	-	FOVG_00283T0	FOVG_00283T0	340	0.01	0	0	o	N	Supercontig_1.1	1	5895957	91.4788	conserved	Supercontig_1.1	1	2348403	39.8307	conserved	1390	109242	1.85283	5895957	2140	3156489	0.535365	PF00596.16	PF00596.16,Aldolase_II,184,1.30E-46,	48.7533
FOVG_00284	Supercontig_1.1	core	661875	661967	+	FOVG_00284T0	FOVG_00284T0	31	0.03	0.03	0	o	N	Supercontig_1.1	1	5895957	91.4788	conserved	Supercontig_1.1	1	2348403	39.8307	conserved	1390	109242	1.85283	5895957	2140	3156489	0.535365			48.7533
FOVG_00285	Supercontig_1.1	core	662255	663347	-	FOVG_00285T0	FOVG_00285T0	331	89.8	23.28	4	i17-39o164-186i230-252o278-300i	N	Supercontig_1.1	1	5895957	91.4788	conserved	Supercontig_1.1	1	2348403	39.8307	conserved	1390	109242	1.85283	5895957	2140	3156489	0.535365			48.7533
FOVG_00286	Supercontig_1.1	core	665243	667336	+	FOVG_00286T0	FOVG_00286T0	698	0.04	0.04	0	o	Y	Supercontig_1.1	1	5895957	91.4788	conserved	Supercontig_1.1	1	2348403	39.8307	conserved	1390	109242	1.85283	5895957	2140	3156489	0.535365			48.7533
FOVG_00287	Supercontig_1.1	core	668132	669004	+	FOVG_00287T0	FOVG_00287T0	274	120.63	9.21	4	i129-151o161-183i221-238o243-265i	N	Supercontig_1.1	1	5895957	91.4788	conserved	Supercontig_1.1	1	2348403	39.8307	conserved	1390	109242	1.85283	5895957	2140	3156489	0.535365	PF06912.6	PF06912.6,DUF1275,209,1.90E-34,	48.7533
FOVG_00288	Supercontig_1.1	core	671193	672892	+	FOVG_00288T0	FOVG_00288T0	497	243.37	0.73	11	o101-123i130-149o155-177i190-212o222-244i299-321o331-350i357-379o389-411i418-440o453-475i	N	Supercontig_1.1	1	5895957	91.4788	conserved	Supercontig_1.1	1	2348403	39.8307	conserved	1390	109242	1.85283	5895957	2140	3156489	0.535365	PF07690.11	PF07690.11,MFS_1,352,3.50E-31,	48.7533
FOVG_00289	Supercontig_1.1	core	676326	678561	+	FOVG_00289T0	FOVG_00289T0	592	0.1	0	0	o	N	Supercontig_1.1	1	5895957	91.4788	conserved	Supercontig_1.1	1	2348403	39.8307	conserved	1390	109242	1.85283	5895957	2140	3156489	0.535365	PF00069.20|PF07714.12	PF00069.20,Pkinase,260,1.20E-70, | PF07714.12,Pkinase_Tyr,259,9.60E-34,	48.7533
FOVG_00290	Supercontig_1.1	core	679210	679821	-	FOVG_00290T0	FOVG_00290T0	183	0	0	0	o	N	Supercontig_1.1	1	5895957	91.4788	conserved	Supercontig_1.1	1	2348403	39.8307	conserved	1390	109242	1.85283	5895957	2140	3156489	0.535365			48.7533
FOVG_00291	Supercontig_1.1	core	680104	680656	-	FOVG_00291T0	FOVG_00291T0	166	0	0	0	o	N	Supercontig_1.1	1	5895957	91.4788	conserved	Supercontig_1.1	1	2348403	39.8307	conserved	1390	109242	1.85283	5895957	2140	3156489	0.535365			48.7533
FOVG_00292	Supercontig_1.1	core	681344	684116	+	FOVG_00292T0	FOVG_00292T0	456	14.22	0.09	0	o	Y	Supercontig_1.1	1	5895957	91.4788	conserved	Supercontig_1.1	1	2348403	39.8307	conserved	1390	109242	1.85283	5895957	2140	3156489	0.535365	PF01083.17|PF01083.17	PF01083.17,Cutinase,179,1.20E-79, | PF01083.17,Cutinase,179,1.20E-79,	48.7533
FOVG_00293	Supercontig_1.1	core	684585	685745	-	FOVG_00293T0	FOVG_00293T0	387	1.19	0	0	o	N	Supercontig_1.1	1	5895957	91.4788	conserved	Supercontig_1.1	1	2348403	39.8307	conserved	1390	109242	1.85283	5895957	2140	3156489	0.535365			48.7533
FOVG_00294	Supercontig_1.1	core	686357	687501	-	FOVG_00294T0	FOVG_00294T0	337	0.01	0.01	0	o	N	Supercontig_1.1	1	5895957	91.4788	conserved	Supercontig_1.1	1	2348403	39.8307	conserved	1390	109242	1.85283	5895957	2140	3156489	0.535365	PF01398.16|PF13012.1|PF14464.1	PF01398.16,JAB,114,4.90E-35, | PF13012.1,MitMem_reg,115,2.10E-26, | PF14464.1,Prok-JAB,105,6.30E-08,	48.7533
FOVG_00295	Supercontig_1.1	core	688082	690202	+	FOVG_00295T0	FOVG_00295T0	650	0.01	0	0	o	N	Supercontig_1.1	1	5895957	91.4788	conserved	Supercontig_1.1	1	2348403	39.8307	conserved	1390	109242	1.85283	5895957	2140	3156489	0.535365	PF00850.14	PF00850.14,Hist_deacetyl,311,1.50E-78,	48.7533
FOVG_00296	Supercontig_1.1	core	690807	691256	-	FOVG_00296T0	FOVG_00296T0	150	0	0	0	o	N	Supercontig_1.1	1	5895957	91.4788	conserved	Supercontig_1.1	1	2348403	39.8307	conserved	1390	109242	1.85283	5895957	2140	3156489	0.535365			48.7533
FOVG_00297	Supercontig_1.1	core	692459	693663	+	FOVG_00297T0	FOVG_00297T0	383	0	0	0	o	N	Supercontig_1.1	1	5895957	91.4788	conserved	Supercontig_1.1	1	2348403	39.8307	conserved	1390	109242	1.85283	5895957	2140	3156489	0.535365	PF05158.7	PF05158.7,RNA_pol_Rpc34,327,3.60E-97,	48.7533
FOVG_00298	Supercontig_1.1	core	694090	695152	-	FOVG_00298T0	FOVG_00298T0	224	0.01	0	0	o	N	Supercontig_1.1	1	5895957	91.4788	conserved	Supercontig_1.1	1	2348403	39.8307	conserved	1390	109242	1.85283	5895957	2140	3156489	0.535365	PF00160.16	PF00160.16,Pro_isomerase,155,1.50E-41,	48.7533
FOVG_00299	Supercontig_1.1	core	696968	698748	+	FOVG_00299T0	FOVG_00299T0	539	0.04	0	0	o	N	Supercontig_1.1	1	5895957	91.4788	conserved	Supercontig_1.1	1	2348403	39.8307	conserved	1390	109242	1.85283	5895957	2140	3156489	0.535365	PF01417.15	PF01417.15,ENTH,125,1.40E-46,	48.7533
FOVG_00300	Supercontig_1.1	core	701447	703279	-	FOVG_00300T0	FOVG_00300T0	611	1.83	0	0	o	N	Supercontig_1.1	1	5895957	91.4788	conserved	Supercontig_1.1	1	2348403	39.8307	conserved	1390	109242	1.85283	5895957	2140	3156489	0.535365	PF11951.3|PF00172.13	PF11951.3,Fungal_trans_2,383,3.30E-66, | PF00172.13,Zn_clus,40,5.50E-07,	48.7533
FOVG_00301	Supercontig_1.1	core	699952	700571	+	FOVG_00301T0	FOVG_00301T0	188	88.15	34.25	4	i20-37o47-69i76-98o150-172i	N	Supercontig_1.1	1	5895957	91.4788	conserved	Supercontig_1.1	1	2348403	39.8307	conserved	1390	109242	1.85283	5895957	2140	3156489	0.535365			48.7533
FOVG_00302	Supercontig_1.1	core	700632	700967	+	FOVG_00302T0	FOVG_00302T0	112	0	0	0	o	N	Supercontig_1.1	1	5895957	91.4788	conserved	Supercontig_1.1	1	2348403	39.8307	conserved	1390	109242	1.85283	5895957	2140	3156489	0.535365			48.7533
FOVG_00303	Supercontig_1.1	core	704092	704944	-	FOVG_00303T0	FOVG_00303T0	264	50.09	4.24	2	o55-77i207-229o	N	Supercontig_1.1	1	5895957	91.4788	conserved	Supercontig_1.1	1	2348403	39.8307	conserved	1390	109242	1.85283	5895957	2140	3156489	0.535365	PF04145.10	PF04145.10,Ctr,144,1.60E-28,	48.7533
FOVG_00304	Supercontig_1.1	core	706525	706965	-	FOVG_00304T0	FOVG_00304T0	126	0	0	0	o	N	Supercontig_1.1	1	5895957	91.4788	conserved	Supercontig_1.1	1	2348403	39.8307	conserved	1390	109242	1.85283	5895957	2140	3156489	0.535365			48.7533
FOVG_00305	Supercontig_1.1	core	707771	708668	-	FOVG_00305T0	FOVG_00305T0	263	0.07	0.07	0	o	N	Supercontig_1.1	1	5895957	91.4788	conserved	Supercontig_1.1	1	2348403	39.8307	conserved	1390	109242	1.85283	5895957	2140	3156489	0.535365	PF13460.1	PF13460.1,NAD_binding_10,183,4.90E-18,	48.7533
FOVG_00306	Supercontig_1.1	core	709957	710745	-	FOVG_00306T0	FOVG_00306T0	219	0.01	0	0	o	N	Supercontig_1.1	1	5895957	91.4788	conserved	Supercontig_1.1	1	2348403	39.8307	conserved	1390	109242	1.85283	5895957	2140	3156489	0.535365			48.7533
FOVG_00307	Supercontig_1.1	core	711303	712307	-	FOVG_00307T0	FOVG_00307T0	296	21.83	20.88	1	i7-29o	N	Supercontig_1.1	1	5895957	91.4788	conserved	Supercontig_1.1	1	2348403	39.8307	conserved	1390	109242	1.85283	5895957	2140	3156489	0.535365	PF01814.18	PF01814.18,Hemerythrin,133,2.90E-10,	48.7533
FOVG_00308	Supercontig_1.1	core	712882	714326	-	FOVG_00308T0	FOVG_00308T0	449	163.45	11.96	7	o48-70i82-104o124-146i305-327o353-375i387-409o429-448i	N	Supercontig_1.1	1	5895957	91.4788	conserved	Supercontig_1.1	1	2348403	39.8307	conserved	1390	109242	1.85283	5895957	2140	3156489	0.535365	PF02535.17	PF02535.17,Zip,317,1.10E-51,	48.7533
FOVG_00309	Supercontig_1.1	core	715603	718225	+	FOVG_00309T0	FOVG_00309T0	836	0.63	0.24	0	o	N	Supercontig_1.1	1	5895957	91.4788	conserved	Supercontig_1.1	1	2348403	39.8307	conserved	1390	109242	1.85283	5895957	2140	3156489	0.535365	PF14310.1|PF00933.16|PF01915.17|PF07691.7	PF14310.1,Fn3-like,71,1.40E-23, | PF00933.16,Glyco_hydro_3,299,9.60E-87, | PF01915.17,Glyco_hydro_3_C,227,5.50E-59, | PF07691.7,PA14,146,5.70E-06,	48.7533
FOVG_00310	Supercontig_1.1	core	718919	719450	+	FOVG_00310T0	FOVG_00310T0	159	0	0	0	o	N	Supercontig_1.1	1	5895957	91.4788	conserved	Supercontig_1.1	1	2348403	39.8307	conserved	1390	109242	1.85283	5895957	2140	3156489	0.535365	PF00581.15	PF00581.15,Rhodanese,113,1.30E-08,	48.7533
FOVG_00311	Supercontig_1.1	core	719630	720099	-	FOVG_00311T0	FOVG_00311T0	84	0.01	0.01	0	o	N	Supercontig_1.1	1	5895957	91.4788	conserved	Supercontig_1.1	1	2348403	39.8307	conserved	1390	109242	1.85283	5895957	2140	3156489	0.535365	PF01423.17	PF01423.17,LSM,67,1.10E-18,	48.7533
FOVG_00312	Supercontig_1.1	core	720297	721748	+	FOVG_00312T0	FOVG_00312T0	461	0	0	0	o	N	Supercontig_1.1	1	5895957	91.4788	conserved	Supercontig_1.1	1	2348403	39.8307	conserved	1390	109242	1.85283	5895957	2140	3156489	0.535365	PF15458.1	PF15458.1,NTR2,254,4.70E-73,	48.7533
FOVG_00313	Supercontig_1.1	core	722022	723779	-	FOVG_00313T0	FOVG_00313T0	504	16.21	16.02	0	o	N	Supercontig_1.1	1	5895957	91.4788	conserved	Supercontig_1.1	1	2348403	39.8307	conserved	1390	109242	1.85283	5895957	2140	3156489	0.535365	PF00067.17	PF00067.17,p450,463,7.10E-48,	48.7533
FOVG_00314	Supercontig_1.1	core	724567	726042	-	FOVG_00314T0	FOVG_00314T0	492	2.11	0.46	0	o	N	Supercontig_1.1	1	5895957	91.4788	conserved	Supercontig_1.1	1	2348403	39.8307	conserved	1390	109242	1.85283	5895957	2140	3156489	0.535365	PF00743.14|PF13434.1|PF13450.1|PF13738.1	PF00743.14,FMO-like,532,5.60E-17, | PF13434.1,K_oxygenase,341,1.00E-08, | PF13450.1,NAD_binding_8,68,2.40E-09, | PF13738.1,Pyr_redox_3,203,6.60E-28,	48.7533
FOVG_00315	Supercontig_1.1	core	726922	727761	-	FOVG_00315T0	FOVG_00315T0	247	9.33	0	0	o	N	Supercontig_1.1	1	5895957	91.4788	conserved	Supercontig_1.1	1	2348403	39.8307	conserved	1390	109242	1.85283	5895957	2140	3156489	0.535365	PF10601.4	PF10601.4,zf-LITAF-like,73,1.70E-11,	48.7533
FOVG_00316	Supercontig_1.1	core	729177	730043	+	FOVG_00316T0	FOVG_00316T0	241	0.14	0	0	o	N	Supercontig_1.1	1	5895957	91.4788	conserved	Supercontig_1.1	1	2348403	39.8307	conserved	1390	109242	1.85283	5895957	2140	3156489	0.535365	PF13410.1|PF13409.1|PF13417.1	PF13410.1,GST_C_2,69,6.30E-08, | PF13409.1,GST_N_2,70,6.40E-06, | PF13417.1,GST_N_3,75,3.20E-10,	48.7533
FOVG_00317	Supercontig_1.1	core	730155	731866	-	FOVG_00317T0	FOVG_00317T0	518	0	0	0	o	N	Supercontig_1.1	1	5895957	91.4788	conserved	Supercontig_1.1	1	2348403	39.8307	conserved	1390	109242	1.85283	5895957	2140	3156489	0.535365	PF14441.1	PF14441.1,OTT_1508_deam,143,1.20E-20,	48.7533
FOVG_00318	Supercontig_1.1	core	732852	733402	+	FOVG_00318T0	FOVG_00318T0	150	0	0	0	o	N	Supercontig_1.1	1	5895957	91.4788	conserved	Supercontig_1.1	1	2348403	39.8307	conserved	1390	109242	1.85283	5895957	2140	3156489	0.535365	PF00096.21|PF00096.21|PF13894.1|PF13894.1	PF00096.21,zf-C2H2,23,8.70E-06, | PF00096.21,zf-C2H2,23,8.70E-06, | PF13894.1,zf-C2H2_4,24,2.40E-05, | PF13894.1,zf-C2H2_4,24,2.40E-05,	48.7533
FOVG_00319	Supercontig_1.1	core	734018	735382	-	FOVG_00319T0	FOVG_00319T0	455	1.19	0	0	o	N	Supercontig_1.1	1	5895957	91.4788	conserved	Supercontig_1.1	1	2348403	39.8307	conserved	1390	109242	1.85283	5895957	2140	3156489	0.535365	PF00970.19|PF00042.17|PF00175.16	PF00970.19,FAD_binding_6,99,1.40E-08, | PF00042.17,Globin,110,7.20E-07, | PF00175.16,NAD_binding_1,109,2.80E-08,	48.7533
FOVG_00320	Supercontig_1.1	core	741387	743285	-	FOVG_00320T0	FOVG_00320T0	578	0	0	0	o	N	Supercontig_1.1	1	5895957	91.4788	conserved	Supercontig_1.1	1	2348403	39.8307	conserved	1390	109242	1.85283	5895957	2140	3156489	0.535365	PF00515.23|PF00515.23|PF00515.23|PF00515.23|PF00515.23|PF00515.23|PF13374.1|PF13414.1|PF13414.1|PF13414.1|PF13414.1|PF13424.1|PF07719.12|PF07719.12|PF07719.12|PF07719.12|PF07719.12|PF07719.12|PF13174.1|PF13176.1|PF13181.1|PF13181.1|PF13181.1|PF13371.1|PF13371.1	PF00515.23,TPR_1,34,1.20E-42, | PF00515.23,TPR_1,34,1.20E-42, | PF00515.23,TPR_1,34,1.20E-42, | PF00515.23,TPR_1,34,1.20E-42, | PF00515.23,TPR_1,34,1.20E-42, | PF00515.23,TPR_1,34,1.20E-42, | PF13374.1,TPR_10,42,8.00E-05, | PF13414.1,TPR_11,69,2.20E-56, | PF13414.1,TPR_11,69,2.20E-56, | PF13414.1,TPR_11,69,2.20E-56, | PF13414.1,TPR_11,69,2.20E-56, | PF13424.1,TPR_12,78,2.20E-20, | PF07719.12,TPR_…	48.7533
FOVG_00321	Supercontig_1.1	core	743973	745936	-	FOVG_00321T0	FOVG_00321T0	635	0.03	0	0	o	N	Supercontig_1.1	1	5895957	91.4788	conserved	Supercontig_1.1	1	2348403	39.8307	conserved	1390	109242	1.85283	5895957	2140	3156489	0.535365	PF05746.10|PF00750.14	PF05746.10,DALR_1,119,6.10E-11, | PF00750.14,tRNA-synt_1d,354,6.10E-49,	48.7533
FOVG_00322	Supercontig_1.1	core	746942	748942	-	FOVG_00322T0	FOVG_00322T0	546	0.74	0	0	o	N	Supercontig_1.1	1	5895957	91.4788	conserved	Supercontig_1.1	1	2348403	39.8307	conserved	1390	109242	1.85283	5895957	2140	3156489	0.535365			48.7533
FOVG_00323	Supercontig_1.1	core	751029	753494	-	FOVG_00323T0	FOVG_00323T0	697	63.42	0	3	o250-269i572-591o606-628i	N	Supercontig_1.1	1	5895957	91.4788	conserved	Supercontig_1.1	1	2348403	39.8307	conserved	1390	109242	1.85283	5895957	2140	3156489	0.535365			48.7533
FOVG_00324	Supercontig_1.1	core	754522	754902	+	FOVG_00324T0	FOVG_00324T0	127	15.41	15.02	0	o	N	Supercontig_1.1	1	5895957	91.4788	conserved	Supercontig_1.1	1	2348403	39.8307	conserved	1390	109242	1.85283	5895957	2140	3156489	0.535365			48.7533
FOVG_00325	Supercontig_1.1	core	756227	758804	-	FOVG_00325T0	FOVG_00325T0	733	2.89	0	0	o	N	Supercontig_1.1	1	5895957	91.4788	conserved	Supercontig_1.1	1	2348403	39.8307	conserved	1390	109242	1.85283	5895957	2140	3156489	0.535365			48.7533
FOVG_00326	Supercontig_1.1	core	759876	761035	-	FOVG_00326T0	FOVG_00326T0	368	22.9	0.11	1	i327-349o	Y	Supercontig_1.1	1	5895957	91.4788	conserved	Supercontig_1.1	1	2348403	39.8307	conserved	1390	109242	1.85283	5895957	2140	3156489	0.535365	PF12955.2	PF12955.2,DUF3844,103,7.80E-35,	48.7533
FOVG_00327	Supercontig_1.1	core	761451	762921	+	FOVG_00327T0	FOVG_00327T0	454	21.72	0	1	i96-118o	N	Supercontig_1.1	1	5895957	91.4788	conserved	Supercontig_1.1	1	2348403	39.8307	conserved	1390	109242	1.85283	5895957	2140	3156489	0.535365			48.7533
FOVG_00328	Supercontig_1.1	core	763373	765689	-	FOVG_00328T0	FOVG_00328T0	680	0	0	0	o	N	Supercontig_1.1	1	5895957	91.4788	conserved	Supercontig_1.1	1	2348403	39.8307	conserved	1390	109242	1.85283	5895957	2140	3156489	0.535365	PF00439.20|PF00439.20	PF00439.20,Bromodomain,84,1.90E-30, | PF00439.20,Bromodomain,84,1.90E-30,	48.7533
FOVG_00329	Supercontig_1.1	core	766746	767606	+	FOVG_00329T0	FOVG_00329T0	269	0	0	0	o	N	Supercontig_1.1	1	5895957	91.4788	conserved	Supercontig_1.1	1	2348403	39.8307	conserved	1390	109242	1.85283	5895957	2140	3156489	0.535365	PF02545.9	PF02545.9,Maf,195,2.80E-44,	48.7533
FOVG_00330	Supercontig_1.1	core	768209	768786	+	FOVG_00330T0	FOVG_00330T0	153	0	0	0	o	N	Supercontig_1.1	1	5895957	91.4788	conserved	Supercontig_1.1	1	2348403	39.8307	conserved	1390	109242	1.85283	5895957	2140	3156489	0.535365	PF00010.21	PF00010.21,HLH,55,1.80E-06,	48.7533
FOVG_00331	Supercontig_1.1	core	769053	770549	-	FOVG_00331T0	FOVG_00331T0	499	0.76	0.32	0	o	N	Supercontig_1.1	1	5895957	91.4788	conserved	Supercontig_1.1	1	2348403	39.8307	conserved	1390	109242	1.85283	5895957	2140	3156489	0.535365	PF03129.15|PF00587.20	PF03129.15,HGTP_anticodon,94,3.60E-07, | PF00587.20,tRNA-synt_2b,173,5.00E-48,	48.7533
FOVG_00332	Supercontig_1.1	core	771194	774387	+	FOVG_00332T0	FOVG_00332T0	1047	0	0	0	o	N	Supercontig_1.1	1	5895957	91.4788	conserved	Supercontig_1.1	1	2348403	39.8307	conserved	1390	109242	1.85283	5895957	2140	3156489	0.535365	PF03810.14	PF03810.14,IBN_N,77,4.60E-14,	48.7533
FOVG_00333	Supercontig_1.1	core	774621	775782	-	FOVG_00333T0	FOVG_00333T0	336	2.94	0.01	0	o	N	Supercontig_1.1	1	5895957	91.4788	conserved	Supercontig_1.1	1	2348403	39.8307	conserved	1390	109242	1.85283	5895957	2140	3156489	0.535365	PF08240.7|PF00107.21|PF13602.1	PF08240.7,ADH_N,109,1.50E-06, | PF00107.21,ADH_zinc_N,130,2.80E-33, | PF13602.1,ADH_zinc_N_2,127,1.00E-08,	48.7533
FOVG_00334	Supercontig_1.1	core	776389	777783	-	FOVG_00334T0	FOVG_00334T0	447	0	0	0	o	N	Supercontig_1.1	1	5895957	91.4788	conserved	Supercontig_1.1	1	2348403	39.8307	conserved	1390	109242	1.85283	5895957	2140	3156489	0.535365	PF11976.3|PF00627.26|PF00240.18	PF11976.3,Rad60-SLD,72,5.70E-06, | PF00627.26,UBA,37,3.70E-08, | PF00240.18,ubiquitin,69,5.60E-19,	48.7533
FOVG_00335	Supercontig_1.1	core	779078	780410	+	FOVG_00335T0	FOVG_00335T0	411	0.6	0	0	o	N	Supercontig_1.1	1	5895957	91.4788	conserved	Supercontig_1.1	1	2348403	39.8307	conserved	1390	109242	1.85283	5895957	2140	3156489	0.535365	PF06218.6|PF06218.6	PF06218.6,NPR2,428,8.00E-114, | PF06218.6,NPR2,428,8.00E-114,	48.7533
FOVG_00336	Supercontig_1.1	core	780547	782503	-	FOVG_00336T0	FOVG_00336T0	615	0.79	0	0	o	N	Supercontig_1.1	1	5895957	91.4788	conserved	Supercontig_1.1	1	2348403	39.8307	conserved	1390	109242	1.85283	5895957	2140	3156489	0.535365	PF00579.20	PF00579.20,tRNA-synt_1b,292,4.70E-75,	48.7533
FOVG_00337	Supercontig_1.1	core	782952	783627	+	FOVG_00337T0	FOVG_00337T0	182	17.04	0.05	0	o	N	Supercontig_1.1	1	5895957	91.4788	conserved	Supercontig_1.1	1	2348403	39.8307	conserved	1390	109242	1.85283	5895957	2140	3156489	0.535365	PF05328.7	PF05328.7,CybS,133,1.90E-52,	48.7533
FOVG_00338	Supercontig_1.1	core	784000	786675	-	FOVG_00338T0	FOVG_00338T0	840	9.59	8.66	0	o	N	Supercontig_1.1	1	5895957	91.4788	conserved	Supercontig_1.1	1	2348403	39.8307	conserved	1390	109242	1.85283	5895957	2140	3156489	0.535365	PF11899.3|PF08242.7|PF12847.2|PF13489.1|PF13847.1	PF11899.3,DUF3419,380,5.50E-158, | PF08242.7,Methyltransf_12,99,1.60E-08, | PF12847.2,Methyltransf_18,112,7.50E-09, | PF13489.1,Methyltransf_23,161,3.80E-13, | PF13847.1,Methyltransf_31,152,1.30E-08,	48.7533
FOVG_00339	Supercontig_1.1	core	788927	790957	+	FOVG_00339T0	FOVG_00339T0	637	0.02	0	0	o	N	Supercontig_1.1	1	5895957	91.4788	conserved	Supercontig_1.1	1	2348403	39.8307	conserved	1390	109242	1.85283	5895957	2140	3156489	0.535365	PF10198.4	PF10198.4,Ada3,131,6.10E-45,	48.7533
FOVG_00340	Supercontig_1.1	core	791630	794463	+	FOVG_00340T0	FOVG_00340T0	836	0.41	0	0	o	N	Supercontig_1.1	1	5895957	91.4788	conserved	Supercontig_1.1	1	2348403	39.8307	conserved	1390	109242	1.85283	5895957	2140	3156489	0.535365	PF01979.15|PF13594.1|PF00449.15|PF00699.15|PF00547.13	PF01979.15,Amidohydro_1,333,1.30E-60, | PF13594.1,Amidohydro_5,68,1.30E-06, | PF00449.15,Urease_alpha,121,2.10E-53, | PF00699.15,Urease_beta,100,5.80E-42, | PF00547.13,Urease_gamma,99,1.20E-39,	48.7533
FOVG_00341	Supercontig_1.1	core	794913	796691	-	FOVG_00341T0	FOVG_00341T0	557	107.29	24.43	5	i20-42o57-79i105-127o142-164i177-199o	N	Supercontig_1.1	1	5895957	91.4788	conserved	Supercontig_1.1	1	2348403	39.8307	conserved	1390	109242	1.85283	5895957	2140	3156489	0.535365	PF08022.7|PF01794.14|PF08030.7	PF08022.7,FAD_binding_8,105,4.70E-22, | PF01794.14,Ferric_reduct,125,3.80E-17, | PF08030.7,NAD_binding_6,156,2.10E-22,	48.7533
FOVG_00342	Supercontig_1.1	core	799566	803421	+	FOVG_00342T0	FOVG_00342T0	1224	57.36	0	2	o212-234i247-269o	N	Supercontig_1.1	1	5895957	91.4788	conserved	Supercontig_1.1	1	2348403	39.8307	conserved	1390	109242	1.85283	5895957	2140	3156489	0.535365	PF00168.25|PF00168.25	PF00168.25,C2,85,3.00E-18, | PF00168.25,C2,85,3.00E-18,	48.7533
FOVG_00343	Supercontig_1.1	core	804247	808504	-	FOVG_00343T0	FOVG_00343T0	1367	0	0	0	o	N	Supercontig_1.1	1	5895957	91.4788	conserved	Supercontig_1.1	1	2348403	39.8307	conserved	1390	109242	1.85283	5895957	2140	3156489	0.535365	PF02518.21|PF00512.20|PF08447.6|PF08448.5|PF13188.1|PF13188.1|PF13426.1|PF00072.19	PF02518.21,HATPase_c,111,2.90E-29, | PF00512.20,HisKA,68,2.00E-21, | PF08447.6,PAS_3,91,1.40E-18, | PF08448.5,PAS_4,110,3.30E-13, | PF13188.1,PAS_8,64,1.60E-07, | PF13188.1,PAS_8,64,1.60E-07, | PF13426.1,PAS_9,104,2.50E-20, | PF00072.19,Response_reg,112,3.20E-22,	48.7533
FOVG_00344	Supercontig_1.1	core	811943	813215	-	FOVG_00344T0	FOVG_00344T0	406	0	0	0	o	N	Supercontig_1.1	1	5895957	91.4788	conserved	Supercontig_1.1	1	2348403	39.8307	conserved	1390	109242	1.85283	5895957	2140	3156489	0.535365	PF08325.5	PF08325.5,WLM,186,1.80E-56,	48.7533
FOVG_00345	Supercontig_1.1	core	813708	814679	-	FOVG_00345T0	FOVG_00345T0	291	0.8	0	0	o	N	Supercontig_1.1	1	5895957	91.4788	conserved	Supercontig_1.1	1	2348403	39.8307	conserved	1390	109242	1.85283	5895957	2140	3156489	0.535365	PF08241.7|PF08242.7|PF13489.1|PF13847.1	PF08241.7,Methyltransf_11,95,3.40E-11, | PF08242.7,Methyltransf_12,99,1.80E-08, | PF13489.1,Methyltransf_23,161,1.80E-07, | PF13847.1,Methyltransf_31,152,4.00E-08,	48.7533
FOVG_00347	Supercontig_1.1	core	816909	817840	+	FOVG_00347T0	FOVG_00347T0	255	0.38	0.38	0	o	N	Supercontig_1.1	1	5895957	91.4788	conserved	Supercontig_1.1	1	2348403	39.8307	conserved	1390	109242	1.85283	5895957	2140	3156489	0.535365			48.7533
FOVG_00348	Supercontig_1.1	core	818044	821405	-	FOVG_00348T0	FOVG_00348T0	1066	6.83	0	0	o	N	Supercontig_1.1	1	5895957	91.4788	conserved	Supercontig_1.1	1	2348403	39.8307	conserved	1390	109242	1.85283	5895957	2140	3156489	0.535365	PF08351.6|PF13718.1|PF05127.9|PF13725.1	PF08351.6,DUF1726,92,5.40E-40, | PF13718.1,GNAT_acetyltr_2,196,2.50E-82, | PF05127.9,Helicase_RecD,177,2.00E-65, | PF13725.1,tRNA_bind_2,101,3.80E-34,	48.7533
FOVG_00349	Supercontig_1.1	core	822160	823215	-	FOVG_00349T0	FOVG_00349T0	334	0.05	0.05	0	o	N	Supercontig_1.1	1	5895957	91.4788	conserved	Supercontig_1.1	1	2348403	39.8307	conserved	1390	109242	1.85283	5895957	2140	3156489	0.535365	PF08213.6	PF08213.6,DUF1713,34,1.80E-11,	48.7533
FOVG_00350	Supercontig_1.1	core	824157	824787	-	FOVG_00350T0	FOVG_00350T0	175	70.65	18.06	2	i56-75o135-157i	N	Supercontig_1.1	1	5895957	91.4788	conserved	Supercontig_1.1	1	2348403	39.8307	conserved	1390	109242	1.85283	5895957	2140	3156489	0.535365	PF04117.7	PF04117.7,Mpv17_PMP22,68,7.10E-27,	48.7533
FOVG_00351	Supercontig_1.1	core	825809	826634	-	FOVG_00351T0	FOVG_00351T0	256	83.97	30.67	4	o23-45i52-71o86-108i115-137o	N	Supercontig_1.1	1	5895957	91.4788	conserved	Supercontig_1.1	1	2348403	39.8307	conserved	1390	109242	1.85283	5895957	2140	3156489	0.535365			48.7533
FOVG_00352	Supercontig_1.1	core	827415	828930	-	FOVG_00352T0	FOVG_00352T0	346	0	0	0	o	N	Supercontig_1.1	1	5895957	91.4788	conserved	Supercontig_1.1	1	2348403	39.8307	conserved	1390	109242	1.85283	5895957	2140	3156489	0.535365	PF00505.14	PF00505.14,HMG_box,69,1.50E-06,	48.7533
FOVG_00353	Supercontig_1.1	core	832883	835909	+	FOVG_00353T0	FOVG_00353T0	933	24.55	21.81	1	i7-29o	Y	Supercontig_1.1	1	5895957	91.4788	conserved	Supercontig_1.1	1	2348403	39.8307	conserved	1390	109242	1.85283	5895957	2140	3156489	0.535365	PF07217.6	PF07217.6,Het-C,606,3.80E-259,	48.7533
FOVG_00354	Supercontig_1.1	core	839526	841889	+	FOVG_00354T0	FOVG_00354T0	588	32.16	1.08	1	i227-249o	N	Supercontig_1.1	1	5895957	91.4788	conserved	Supercontig_1.1	1	2348403	39.8307	conserved	1390	109242	1.85283	5895957	2140	3156489	0.535365	PF00097.20|PF13923.1|PF13639.1	PF00097.20,zf-C3HC4,41,2.50E-06, | PF13923.1,zf-C3HC4_2,39,3.60E-06, | PF13639.1,zf-RING_2,44,3.20E-11,	48.7533
FOVG_00355	Supercontig_1.1	core	842517	844319	-	FOVG_00355T0	FOVG_00355T0	601	38.11	0	2	o181-203i210-232o	N	Supercontig_1.1	1	5895957	91.4788	conserved	Supercontig_1.1	1	2348403	39.8307	conserved	1390	109242	1.85283	5895957	2140	3156489	0.535365			48.7533
FOVG_00356	Supercontig_1.1	core	845480	847496	-	FOVG_00356T0	FOVG_00356T0	620	0.16	0	0	o	N	Supercontig_1.1	1	5895957	91.4788	conserved	Supercontig_1.1	1	2348403	39.8307	conserved	1390	109242	1.85283	5895957	2140	3156489	0.535365	PF04082.13|PF00172.13	PF04082.13,Fungal_trans,260,4.60E-09, | PF00172.13,Zn_clus,40,1.20E-07,	48.7533
FOVG_00357	Supercontig_1.1	core	849841	851151	+	FOVG_00357T0	FOVG_00357T0	437	38.27	0	0	o	N	Supercontig_1.1	1	5895957	91.4788	conserved	Supercontig_1.1	1	2348403	39.8307	conserved	1390	109242	1.85283	5895957	2140	3156489	0.535365	PF04757.9	PF04757.9,Pex2_Pex12,229,7.50E-41,	48.7533
FOVG_00358	Supercontig_1.1	core	851855	853765	+	FOVG_00358T0	FOVG_00358T0	601	225.5	0	10	i116-138o171-193i205-227o242-261i333-355o375-397i404-423o438-460i486-508o528-550i	N	Supercontig_1.1	1	5895957	91.4788	conserved	Supercontig_1.1	1	2348403	39.8307	conserved	1390	109242	1.85283	5895957	2140	3156489	0.535365	PF12832.2	PF12832.2,MFS_1_like,77,2.60E-17,	48.7533
FOVG_00359	Supercontig_1.1	core	859671	860404	+	FOVG_00359T0	FOVG_00359T0	222	0.13	0	0	o	N	Supercontig_1.1	1	5895957	91.4788	conserved	Supercontig_1.1	1	2348403	39.8307	conserved	1390	109242	1.85283	5895957	2140	3156489	0.535365	PF00156.22	PF00156.22,Pribosyltran,125,2.70E-18,	48.7533
FOVG_00360	Supercontig_1.1	core	861101	864315	-	FOVG_00360T0	FOVG_00360T0	1053	20.56	20.5	1	i13-35o	Y	Supercontig_1.1	1	5895957	91.4788	conserved	Supercontig_1.1	1	2348403	39.8307	conserved	1390	109242	1.85283	5895957	2140	3156489	0.535365	PF01532.15	PF01532.15,Glyco_hydro_47,452,5.00E-132,	48.7533
FOVG_00361	Supercontig_1.1	core	864911	865336	+	FOVG_00361T0	FOVG_00361T0	142	0	0	0	o	N	Supercontig_1.1	1	5895957	91.4788	conserved	Supercontig_1.1	1	2348403	39.8307	conserved	1390	109242	1.85283	5895957	2140	3156489	0.535365			48.7533
FOVG_00362	Supercontig_1.1	core	865617	865988	+	FOVG_00362T0	FOVG_00362T0	124	1.72	1.52	0	o	N	Supercontig_1.1	1	5895957	91.4788	conserved	Supercontig_1.1	1	2348403	39.8307	conserved	1390	109242	1.85283	5895957	2140	3156489	0.535365			48.7533
FOVG_00363	Supercontig_1.1	core	867056	868777	-	FOVG_00363T0	FOVG_00363T0	518	0	0	0	o	N	Supercontig_1.1	1	5895957	91.4788	conserved	Supercontig_1.1	1	2348403	39.8307	conserved	1390	109242	1.85283	5895957	2140	3156489	0.535365			48.7533
FOVG_00364	Supercontig_1.1	core	869306	869440	+	FOVG_00364T0	FOVG_00364T0	45	0	0	0	o	N	Supercontig_1.1	1	5895957	91.4788	conserved	Supercontig_1.1	1	2348403	39.8307	conserved	1390	109242	1.85283	5895957	2140	3156489	0.535365			48.7533
FOVG_00365	Supercontig_1.1	core	874408	874713	+	FOVG_00365T0	FOVG_00365T0	102	16.23	16.23	1	o31-53i	N	Supercontig_1.1	1	5895957	91.4788	conserved	Supercontig_1.1	1	2348403	39.8307	conserved	1390	109242	1.85283	5895957	2140	3156489	0.535365			48.7533
FOVG_00366	Supercontig_1.1	core	879046	881454	-	FOVG_00366T0	FOVG_00366T0	748	1.05	0	0	o	N	Supercontig_1.1	1	5895957	91.4788	conserved	Supercontig_1.1	1	2348403	39.8307	conserved	1390	109242	1.85283	5895957	2140	3156489	0.535365	PF00172.13	PF00172.13,Zn_clus,40,3.10E-06,	48.7533
FOVG_00367	Supercontig_1.1	core	882845	883112	+	FOVG_00367T0	FOVG_00367T0	69	0	0	0	o	N	Supercontig_1.1	1	5895957	91.4788	conserved	Supercontig_1.1	1	2348403	39.8307	conserved	1390	109242	1.85283	5895957	2140	3156489	0.535365			48.7533
FOVG_00368	Supercontig_1.1	core	883858	885341	+	FOVG_00368T0	FOVG_00368T0	477	0.19	0	0	o	N	Supercontig_1.1	1	5895957	91.4788	conserved	Supercontig_1.1	1	2348403	39.8307	conserved	1390	109242	1.85283	5895957	2140	3156489	0.535365	PF00171.17	PF00171.17,Aldedh,462,4.90E-145,	48.7533
FOVG_00369	Supercontig_1.1	core	885799	886140	+	FOVG_00369T0	FOVG_00369T0	96	0	0	0	o	N	Supercontig_1.1	1	5895957	91.4788	conserved	Supercontig_1.1	1	2348403	39.8307	conserved	1390	109242	1.85283	5895957	2140	3156489	0.535365	PF02953.10	PF02953.10,zf-Tim10_DDP,66,9.70E-23,	48.7533
FOVG_00370	Supercontig_1.1	core	886564	889308	-	FOVG_00370T0	FOVG_00370T0	898	0	0	0	o	N	Supercontig_1.1	1	5895957	91.4788	conserved	Supercontig_1.1	1	2348403	39.8307	conserved	1390	109242	1.85283	5895957	2140	3156489	0.535365			48.7533
FOVG_00371	Supercontig_1.1	core	890094	891485	+	FOVG_00371T0	FOVG_00371T0	431	3.25	0	0	o	N	Supercontig_1.1	1	5895957	91.4788	conserved	Supercontig_1.1	1	2348403	39.8307	conserved	1390	109242	1.85283	5895957	2140	3156489	0.535365	PF10607.4|PF13445.1	PF10607.4,CLTH,145,8.80E-29, | PF13445.1,zf-RING_UBOX,43,8.80E-17,	48.7533
FOVG_00372	Supercontig_1.1	core	892310	893730	-	FOVG_00372T0	FOVG_00372T0	438	173	0	8	i99-121o145-164i171-193o226-248i274-296o306-325i332-350o370-392i	N	Supercontig_1.1	1	5895957	91.4788	conserved	Supercontig_1.1	1	2348403	39.8307	conserved	1390	109242	1.85283	5895957	2140	3156489	0.535365			48.7533
FOVG_00373	Supercontig_1.1	core	896562	898799	-	FOVG_00373T0	FOVG_00373T0	746	3.57	0	0	o	N	Supercontig_1.1	1	5895957	91.4788	conserved	Supercontig_1.1	1	2348403	39.8307	conserved	1390	109242	1.85283	5895957	2140	3156489	0.535365	PF04082.13|PF00172.13	PF04082.13,Fungal_trans,260,8.90E-22, | PF00172.13,Zn_clus,40,5.20E-07,	48.7533
FOVG_00374	Supercontig_1.1	core	899683	901252	+	FOVG_00374T0	FOVG_00374T0	489	9.02	9.02	0	o	N	Supercontig_1.1	1	5895957	91.4788	conserved	Supercontig_1.1	1	2348403	39.8307	conserved	1390	109242	1.85283	5895957	2140	3156489	0.535365	PF00743.14|PF00743.14|PF13434.1|PF13450.1|PF13454.1|PF07992.9|PF13738.1|PF01946.12	PF00743.14,FMO-like,532,9.50E-42, | PF00743.14,FMO-like,532,9.50E-42, | PF13434.1,K_oxygenase,341,8.20E-10, | PF13450.1,NAD_binding_8,68,5.40E-07, | PF13454.1,NAD_binding_9,156,2.30E-12, | PF07992.9,Pyr_redox_2,201,4.00E-11, | PF13738.1,Pyr_redox_3,203,4.30E-19, | PF01946.12,Thi4,230,1.20E-06,	48.7533
FOVG_00375	Supercontig_1.1	core	902204	903421	-	FOVG_00375T0	FOVG_00375T0	406	156.91	0	7	i74-96o111-133i140-162o166-188i200-222o227-249i262-284o	N	Supercontig_1.1	1	5895957	91.4788	conserved	Supercontig_1.1	1	2348403	39.8307	conserved	1390	109242	1.85283	5895957	2140	3156489	0.535365	PF07690.11|PF00083.19|PF06609.8	PF07690.11,MFS_1,352,2.00E-41, | PF00083.19,Sugar_tr,451,3.50E-15, | PF06609.8,TRI12,599,5.00E-18,	48.7533
FOVG_00376	Supercontig_1.1	core	904609	908583	-	FOVG_00376T0	FOVG_00376T0	1307	0.07	0	0	o	N	Supercontig_1.1	1	5895957	91.4788	conserved	Supercontig_1.1	1	2348403	39.8307	conserved	1390	109242	1.85283	5895957	2140	3156489	0.535365	PF13476.1|PF13558.1	PF13476.1,AAA_23,202,1.40E-25, | PF13558.1,SbcCD_C,90,4.20E-11,	48.7533
FOVG_00377	Supercontig_1.1	core	911301	912935	+	FOVG_00377T0	FOVG_00377T0	485	0	0	0	o	N	Supercontig_1.1	1	5895957	91.4788	conserved	Supercontig_1.1	1	2348403	39.8307	conserved	1390	109242	1.85283	5895957	2140	3156489	0.535365	PF00320.22|PF00989.19|PF08447.6|PF13426.1	PF00320.22,GATA,36,1.60E-15, | PF00989.19,PAS,113,2.00E-06, | PF08447.6,PAS_3,91,4.10E-11, | PF13426.1,PAS_9,104,2.80E-08,	48.7533
FOVG_00378	Supercontig_1.1	core	913888	915007	+	FOVG_00378T0	FOVG_00378T0	251	0.04	0	0	o	N	Supercontig_1.1	1	5895957	91.4788	conserved	Supercontig_1.1	1	2348403	39.8307	conserved	1390	109242	1.85283	5895957	2140	3156489	0.535365			48.7533
FOVG_00379	Supercontig_1.1	core	915167	917138	-	FOVG_00379T0	FOVG_00379T0	592	1.14	0.31	0	o	N	Supercontig_1.1	1	5895957	91.4788	conserved	Supercontig_1.1	1	2348403	39.8307	conserved	1390	109242	1.85283	5895957	2140	3156489	0.535365	PF01425.16	PF01425.16,Amidase,441,9.10E-62,	48.7533
FOVG_00380	Supercontig_1.1	core	918090	919675	+	FOVG_00380T0	FOVG_00380T0	512	0.27	0.27	0	o	N	Supercontig_1.1	1	5895957	91.4788	conserved	Supercontig_1.1	1	2348403	39.8307	conserved	1390	109242	1.85283	5895957	2140	3156489	0.535365	PF03676.9|PF03676.9	PF03676.9,UPF0183,395,3.80E-42, | PF03676.9,UPF0183,395,3.80E-42,	48.7533
FOVG_00381	Supercontig_1.1	core	920052	920450	+	FOVG_00381T0	FOVG_00381T0	133	0	0	0	i	N	Supercontig_1.1	1	5895957	91.4788	conserved	Supercontig_1.1	1	2348403	39.8307	conserved	1390	109242	1.85283	5895957	2140	3156489	0.535365			48.7533
FOVG_00382	Supercontig_1.1	core	921390	923338	-	FOVG_00382T0	FOVG_00382T0	616	18.82	0	1	i98-120o	N	Supercontig_1.1	1	5895957	91.4788	conserved	Supercontig_1.1	1	2348403	39.8307	conserved	1390	109242	1.85283	5895957	2140	3156489	0.535365	PF02913.14|PF01565.18	PF02913.14,FAD-oxidase_C,248,1.40E-62, | PF01565.18,FAD_binding_4,139,9.00E-37,	48.7533
FOVG_00383	Supercontig_1.1	core	924312	926392	-	FOVG_00383T0	FOVG_00383T0	676	0.01	0	0	o	N	Supercontig_1.1	1	5895957	91.4788	conserved	Supercontig_1.1	1	2348403	39.8307	conserved	1390	109242	1.85283	5895957	2140	3156489	0.535365	PF14420.1	PF14420.1,Clr5,54,6.50E-22,	48.7533
FOVG_00384	Supercontig_1.1	core	927321	928226	+	FOVG_00384T0	FOVG_00384T0	302	7.01	0.01	0	o	N	Supercontig_1.1	1	5895957	91.4788	conserved	Supercontig_1.1	1	2348403	39.8307	conserved	1390	109242	1.85283	5895957	2140	3156489	0.535365	PF00378.15	PF00378.15,ECH,245,2.50E-41,	48.7533
FOVG_00385	Supercontig_1.1	core	929448	930863	-	FOVG_00385T0	FOVG_00385T0	472	0.01	0	0	o	N	Supercontig_1.1	1	5895957	91.4788	conserved	Supercontig_1.1	1	2348403	39.8307	conserved	1390	109242	1.85283	5895957	2140	3156489	0.535365			48.7533
FOVG_00386	Supercontig_1.1	core	937007	937336	-	FOVG_00386T0	FOVG_00386T0	110	0.11	0.11	0	o	N	Supercontig_1.1	1	5895957	91.4788	conserved	Supercontig_1.1	1	2348403	39.8307	conserved	1390	109242	1.85283	5895957	2140	3156489	0.535365			48.7533
FOVG_00387	Supercontig_1.1	core	938511	938706	-	FOVG_00387T0	FOVG_00387T0	43	0.03	0.03	0	o	N	Supercontig_1.1	1	5895957	91.4788	conserved	Supercontig_1.1	1	2348403	39.8307	conserved	1390	109242	1.85283	5895957	2140	3156489	0.535365			48.7533
FOVG_00388	Supercontig_1.1	core	941189	941365	+	FOVG_00388T0	FOVG_00388T0	59	0.03	0.03	0	o	N	Supercontig_1.1	1	5895957	91.4788	conserved	Supercontig_1.1	1	2348403	39.8307	conserved	1390	109242	1.85283	5895957	2140	3156489	0.535365			48.7533
FOVG_00389	Supercontig_1.1	core	942617	944418	+	FOVG_00389T0	FOVG_00389T0	529	87	21.16	4	o20-42i336-358o373-395i402-424o	N	Supercontig_1.1	1	5895957	91.4788	conserved	Supercontig_1.1	1	2348403	39.8307	conserved	1390	109242	1.85283	5895957	2140	3156489	0.535365	PF00535.21|PF13641.1|PF13506.1	PF00535.21,Glycos_transf_2,169,2.10E-07, | PF13641.1,Glyco_tranf_2_3,228,3.20E-18, | PF13506.1,Glyco_transf_21,175,5.00E-08,	48.7533
FOVG_00390	Supercontig_1.1	core	950452	951690	-	FOVG_00390T0	FOVG_00390T0	392	0.02	0	0	o	N	Supercontig_1.1	1	5895957	91.4788	conserved	Supercontig_1.1	1	2348403	39.8307	conserved	1390	109242	1.85283	5895957	2140	3156489	0.535365			48.7533
FOVG_00391	Supercontig_1.1	core	952527	954093	+	FOVG_00391T0	FOVG_00391T0	499	270.04	28.86	13	o20-42i54-76o80-97i132-154o169-191i212-229o244-261i268-287o311-333i359-381o391-413i443-465o475-497i	N	Supercontig_1.1	1	5895957	91.4788	conserved	Supercontig_1.1	1	2348403	39.8307	conserved	1390	109242	1.85283	5895957	2140	3156489	0.535365	PF06423.7	PF06423.7,GWT1,136,2.80E-43,	48.7533
FOVG_00392	Supercontig_1.1	core	959557	962965	+	FOVG_00392T0	FOVG_00392T0	1102	0.01	0	0	o	N	Supercontig_1.1	1	5895957	91.4788	conserved	Supercontig_1.1	1	2348403	39.8307	conserved	1390	109242	1.85283	5895957	2140	3156489	0.535365	PF00069.20|PF07714.12	PF00069.20,Pkinase,260,1.90E-63, | PF07714.12,Pkinase_Tyr,259,4.30E-36,	48.7533
FOVG_00393	Supercontig_1.1	core	965925	968378	+	FOVG_00393T0	FOVG_00393T0	739	235.14	0	11	i122-144o148-170i183-205o215-237i249-271o286-304i591-610o625-644i656-678o688-710i717-736o	N	Supercontig_1.1	1	5895957	91.4788	conserved	Supercontig_1.1	1	2348403	39.8307	conserved	1390	109242	1.85283	5895957	2140	3156489	0.535365	PF01699.19|PF01699.19	PF01699.19,Na_Ca_ex,140,1.70E-41, | PF01699.19,Na_Ca_ex,140,1.70E-41,	48.7533
FOVG_00394	Supercontig_1.1	core	969004	970188	+	FOVG_00394T0	FOVG_00394T0	395	0.02	0	0	o	N	Supercontig_1.1	1	5895957	91.4788	conserved	Supercontig_1.1	1	2348403	39.8307	conserved	1390	109242	1.85283	5895957	2140	3156489	0.535365	PF00622.23	PF00622.23,SPRY,124,1.70E-05,	48.7533
FOVG_00395	Supercontig_1.1	core	970715	972191	+	FOVG_00395T0	FOVG_00395T0	456	0	0	0	o	N	Supercontig_1.1	1	5895957	91.4788	conserved	Supercontig_1.1	1	2348403	39.8307	conserved	1390	109242	1.85283	5895957	2140	3156489	0.535365	PF09184.6	PF09184.6,PPP4R2,288,3.60E-08,	48.7533
FOVG_00396	Supercontig_1.1	core	972862	976449	+	FOVG_00396T0	FOVG_00396T0	1163	0.01	0	0	o	N	Supercontig_1.1	1	5895957	91.4788	conserved	Supercontig_1.1	1	2348403	39.8307	conserved	1390	109242	1.85283	5895957	2140	3156489	0.535365	PF00225.18|PF13931.1	PF00225.18,Kinesin,335,1.70E-110, | PF13931.1,Microtub_bind,143,1.90E-08,	48.7533
FOVG_00398	Supercontig_1.1	core	977149	979112	-	FOVG_00398T0	FOVG_00398T0	636	0.01	0	0	o	N	Supercontig_1.1	1	5895957	91.4788	conserved	Supercontig_1.1	1	2348403	39.8307	conserved	1390	109242	1.85283	5895957	2140	3156489	0.535365	PF10680.4	PF10680.4,RRN9,71,3.70E-16,	48.7533
FOVG_00399	Supercontig_1.1	core	979427	981397	-	FOVG_00399T0	FOVG_00399T0	657	5.35	0	0	o	N	Supercontig_1.1	1	5895957	91.4788	conserved	Supercontig_1.1	1	2348403	39.8307	conserved	1390	109242	1.85283	5895957	2140	3156489	0.535365	PF00533.21|PF06732.6	PF00533.21,BRCT,78,3.60E-09, | PF06732.6,Pescadillo_N,282,1.10E-113,	48.7533
FOVG_00400	Supercontig_1.1	core	981858	983250	+	FOVG_00400T0	FOVG_00400T0	425	189.89	19.42	7	i12-31o181-203i220-242o280-302i309-331o351-373i380-398o	N	Supercontig_1.1	1	5895957	91.4788	conserved	Supercontig_1.1	1	2348403	39.8307	conserved	1390	109242	1.85283	5895957	2140	3156489	0.535365	PF05007.8|PF06728.8	PF05007.8,Mannosyl_trans,259,4.30E-05, | PF06728.8,PIG-U,382,2.00E-124,	48.7533
FOVG_00401	Supercontig_1.1	core	983455	984795	-	FOVG_00401T0	FOVG_00401T0	427	4.86	0.12	0	o	N	Supercontig_1.1	1	5895957	91.4788	conserved	Supercontig_1.1	1	2348403	39.8307	conserved	1390	109242	1.85283	5895957	2140	3156489	0.535365	PF10568.4|PF11801.3	PF10568.4,Tom37,72,5.10E-22, | PF11801.3,Tom37_C,168,2.30E-22,	48.7533
FOVG_00402	Supercontig_1.1	core	987605	987922	-	FOVG_00402T0	FOVG_00402T0	106	4.22	0.27	0	i	N	Supercontig_1.1	1	5895957	91.4788	conserved	Supercontig_1.1	1	2348403	39.8307	conserved	1390	109242	1.85283	5895957	2140	3156489	0.535365			48.7533
FOVG_00403	Supercontig_1.1	core	988171	988263	+	FOVG_00403T0	FOVG_00403T0	31	0	0	0	o	N	Supercontig_1.1	1	5895957	91.4788	conserved	Supercontig_1.1	1	2348403	39.8307	conserved	1390	109242	1.85283	5895957	2140	3156489	0.535365			48.7533
FOVG_00404	Supercontig_1.1	core	993894	994242	-	FOVG_00404T0	FOVG_00404T0	101	0	0	0	i	N	Supercontig_1.1	1	5895957	91.4788	conserved	Supercontig_1.1	1	2348403	39.8307	conserved	1390	109242	1.85283	5895957	2140	3156489	0.535365			48.7533
FOVG_00405	Supercontig_1.1	core	995060	995311	-	FOVG_00405T0	FOVG_00405T0	84	0	0	0	o	N	Supercontig_1.1	1	5895957	91.4788	conserved	Supercontig_1.1	1	2348403	39.8307	conserved	1390	109242	1.85283	5895957	2140	3156489	0.535365			48.7533
FOVG_00406	Supercontig_1.1	core	999316	999435	-	FOVG_00406T0	FOVG_00406T0	40	0.61	0.61	0	i	Y	Supercontig_1.1	1	5895957	91.4788	conserved	Supercontig_1.1	1	2348403	39.8307	conserved	1390	109242	1.85283	5895957	2140	3156489	0.535365			48.7533
FOVG_00407	Supercontig_1.1	core	1001721	1002603	-	FOVG_00407T0	FOVG_00407T0	277	0.04	0	0	o	N	Supercontig_1.1	1	5895957	91.4788	conserved	Supercontig_1.1	1	2348403	39.8307	conserved	1390	109242	1.85283	5895957	2140	3156489	0.535365			48.7533
FOVG_00408	Supercontig_1.1	core	1002934	1005876	+	FOVG_00408T0	FOVG_00408T0	941	0.01	0	0	o	N	Supercontig_1.1	1	5895957	91.4788	conserved	Supercontig_1.1	1	2348403	39.8307	conserved	1390	109242	1.85283	5895957	2140	3156489	0.535365	PF08264.8|PF00133.17|PF09334.6	PF08264.8,Anticodon_1,153,6.70E-18, | PF00133.17,tRNA-synt_1,601,5.00E-152, | PF09334.6,tRNA-synt_1g,391,1.60E-21,	48.7533
FOVG_00409	Supercontig_1.1	core	1006924	1010571	+	FOVG_00409T0	FOVG_00409T0	1216	24.45	0	1	o1177-1199i	N	Supercontig_1.1	1	5895957	91.4788	conserved	Supercontig_1.1	1	2348403	39.8307	conserved	1390	109242	1.85283	5895957	2140	3156489	0.535365			48.7533
FOVG_00410	Supercontig_1.1	core	1011383	1013636	-	FOVG_00410T0	FOVG_00410T0	709	43.87	0	2	o594-616i625-647o	N	Supercontig_1.1	1	5895957	91.4788	conserved	Supercontig_1.1	1	2348403	39.8307	conserved	1390	109242	1.85283	5895957	2140	3156489	0.535365	PF02383.13	PF02383.13,Syja_N,319,1.40E-90,	48.7533
FOVG_00411	Supercontig_1.1	core	1014533	1015430	+	FOVG_00411T0	FOVG_00411T0	220	0.08	0.08	0	o	N	Supercontig_1.1	1	5895957	91.4788	conserved	Supercontig_1.1	1	2348403	39.8307	conserved	1390	109242	1.85283	5895957	2140	3156489	0.535365	PF00025.16|PF00009.22|PF04670.7|PF08477.8|PF01926.18|PF00071.17	PF00025.16,Arf,175,2.70E-14, | PF00009.22,GTP_EFTU,188,5.10E-08, | PF04670.7,Gtr1_RagA,232,6.00E-08, | PF08477.8,Miro,119,1.20E-19, | PF01926.18,MMR_HSR1,116,1.70E-05, | PF00071.17,Ras,162,3.30E-58,	48.7533
FOVG_00412	Supercontig_1.1	core	1016699	1018737	+	FOVG_00412T0	FOVG_00412T0	636	21.36	0	1	i111-133o	N	Supercontig_1.1	1	5895957	91.4788	conserved	Supercontig_1.1	1	2348403	39.8307	conserved	1390	109242	1.85283	5895957	2140	3156489	0.535365	PF09731.4	PF09731.4,Mitofilin,582,9.80E-143,	48.7533
FOVG_00413	Supercontig_1.1	core	1019325	1020800	+	FOVG_00413T0	FOVG_00413T0	492	0.01	0	0	o	N	Supercontig_1.1	1	5895957	91.4788	conserved	Supercontig_1.1	1	2348403	39.8307	conserved	1390	109242	1.85283	5895957	2140	3156489	0.535365			48.7533
FOVG_00414	Supercontig_1.1	core	1020855	1022559	-	FOVG_00414T0	FOVG_00414T0	515	0.22	0	0	o	N	Supercontig_1.1	1	5895957	91.4788	conserved	Supercontig_1.1	1	2348403	39.8307	conserved	1390	109242	1.85283	5895957	2140	3156489	0.535365			48.7533
FOVG_00415	Supercontig_1.1	core	1023071	1024141	-	FOVG_00415T0	FOVG_00415T0	357	0.02	0	0	o	N	Supercontig_1.1	1	5895957	91.4788	conserved	Supercontig_1.1	1	2348403	39.8307	conserved	1390	109242	1.85283	5895957	2140	3156489	0.535365	PF04828.9|PF04828.9	PF04828.9,GFA,92,9.40E-17, | PF04828.9,GFA,92,9.40E-17,	48.7533
FOVG_00416	Supercontig_1.1	core	1025523	1026551	+	FOVG_00416T0	FOVG_00416T0	343	0	0	0	o	N	Supercontig_1.1	1	5895957	91.4788	conserved	Supercontig_1.1	1	2348403	39.8307	conserved	1390	109242	1.85283	5895957	2140	3156489	0.535365	PF12927.2	PF12927.2,DUF3835,79,4.50E-18,	48.7533
FOVG_00417	Supercontig_1.1	core	1027680	1027903	+	FOVG_00417T0	FOVG_00417T0	57	0	0	0	o	N	Supercontig_1.1	1	5895957	91.4788	conserved	Supercontig_1.1	1	2348403	39.8307	conserved	1390	109242	1.85283	5895957	2140	3156489	0.535365			48.7533
FOVG_00418	Supercontig_1.1	core	1028623	1032991	-	FOVG_00418T0	FOVG_00418T0	1369	35.21	3.41	1	i69-91o	N	Supercontig_1.1	1	5895957	91.4788	conserved	Supercontig_1.1	1	2348403	39.8307	conserved	1390	109242	1.85283	5895957	2140	3156489	0.535365			48.7533
FOVG_00419	Supercontig_1.1	core	1033629	1038169	-	FOVG_00419T0	FOVG_00419T0	1481	0	0	0	o	N	Supercontig_1.1	1	5895957	91.4788	conserved	Supercontig_1.1	1	2348403	39.8307	conserved	1390	109242	1.85283	5895957	2140	3156489	0.535365	PF08317.6|PF15577.1|PF15402.1|PF15402.1	PF08317.6,Spc7,326,2.20E-115, | PF15577.1,Spc7_C2,67,1.00E-17, | PF15402.1,Spc7_N,927,9.90E-227, | PF15402.1,Spc7_N,927,9.90E-227,	48.7533
FOVG_00420	Supercontig_1.1	core	1038588	1039374	+	FOVG_00420T0	FOVG_00420T0	161	0.02	0	0	o	N	Supercontig_1.1	1	5895957	91.4788	conserved	Supercontig_1.1	1	2348403	39.8307	conserved	1390	109242	1.85283	5895957	2140	3156489	0.535365	PF00366.15	PF00366.15,Ribosomal_S17,69,2.10E-30,	48.7533
FOVG_00421	Supercontig_1.1	core	1040044	1041014	+	FOVG_00421T0	FOVG_00421T0	306	0	0	0	o	N	Supercontig_1.1	1	5895957	91.4788	conserved	Supercontig_1.1	1	2348403	39.8307	conserved	1390	109242	1.85283	5895957	2140	3156489	0.535365			48.7533
FOVG_00423	Supercontig_1.1	core	1043405	1044852	-	FOVG_00423T0	FOVG_00423T0	467	0.38	0	0	o	N	Supercontig_1.1	1	5895957	91.4788	conserved	Supercontig_1.1	1	2348403	39.8307	conserved	1390	109242	1.85283	5895957	2140	3156489	0.535365	PF10186.4	PF10186.4,Atg14,302,3.10E-80,	48.7533
FOVG_00424	Supercontig_1.1	core	1045396	1045981	+	FOVG_00424T0	FOVG_00424T0	160	0	0	0	o	N	Supercontig_1.1	1	5895957	91.4788	conserved	Supercontig_1.1	1	2348403	39.8307	conserved	1390	109242	1.85283	5895957	2140	3156489	0.535365			48.7533
FOVG_00425	Supercontig_1.1	core	1046208	1046831	+	FOVG_00425T0	FOVG_00425T0	192	0	0	0	o	N	Supercontig_1.1	1	5895957	91.4788	conserved	Supercontig_1.1	1	2348403	39.8307	conserved	1390	109242	1.85283	5895957	2140	3156489	0.535365	PF12720.2	PF12720.2,DUF3807,172,6.10E-38,	48.7533
FOVG_00426	Supercontig_1.1	core	1048019	1049311	+	FOVG_00426T0	FOVG_00426T0	340	0.17	0	0	o	N	Supercontig_1.1	1	5895957	91.4788	conserved	Supercontig_1.1	1	2348403	39.8307	conserved	1390	109242	1.85283	5895957	2140	3156489	0.535365	PF01636.18|PF00069.20|PF07714.12	PF01636.18,APH,239,7.00E-09, | PF00069.20,Pkinase,260,1.10E-58, | PF07714.12,Pkinase_Tyr,259,1.20E-18,	48.7533
FOVG_00427	Supercontig_1.1	core	1049939	1052866	-	FOVG_00427T0	FOVG_00427T0	976	0	0	0	o	N	Supercontig_1.1	1	5895957	91.4788	conserved	Supercontig_1.1	1	2348403	39.8307	conserved	1390	109242	1.85283	5895957	2140	3156489	0.535365	PF10384.4	PF10384.4,Scm3,58,7.20E-21,	48.7533
FOVG_00428	Supercontig_1.1	core	1053502	1055009	+	FOVG_00428T0	FOVG_00428T0	486	0.01	0	0	o	N	Supercontig_1.1	1	5895957	91.4788	conserved	Supercontig_1.1	1	2348403	39.8307	conserved	1390	109242	1.85283	5895957	2140	3156489	0.535365	PF04111.7	PF04111.7,APG6,315,2.00E-126,	48.7533
FOVG_00429	Supercontig_1.1	core	1055554	1056575	+	FOVG_00429T0	FOVG_00429T0	322	0.2	0	0	o	N	Supercontig_1.1	1	5895957	91.4788	conserved	Supercontig_1.1	1	2348403	39.8307	conserved	1390	109242	1.85283	5895957	2140	3156489	0.535365	PF01753.13	PF01753.13,zf-MYND,37,0.0001,	48.7533
FOVG_00430	Supercontig_1.1	core	1057536	1060055	+	FOVG_00430T0	FOVG_00430T0	822	0.01	0	0	o	N	Supercontig_1.1	1	5895957	91.4788	conserved	Supercontig_1.1	1	2348403	39.8307	conserved	1390	109242	1.85283	5895957	2140	3156489	0.535365	PF00004.24	PF00004.24,AAA,132,3.30E-12,	48.7533
FOVG_00431	Supercontig_1.1	core	1060450	1062663	-	FOVG_00431T0	FOVG_00431T0	687	0.11	0	0	o	N	Supercontig_1.1	1	5895957	91.4788	conserved	Supercontig_1.1	1	2348403	39.8307	conserved	1390	109242	1.85283	5895957	2140	3156489	0.535365	PF04082.13|PF00172.13	PF04082.13,Fungal_trans,260,1.80E-05, | PF00172.13,Zn_clus,40,1.40E-08,	48.7533
FOVG_00432	Supercontig_1.1	core	1065292	1070147	+	FOVG_00432T0	FOVG_00432T0	1550	360.04	22.56	17	i9-31o66-88i95-117o127-147i160-182o266-288i300-319o329-351i412-434o438-460i515-537o541-563i934-956o1009-1031i1085-1104o1108-1130i1192-1214o	N	Supercontig_1.1	1	5895957	91.4788	conserved	Supercontig_1.1	1	2348403	39.8307	conserved	1390	109242	1.85283	5895957	2140	3156489	0.535365	PF00664.18|PF00664.18|PF00005.22|PF00005.22	PF00664.18,ABC_membrane,275,5.70E-23, | PF00664.18,ABC_membrane,275,5.70E-23, | PF00005.22,ABC_tran,137,9.10E-51, | PF00005.22,ABC_tran,137,9.10E-51,	48.7533
FOVG_00433	Supercontig_1.1	core	1070590	1072310	-	FOVG_00433T0	FOVG_00433T0	556	0.03	0.02	0	o	N	Supercontig_1.1	1	5895957	91.4788	conserved	Supercontig_1.1	1	2348403	39.8307	conserved	1390	109242	1.85283	5895957	2140	3156489	0.535365	PF00884.18	PF00884.18,Sulfatase,308,2.10E-73,	48.7533
FOVG_00434	Supercontig_1.1	core	1073114	1074902	+	FOVG_00434T0	FOVG_00434T0	525	239.54	21.6	11	i20-42o79-101i108-127o137-159i166-185o200-219i313-335o345-367i379-401o416-438i445-467o	N	Supercontig_1.1	1	5895957	91.4788	conserved	Supercontig_1.1	1	2348403	39.8307	conserved	1390	109242	1.85283	5895957	2140	3156489	0.535365	PF07690.11|PF00083.19	PF07690.11,MFS_1,352,6.60E-17, | PF00083.19,Sugar_tr,451,6.70E-77,	48.7533
FOVG_00435	Supercontig_1.1	core	1077289	1079589	+	FOVG_00435T0	FOVG_00435T0	711	0	0	0	o	N	Supercontig_1.1	1	5895957	91.4788	conserved	Supercontig_1.1	1	2348403	39.8307	conserved	1390	109242	1.85283	5895957	2140	3156489	0.535365	PF00400.27|PF00400.27|PF00400.27|PF00400.27	PF00400.27,WD40,39,8.20E-27, | PF00400.27,WD40,39,8.20E-27, | PF00400.27,WD40,39,8.20E-27, | PF00400.27,WD40,39,8.20E-27,	48.7533
FOVG_00436	Supercontig_1.1	core	1079968	1081236	-	FOVG_00436T0	FOVG_00436T0	407	0.01	0	0	o	N	Supercontig_1.1	1	5895957	91.4788	conserved	Supercontig_1.1	1	2348403	39.8307	conserved	1390	109242	1.85283	5895957	2140	3156489	0.535365	PF13298.1	PF13298.1,LigD_N,105,1.20E-25,	48.7533
FOVG_00437	Supercontig_1.1	core	1082663	1084070	+	FOVG_00437T0	FOVG_00437T0	414	44.77	0.07	0	o	N	Supercontig_1.1	1	5895957	91.4788	conserved	Supercontig_1.1	1	2348403	39.8307	conserved	1390	109242	1.85283	5895957	2140	3156489	0.535365	PF04088.8|PF00018.23|PF07653.12	PF04088.8,Peroxin-13_N,158,1.30E-56, | PF00018.23,SH3_1,48,2.90E-07, | PF07653.12,SH3_2,55,5.50E-11,	48.7533
FOVG_00438	Supercontig_1.1	core	1084867	1087284	-	FOVG_00438T0	FOVG_00438T0	764	0	0	0	o	N	Supercontig_1.1	1	5895957	91.4788	conserved	Supercontig_1.1	1	2348403	39.8307	conserved	1390	109242	1.85283	5895957	2140	3156489	0.535365	PF01207.12|PF01207.12	PF01207.12,Dus,310,4.70E-40, | PF01207.12,Dus,310,4.70E-40,	48.7533
FOVG_00439	Supercontig_1.1	core	1090239	1090986	-	FOVG_00439T0	FOVG_00439T0	231	81.7	33.58	4	i13-35o50-69i116-135o145-167i	N	Supercontig_1.1	1	5895957	91.4788	conserved	Supercontig_1.1	1	2348403	39.8307	conserved	1390	109242	1.85283	5895957	2140	3156489	0.535365	PF04588.8	PF04588.8,HIG_1_N,54,6.30E-07,	48.7533
FOVG_00440	Supercontig_1.1	core	1088136	1089659	+	FOVG_00440T0	FOVG_00440T0	508	0.03	0	0	o	N	Supercontig_1.1	1	5895957	91.4788	conserved	Supercontig_1.1	1	2348403	39.8307	conserved	1390	109242	1.85283	5895957	2140	3156489	0.535365	PF01344.20|PF01344.20|PF01344.20|PF01344.20|PF07646.10|PF07646.10|PF13415.1|PF13415.1|PF13415.1|PF13415.1|PF13415.1|PF13418.1|PF13418.1|PF13418.1|PF13418.1|PF13418.1|PF13854.1|PF13854.1|PF13854.1|PF13854.1|PF13854.1|PF13964.1|PF13964.1	PF01344.20,Kelch_1,47,9.70E-40, | PF01344.20,Kelch_1,47,9.70E-40, | PF01344.20,Kelch_1,47,9.70E-40, | PF01344.20,Kelch_1,47,9.70E-40, | PF07646.10,Kelch_2,49,2.20E-29, | PF07646.10,Kelch_2,49,2.20E-29, | PF13415.1,Kelch_3,49,1.60E-40, | PF13415.1,Kelch_3,49,1.60E-40, | PF13415.1,Kelch_3,49,1.60E-40, | PF13415.1,Kelch_3,49,1.60E-40, | PF13415.1,Kelch_3,49,1.60E-40, | PF13418.1,Kelch_4,49,8.60E-45,…	48.7533
FOVG_00441	Supercontig_1.1	core	1100338	1103112	+	FOVG_00441T0	FOVG_00441T0	742	1.14	0.02	0	o	N	Supercontig_1.1	1	5895957	91.4788	conserved	Supercontig_1.1	1	2348403	39.8307	conserved	1390	109242	1.85283	5895957	2140	3156489	0.535365			48.7533
FOVG_00442	Supercontig_1.1	core	1104725	1107096	-	FOVG_00442T0	FOVG_00442T0	757	0.02	0	0	o	N	Supercontig_1.1	1	5895957	91.4788	conserved	Supercontig_1.1	1	2348403	39.8307	conserved	1390	109242	1.85283	5895957	2140	3156489	0.535365	PF00651.26|PF01344.20|PF01344.20|PF01344.20|PF13415.1|PF13415.1|PF13418.1|PF13418.1|PF13418.1|PF13854.1|PF13854.1	PF00651.26,BTB,111,4.80E-09, | PF01344.20,Kelch_1,47,6.20E-23, | PF01344.20,Kelch_1,47,6.20E-23, | PF01344.20,Kelch_1,47,6.20E-23, | PF13415.1,Kelch_3,49,1.20E-20, | PF13415.1,Kelch_3,49,1.20E-20, | PF13418.1,Kelch_4,49,5.40E-27, | PF13418.1,Kelch_4,49,5.40E-27, | PF13418.1,Kelch_4,49,5.40E-27, | PF13854.1,Kelch_5,42,9.40E-25, | PF13854.1,Kelch_5,42,9.40E-25,	48.7533
FOVG_00443	Supercontig_1.1	core	1107952	1109808	+	FOVG_00443T0	FOVG_00443T0	602	0.02	0	0	o	N	Supercontig_1.1	1	5895957	91.4788	conserved	Supercontig_1.1	1	2348403	39.8307	conserved	1390	109242	1.85283	5895957	2140	3156489	0.535365	PF08662.6|PF00400.27|PF00400.27|PF00400.27|PF00400.27	PF08662.6,eIF2A,194,1.10E-06, | PF00400.27,WD40,39,8.20E-25, | PF00400.27,WD40,39,8.20E-25, | PF00400.27,WD40,39,8.20E-25, | PF00400.27,WD40,39,8.20E-25,	48.7533
FOVG_00444	Supercontig_1.1	core	1112544	1114367	+	FOVG_00444T0	FOVG_00444T0	608	19.3	19.23	1	i7-26o	N	Supercontig_1.1	1	5895957	91.4788	conserved	Supercontig_1.1	1	2348403	39.8307	conserved	1390	109242	1.85283	5895957	2140	3156489	0.535365	PF01532.15	PF01532.15,Glyco_hydro_47,452,4.40E-168,	48.7533
FOVG_00445	Supercontig_1.1	core	1115459	1117484	+	FOVG_00445T0	FOVG_00445T0	397	0	0	0	o	N	Supercontig_1.1	1	5895957	91.4788	conserved	Supercontig_1.1	1	2348403	39.8307	conserved	1390	109242	1.85283	5895957	2140	3156489	0.535365	PF03153.8	PF03153.8,TFIIA,375,6.00E-78,	48.7533
FOVG_00446	Supercontig_1.1	core	1124944	1126494	+	FOVG_00446T0	FOVG_00446T0	432	22.34	22.25	1	i21-43o	N	Supercontig_1.1	1	5895957	91.4788	conserved	Supercontig_1.1	1	2348403	39.8307	conserved	1390	109242	1.85283	5895957	2140	3156489	0.535365	PF13489.1	PF13489.1,Methyltransf_23,161,3.70E-14,	48.7533
FOVG_00447	Supercontig_1.1	core	1126531	1126722	-	FOVG_00447T0	FOVG_00447T0	64	0	0	0	o	N	Supercontig_1.1	1	5895957	91.4788	conserved	Supercontig_1.1	1	2348403	39.8307	conserved	1390	109242	1.85283	5895957	2140	3156489	0.535365			48.7533
FOVG_00448	Supercontig_1.1	core	1128570	1129277	-	FOVG_00448T0	FOVG_00448T0	197	5.18	0.01	0	o	N	Supercontig_1.1	1	5895957	91.4788	conserved	Supercontig_1.1	1	2348403	39.8307	conserved	1390	109242	1.85283	5895957	2140	3156489	0.535365	PF04718.10	PF04718.10,ATP-synt_G,103,7.80E-29,	48.7533
FOVG_00449	Supercontig_1.1	core	1129869	1131053	-	FOVG_00449T0	FOVG_00449T0	375	0.13	0	0	o	N	Supercontig_1.1	1	5895957	91.4788	conserved	Supercontig_1.1	1	2348403	39.8307	conserved	1390	109242	1.85283	5895957	2140	3156489	0.535365	PF08240.7|PF00107.21	PF08240.7,ADH_N,109,6.50E-27, | PF00107.21,ADH_zinc_N,130,3.90E-17,	48.7533
FOVG_00450	Supercontig_1.1	core	1131932	1132120	-	FOVG_00450T0	FOVG_00450T0	63	5.04	5.04	0	i	N	Supercontig_1.1	1	5895957	91.4788	conserved	Supercontig_1.1	1	2348403	39.8307	conserved	1390	109242	1.85283	5895957	2140	3156489	0.535365			48.7533
FOVG_00451	Supercontig_1.1	core	1133176	1134145	-	FOVG_00451T0	FOVG_00451T0	305	0.13	0.02	0	o	N	Supercontig_1.1	1	5895957	91.4788	conserved	Supercontig_1.1	1	2348403	39.8307	conserved	1390	109242	1.85283	5895957	2140	3156489	0.535365	PF08712.6|PF01106.12	PF08712.6,Nfu_N,87,8.70E-30, | PF01106.12,NifU,68,1.30E-20,	48.7533
FOVG_00452	Supercontig_1.1	core	1134678	1135432	+	FOVG_00452T0	FOVG_00452T0	234	0	0	0	o	N	Supercontig_1.1	1	5895957	91.4788	conserved	Supercontig_1.1	1	2348403	39.8307	conserved	1390	109242	1.85283	5895957	2140	3156489	0.535365	PF04438.11	PF04438.11,zf-HIT,30,9.00E-10,	48.7533
FOVG_00453	Supercontig_1.1	core	1135637	1136935	-	FOVG_00453T0	FOVG_00453T0	433	0	0	0	o	N	Supercontig_1.1	1	5895957	91.4788	conserved	Supercontig_1.1	1	2348403	39.8307	conserved	1390	109242	1.85283	5895957	2140	3156489	0.535365			48.7533
FOVG_00454	Supercontig_1.1	core	1141320	1144440	+	FOVG_00454T0	FOVG_00454T0	941	0.08	0	0	o	N	Supercontig_1.1	1	5895957	91.4788	conserved	Supercontig_1.1	1	2348403	39.8307	conserved	1390	109242	1.85283	5895957	2140	3156489	0.535365	PF08477.8|PF00617.14|PF00618.15	PF08477.8,Miro,119,4.40E-15, | PF00617.14,RasGEF,188,2.90E-45, | PF00618.15,RasGEF_N,104,5.40E-14,	48.7533
FOVG_00455	Supercontig_1.1	core	1144955	1146636	+	FOVG_00455T0	FOVG_00455T0	527	0.06	0	0	o	N	Supercontig_1.1	1	5895957	91.4788	conserved	Supercontig_1.1	1	2348403	39.8307	conserved	1390	109242	1.85283	5895957	2140	3156489	0.535365			48.7533
FOVG_00456	Supercontig_1.1	core	1146901	1147131	-	FOVG_00456T0	FOVG_00456T0	77	23	23	1	o25-47i	N	Supercontig_1.1	1	5895957	91.4788	conserved	Supercontig_1.1	1	2348403	39.8307	conserved	1390	109242	1.85283	5895957	2140	3156489	0.535365			48.7533
FOVG_00457	Supercontig_1.1	core	1148060	1149626	+	FOVG_00457T0	FOVG_00457T0	502	0.01	0.01	0	o	N	Supercontig_1.1	1	5895957	91.4788	conserved	Supercontig_1.1	1	2348403	39.8307	conserved	1390	109242	1.85283	5895957	2140	3156489	0.535365	PF00333.15|PF03719.10	PF00333.15,Ribosomal_S5,67,3.60E-08, | PF03719.10,Ribosomal_S5_C,74,4.50E-19,	48.7533
FOVG_00458	Supercontig_1.1	core	1149874	1150202	-	FOVG_00458T0	FOVG_00458T0	91	0.03	0	0	o	N	Supercontig_1.1	1	5895957	91.4788	conserved	Supercontig_1.1	1	2348403	39.8307	conserved	1390	109242	1.85283	5895957	2140	3156489	0.535365	PF08656.5	PF08656.5,DASH_Dad3,78,4.70E-28,	48.7533
FOVG_00459	Supercontig_1.1	core	1150882	1158041	-	FOVG_00459T0	FOVG_00459T0	2368	0	0	0	o	N	Supercontig_1.1	1	5895957	91.4788	conserved	Supercontig_1.1	1	2348403	39.8307	conserved	1390	109242	1.85283	5895957	2140	3156489	0.535365			48.7533
FOVG_00460	Supercontig_1.1	core	1159154	1160523	-	FOVG_00460T0	FOVG_00460T0	303	17.07	2.47	0	o	N	Supercontig_1.1	1	5895957	91.4788	conserved	Supercontig_1.1	1	2348403	39.8307	conserved	1390	109242	1.85283	5895957	2140	3156489	0.535365	PF00153.22|PF00153.22	PF00153.22,Mito_carr,96,2.60E-28, | PF00153.22,Mito_carr,96,2.60E-28,	48.7533
FOVG_00461	Supercontig_1.1	core	1161558	1163641	-	FOVG_00461T0	FOVG_00461T0	633	0	0	0	o	N	Supercontig_1.1	1	5895957	91.4788	conserved	Supercontig_1.1	1	2348403	39.8307	conserved	1390	109242	1.85283	5895957	2140	3156489	0.535365	PF08221.6|PF05645.8	PF08221.6,HTH_9,62,2.80E-13, | PF05645.8,RNA_pol_Rpc82,258,2.20E-53,	48.7533
FOVG_00462	Supercontig_1.1	core	1164023	1165738	+	FOVG_00462T0	FOVG_00462T0	511	0.02	0.01	0	o	N	Supercontig_1.1	1	5895957	91.4788	conserved	Supercontig_1.1	1	2348403	39.8307	conserved	1390	109242	1.85283	5895957	2140	3156489	0.535365	PF00675.15|PF05193.16	PF00675.15,Peptidase_M16,149,4.20E-16, | PF05193.16,Peptidase_M16_C,184,5.50E-12,	48.7533
FOVG_00463	Supercontig_1.1	core	1168071	1170993	+	FOVG_00463T0	FOVG_00463T0	918	0	0	0	o	N	Supercontig_1.1	1	5895957	91.4788	conserved	Supercontig_1.1	1	2348403	39.8307	conserved	1390	109242	1.85283	5895957	2140	3156489	0.535365	PF06741.8	PF06741.8,LsmAD,72,5.10E-22,	48.7533
FOVG_00464	Supercontig_1.1	core	1176319	1177665	+	FOVG_00464T0	FOVG_00464T0	431	0.23	0.21	0	o	Y	Supercontig_1.1	1	5895957	91.4788	conserved	Supercontig_1.1	1	2348403	39.8307	conserved	1390	109242	1.85283	5895957	2140	3156489	0.535365			48.7533
FOVG_00465	Supercontig_1.1	core	1181143	1181927	-	FOVG_00465T0	FOVG_00465T0	243	35.08	14.36	1	o198-220i	N	Supercontig_1.1	1	5895957	91.4788	conserved	Supercontig_1.1	1	2348403	39.8307	conserved	1390	109242	1.85283	5895957	2140	3156489	0.535365			48.7533
FOVG_00466	Supercontig_1.1	core	1179128	1180791	+	FOVG_00466T0	FOVG_00466T0	519	0	0	0	o	N	Supercontig_1.1	1	5895957	91.4788	conserved	Supercontig_1.1	1	2348403	39.8307	conserved	1390	109242	1.85283	5895957	2140	3156489	0.535365	PF00397.21	PF00397.21,WW,31,2.90E-08,	48.7533
FOVG_00467	Supercontig_1.1	core	1183492	1185192	+	FOVG_00467T0	FOVG_00467T0	449	4.19	0	0	o	N	Supercontig_1.1	1	5895957	91.4788	conserved	Supercontig_1.1	1	2348403	39.8307	conserved	1390	109242	1.85283	5895957	2140	3156489	0.535365	PF00091.20|PF03953.12	PF00091.20,Tubulin,216,1.60E-69, | PF03953.12,Tubulin_C,126,2.60E-48,	48.7533
FOVG_00468	Supercontig_1.1	core	1185741	1186901	+	FOVG_00468T0	FOVG_00468T0	369	0	0	0	o	N	Supercontig_1.1	1	5895957	91.4788	conserved	Supercontig_1.1	1	2348403	39.8307	conserved	1390	109242	1.85283	5895957	2140	3156489	0.535365	PF00682.14	PF00682.14,HMGL-like,237,7.70E-40,	48.7533
FOVG_00469	Supercontig_1.1	core	1187303	1189179	+	FOVG_00469T0	FOVG_00469T0	511	0.02	0.02	0	o	N	Supercontig_1.1	1	5895957	91.4788	conserved	Supercontig_1.1	1	2348403	39.8307	conserved	1390	109242	1.85283	5895957	2140	3156489	0.535365	PF00006.20|PF00306.22|PF02874.18	PF00006.20,ATP-synt_ab,215,5.50E-60, | PF00306.22,ATP-synt_ab_C,113,9.80E-18, | PF02874.18,ATP-synt_ab_N,69,3.80E-12,	48.7533
FOVG_00470	Supercontig_1.1	core	1189693	1191128	+	FOVG_00470T0	FOVG_00470T0	453	0.32	0.06	0	o	N	Supercontig_1.1	1	5895957	91.4788	conserved	Supercontig_1.1	1	2348403	39.8307	conserved	1390	109242	1.85283	5895957	2140	3156489	0.535365	PF01866.12	PF01866.12,Diphthamide_syn,307,1.20E-112,	48.7533
FOVG_00471	Supercontig_1.1	core	1191393	1191830	-	FOVG_00471T0	FOVG_00471T0	146	0	0	0	o	N	Supercontig_1.1	1	5895957	91.4788	conserved	Supercontig_1.1	1	2348403	39.8307	conserved	1390	109242	1.85283	5895957	2140	3156489	0.535365	PF09696.5	PF09696.5,Ctf8,122,2.90E-32,	48.7533
FOVG_00472	Supercontig_1.1	core	1192256	1193461	+	FOVG_00472T0	FOVG_00472T0	239	0.3	0	0	o	N	Supercontig_1.1	1	5895957	91.4788	conserved	Supercontig_1.1	1	2348403	39.8307	conserved	1390	109242	1.85283	5895957	2140	3156489	0.535365	PF01092.14	PF01092.14,Ribosomal_S6e,127,1.20E-62,	48.7533
FOVG_00473	Supercontig_1.1	core	1194117	1206250	-	FOVG_00473T0	FOVG_00473T0	3992	0.02	0	0	o	N	Supercontig_1.1	1	5895957	91.4788	conserved	Supercontig_1.1	1	2348403	39.8307	conserved	1390	109242	1.85283	5895957	2140	3156489	0.535365	PF14377.1|PF06012.7|PF06025.7|PF00632.20	PF14377.1,DUF4414,108,3.00E-30, | PF06012.7,DUF908,329,6.70E-89, | PF06025.7,DUF913,379,2.70E-108, | PF00632.20,HECT,317,2.30E-94,	48.7533
FOVG_00474	Supercontig_1.1	core	1209738	1212922	+	FOVG_00474T0	FOVG_00474T0	974	0.41	0	0	o	N	Supercontig_1.1	1	5895957	91.4788	conserved	Supercontig_1.1	1	2348403	39.8307	conserved	1390	109242	1.85283	5895957	2140	3156489	0.535365	PF00566.13	PF00566.13,RabGAP-TBC,214,4.70E-46,	48.7533
FOVG_00475	Supercontig_1.1	core	1213510	1214191	-	FOVG_00475T0	FOVG_00475T0	206	0	0	0	o	N	Supercontig_1.1	1	5895957	91.4788	conserved	Supercontig_1.1	1	2348403	39.8307	conserved	1390	109242	1.85283	5895957	2140	3156489	0.535365	PF01201.17	PF01201.17,Ribosomal_S8e,132,8.60E-47,	48.7533
FOVG_00476	Supercontig_1.1	core	1215016	1217439	-	FOVG_00476T0	FOVG_00476T0	789	0	0	0	o	N	Supercontig_1.1	1	5895957	91.4788	conserved	Supercontig_1.1	1	2348403	39.8307	conserved	1390	109242	1.85283	5895957	2140	3156489	0.535365			48.7533
FOVG_00477	Supercontig_1.1	core	1219018	1220058	+	FOVG_00477T0	FOVG_00477T0	308	114.21	0	6	i96-118o128-142i163-185o195-217i238-260o264-281i	N	Supercontig_1.1	1	5895957	91.4788	conserved	Supercontig_1.1	1	2348403	39.8307	conserved	1390	109242	1.85283	5895957	2140	3156489	0.535365	PF06966.7|PF02544.11	PF06966.7,DUF1295,235,2.80E-05, | PF02544.11,Steroid_dh,150,1.00E-27,	48.7533
FOVG_00478	Supercontig_1.1	core	1220329	1221147	-	FOVG_00478T0	FOVG_00478T0	273	0	0	0	o	N	Supercontig_1.1	1	5895957	91.4788	conserved	Supercontig_1.1	1	2348403	39.8307	conserved	1390	109242	1.85283	5895957	2140	3156489	0.535365	PF06320.8	PF06320.8,GCN5L1,121,4.20E-07,	48.7533
FOVG_00479	Supercontig_1.1	core	1221979	1224972	-	FOVG_00479T0	FOVG_00479T0	982	0	0	0	o	N	Supercontig_1.1	1	5895957	91.4788	conserved	Supercontig_1.1	1	2348403	39.8307	conserved	1390	109242	1.85283	5895957	2140	3156489	0.535365	PF00560.28|PF00560.28|PF12799.2|PF12799.2|PF13504.1|PF13504.1|PF13504.1|PF13855.1|PF10428.4	PF00560.28,LRR_1,22,7.40E-09, | PF00560.28,LRR_1,22,7.40E-09, | PF12799.2,LRR_4,44,1.00E-19, | PF12799.2,LRR_4,44,1.00E-19, | PF13504.1,LRR_7,17,8.10E-08, | PF13504.1,LRR_7,17,8.10E-08, | PF13504.1,LRR_7,17,8.10E-08, | PF13855.1,LRR_8,61,4.40E-15, | PF10428.4,SOG2,445,6.30E-101,	48.7533
FOVG_00480	Supercontig_1.1	core	1227797	1229383	+	FOVG_00480T0	FOVG_00480T0	478	0.09	0.02	0	o	N	Supercontig_1.1	1	5895957	91.4788	conserved	Supercontig_1.1	1	2348403	39.8307	conserved	1390	109242	1.85283	5895957	2140	3156489	0.535365	PF00270.24|PF00271.26	PF00270.24,DEAD,169,1.60E-16, | PF00271.26,Helicase_C,78,1.80E-18,	48.7533
FOVG_00481	Supercontig_1.1	core	1229464	1231916	-	FOVG_00481T0	FOVG_00481T0	783	0.02	0	0	o	N	Supercontig_1.1	1	5895957	91.4788	conserved	Supercontig_1.1	1	2348403	39.8307	conserved	1390	109242	1.85283	5895957	2140	3156489	0.535365	PF04082.13|PF00172.13	PF04082.13,Fungal_trans,260,3.10E-18, | PF00172.13,Zn_clus,40,1.70E-06,	48.7533
FOVG_00482	Supercontig_1.1	core	1232813	1235260	-	FOVG_00482T0	FOVG_00482T0	816	1.92	0	0	o	N	Supercontig_1.1	1	5895957	91.4788	conserved	Supercontig_1.1	1	2348403	39.8307	conserved	1390	109242	1.85283	5895957	2140	3156489	0.535365	PF04082.13|PF00172.13	PF04082.13,Fungal_trans,260,7.80E-12, | PF00172.13,Zn_clus,40,3.40E-07,	48.7533
FOVG_00483	Supercontig_1.1	core	1236908	1238590	+	FOVG_00483T0	FOVG_00483T0	475	138.78	1.71	6	i96-113o128-150i170-192o202-224i258-280o295-317i	Y	Supercontig_1.1	1	5895957	91.4788	conserved	Supercontig_1.1	1	2348403	39.8307	conserved	1390	109242	1.85283	5895957	2140	3156489	0.535365			48.7533
FOVG_00484	Supercontig_1.1	core	1239058	1239717	+	FOVG_00484T0	FOVG_00484T0	220	45.97	0.01	2	i106-128o148-170i	N	Supercontig_1.1	1	5895957	91.4788	conserved	Supercontig_1.1	1	2348403	39.8307	conserved	1390	109242	1.85283	5895957	2140	3156489	0.535365	PF10615.4	PF10615.4,DUF2470,83,1.10E-20,	48.7533
FOVG_00485	Supercontig_1.1	core	1241481	1243430	+	FOVG_00485T0	FOVG_00485T0	575	0	0	0	o	N	Supercontig_1.1	1	5895957	91.4788	conserved	Supercontig_1.1	1	2348403	39.8307	conserved	1390	109242	1.85283	5895957	2140	3156489	0.535365			48.7533
FOVG_00486	Supercontig_1.1	core	1244049	1245098	+	FOVG_00486T0	FOVG_00486T0	294	85.09	31.68	4	i21-43o48-70i91-113o192-214i	N	Supercontig_1.1	1	5895957	91.4788	conserved	Supercontig_1.1	1	2348403	39.8307	conserved	1390	109242	1.85283	5895957	2140	3156489	0.535365	PF00335.15	PF00335.15,Tetraspannin,221,4.40E-10,	48.7533
FOVG_00487	Supercontig_1.1	core	1245478	1248180	-	FOVG_00487T0	FOVG_00487T0	901	0	0	0	o	N	Supercontig_1.1	1	5895957	91.4788	conserved	Supercontig_1.1	1	2348403	39.8307	conserved	1390	109242	1.85283	5895957	2140	3156489	0.535365	PF00270.24|PF00270.24|PF00271.26|PF04851.10	PF00270.24,DEAD,169,1.50E-33, | PF00270.24,DEAD,169,1.50E-33, | PF00271.26,Helicase_C,78,5.50E-20, | PF04851.10,ResIII,184,2.20E-09,	48.7533
FOVG_00488	Supercontig_1.1	core	1248815	1250371	+	FOVG_00488T0	FOVG_00488T0	501	32.88	0.49	0	o	N	Supercontig_1.1	1	5895957	91.4788	conserved	Supercontig_1.1	1	2348403	39.8307	conserved	1390	109242	1.85283	5895957	2140	3156489	0.535365	PF00534.15|PF13439.1|PF13692.1|PF13477.1|PF13579.1|PF08288.7	PF00534.15,Glycos_transf_1,172,3.00E-29, | PF13439.1,Glyco_transf_4,177,1.80E-16, | PF13692.1,Glyco_trans_1_4,135,8.30E-15, | PF13477.1,Glyco_trans_4_2,139,3.00E-05, | PF13579.1,Glyco_trans_4_4,160,1.50E-15, | PF08288.7,PIGA,90,1.50E-47,	48.7533
FOVG_00489	Supercontig_1.1	core	1250684	1253773	-	FOVG_00489T0	FOVG_00489T0	1030	0.01	0.01	0	o	Y	Supercontig_1.1	1	5895957	91.4788	conserved	Supercontig_1.1	1	2348403	39.8307	conserved	1390	109242	1.85283	5895957	2140	3156489	0.535365	PF00439.20	PF00439.20,Bromodomain,84,8.30E-10,	48.7533
FOVG_00490	Supercontig_1.1	core	1254606	1257662	-	FOVG_00490T0	FOVG_00490T0	1019	0.13	0.02	0	o	N	Supercontig_1.1	1	5895957	91.4788	conserved	Supercontig_1.1	1	2348403	39.8307	conserved	1390	109242	1.85283	5895957	2140	3156489	0.535365	PF00400.27|PF00400.27	PF00400.27,WD40,39,5.70E-17, | PF00400.27,WD40,39,5.70E-17,	48.7533
FOVG_00491	Supercontig_1.1	core	1259493	1262004	-	FOVG_00491T0	FOVG_00491T0	821	0	0	0	o	N	Supercontig_1.1	1	5895957	91.4788	conserved	Supercontig_1.1	1	2348403	39.8307	conserved	1390	109242	1.85283	5895957	2140	3156489	0.535365	PF08737.5	PF08737.5,Rgp1,415,9.10E-122,	48.7533
FOVG_00492	Supercontig_1.1	core	1262613	1263829	-	FOVG_00492T0	FOVG_00492T0	336	0	0	0	o	N	Supercontig_1.1	1	5895957	91.4788	conserved	Supercontig_1.1	1	2348403	39.8307	conserved	1390	109242	1.85283	5895957	2140	3156489	0.535365			48.7533
FOVG_00493	Supercontig_1.1	core	1267579	1267911	-	FOVG_00493T0	FOVG_00493T0	111	0.01	0	0	o	N	Supercontig_1.1	1	5895957	91.4788	conserved	Supercontig_1.1	1	2348403	39.8307	conserved	1390	109242	1.85283	5895957	2140	3156489	0.535365			48.7533
FOVG_00494	Supercontig_1.1	core	1268489	1270075	+	FOVG_00494T0	FOVG_00494T0	493	0.07	0	0	o	N	Supercontig_1.1	1	5895957	91.4788	conserved	Supercontig_1.1	1	2348403	39.8307	conserved	1390	109242	1.85283	5895957	2140	3156489	0.535365	PF00171.17	PF00171.17,Aldedh,462,1.30E-183,	48.7533
FOVG_00495	Supercontig_1.1	core	1273212	1274708	+	FOVG_00495T0	FOVG_00495T0	468	0.01	0	0	o	N	Supercontig_1.1	1	5895957	91.4788	conserved	Supercontig_1.1	1	2348403	39.8307	conserved	1390	109242	1.85283	5895957	2140	3156489	0.535365			48.7533
FOVG_00496	Supercontig_1.1	core	1276330	1276647	-	FOVG_00496T0	FOVG_00496T0	106	0	0	0	o	N	Supercontig_1.1	1	5895957	91.4788	conserved	Supercontig_1.1	1	2348403	39.8307	conserved	1390	109242	1.85283	5895957	2140	3156489	0.535365			48.7533
FOVG_00497	Supercontig_1.1	core	1278278	1279525	+	FOVG_00497T0	FOVG_00497T0	416	0.11	0	0	o	N	Supercontig_1.1	1	5895957	91.4788	conserved	Supercontig_1.1	1	2348403	39.8307	conserved	1390	109242	1.85283	5895957	2140	3156489	0.535365			48.7533
FOVG_00498	Supercontig_1.1	core	1279706	1281519	-	FOVG_00498T0	FOVG_00498T0	560	0.01	0	0	o	N	Supercontig_1.1	1	5895957	91.4788	conserved	Supercontig_1.1	1	2348403	39.8307	conserved	1390	109242	1.85283	5895957	2140	3156489	0.535365	PF01425.16	PF01425.16,Amidase,441,4.90E-89,	48.7533
FOVG_00499	Supercontig_1.1	core	1283035	1284620	+	FOVG_00499T0	FOVG_00499T0	495	7.26	0	0	o	N	Supercontig_1.1	1	5895957	91.4788	conserved	Supercontig_1.1	1	2348403	39.8307	conserved	1390	109242	1.85283	5895957	2140	3156489	0.535365	PF08643.5	PF08643.5,DUF1776,299,3.70E-106,	48.7533
FOVG_00500	Supercontig_1.1	core	1284906	1285661	-	FOVG_00500T0	FOVG_00500T0	252	0	0	0	o	N	Supercontig_1.1	1	5895957	91.4788	conserved	Supercontig_1.1	1	2348403	39.8307	conserved	1390	109242	1.85283	5895957	2140	3156489	0.535365	PF00642.19	PF00642.19,zf-CCCH,27,4.50E-23,	48.7533
FOVG_00501	Supercontig_1.1	core	1286215	1287497	-	FOVG_00501T0	FOVG_00501T0	359	0	0	0	o	N	Supercontig_1.1	1	5895957	91.4788	conserved	Supercontig_1.1	1	2348403	39.8307	conserved	1390	109242	1.85283	5895957	2140	3156489	0.535365	PF08241.7|PF13489.1	PF08241.7,Methyltransf_11,95,1.90E-05, | PF13489.1,Methyltransf_23,161,5.20E-15,	48.7533
FOVG_00502	Supercontig_1.1	core	1290460	1291787	+	FOVG_00502T0	FOVG_00502T0	357	0.92	0.57	0	o	N	Supercontig_1.1	1	5895957	91.4788	conserved	Supercontig_1.1	1	2348403	39.8307	conserved	1390	109242	1.85283	5895957	2140	3156489	0.535365	PF00704.23	PF00704.23,Glyco_hydro_18,343,4.20E-73,	48.7533
FOVG_00503	Supercontig_1.1	core	1292890	1293600	+	FOVG_00503T0	FOVG_00503T0	237	0	0	0	o	N	Supercontig_1.1	1	5895957	91.4788	conserved	Supercontig_1.1	1	2348403	39.8307	conserved	1390	109242	1.85283	5895957	2140	3156489	0.535365			48.7533
FOVG_00504	Supercontig_1.1	core	1294083	1295777	-	FOVG_00504T0	FOVG_00504T0	469	0	0	0	o	N	Supercontig_1.1	1	5895957	91.4788	conserved	Supercontig_1.1	1	2348403	39.8307	conserved	1390	109242	1.85283	5895957	2140	3156489	0.535365	PF05739.14|PF00804.20	PF05739.14,SNARE,63,1.10E-11, | PF00804.20,Syntaxin,103,1.80E-05,	48.7533
FOVG_00505	Supercontig_1.1	core	1297917	1298946	-	FOVG_00505T0	FOVG_00505T0	324	0.05	0	0	o	N	Supercontig_1.1	1	5895957	91.4788	conserved	Supercontig_1.1	1	2348403	39.8307	conserved	1390	109242	1.85283	5895957	2140	3156489	0.535365	PF01875.12	PF01875.12,Memo,276,6.20E-73,	48.7533
FOVG_00506	Supercontig_1.1	core	1299426	1301635	-	FOVG_00506T0	FOVG_00506T0	680	1.07	0.02	0	o	N	Supercontig_1.1	1	5895957	91.4788	conserved	Supercontig_1.1	1	2348403	39.8307	conserved	1390	109242	1.85283	5895957	2140	3156489	0.535365			48.7533
FOVG_00507	Supercontig_1.1	core	1304163	1306024	+	FOVG_00507T0	FOVG_00507T0	577	121.63	36.78	5	i13-35o45-62i82-104o119-141i351-373o	N	Supercontig_1.1	1	5895957	91.4788	conserved	Supercontig_1.1	1	2348403	39.8307	conserved	1390	109242	1.85283	5895957	2140	3156489	0.535365	PF01545.16	PF01545.16,Cation_efflux,285,3.10E-76,	48.7533
FOVG_00508	Supercontig_1.1	core	1306635	1309070	-	FOVG_00508T0	FOVG_00508T0	812	21.16	0	1	o637-659i	N	Supercontig_1.1	1	5895957	91.4788	conserved	Supercontig_1.1	1	2348403	39.8307	conserved	1390	109242	1.85283	5895957	2140	3156489	0.535365	PF00226.26|PF11875.3	PF00226.26,DnaJ,64,2.10E-12, | PF11875.3,DUF3395,151,3.90E-19,	48.7533
FOVG_00509	Supercontig_1.1	core	1312892	1313020	-	FOVG_00509T0	FOVG_00509T0	43	1.22	1.22	0	o	N	Supercontig_1.1	1	5895957	91.4788	conserved	Supercontig_1.1	1	2348403	39.8307	conserved	1390	109242	1.85283	5895957	2140	3156489	0.535365			48.7533
FOVG_00510	Supercontig_1.1	core	1316104	1316193	-	FOVG_00510T0	FOVG_00510T0	30	0	0	0	i	N	Supercontig_1.1	1	5895957	91.4788	conserved	Supercontig_1.1	1	2348403	39.8307	conserved	1390	109242	1.85283	5895957	2140	3156489	0.535365			48.7533
FOVG_00511	Supercontig_1.1	core	1318440	1318700	+	FOVG_00511T0	FOVG_00511T0	72	0	0	0	o	N	Supercontig_1.1	1	5895957	91.4788	conserved	Supercontig_1.1	1	2348403	39.8307	conserved	1390	109242	1.85283	5895957	2140	3156489	0.535365			48.7533
FOVG_00512	Supercontig_1.1	core	1328522	1329751	+	FOVG_00512T0	FOVG_00512T0	393	2.4	0	0	o	N	Supercontig_1.1	1	5895957	91.4788	conserved	Supercontig_1.1	1	2348403	39.8307	conserved	1390	109242	1.85283	5895957	2140	3156489	0.535365	PF02984.14|PF00134.18	PF02984.14,Cyclin_C,118,3.30E-11, | PF00134.18,Cyclin_N,127,9.60E-38,	48.7533
FOVG_00513	Supercontig_1.1	core	1330151	1330288	+	FOVG_00513T0	FOVG_00513T0	46	0	0	0	o	N	Supercontig_1.1	1	5895957	91.4788	conserved	Supercontig_1.1	1	2348403	39.8307	conserved	1390	109242	1.85283	5895957	2140	3156489	0.535365			48.7533
FOVG_00514	Supercontig_1.1	core	1333194	1335537	-	FOVG_00514T0	FOVG_00514T0	764	0	0	0	o	N	Supercontig_1.1	1	5895957	91.4788	conserved	Supercontig_1.1	1	2348403	39.8307	conserved	1390	109242	1.85283	5895957	2140	3156489	0.535365	PF00447.12	PF00447.12,HSF_DNA-bind,104,4.10E-28,	48.7533
FOVG_00515	Supercontig_1.1	core	1336896	1338542	-	FOVG_00515T0	FOVG_00515T0	549	0	0	0	o	N	Supercontig_1.1	1	5895957	91.4788	conserved	Supercontig_1.1	1	2348403	39.8307	conserved	1390	109242	1.85283	5895957	2140	3156489	0.535365	PF00160.16	PF00160.16,Pro_isomerase,155,1.40E-39,	48.7533
FOVG_00517	Supercontig_1.1	core	1341050	1341603	-	FOVG_00517T0	FOVG_00517T0	167	0	0	0	o	N	Supercontig_1.1	1	5895957	91.4788	conserved	Supercontig_1.1	1	2348403	39.8307	conserved	1390	109242	1.85283	5895957	2140	3156489	0.535365	PF00160.16	PF00160.16,Pro_isomerase,155,9.90E-46,	48.7533
FOVG_00518	Supercontig_1.1	core	1339809	1340732	+	FOVG_00518T0	FOVG_00518T0	308	0	0	0	o	N	Supercontig_1.1	1	5895957	91.4788	conserved	Supercontig_1.1	1	2348403	39.8307	conserved	1390	109242	1.85283	5895957	2140	3156489	0.535365			48.7533
FOVG_00519	Supercontig_1.1	core	1343128	1343514	+	FOVG_00519T0	FOVG_00519T0	129	0	0	0	o	N	Supercontig_1.1	1	5895957	91.4788	conserved	Supercontig_1.1	1	2348403	39.8307	conserved	1390	109242	1.85283	5895957	2140	3156489	0.535365			48.7533
FOVG_00520	Supercontig_1.1	core	1344933	1346103	+	FOVG_00520T0	FOVG_00520T0	373	22.42	0.05	1	o252-274i	N	Supercontig_1.1	1	5895957	91.4788	conserved	Supercontig_1.1	1	2348403	39.8307	conserved	1390	109242	1.85283	5895957	2140	3156489	0.535365	PF14610.1	PF14610.1,DUF4448,189,9.10E-34,	48.7533
FOVG_00521	Supercontig_1.1	core	1346554	1347999	-	FOVG_00521T0	FOVG_00521T0	482	0	0	0	o	N	Supercontig_1.1	1	5895957	91.4788	conserved	Supercontig_1.1	1	2348403	39.8307	conserved	1390	109242	1.85283	5895957	2140	3156489	0.535365	PF02373.17	PF02373.17,JmjC,114,5.70E-21,	48.7533
FOVG_00522	Supercontig_1.1	core	1352074	1353779	+	FOVG_00522T0	FOVG_00522T0	551	39.85	11.83	1	o499-521i	N	Supercontig_1.1	1	5895957	91.4788	conserved	Supercontig_1.1	1	2348403	39.8307	conserved	1390	109242	1.85283	5895957	2140	3156489	0.535365	PF00201.13	PF00201.13,UDPGT,500,1.20E-19,	48.7533
FOVG_00523	Supercontig_1.1	core	1354549	1357414	-	FOVG_00523T0	FOVG_00523T0	922	0	0	0	o	N	Supercontig_1.1	1	5895957	91.4788	conserved	Supercontig_1.1	1	2348403	39.8307	conserved	1390	109242	1.85283	5895957	2140	3156489	0.535365	PF08518.6|PF08518.6	PF08518.6,GIT_SHD,31,8.60E-20, | PF08518.6,GIT_SHD,31,8.60E-20,	48.7533
FOVG_00524	Supercontig_1.1	core	1357529	1357699	+	FOVG_00524T0	FOVG_00524T0	57	0	0	0	o	N	Supercontig_1.1	1	5895957	91.4788	conserved	Supercontig_1.1	1	2348403	39.8307	conserved	1390	109242	1.85283	5895957	2140	3156489	0.535365			48.7533
FOVG_00525	Supercontig_1.1	core	1359369	1360932	-	FOVG_00525T0	FOVG_00525T0	504	0.04	0.01	0	o	N	Supercontig_1.1	1	5895957	91.4788	conserved	Supercontig_1.1	1	2348403	39.8307	conserved	1390	109242	1.85283	5895957	2140	3156489	0.535365	PF07247.7|PF00668.15	PF07247.7,AATase,480,2.00E-21, | PF00668.15,Condensation,301,3.20E-06,	48.7533
FOVG_00526	Supercontig_1.1	core	1362623	1363442	-	FOVG_00526T0	FOVG_00526T0	255	0	0	0	o	N	Supercontig_1.1	1	5895957	91.4788	conserved	Supercontig_1.1	1	2348403	39.8307	conserved	1390	109242	1.85283	5895957	2140	3156489	0.535365	PF04722.8	PF04722.8,Ssu72,196,1.90E-85,	48.7533
FOVG_00527	Supercontig_1.1	core	1366855	1368381	+	FOVG_00527T0	FOVG_00527T0	493	0	0	0	o	N	Supercontig_1.1	1	5895957	91.4788	conserved	Supercontig_1.1	1	2348403	39.8307	conserved	1390	109242	1.85283	5895957	2140	3156489	0.535365	PF00018.23|PF07653.12|PF14604.1	PF00018.23,SH3_1,48,6.90E-09, | PF07653.12,SH3_2,55,8.50E-06, | PF14604.1,SH3_9,49,1.20E-08,	48.7533
FOVG_00528	Supercontig_1.1	core	1369270	1370430	+	FOVG_00528T0	FOVG_00528T0	332	18.68	18.2	1	i27-49o	N	Supercontig_1.1	1	5895957	91.4788	conserved	Supercontig_1.1	1	2348403	39.8307	conserved	1390	109242	1.85283	5895957	2140	3156489	0.535365	PF00970.19|PF00175.16	PF00970.19,FAD_binding_6,99,6.00E-23, | PF00175.16,NAD_binding_1,109,1.70E-28,	48.7533
FOVG_00529	Supercontig_1.1	core	1370989	1373657	-	FOVG_00529T0	FOVG_00529T0	800	23.76	19.02	1	i42-64o	N	Supercontig_1.1	1	5895957	91.4788	conserved	Supercontig_1.1	1	2348403	39.8307	conserved	1390	109242	1.85283	5895957	2140	3156489	0.535365	PF02225.17|PF04389.12|PF04253.10	PF02225.17,PA,101,3.40E-09, | PF04389.12,Peptidase_M28,179,2.30E-15, | PF04253.10,TFR_dimer,125,1.20E-12,	48.7533
FOVG_00530	Supercontig_1.1	core	1375106	1377243	+	FOVG_00530T0	FOVG_00530T0	557	243.97	20.33	11	o49-71i83-102o107-129i142-164o184-206i278-300o338-360i367-389o399-421i428-450o465-487i	N	Supercontig_1.1	1	5895957	91.4788	conserved	Supercontig_1.1	1	2348403	39.8307	conserved	1390	109242	1.85283	5895957	2140	3156489	0.535365	PF07690.11|PF07690.11|PF00083.19	PF07690.11,MFS_1,352,1.60E-36, | PF07690.11,MFS_1,352,1.60E-36, | PF00083.19,Sugar_tr,451,4.20E-08,	48.7533
FOVG_00531	Supercontig_1.1	core	1378114	1379589	-	FOVG_00531T0	FOVG_00531T0	492	0.21	0.18	0	o	N	Supercontig_1.1	1	5895957	91.4788	conserved	Supercontig_1.1	1	2348403	39.8307	conserved	1390	109242	1.85283	5895957	2140	3156489	0.535365	PF10263.4	PF10263.4,SprT-like,157,1.10E-13,	48.7533
FOVG_00532	Supercontig_1.1	core	1382760	1384808	-	FOVG_00532T0	FOVG_00532T0	621	0.01	0	0	o	N	Supercontig_1.1	1	5895957	91.4788	conserved	Supercontig_1.1	1	2348403	39.8307	conserved	1390	109242	1.85283	5895957	2140	3156489	0.535365	PF00646.28|PF12937.2	PF00646.28,F-box,48,2.30E-10, | PF12937.2,F-box-like,47,9.50E-13,	48.7533
FOVG_00533	Supercontig_1.1	core	1386620	1387573	+	FOVG_00533T0	FOVG_00533T0	301	0	0	0	o	N	Supercontig_1.1	1	5895957	91.4788	conserved	Supercontig_1.1	1	2348403	39.8307	conserved	1390	109242	1.85283	5895957	2140	3156489	0.535365			48.7533
FOVG_00534	Supercontig_1.1	core	1387751	1389228	+	FOVG_00534T0	FOVG_00534T0	477	39.48	0	2	o408-430i451-473o	N	Supercontig_1.1	1	5895957	91.4788	conserved	Supercontig_1.1	1	2348403	39.8307	conserved	1390	109242	1.85283	5895957	2140	3156489	0.535365			48.7533
FOVG_00535	Supercontig_1.1	core	1391008	1393513	-	FOVG_00535T0	FOVG_00535T0	614	0.03	0	0	o	N	Supercontig_1.1	1	5895957	91.4788	conserved	Supercontig_1.1	1	2348403	39.8307	conserved	1390	109242	1.85283	5895957	2140	3156489	0.535365	PF00012.15|PF06723.8	PF00012.15,HSP70,602,3.50E-232, | PF06723.8,MreB_Mbl,327,8.20E-17,	48.7533
FOVG_00536	Supercontig_1.1	core	1395046	1396267	-	FOVG_00536T0	FOVG_00536T0	349	0.57	0.54	0	o	N	Supercontig_1.1	1	5895957	91.4788	conserved	Supercontig_1.1	1	2348403	39.8307	conserved	1390	109242	1.85283	5895957	2140	3156489	0.535365	PF01073.14|PF01370.16	PF01073.14,3Beta_HSD,280,2.40E-06, | PF01370.16,Epimerase,236,2.20E-12,	48.7533
FOVG_00537	Supercontig_1.1	core	1397211	1397545	+	FOVG_00537T0	FOVG_00537T0	78	0	0	0	i	N	Supercontig_1.1	1	5895957	91.4788	conserved	Supercontig_1.1	1	2348403	39.8307	conserved	1390	109242	1.85283	5895957	2140	3156489	0.535365			48.7533
FOVG_00538	Supercontig_1.1	core	1398471	1399813	-	FOVG_00538T0	FOVG_00538T0	376	0.21	0.08	0	o	N	Supercontig_1.1	1	5895957	91.4788	conserved	Supercontig_1.1	1	2348403	39.8307	conserved	1390	109242	1.85283	5895957	2140	3156489	0.535365	PF00176.18	PF00176.18,SNF2_N,299,1.20E-09,	48.7533
FOVG_00539	Supercontig_1.1	core	1401038	1401172	+	FOVG_00539T0	FOVG_00539T0	45	0	0	0	o	N	Supercontig_1.1	1	5895957	91.4788	conserved	Supercontig_1.1	1	2348403	39.8307	conserved	1390	109242	1.85283	5895957	2140	3156489	0.535365			48.7533
FOVG_00540	Supercontig_1.1	core	1403408	1403699	+	FOVG_00540T0	FOVG_00540T0	82	0	0	0	i	N	Supercontig_1.1	1	5895957	91.4788	conserved	Supercontig_1.1	1	2348403	39.8307	conserved	1390	109242	1.85283	5895957	2140	3156489	0.535365			48.7533
FOVG_00541	Supercontig_1.1	core	1406038	1406181	+	FOVG_00541T0	FOVG_00541T0	48	0	0	0	i	N	Supercontig_1.1	1	5895957	91.4788	conserved	Supercontig_1.1	1	2348403	39.8307	conserved	1390	109242	1.85283	5895957	2140	3156489	0.535365			48.7533
FOVG_00542	Supercontig_1.1	core	1406649	1406960	+	FOVG_00542T0	FOVG_00542T0	104	0.45	0.34	0	o	N	Supercontig_1.1	1	5895957	91.4788	conserved	Supercontig_1.1	1	2348403	39.8307	conserved	1390	109242	1.85283	5895957	2140	3156489	0.535365			48.7533
FOVG_00543	Supercontig_1.1	core	1407252	1407448	+	FOVG_00543T0	FOVG_00543T0	41	0	0	0	i	N	Supercontig_1.1	1	5895957	91.4788	conserved	Supercontig_1.1	1	2348403	39.8307	conserved	1390	109242	1.85283	5895957	2140	3156489	0.535365			48.7533
FOVG_00544	Supercontig_1.1	core	1410137	1411198	+	FOVG_00544T0	FOVG_00544T0	354	9.72	0	0	o	N	Supercontig_1.1	1	5895957	91.4788	conserved	Supercontig_1.1	1	2348403	39.8307	conserved	1390	109242	1.85283	5895957	2140	3156489	0.535365			48.7533
FOVG_00545	Supercontig_1.1	core	1412232	1412996	+	FOVG_00545T0	FOVG_00545T0	255	0.21	0.16	0	o	N	Supercontig_1.1	1	5895957	91.4788	conserved	Supercontig_1.1	1	2348403	39.8307	conserved	1390	109242	1.85283	5895957	2140	3156489	0.535365			48.7533
FOVG_00546	Supercontig_1.1	core	1415380	1415652	-	FOVG_00546T0	FOVG_00546T0	91	0	0	0	o	N	Supercontig_1.1	1	5895957	91.4788	conserved	Supercontig_1.1	1	2348403	39.8307	conserved	1390	109242	1.85283	5895957	2140	3156489	0.535365			48.7533
FOVG_00547	Supercontig_1.1	core	1417540	1422898	-	FOVG_00547T0	FOVG_00547T0	1751	0	0	0	o	N	Supercontig_1.1	1	5895957	91.4788	conserved	Supercontig_1.1	1	2348403	39.8307	conserved	1390	109242	1.85283	5895957	2140	3156489	0.535365	PF04997.7|PF00623.15|PF04983.13|PF05000.12|PF04998.12|PF04992.9|PF04990.7	PF04997.7,RNA_pol_Rpb1_1,337,6.00E-115, | PF00623.15,RNA_pol_Rpb1_2,166,7.50E-70, | PF04983.13,RNA_pol_Rpb1_3,158,6.10E-43, | PF05000.12,RNA_pol_Rpb1_4,108,9.90E-37, | PF04998.12,RNA_pol_Rpb1_5,277,2.30E-101, | PF04992.9,RNA_pol_Rpb1_6,187,5.40E-56, | PF04990.7,RNA_pol_Rpb1_7,135,5.20E-43,	48.7533
FOVG_00548	Supercontig_1.1	core	1423983	1425416	-	FOVG_00548T0	FOVG_00548T0	463	0	0	0	o	N	Supercontig_1.1	1	5895957	91.4788	conserved	Supercontig_1.1	1	2348403	39.8307	conserved	1390	109242	1.85283	5895957	2140	3156489	0.535365	PF00400.27|PF00400.27	PF00400.27,WD40,39,4.70E-10, | PF00400.27,WD40,39,4.70E-10,	48.7533
FOVG_00549	Supercontig_1.1	core	1426164	1427369	+	FOVG_00549T0	FOVG_00549T0	288	2.47	0	0	o	N	Supercontig_1.1	1	5895957	91.4788	conserved	Supercontig_1.1	1	2348403	39.8307	conserved	1390	109242	1.85283	5895957	2140	3156489	0.535365	PF04446.7|PF14413.1	PF04446.7,Thg1,135,1.50E-46, | PF14413.1,Thg1C,121,3.80E-51,	48.7533
FOVG_00550	Supercontig_1.1	core	1427483	1428139	-	FOVG_00550T0	FOVG_00550T0	219	0	0	0	o	N	Supercontig_1.1	1	5895957	91.4788	conserved	Supercontig_1.1	1	2348403	39.8307	conserved	1390	109242	1.85283	5895957	2140	3156489	0.535365			48.7533
FOVG_00551	Supercontig_1.1	core	1429381	1431868	+	FOVG_00551T0	FOVG_00551T0	814	64.82	0	3	i272-294o309-331i442-459o	N	Supercontig_1.1	1	5895957	91.4788	conserved	Supercontig_1.1	1	2348403	39.8307	conserved	1390	109242	1.85283	5895957	2140	3156489	0.535365	PF05277.7	PF05277.7,DUF726,345,9.50E-104,	48.7533
FOVG_00552	Supercontig_1.1	core	1432388	1433567	-	FOVG_00552T0	FOVG_00552T0	307	0	0	0	o	N	Supercontig_1.1	1	5895957	91.4788	conserved	Supercontig_1.1	1	2348403	39.8307	conserved	1390	109242	1.85283	5895957	2140	3156489	0.535365	PF08711.6|PF01096.13|PF07500.9	PF08711.6,Med26,53,4.30E-14, | PF01096.13,TFIIS_C,39,4.40E-17, | PF07500.9,TFIIS_M,115,1.30E-26,	48.7533
FOVG_00553	Supercontig_1.1	core	1434009	1435343	-	FOVG_00553T0	FOVG_00553T0	445	21.5	20.53	1	i7-29o	N	Supercontig_1.1	1	5895957	91.4788	conserved	Supercontig_1.1	1	2348403	39.8307	conserved	1390	109242	1.85283	5895957	2140	3156489	0.535365	PF00291.20	PF00291.20,PALP,306,1.00E-54,	48.7533
FOVG_00554	Supercontig_1.1	core	1436159	1437772	+	FOVG_00554T0	FOVG_00554T0	504	0	0	0	o	N	Supercontig_1.1	1	5895957	91.4788	conserved	Supercontig_1.1	1	2348403	39.8307	conserved	1390	109242	1.85283	5895957	2140	3156489	0.535365	PF02636.12	PF02636.12,Methyltransf_28,252,6.60E-35,	48.7533
FOVG_00555	Supercontig_1.1	core	1438057	1441554	-	FOVG_00555T0	FOVG_00555T0	1097	0.02	0.01	0	o	N	Supercontig_1.1	1	5895957	91.4788	conserved	Supercontig_1.1	1	2348403	39.8307	conserved	1390	109242	1.85283	5895957	2140	3156489	0.535365	PF01411.14|PF07973.9	PF01411.14,tRNA-synt_2c,552,2.50E-212, | PF07973.9,tRNA_SAD,44,2.70E-16,	48.7533
FOVG_00556	Supercontig_1.1	core	1441816	1442555	+	FOVG_00556T0	FOVG_00556T0	219	0	0	0	o	N	Supercontig_1.1	1	5895957	91.4788	conserved	Supercontig_1.1	1	2348403	39.8307	conserved	1390	109242	1.85283	5895957	2140	3156489	0.535365			48.7533
FOVG_00557	Supercontig_1.1	core	1442967	1443573	-	FOVG_00557T0	FOVG_00557T0	166	22.2	22.17	1	o36-58i	N	Supercontig_1.1	1	5895957	91.4788	conserved	Supercontig_1.1	1	2348403	39.8307	conserved	1390	109242	1.85283	5895957	2140	3156489	0.535365	PF12273.3	PF12273.3,RCR,130,1.80E-08,	48.7533
FOVG_00558	Supercontig_1.1	core	1444775	1447420	-	FOVG_00558T0	FOVG_00558T0	841	15.37	0.37	1	o777-796i	Y	Supercontig_1.1	1	5895957	91.4788	conserved	Supercontig_1.1	1	2348403	39.8307	conserved	1390	109242	1.85283	5895957	2140	3156489	0.535365	PF08238.7|PF08238.7|PF08238.7|PF08238.7|PF08238.7|PF08238.7|PF08238.7|PF08238.7|PF08238.7|PF08238.7	PF08238.7,Sel1,39,4.30E-43, | PF08238.7,Sel1,39,4.30E-43, | PF08238.7,Sel1,39,4.30E-43, | PF08238.7,Sel1,39,4.30E-43, | PF08238.7,Sel1,39,4.30E-43, | PF08238.7,Sel1,39,4.30E-43, | PF08238.7,Sel1,39,4.30E-43, | PF08238.7,Sel1,39,4.30E-43, | PF08238.7,Sel1,39,4.30E-43, | PF08238.7,Sel1,39,4.30E-43,	48.7533
FOVG_00559	Supercontig_1.1	core	1448804	1449963	+	FOVG_00559T0	FOVG_00559T0	368	0.04	0.04	0	o	N	Supercontig_1.1	1	5895957	91.4788	conserved	Supercontig_1.1	1	2348403	39.8307	conserved	1390	109242	1.85283	5895957	2140	3156489	0.535365	PF03167.14	PF03167.14,UDG,152,2.80E-25,	48.7533
FOVG_00560	Supercontig_1.1	core	1451081	1451263	+	FOVG_00560T0	FOVG_00560T0	61	0	0	0	o	N	Supercontig_1.1	1	5895957	91.4788	conserved	Supercontig_1.1	1	2348403	39.8307	conserved	1390	109242	1.85283	5895957	2140	3156489	0.535365			48.7533
FOVG_00561	Supercontig_1.1	core	1453448	1456865	+	FOVG_00561T0	FOVG_00561T0	1046	0	0	0	o	N	Supercontig_1.1	1	5895957	91.4788	conserved	Supercontig_1.1	1	2348403	39.8307	conserved	1390	109242	1.85283	5895957	2140	3156489	0.535365	PF08101.6	PF08101.6,DUF1708,420,3.40E-156,	48.7533
FOVG_00562	Supercontig_1.1	core	1457499	1461200	-	FOVG_00562T0	FOVG_00562T0	1234	0.41	0.02	0	o	N	Supercontig_1.1	1	5895957	91.4788	conserved	Supercontig_1.1	1	2348403	39.8307	conserved	1390	109242	1.85283	5895957	2140	3156489	0.535365	PF00867.13|PF00752.12	PF00867.13,XPG_I,94,1.80E-27, | PF00752.12,XPG_N,101,1.70E-33,	48.7533
FOVG_00563	Supercontig_1.1	core	1461588	1461968	+	FOVG_00563T0	FOVG_00563T0	106	0	0	0	i	N	Supercontig_1.1	1	5895957	91.4788	conserved	Supercontig_1.1	1	2348403	39.8307	conserved	1390	109242	1.85283	5895957	2140	3156489	0.535365	PF01423.17	PF01423.17,LSM,67,1.90E-08,	48.7533
FOVG_00564	Supercontig_1.1	core	1462215	1463498	-	FOVG_00564T0	FOVG_00564T0	352	0	0	0	o	N	Supercontig_1.1	1	5895957	91.4788	conserved	Supercontig_1.1	1	2348403	39.8307	conserved	1390	109242	1.85283	5895957	2140	3156489	0.535365	PF13805.1	PF13805.1,Pil1,271,4.10E-153,	48.7533
FOVG_00565	Supercontig_1.1	core	1465606	1469085	+	FOVG_00565T0	FOVG_00565T0	1143	0	0	0	o	N	Supercontig_1.1	1	5895957	91.4788	conserved	Supercontig_1.1	1	2348403	39.8307	conserved	1390	109242	1.85283	5895957	2140	3156489	0.535365	PF00856.23	PF00856.23,SET,162,6.10E-22,	48.7533
FOVG_00566	Supercontig_1.1	core	1469834	1470656	+	FOVG_00566T0	FOVG_00566T0	213	63.33	37.42	3	i7-29o44-63i109-131o	N	Supercontig_1.1	1	5895957	91.4788	conserved	Supercontig_1.1	1	2348403	39.8307	conserved	1390	109242	1.85283	5895957	2140	3156489	0.535365	PF05529.7	PF05529.7,Bap31,192,1.50E-65,	48.7533
FOVG_00567	Supercontig_1.1	core	1471116	1472549	-	FOVG_00567T0	FOVG_00567T0	478	0.19	0	0	o	N	Supercontig_1.1	1	5895957	91.4788	conserved	Supercontig_1.1	1	2348403	39.8307	conserved	1390	109242	1.85283	5895957	2140	3156489	0.535365	PF07350.7	PF07350.7,DUF1479,416,5.10E-142,	48.7533
FOVG_00568	Supercontig_1.1	core	1473191	1474140	-	FOVG_00568T0	FOVG_00568T0	266	0.03	0	0	o	N	Supercontig_1.1	1	5895957	91.4788	conserved	Supercontig_1.1	1	2348403	39.8307	conserved	1390	109242	1.85283	5895957	2140	3156489	0.535365			48.7533
FOVG_00569	Supercontig_1.1	core	1474741	1476232	-	FOVG_00569T0	FOVG_00569T0	481	0.69	0	0	o	N	Supercontig_1.1	1	5895957	91.4788	conserved	Supercontig_1.1	1	2348403	39.8307	conserved	1390	109242	1.85283	5895957	2140	3156489	0.535365	PF08031.7|PF01565.18	PF08031.7,BBE,47,3.70E-09, | PF01565.18,FAD_binding_4,139,2.10E-31,	48.7533
FOVG_00570	Supercontig_1.1	core	1477496	1477906	+	FOVG_00570T0	FOVG_00570T0	74	0	0	0	i	N	Supercontig_1.1	1	5895957	91.4788	conserved	Supercontig_1.1	1	2348403	39.8307	conserved	1390	109242	1.85283	5895957	2140	3156489	0.535365	PF04419.9|PF12907.2	PF04419.9,4F5,38,1.90E-06, | PF12907.2,zf-met2,40,6.70E-18,	48.7533
FOVG_00571	Supercontig_1.1	core	1478143	1479360	-	FOVG_00571T0	FOVG_00571T0	389	0	0	0	o	N	Supercontig_1.1	1	5895957	91.4788	conserved	Supercontig_1.1	1	2348403	39.8307	conserved	1390	109242	1.85283	5895957	2140	3156489	0.535365	PF03171.15|PF14226.1	PF03171.15,2OG-FeII_Oxy,99,1.00E-14, | PF14226.1,DIOX_N,116,1.00E-31,	48.7533
FOVG_00572	Supercontig_1.1	core	1479858	1482843	-	FOVG_00572T0	FOVG_00572T0	962	0.04	0	0	o	N	Supercontig_1.1	1	5895957	91.4788	conserved	Supercontig_1.1	1	2348403	39.8307	conserved	1390	109242	1.85283	5895957	2140	3156489	0.535365	PF00400.27	PF00400.27,WD40,39,3.50E-09,	48.7533
FOVG_00573	Supercontig_1.1	core	1483176	1483572	+	FOVG_00573T0	FOVG_00573T0	98	0	0	0	o	N	Supercontig_1.1	1	5895957	91.4788	conserved	Supercontig_1.1	1	2348403	39.8307	conserved	1390	109242	1.85283	5895957	2140	3156489	0.535365	PF01194.12	PF01194.12,RNA_pol_N,60,2.70E-28,	48.7533
FOVG_00574	Supercontig_1.1	core	1489693	1492128	+	FOVG_00574T0	FOVG_00574T0	708	0	0	0	o	N	Supercontig_1.1	1	5895957	91.4788	conserved	Supercontig_1.1	1	2348403	39.8307	conserved	1390	109242	1.85283	5895957	2140	3156489	0.535365			48.7533
FOVG_00575	Supercontig_1.1	core	1493399	1494317	-	FOVG_00575T0	FOVG_00575T0	283	0.02	0	0	o	N	Supercontig_1.1	1	5895957	91.4788	conserved	Supercontig_1.1	1	2348403	39.8307	conserved	1390	109242	1.85283	5895957	2140	3156489	0.535365			48.7533
FOVG_00576	Supercontig_1.1	core	1495082	1496230	-	FOVG_00576T0	FOVG_00576T0	353	0.02	0	0	o	N	Supercontig_1.1	1	5895957	91.4788	conserved	Supercontig_1.1	1	2348403	39.8307	conserved	1390	109242	1.85283	5895957	2140	3156489	0.535365	PF10294.4	PF10294.4,Methyltransf_16,174,1.40E-20,	48.7533
FOVG_00577	Supercontig_1.1	core	1496943	1497722	-	FOVG_00577T0	FOVG_00577T0	260	0	0	0	o	N	Supercontig_1.1	1	5895957	91.4788	conserved	Supercontig_1.1	1	2348403	39.8307	conserved	1390	109242	1.85283	5895957	2140	3156489	0.535365			48.7533
FOVG_00578	Supercontig_1.1	core	1498753	1500893	-	FOVG_00578T0	FOVG_00578T0	666	0	0	0	o	N	Supercontig_1.1	1	5895957	91.4788	conserved	Supercontig_1.1	1	2348403	39.8307	conserved	1390	109242	1.85283	5895957	2140	3156489	0.535365			48.7533
FOVG_00579	Supercontig_1.1	core	1502939	1503400	-	FOVG_00579T0	FOVG_00579T0	154	0.05	0	0	o	N	Supercontig_1.1	1	5895957	91.4788	conserved	Supercontig_1.1	1	2348403	39.8307	conserved	1390	109242	1.85283	5895957	2140	3156489	0.535365			48.7533
FOVG_00580	Supercontig_1.1	core	1509869	1510536	-	FOVG_00580T0	FOVG_00580T0	103	0.71	0	0	o	N	Supercontig_1.1	1	5895957	91.4788	conserved	Supercontig_1.1	1	2348403	39.8307	conserved	1390	109242	1.85283	5895957	2140	3156489	0.535365	PF01221.13	PF01221.13,Dynein_light,89,6.90E-41,	48.7533
FOVG_00581	Supercontig_1.1	core	1514489	1517315	+	FOVG_00581T0	FOVG_00581T0	855	0	0	0	o	N	Supercontig_1.1	1	5895957	91.4788	conserved	Supercontig_1.1	1	2348403	39.8307	conserved	1390	109242	1.85283	5895957	2140	3156489	0.535365	PF00076.17|PF00076.17|PF00076.17|PF00076.17|PF00076.17|PF13893.1|PF13893.1|PF13893.1|PF14259.1|PF14259.1|PF14259.1|PF14259.1|PF14259.1	PF00076.17,RRM_1,70,8.00E-75, | PF00076.17,RRM_1,70,8.00E-75, | PF00076.17,RRM_1,70,8.00E-75, | PF00076.17,RRM_1,70,8.00E-75, | PF00076.17,RRM_1,70,8.00E-75, | PF13893.1,RRM_5,56,6.40E-36, | PF13893.1,RRM_5,56,6.40E-36, | PF13893.1,RRM_5,56,6.40E-36, | PF14259.1,RRM_6,70,2.30E-67, | PF14259.1,RRM_6,70,2.30E-67, | PF14259.1,RRM_6,70,2.30E-67, | PF14259.1,RRM_6,70,2.30E-67, | PF14259.1,RRM_6,70,2.3…	48.7533
FOVG_00582	Supercontig_1.1	core	1518355	1521021	+	FOVG_00582T0	FOVG_00582T0	855	0.22	0	0	o	N	Supercontig_1.1	1	5895957	91.4788	conserved	Supercontig_1.1	1	2348403	39.8307	conserved	1390	109242	1.85283	5895957	2140	3156489	0.535365	PF01285.13	PF01285.13,TEA,431,8.80E-17,	48.7533
FOVG_00583	Supercontig_1.1	core	1524911	1526467	+	FOVG_00583T0	FOVG_00583T0	519	4.3	4.3	0	o	Y	Supercontig_1.1	1	5895957	91.4788	conserved	Supercontig_1.1	1	2348403	39.8307	conserved	1390	109242	1.85283	5895957	2140	3156489	0.535365			48.7533
FOVG_00584	Supercontig_1.1	core	1523677	1523820	-	FOVG_00584T0	FOVG_00584T0	48	0	0	0	i	N	Supercontig_1.1	1	5895957	91.4788	conserved	Supercontig_1.1	1	2348403	39.8307	conserved	1390	109242	1.85283	5895957	2140	3156489	0.535365			48.7533
FOVG_00585	Supercontig_1.1	core	1527394	1528360	-	FOVG_00585T0	FOVG_00585T0	182	0	0	0	o	N	Supercontig_1.1	1	5895957	91.4788	conserved	Supercontig_1.1	1	2348403	39.8307	conserved	1390	109242	1.85283	5895957	2140	3156489	0.535365	PF00160.16	PF00160.16,Pro_isomerase,155,2.30E-49,	48.7533
FOVG_00586	Supercontig_1.1	core	1530343	1530645	-	FOVG_00586T0	FOVG_00586T0	101	0	0	0	o	N	Supercontig_1.1	1	5895957	91.4788	conserved	Supercontig_1.1	1	2348403	39.8307	conserved	1390	109242	1.85283	5895957	2140	3156489	0.535365			48.7533
FOVG_00587	Supercontig_1.1	core	1532791	1534226	+	FOVG_00587T0	FOVG_00587T0	449	22.61	8.06	1	i52-74o	N	Supercontig_1.1	1	5895957	91.4788	conserved	Supercontig_1.1	1	2348403	39.8307	conserved	1390	109242	1.85283	5895957	2140	3156489	0.535365	PF00097.20|PF12678.2|PF13639.1	PF00097.20,zf-C3HC4,41,7.30E-08, | PF12678.2,zf-rbx1,73,1.40E-07, | PF13639.1,zf-RING_2,44,6.00E-13,	48.7533
FOVG_00588	Supercontig_1.1	core	1535111	1536040	-	FOVG_00588T0	FOVG_00588T0	310	0	0	0	o	N	Supercontig_1.1	1	5895957	91.4788	conserved	Supercontig_1.1	1	2348403	39.8307	conserved	1390	109242	1.85283	5895957	2140	3156489	0.535365	PF12572.3	PF12572.3,DUF3752,152,5.90E-41,	48.7533
FOVG_00589	Supercontig_1.1	core	1536599	1541483	+	FOVG_00589T0	FOVG_00589T0	1596	0.37	0	0	o	N	Supercontig_1.1	1	5895957	91.4788	conserved	Supercontig_1.1	1	2348403	39.8307	conserved	1390	109242	1.85283	5895957	2140	3156489	0.535365	PF12816.2	PF12816.2,Vps8,196,9.70E-71,	48.7533
FOVG_00590	Supercontig_1.1	core	1541973	1542695	+	FOVG_00590T0	FOVG_00590T0	241	44.66	0	2	i90-112o127-149i	N	Supercontig_1.1	1	5895957	91.4788	conserved	Supercontig_1.1	1	2348403	39.8307	conserved	1390	109242	1.85283	5895957	2140	3156489	0.535365	PF08510.7	PF08510.7,PIG-P,126,1.40E-42,	48.7533
FOVG_00591	Supercontig_1.1	core	1542727	1544364	-	FOVG_00591T0	FOVG_00591T0	529	42.88	0	2	o454-471i483-505o	N	Supercontig_1.1	1	5895957	91.4788	conserved	Supercontig_1.1	1	2348403	39.8307	conserved	1390	109242	1.85283	5895957	2140	3156489	0.535365	PF01544.13	PF01544.13,CorA,292,2.60E-14,	48.7533
FOVG_00592	Supercontig_1.1	core	1546532	1546654	+	FOVG_00592T0	FOVG_00592T0	41	0	0	0	o	N	Supercontig_1.1	1	5895957	91.4788	conserved	Supercontig_1.1	1	2348403	39.8307	conserved	1390	109242	1.85283	5895957	2140	3156489	0.535365			48.7533
FOVG_00593	Supercontig_1.1	core	1546793	1548864	+	FOVG_00593T0	FOVG_00593T0	633	0	0	0	o	N	Supercontig_1.1	1	5895957	91.4788	conserved	Supercontig_1.1	1	2348403	39.8307	conserved	1390	109242	1.85283	5895957	2140	3156489	0.535365			48.7533
FOVG_00594	Supercontig_1.1	core	1550953	1552931	+	FOVG_00594T0	FOVG_00594T0	605	0	0	0	o	N	Supercontig_1.1	1	5895957	91.4788	conserved	Supercontig_1.1	1	2348403	39.8307	conserved	1390	109242	1.85283	5895957	2140	3156489	0.535365			48.7533
FOVG_00595	Supercontig_1.1	core	1554026	1555825	+	FOVG_00595T0	FOVG_00595T0	538	0	0	0	o	N	Supercontig_1.1	1	5895957	91.4788	conserved	Supercontig_1.1	1	2348403	39.8307	conserved	1390	109242	1.85283	5895957	2140	3156489	0.535365			48.7533
FOVG_00596	Supercontig_1.1	core	1556083	1556358	-	FOVG_00596T0	FOVG_00596T0	92	8.29	8.29	0	o	N	Supercontig_1.1	1	5895957	91.4788	conserved	Supercontig_1.1	1	2348403	39.8307	conserved	1390	109242	1.85283	5895957	2140	3156489	0.535365			48.7533
FOVG_00597	Supercontig_1.1	core	1556984	1557881	+	FOVG_00597T0	FOVG_00597T0	278	0	0	0	o	N	Supercontig_1.1	1	5895957	91.4788	conserved	Supercontig_1.1	1	2348403	39.8307	conserved	1390	109242	1.85283	5895957	2140	3156489	0.535365			48.7533
FOVG_00598	Supercontig_1.1	core	1558569	1559192	-	FOVG_00598T0	FOVG_00598T0	208	0.03	0	0	o	N	Supercontig_1.1	1	5895957	91.4788	conserved	Supercontig_1.1	1	2348403	39.8307	conserved	1390	109242	1.85283	5895957	2140	3156489	0.535365			48.7533
FOVG_00599	Supercontig_1.1	core	1559891	1561960	+	FOVG_00599T0	FOVG_00599T0	690	0.01	0	0	o	N	Supercontig_1.1	1	5895957	91.4788	conserved	Supercontig_1.1	1	2348403	39.8307	conserved	1390	109242	1.85283	5895957	2140	3156489	0.535365	PF00270.24|PF00271.26|PF04851.10	PF00270.24,DEAD,169,1.20E-25, | PF00271.26,Helicase_C,78,1.30E-22, | PF04851.10,ResIII,184,0.0001,	48.7533
FOVG_00600	Supercontig_1.1	core	1563708	1565244	+	FOVG_00600T0	FOVG_00600T0	462	0.03	0.03	0	o	Y	Supercontig_1.1	1	5895957	91.4788	conserved	Supercontig_1.1	1	2348403	39.8307	conserved	1390	109242	1.85283	5895957	2140	3156489	0.535365	PF10287.4|PF10290.4	PF10287.4,DUF2401,235,9.00E-85, | PF10290.4,DUF2403,65,2.40E-19,	48.7533
FOVG_00601	Supercontig_1.1	core	1565558	1567509	-	FOVG_00601T0	FOVG_00601T0	633	0	0	0	o	N	Supercontig_1.1	1	5895957	91.4788	conserved	Supercontig_1.1	1	2348403	39.8307	conserved	1390	109242	1.85283	5895957	2140	3156489	0.535365	PF00152.15|PF01336.20	PF00152.15,tRNA-synt_2,335,2.20E-71, | PF01336.20,tRNA_anti-codon,75,2.00E-08,	48.7533
FOVG_00602	Supercontig_1.1	core	1568039	1569524	+	FOVG_00602T0	FOVG_00602T0	472	1.1	0	0	o	N	Supercontig_1.1	1	5895957	91.4788	conserved	Supercontig_1.1	1	2348403	39.8307	conserved	1390	109242	1.85283	5895957	2140	3156489	0.535365	PF00022.14	PF00022.14,Actin,393,9.70E-148,	48.7533
FOVG_00603	Supercontig_1.1	core	1569738	1570694	-	FOVG_00603T0	FOVG_00603T0	319	0.3	0	0	o	N	Supercontig_1.1	1	5895957	91.4788	conserved	Supercontig_1.1	1	2348403	39.8307	conserved	1390	109242	1.85283	5895957	2140	3156489	0.535365	PF03167.14	PF03167.14,UDG,152,8.10E-23,	48.7533
FOVG_00604	Supercontig_1.1	core	1572152	1573709	+	FOVG_00604T0	FOVG_00604T0	502	0.01	0	0	o	N	Supercontig_1.1	1	5895957	91.4788	conserved	Supercontig_1.1	1	2348403	39.8307	conserved	1390	109242	1.85283	5895957	2140	3156489	0.535365	PF01704.13	PF01704.13,UDPGP,420,5.50E-54,	48.7533
FOVG_00605	Supercontig_1.1	core	1574014	1575206	-	FOVG_00605T0	FOVG_00605T0	330	1.36	1.35	0	o	N	Supercontig_1.1	1	5895957	91.4788	conserved	Supercontig_1.1	1	2348403	39.8307	conserved	1390	109242	1.85283	5895957	2140	3156489	0.535365	PF00070.22|PF07992.9	PF00070.22,Pyr_redox,80,3.10E-15, | PF07992.9,Pyr_redox_2,201,1.20E-29,	48.7533
FOVG_00606	Supercontig_1.1	core	1575976	1578575	-	FOVG_00606T0	FOVG_00606T0	826	0	0	0	o	N	Supercontig_1.1	1	5895957	91.4788	conserved	Supercontig_1.1	1	2348403	39.8307	conserved	1390	109242	1.85283	5895957	2140	3156489	0.535365	PF10475.4|PF04100.7	PF10475.4,DUF2450,291,3.10E-07, | PF04100.7,Vps53_N,383,7.00E-106,	48.7533
FOVG_00607	Supercontig_1.1	core	1578979	1582560	-	FOVG_00607T0	FOVG_00607T0	1134	33.17	28.83	1	i5-22o	N	Supercontig_1.1	1	5895957	91.4788	conserved	Supercontig_1.1	1	2348403	39.8307	conserved	1390	109242	1.85283	5895957	2140	3156489	0.535365	PF00041.16	PF00041.16,fn3,85,2.40E-10,	48.7533
FOVG_00608	Supercontig_1.1	core	1586053	1588521	+	FOVG_00608T0	FOVG_00608T0	786	0.01	0.01	0	o	N	Supercontig_1.1	1	5895957	91.4788	conserved	Supercontig_1.1	1	2348403	39.8307	conserved	1390	109242	1.85283	5895957	2140	3156489	0.535365	PF04571.9|PF08235.8	PF04571.9,Lipin_N,111,1.00E-38, | PF08235.8,LNS2,157,8.20E-71,	48.7533
FOVG_00609	Supercontig_1.1	core	1588923	1591534	-	FOVG_00609T0	FOVG_00609T0	853	0.48	0	0	o	N	Supercontig_1.1	1	5895957	91.4788	conserved	Supercontig_1.1	1	2348403	39.8307	conserved	1390	109242	1.85283	5895957	2140	3156489	0.535365	PF00815.15|PF01502.13|PF01503.12	PF00815.15,Histidinol_dh,413,7.70E-180, | PF01502.13,PRA-CH,75,1.30E-23, | PF01503.12,PRA-PH,83,2.00E-09,	48.7533
FOVG_00610	Supercontig_1.1	core	1592319	1593077	+	FOVG_00610T0	FOVG_00610T0	253	0.01	0	0	o	N	Supercontig_1.1	1	5895957	91.4788	conserved	Supercontig_1.1	1	2348403	39.8307	conserved	1390	109242	1.85283	5895957	2140	3156489	0.535365	PF02291.10	PF02291.10,TFIID-31kDa,129,6.80E-27,	48.7533
FOVG_00611	Supercontig_1.1	core	1593353	1594999	-	FOVG_00611T0	FOVG_00611T0	474	0.04	0.01	0	o	N	Supercontig_1.1	1	5895957	91.4788	conserved	Supercontig_1.1	1	2348403	39.8307	conserved	1390	109242	1.85283	5895957	2140	3156489	0.535365	PF00675.15|PF05193.16	PF00675.15,Peptidase_M16,149,1.10E-58, | PF05193.16,Peptidase_M16_C,184,8.40E-40,	48.7533
FOVG_00612	Supercontig_1.1	core	1595446	1598390	+	FOVG_00612T0	FOVG_00612T0	892	2.66	0	0	o	N	Supercontig_1.1	1	5895957	91.4788	conserved	Supercontig_1.1	1	2348403	39.8307	conserved	1390	109242	1.85283	5895957	2140	3156489	0.535365	PF05691.7|PF05691.7	PF05691.7,Raffinose_syn,747,6.90E-57, | PF05691.7,Raffinose_syn,747,6.90E-57,	48.7533
FOVG_00613	Supercontig_1.1	core	1598914	1600755	+	FOVG_00613T0	FOVG_00613T0	532	0.46	0.35	0	o	N	Supercontig_1.1	1	5895957	91.4788	conserved	Supercontig_1.1	1	2348403	39.8307	conserved	1390	109242	1.85283	5895957	2140	3156489	0.535365	PF00571.23|PF00571.23|PF01070.13|PF00478.20	PF00571.23,CBS,57,6.50E-15, | PF00571.23,CBS,57,6.50E-15, | PF01070.13,FMN_dh,357,6.90E-07, | PF00478.20,IMPDH,352,8.10E-132,	48.7533
FOVG_00614	Supercontig_1.1	core	1601756	1602457	-	FOVG_00614T0	FOVG_00614T0	197	15.04	0.85	0	o	N	Supercontig_1.1	1	5895957	91.4788	conserved	Supercontig_1.1	1	2348403	39.8307	conserved	1390	109242	1.85283	5895957	2140	3156489	0.535365	PF04749.12	PF04749.12,PLAC8,106,2.00E-24,	48.7533
FOVG_00615	Supercontig_1.1	core	1604830	1605267	+	FOVG_00615T0	FOVG_00615T0	124	0	0	0	o	N	Supercontig_1.1	1	5895957	91.4788	conserved	Supercontig_1.1	1	2348403	39.8307	conserved	1390	109242	1.85283	5895957	2140	3156489	0.535365	PF05347.10|PF13232.1	PF05347.10,Complex1_LYR,59,1.20E-10, | PF13232.1,Complex1_LYR_1,61,1.10E-10,	48.7533
FOVG_00616	Supercontig_1.1	core	1603626	1604532	-	FOVG_00616T0	FOVG_00616T0	242	0	0	0	o	N	Supercontig_1.1	1	5895957	91.4788	conserved	Supercontig_1.1	1	2348403	39.8307	conserved	1390	109242	1.85283	5895957	2140	3156489	0.535365	PF00583.19|PF13673.1|PF13302.1|PF13420.1|PF13508.1|PF08445.5	PF00583.19,Acetyltransf_1,83,4.70E-14, | PF13673.1,Acetyltransf_10,117,1.60E-07, | PF13302.1,Acetyltransf_3,142,2.40E-06, | PF13420.1,Acetyltransf_4,155,4.70E-05, | PF13508.1,Acetyltransf_7,79,1.40E-09, | PF08445.5,FR47,86,1.10E-05,	48.7533
FOVG_00617	Supercontig_1.1	core	1605496	1605862	-	FOVG_00617T0	FOVG_00617T0	99	0.05	0.05	0	o	N	Supercontig_1.1	1	5895957	91.4788	conserved	Supercontig_1.1	1	2348403	39.8307	conserved	1390	109242	1.85283	5895957	2140	3156489	0.535365	PF00444.13	PF00444.13,Ribosomal_L36,38,2.20E-22,	48.7533
FOVG_00618	Supercontig_1.1	core	1606399	1608861	-	FOVG_00618T0	FOVG_00618T0	805	0.06	0	0	o	N	Supercontig_1.1	1	5895957	91.4788	conserved	Supercontig_1.1	1	2348403	39.8307	conserved	1390	109242	1.85283	5895957	2140	3156489	0.535365			48.7533
FOVG_00619	Supercontig_1.1	core	1610922	1611703	-	FOVG_00619T0	FOVG_00619T0	169	20.54	19.9	1	o20-39i	N	Supercontig_1.1	1	5895957	91.4788	conserved	Supercontig_1.1	1	2348403	39.8307	conserved	1390	109242	1.85283	5895957	2140	3156489	0.535365			48.7533
FOVG_00620	Supercontig_1.1	core	1612356	1612745	+	FOVG_00620T0	FOVG_00620T0	130	0.03	0	0	o	N	Supercontig_1.1	1	5895957	91.4788	conserved	Supercontig_1.1	1	2348403	39.8307	conserved	1390	109242	1.85283	5895957	2140	3156489	0.535365			48.7533
FOVG_00621	Supercontig_1.1	core	1612941	1613324	-	FOVG_00621T0	FOVG_00621T0	128	0	0	0	o	N	Supercontig_1.1	1	5895957	91.4788	conserved	Supercontig_1.1	1	2348403	39.8307	conserved	1390	109242	1.85283	5895957	2140	3156489	0.535365			48.7533
FOVG_00622	Supercontig_1.1	core	1613305	1613427	-	FOVG_00622T0	FOVG_00622T0	41	0	0	0	o	N	Supercontig_1.1	1	5895957	91.4788	conserved	Supercontig_1.1	1	2348403	39.8307	conserved	1390	109242	1.85283	5895957	2140	3156489	0.535365			48.7533
FOVG_00623	Supercontig_1.1	core	1614560	1614922	-	FOVG_00623T0	FOVG_00623T0	121	0.08	0	0	o	N	Supercontig_1.1	1	5895957	91.4788	conserved	Supercontig_1.1	1	2348403	39.8307	conserved	1390	109242	1.85283	5895957	2140	3156489	0.535365			48.7533
FOVG_00624	Supercontig_1.1	core	1617674	1619610	+	FOVG_00624T0	FOVG_00624T0	573	0	0	0	o	N	Supercontig_1.1	1	5895957	91.4788	conserved	Supercontig_1.1	1	2348403	39.8307	conserved	1390	109242	1.85283	5895957	2140	3156489	0.535365	PF15406.1	PF15406.1,PH_6,112,1.70E-43,	48.7533
FOVG_00625	Supercontig_1.1	core	1620867	1625443	-	FOVG_00625T0	FOVG_00625T0	1508	0.28	0	0	o	N	Supercontig_1.1	1	5895957	91.4788	conserved	Supercontig_1.1	1	2348403	39.8307	conserved	1390	109242	1.85283	5895957	2140	3156489	0.535365	PF02518.21|PF00512.20|PF13426.1|PF00072.19	PF02518.21,HATPase_c,111,5.20E-22, | PF00512.20,HisKA,68,1.70E-07, | PF13426.1,PAS_9,104,2.90E-11, | PF00072.19,Response_reg,112,1.60E-20,	48.7533
FOVG_00626	Supercontig_1.1	core	1627858	1628460	-	FOVG_00626T0	FOVG_00626T0	201	0.02	0.01	0	o	N	Supercontig_1.1	1	5895957	91.4788	conserved	Supercontig_1.1	1	2348403	39.8307	conserved	1390	109242	1.85283	5895957	2140	3156489	0.535365			48.7533
FOVG_00627	Supercontig_1.1	core	1629838	1630798	+	FOVG_00627T0	FOVG_00627T0	287	90.49	22.33	4	i37-59o102-124i137-159o192-214i	N	Supercontig_1.1	1	5895957	91.4788	conserved	Supercontig_1.1	1	2348403	39.8307	conserved	1390	109242	1.85283	5895957	2140	3156489	0.535365			48.7533
FOVG_00628	Supercontig_1.1	core	1631396	1633118	+	FOVG_00628T0	FOVG_00628T0	527	0.01	0	0	o	N	Supercontig_1.1	1	5895957	91.4788	conserved	Supercontig_1.1	1	2348403	39.8307	conserved	1390	109242	1.85283	5895957	2140	3156489	0.535365	PF00171.17	PF00171.17,Aldedh,462,4.30E-165,	48.7533
FOVG_00630	Supercontig_1.1	core	1636212	1637075	+	FOVG_00630T0	FOVG_00630T0	271	0	0	0	o	N	Supercontig_1.1	1	5895957	91.4788	conserved	Supercontig_1.1	1	2348403	39.8307	conserved	1390	109242	1.85283	5895957	2140	3156489	0.535365	PF01765.14	PF01765.14,RRF,165,9.30E-26,	48.7533
FOVG_00631	Supercontig_1.1	core	1637162	1638205	-	FOVG_00631T0	FOVG_00631T0	348	0	0	0	o	N	Supercontig_1.1	1	5895957	91.4788	conserved	Supercontig_1.1	1	2348403	39.8307	conserved	1390	109242	1.85283	5895957	2140	3156489	0.535365			48.7533
FOVG_00632	Supercontig_1.1	core	1638867	1640562	-	FOVG_00632T0	FOVG_00632T0	532	0.98	0	0	o	N	Supercontig_1.1	1	5895957	91.4788	conserved	Supercontig_1.1	1	2348403	39.8307	conserved	1390	109242	1.85283	5895957	2140	3156489	0.535365	PF00149.23	PF00149.23,Metallophos,200,1.10E-38,	48.7533
FOVG_00633	Supercontig_1.1	core	1641983	1642198	+	FOVG_00633T0	FOVG_00633T0	72	0	0	0	i	N	Supercontig_1.1	1	5895957	91.4788	conserved	Supercontig_1.1	1	2348403	39.8307	conserved	1390	109242	1.85283	5895957	2140	3156489	0.535365			48.7533
FOVG_00634	Supercontig_1.1	core	1643206	1644558	-	FOVG_00634T0	FOVG_00634T0	411	0.19	0	0	o	N	Supercontig_1.1	1	5895957	91.4788	conserved	Supercontig_1.1	1	2348403	39.8307	conserved	1390	109242	1.85283	5895957	2140	3156489	0.535365			48.7533
FOVG_00635	Supercontig_1.1	core	1645329	1646687	+	FOVG_00635T0	FOVG_00635T0	333	0.68	0.63	0	o	N	Supercontig_1.1	1	5895957	91.4788	conserved	Supercontig_1.1	1	2348403	39.8307	conserved	1390	109242	1.85283	5895957	2140	3156489	0.535365	PF00012.15	PF00012.15,HSP70,602,1.20E-08,	48.7533
FOVG_00636	Supercontig_1.1	core	1650433	1651449	+	FOVG_00636T0	FOVG_00636T0	339	92.65	22.96	4	i7-29o160-182i194-216o236-258i	N	Supercontig_1.1	1	5895957	91.4788	conserved	Supercontig_1.1	1	2348403	39.8307	conserved	1390	109242	1.85283	5895957	2140	3156489	0.535365	PF06687.7	PF06687.7,SUR7,212,1.30E-30,	48.7533
FOVG_00637	Supercontig_1.1	core	1652043	1655328	+	FOVG_00637T0	FOVG_00637T0	1077	0.6	0	0	o	N	Supercontig_1.1	1	5895957	91.4788	conserved	Supercontig_1.1	1	2348403	39.8307	conserved	1390	109242	1.85283	5895957	2140	3156489	0.535365	PF00400.27|PF00400.27	PF00400.27,WD40,39,1.10E-24, | PF00400.27,WD40,39,1.10E-24,	48.7533
FOVG_00638	Supercontig_1.1	core	1657532	1657778	+	FOVG_00638T0	FOVG_00638T0	65	4.71	4.71	0	o	Y	Supercontig_1.1	1	5895957	91.4788	conserved	Supercontig_1.1	1	2348403	39.8307	conserved	1390	109242	1.85283	5895957	2140	3156489	0.535365			48.7533
FOVG_00639	Supercontig_1.1	core	1663949	1666739	+	FOVG_00639T0	FOVG_00639T0	894	0.04	0	0	o	N	Supercontig_1.1	1	5895957	91.4788	conserved	Supercontig_1.1	1	2348403	39.8307	conserved	1390	109242	1.85283	5895957	2140	3156489	0.535365	PF04468.7	PF04468.7,PSP1,88,2.30E-30,	48.7533
FOVG_00640	Supercontig_1.1	core	1662394	1662804	-	FOVG_00640T0	FOVG_00640T0	137	1.66	1.66	0	o	N	Supercontig_1.1	1	5895957	91.4788	conserved	Supercontig_1.1	1	2348403	39.8307	conserved	1390	109242	1.85283	5895957	2140	3156489	0.535365			48.7533
FOVG_00641	Supercontig_1.1	core	1667716	1668563	+	FOVG_00641T0	FOVG_00641T0	249	0	0	0	o	N	Supercontig_1.1	1	5895957	91.4788	conserved	Supercontig_1.1	1	2348403	39.8307	conserved	1390	109242	1.85283	5895957	2140	3156489	0.535365			48.7533
FOVG_00642	Supercontig_1.1	core	1668812	1670059	+	FOVG_00642T0	FOVG_00642T0	262	0	0	0	o	N	Supercontig_1.1	1	5895957	91.4788	conserved	Supercontig_1.1	1	2348403	39.8307	conserved	1390	109242	1.85283	5895957	2140	3156489	0.535365	PF00827.12	PF00827.12,Ribosomal_L15e,192,7.60E-90,	48.7533
FOVG_00643	Supercontig_1.1	core	1672431	1676065	-	FOVG_00643T0	FOVG_00643T0	1157	1.03	0	0	o	N	Supercontig_1.1	1	5895957	91.4788	conserved	Supercontig_1.1	1	2348403	39.8307	conserved	1390	109242	1.85283	5895957	2140	3156489	0.535365	PF04563.10|PF04561.9|PF04565.11|PF04566.8|PF04567.12|PF00562.23|PF04560.15	PF04563.10,RNA_pol_Rpb2_1,203,3.90E-52, | PF04561.9,RNA_pol_Rpb2_2,190,3.90E-29, | PF04565.11,RNA_pol_Rpb2_3,68,1.60E-19, | PF04566.8,RNA_pol_Rpb2_4,63,2.60E-20, | PF04567.12,RNA_pol_Rpb2_5,48,1.60E-11, | PF00562.23,RNA_pol_Rpb2_6,386,1.50E-116, | PF04560.15,RNA_pol_Rpb2_7,82,1.10E-29,	48.7533
FOVG_00644	Supercontig_1.1	core	1670877	1672193	+	FOVG_00644T0	FOVG_00644T0	439	0.04	0	0	o	N	Supercontig_1.1	1	5895957	91.4788	conserved	Supercontig_1.1	1	2348403	39.8307	conserved	1390	109242	1.85283	5895957	2140	3156489	0.535365	PF13481.1|PF08423.6|PF00154.16	PF13481.1,AAA_25,194,1.10E-10, | PF08423.6,Rad51,256,4.80E-24, | PF00154.16,RecA,323,2.50E-07,	48.7533
FOVG_00645	Supercontig_1.1	core	1677978	1678109	+	FOVG_00645T0	FOVG_00645T0	44	0	0	0	o	N	Supercontig_1.1	1	5895957	91.4788	conserved	Supercontig_1.1	1	2348403	39.8307	conserved	1390	109242	1.85283	5895957	2140	3156489	0.535365			48.7533
FOVG_00646	Supercontig_1.1	core	1678219	1678425	+	FOVG_00646T0	FOVG_00646T0	69	0	0	0	o	N	Supercontig_1.1	1	5895957	91.4788	conserved	Supercontig_1.1	1	2348403	39.8307	conserved	1390	109242	1.85283	5895957	2140	3156489	0.535365			48.7533
FOVG_00647	Supercontig_1.1	core	1678958	1679160	-	FOVG_00647T0	FOVG_00647T0	43	0	0	0	i	N	Supercontig_1.1	1	5895957	91.4788	conserved	Supercontig_1.1	1	2348403	39.8307	conserved	1390	109242	1.85283	5895957	2140	3156489	0.535365			48.7533
FOVG_00648	Supercontig_1.1	core	1681793	1686208	+	FOVG_00648T0	FOVG_00648T0	1061	0	0	0	o	N	Supercontig_1.1	1	5895957	91.4788	conserved	Supercontig_1.1	1	2348403	39.8307	conserved	1390	109242	1.85283	5895957	2140	3156489	0.535365	PF00806.14|PF00806.14|PF00806.14|PF00806.14|PF00806.14|PF00806.14|PF00806.14	PF00806.14,PUF,35,1.20E-57, | PF00806.14,PUF,35,1.20E-57, | PF00806.14,PUF,35,1.20E-57, | PF00806.14,PUF,35,1.20E-57, | PF00806.14,PUF,35,1.20E-57, | PF00806.14,PUF,35,1.20E-57, | PF00806.14,PUF,35,1.20E-57,	48.7533
FOVG_00649	Supercontig_1.1	core	1687316	1690002	-	FOVG_00649T0	FOVG_00649T0	859	0.01	0	0	o	N	Supercontig_1.1	1	5895957	91.4788	conserved	Supercontig_1.1	1	2348403	39.8307	conserved	1390	109242	1.85283	5895957	2140	3156489	0.535365	PF00755.15|PF00755.15	PF00755.15,Carn_acyltransf,591,9.00E-165, | PF00755.15,Carn_acyltransf,591,9.00E-165,	48.7533
FOVG_00650	Supercontig_1.1	core	1693220	1695447	+	FOVG_00650T0	FOVG_00650T0	642	306.76	0	14	i74-96o106-128i140-162o166-188i200-222o226-248i286-308o312-334i365-387o397-419i428-450o460-482i489-511o547-569i	N	Supercontig_1.1	1	5895957	91.4788	conserved	Supercontig_1.1	1	2348403	39.8307	conserved	1390	109242	1.85283	5895957	2140	3156489	0.535365	PF07690.11|PF00083.19|PF06609.8	PF07690.11,MFS_1,352,2.60E-34, | PF00083.19,Sugar_tr,451,1.10E-09, | PF06609.8,TRI12,599,1.80E-10,	48.7533
FOVG_00651	Supercontig_1.1	core	1696187	1696999	+	FOVG_00651T0	FOVG_00651T0	271	0.12	0	0	o	N	Supercontig_1.1	1	5895957	91.4788	conserved	Supercontig_1.1	1	2348403	39.8307	conserved	1390	109242	1.85283	5895957	2140	3156489	0.535365			48.7533
FOVG_00652	Supercontig_1.1	core	1699659	1701882	+	FOVG_00652T0	FOVG_00652T0	652	0	0	0	o	N	Supercontig_1.1	1	5895957	91.4788	conserved	Supercontig_1.1	1	2348403	39.8307	conserved	1390	109242	1.85283	5895957	2140	3156489	0.535365	PF00012.15|PF06723.8	PF00012.15,HSP70,602,2.10E-269, | PF06723.8,MreB_Mbl,327,7.50E-17,	48.7533
FOVG_00653	Supercontig_1.1	core	1702524	1703195	-	FOVG_00653T0	FOVG_00653T0	224	0	0	0	o	N	Supercontig_1.1	1	5895957	91.4788	conserved	Supercontig_1.1	1	2348403	39.8307	conserved	1390	109242	1.85283	5895957	2140	3156489	0.535365	PF11326.3	PF11326.3,DUF3128,84,3.50E-30,	48.7533
FOVG_00654	Supercontig_1.1	core	1704274	1707000	+	FOVG_00654T0	FOVG_00654T0	871	4	0.04	0	o	N	Supercontig_1.1	1	5895957	91.4788	conserved	Supercontig_1.1	1	2348403	39.8307	conserved	1390	109242	1.85283	5895957	2140	3156489	0.535365	PF01637.13|PF10443.4|PF00076.17	PF01637.13,Arch_ATPase,234,6.10E-06, | PF10443.4,RNA12,431,3.40E-157, | PF00076.17,RRM_1,70,5.80E-06,	48.7533
FOVG_00655	Supercontig_1.1	core	1707481	1709627	-	FOVG_00655T0	FOVG_00655T0	653	0.1	0	0	o	N	Supercontig_1.1	1	5895957	91.4788	conserved	Supercontig_1.1	1	2348403	39.8307	conserved	1390	109242	1.85283	5895957	2140	3156489	0.535365	PF11699.3|PF07883.6|PF15624.1	PF11699.3,CENP-C_C,85,9.70E-33, | PF07883.6,Cupin_2,71,2.60E-05, | PF15624.1,Mif2_N,136,2.90E-36,	48.7533
FOVG_00656	Supercontig_1.1	core	1710524	1711540	+	FOVG_00656T0	FOVG_00656T0	339	0.03	0	0	o	N	Supercontig_1.1	1	5895957	91.4788	conserved	Supercontig_1.1	1	2348403	39.8307	conserved	1390	109242	1.85283	5895957	2140	3156489	0.535365	PF01351.13	PF01351.13,RNase_HII,198,1.80E-46,	48.7533
FOVG_00657	Supercontig_1.1	core	1711723	1714501	-	FOVG_00657T0	FOVG_00657T0	860	42.39	0	2	o738-760i767-789o	N	Supercontig_1.1	1	5895957	91.4788	conserved	Supercontig_1.1	1	2348403	39.8307	conserved	1390	109242	1.85283	5895957	2140	3156489	0.535365	PF00350.18|PF02263.14|PF05879.7	PF00350.18,Dynamin_N,168,6.50E-07, | PF02263.14,GBP,260,7.20E-08, | PF05879.7,RHD3,743,0,	48.7533
FOVG_00658	Supercontig_1.1	core	1715381	1716503	+	FOVG_00658T0	FOVG_00658T0	283	0.06	0.03	0	o	N	Supercontig_1.1	1	5895957	91.4788	conserved	Supercontig_1.1	1	2348403	39.8307	conserved	1390	109242	1.85283	5895957	2140	3156489	0.535365	PF01738.13	PF01738.13,DLH,218,8.60E-26,	48.7533
FOVG_00659	Supercontig_1.1	core	1716852	1719605	-	FOVG_00659T0	FOVG_00659T0	901	136.38	0	6	i120-142o175-197i210-232o258-280i483-505o515-537i	N	Supercontig_1.1	1	5895957	91.4788	conserved	Supercontig_1.1	1	2348403	39.8307	conserved	1390	109242	1.85283	5895957	2140	3156489	0.535365	PF00924.13	PF00924.13,MS_channel,206,3.80E-19,	48.7533
FOVG_00660	Supercontig_1.1	core	1723640	1725777	-	FOVG_00660T0	FOVG_00660T0	653	228.35	0	10	i117-139o198-217i224-246o261-280i377-399o414-436i443-465o470-492i513-535o539-561i	N	Supercontig_1.1	1	5895957	91.4788	conserved	Supercontig_1.1	1	2348403	39.8307	conserved	1390	109242	1.85283	5895957	2140	3156489	0.535365	PF07690.11|PF00083.19	PF07690.11,MFS_1,352,6.70E-12, | PF00083.19,Sugar_tr,451,4.70E-88,	48.7533
FOVG_00661	Supercontig_1.1	core	1728395	1730417	-	FOVG_00661T0	FOVG_00661T0	656	2.8	0	0	o	N	Supercontig_1.1	1	5895957	91.4788	conserved	Supercontig_1.1	1	2348403	39.8307	conserved	1390	109242	1.85283	5895957	2140	3156489	0.535365	PF09441.5	PF09441.5,Abp2,176,1.20E-76,	48.7533
FOVG_00662	Supercontig_1.1	core	1731456	1732301	+	FOVG_00662T0	FOVG_00662T0	282	0	0	0	o	N	Supercontig_1.1	1	5895957	91.4788	conserved	Supercontig_1.1	1	2348403	39.8307	conserved	1390	109242	1.85283	5895957	2140	3156489	0.535365			48.7533
FOVG_00663	Supercontig_1.1	core	1732687	1734370	-	FOVG_00663T0	FOVG_00663T0	542	0.01	0	0	o	N	Supercontig_1.1	1	5895957	91.4788	conserved	Supercontig_1.1	1	2348403	39.8307	conserved	1390	109242	1.85283	5895957	2140	3156489	0.535365	PF08598.6	PF08598.6,Sds3,205,4.70E-46,	48.7533
FOVG_00664	Supercontig_1.1	core	1735036	1736157	-	FOVG_00664T0	FOVG_00664T0	374	0	0	0	o	N	Supercontig_1.1	1	5895957	91.4788	conserved	Supercontig_1.1	1	2348403	39.8307	conserved	1390	109242	1.85283	5895957	2140	3156489	0.535365			48.7533
FOVG_00665	Supercontig_1.1	core	1736402	1737316	+	FOVG_00665T0	FOVG_00665T0	263	0	0	0	o	N	Supercontig_1.1	1	5895957	91.4788	conserved	Supercontig_1.1	1	2348403	39.8307	conserved	1390	109242	1.85283	5895957	2140	3156489	0.535365	PF01168.15	PF01168.15,Ala_racemase_N,218,1.30E-38,	48.7533
FOVG_00666	Supercontig_1.1	core	1737714	1740826	-	FOVG_00666T0	FOVG_00666T0	985	0.12	0	0	o	N	Supercontig_1.1	1	5895957	91.4788	conserved	Supercontig_1.1	1	2348403	39.8307	conserved	1390	109242	1.85283	5895957	2140	3156489	0.535365	PF01602.15|PF02883.15|PF02296.11	PF01602.15,Adaptin_N,526,5.60E-121, | PF02883.15,Alpha_adaptinC2,115,1.20E-19, | PF02296.11,Alpha_adaptin_C,113,2.40E-47,	48.7533
FOVG_00667	Supercontig_1.1	core	1742919	1743654	-	FOVG_00667T0	FOVG_00667T0	201	0.01	0	0	o	N	Supercontig_1.1	1	5895957	91.4788	conserved	Supercontig_1.1	1	2348403	39.8307	conserved	1390	109242	1.85283	5895957	2140	3156489	0.535365	PF04699.9	PF04699.9,P16-Arc,152,3.10E-57,	48.7533
FOVG_00668	Supercontig_1.1	core	1741649	1742771	+	FOVG_00668T0	FOVG_00668T0	358	0	0	0	o	N	Supercontig_1.1	1	5895957	91.4788	conserved	Supercontig_1.1	1	2348403	39.8307	conserved	1390	109242	1.85283	5895957	2140	3156489	0.535365	PF08241.7|PF08242.7|PF13489.1	PF08241.7,Methyltransf_11,95,9.20E-11, | PF08242.7,Methyltransf_12,99,1.80E-08, | PF13489.1,Methyltransf_23,161,4.70E-09,	48.7533
FOVG_00669	Supercontig_1.1	core	1748559	1748861	+	FOVG_00669T0	FOVG_00669T0	101	0.13	0.03	0	o	N	Supercontig_1.1	1	5895957	91.4788	conserved	Supercontig_1.1	1	2348403	39.8307	conserved	1390	109242	1.85283	5895957	2140	3156489	0.535365			48.7533
FOVG_00670	Supercontig_1.1	core	1748914	1749114	+	FOVG_00670T0	FOVG_00670T0	43	0	0	0	o	N	Supercontig_1.1	1	5895957	91.4788	conserved	Supercontig_1.1	1	2348403	39.8307	conserved	1390	109242	1.85283	5895957	2140	3156489	0.535365			48.7533
FOVG_00671	Supercontig_1.1	core	1751976	1752467	+	FOVG_00671T0	FOVG_00671T0	164	60.07	7.82	3	i52-74o84-106i118-140o	N	Supercontig_1.1	1	5895957	91.4788	conserved	Supercontig_1.1	1	2348403	39.8307	conserved	1390	109242	1.85283	5895957	2140	3156489	0.535365			48.7533
FOVG_00672	Supercontig_1.1	core	1757144	1758472	-	FOVG_00672T0	FOVG_00672T0	295	0	0	0	o	N	Supercontig_1.1	1	5895957	91.4788	conserved	Supercontig_1.1	1	2348403	39.8307	conserved	1390	109242	1.85283	5895957	2140	3156489	0.535365	PF00795.17	PF00795.17,CN_hydrolase,186,7.20E-26,	48.7533
FOVG_00673	Supercontig_1.1	core	1759473	1761437	-	FOVG_00673T0	FOVG_00673T0	639	0	0	0	o	N	Supercontig_1.1	1	5895957	91.4788	conserved	Supercontig_1.1	1	2348403	39.8307	conserved	1390	109242	1.85283	5895957	2140	3156489	0.535365	PF05236.9	PF05236.9,TAF4,264,7.20E-08,	48.7533
FOVG_00674	Supercontig_1.1	core	1762133	1765078	+	FOVG_00674T0	FOVG_00674T0	832	10	0	0	o	N	Supercontig_1.1	1	5895957	91.4788	conserved	Supercontig_1.1	1	2348403	39.8307	conserved	1390	109242	1.85283	5895957	2140	3156489	0.535365	PF10996.3|PF11718.3|PF00753.22|PF12706.2|PF13483.1|PF07521.7	PF10996.3,Beta-Casp,126,1.30E-31, | PF11718.3,CPSF73-100_C,216,1.60E-77, | PF00753.22,Lactamase_B,194,2.10E-14, | PF12706.2,Lactamase_B_2,194,2.00E-12, | PF13483.1,Lactamase_B_3,163,1.20E-05, | PF07521.7,RMMBL,43,9.00E-07,	48.7533
FOVG_00675	Supercontig_1.1	core	1765320	1768107	-	FOVG_00675T0	FOVG_00675T0	857	145.08	0	7	o425-447i460-482o550-567i579-601o645-667i753-775o785-807i	N	Supercontig_1.1	1	5895957	91.4788	conserved	Supercontig_1.1	1	2348403	39.8307	conserved	1390	109242	1.85283	5895957	2140	3156489	0.535365	PF01496.14	PF01496.14,V_ATPase_I,759,1.20E-299,	48.7533
FOVG_00676	Supercontig_1.1	core	1768824	1770780	-	FOVG_00676T0	FOVG_00676T0	614	0.04	0	0	o	N	Supercontig_1.1	1	5895957	91.4788	conserved	Supercontig_1.1	1	2348403	39.8307	conserved	1390	109242	1.85283	5895957	2140	3156489	0.535365			48.7533
FOVG_00677	Supercontig_1.1	core	1771322	1771435	+	FOVG_00677T0	FOVG_00677T0	38	0	0	0	i	N	Supercontig_1.1	1	5895957	91.4788	conserved	Supercontig_1.1	1	2348403	39.8307	conserved	1390	109242	1.85283	5895957	2140	3156489	0.535365			48.7533
FOVG_00678	Supercontig_1.1	core	1774904	1777179	-	FOVG_00678T0	FOVG_00678T0	739	0	0	0	o	N	Supercontig_1.1	1	5895957	91.4788	conserved	Supercontig_1.1	1	2348403	39.8307	conserved	1390	109242	1.85283	5895957	2140	3156489	0.535365	PF00628.24	PF00628.24,PHD,51,7.20E-10,	48.7533
FOVG_00679	Supercontig_1.1	core	1778113	1779304	-	FOVG_00679T0	FOVG_00679T0	363	0	0	0	o	N	Supercontig_1.1	1	5895957	91.4788	conserved	Supercontig_1.1	1	2348403	39.8307	conserved	1390	109242	1.85283	5895957	2140	3156489	0.535365	PF01255.14	PF01255.14,Prenyltransf,223,1.00E-87,	48.7533
FOVG_00680	Supercontig_1.1	core	1781997	1785493	+	FOVG_00680T0	FOVG_00680T0	1018	0.01	0	0	o	N	Supercontig_1.1	1	5895957	91.4788	conserved	Supercontig_1.1	1	2348403	39.8307	conserved	1390	109242	1.85283	5895957	2140	3156489	0.535365	PF03200.11	PF03200.11,Glyco_hydro_63,801,1.30E-08,	48.7533
FOVG_00681	Supercontig_1.1	core	1786160	1787201	-	FOVG_00681T0	FOVG_00681T0	226	0.02	0.02	0	o	N	Supercontig_1.1	1	5895957	91.4788	conserved	Supercontig_1.1	1	2348403	39.8307	conserved	1390	109242	1.85283	5895957	2140	3156489	0.535365	PF00213.13	PF00213.13,OSCP,172,3.80E-45,	48.7533
FOVG_00682	Supercontig_1.1	core	1787689	1788648	-	FOVG_00682T0	FOVG_00682T0	269	0.01	0.01	0	o	N	Supercontig_1.1	1	5895957	91.4788	conserved	Supercontig_1.1	1	2348403	39.8307	conserved	1390	109242	1.85283	5895957	2140	3156489	0.535365	PF03637.12	PF03637.12,Mob1_phocein,175,7.80E-69,	48.7533
FOVG_00683	Supercontig_1.1	core	1789384	1791119	-	FOVG_00683T0	FOVG_00683T0	541	1.22	0	0	o	N	Supercontig_1.1	1	5895957	91.4788	conserved	Supercontig_1.1	1	2348403	39.8307	conserved	1390	109242	1.85283	5895957	2140	3156489	0.535365	PF05011.8|PF00149.23	PF05011.8,DBR1,145,3.10E-45, | PF00149.23,Metallophos,200,1.10E-08,	48.7533
FOVG_00684	Supercontig_1.1	core	1792028	1792678	-	FOVG_00684T0	FOVG_00684T0	141	0.1	0.1	0	o	N	Supercontig_1.1	1	5895957	91.4788	conserved	Supercontig_1.1	1	2348403	39.8307	conserved	1390	109242	1.85283	5895957	2140	3156489	0.535365	PF03931.10	PF03931.10,Skp1_POZ,62,4.60E-09,	48.7533
FOVG_00685	Supercontig_1.1	core	1793471	1794379	+	FOVG_00685T0	FOVG_00685T0	269	0.06	0	0	o	N	Supercontig_1.1	1	5895957	91.4788	conserved	Supercontig_1.1	1	2348403	39.8307	conserved	1390	109242	1.85283	5895957	2140	3156489	0.535365	PF00025.16|PF08477.8|PF00071.17	PF00025.16,Arf,175,4.50E-06, | PF08477.8,Miro,119,1.10E-11, | PF00071.17,Ras,162,4.30E-48,	48.7533
FOVG_00686	Supercontig_1.1	core	1795596	1796379	-	FOVG_00686T0	FOVG_00686T0	244	0	0	0	o	N	Supercontig_1.1	1	5895957	91.4788	conserved	Supercontig_1.1	1	2348403	39.8307	conserved	1390	109242	1.85283	5895957	2140	3156489	0.535365	PF01025.14	PF01025.14,GrpE,166,4.00E-50,	48.7533
FOVG_00687	Supercontig_1.1	core	1796978	1798362	+	FOVG_00687T0	FOVG_00687T0	423	0.01	0	0	o	N	Supercontig_1.1	1	5895957	91.4788	conserved	Supercontig_1.1	1	2348403	39.8307	conserved	1390	109242	1.85283	5895957	2140	3156489	0.535365	PF01399.22	PF01399.22,PCI,105,7.00E-20,	48.7533
FOVG_00688	Supercontig_1.1	core	1798769	1803457	-	FOVG_00688T0	FOVG_00688T0	1563	0	0	0	o	N	Supercontig_1.1	1	5895957	91.4788	conserved	Supercontig_1.1	1	2348403	39.8307	conserved	1390	109242	1.85283	5895957	2140	3156489	0.535365			48.7533
FOVG_00689	Supercontig_1.1	core	1804229	1805374	+	FOVG_00689T0	FOVG_00689T0	346	111.27	14.01	5	o45-67i98-120o147-169i210-232o247-269i	N	Supercontig_1.1	1	5895957	91.4788	conserved	Supercontig_1.1	1	2348403	39.8307	conserved	1390	109242	1.85283	5895957	2140	3156489	0.535365	PF00153.22|PF00153.22|PF00153.22	PF00153.22,Mito_carr,96,3.60E-50, | PF00153.22,Mito_carr,96,3.60E-50, | PF00153.22,Mito_carr,96,3.60E-50,	48.7533
FOVG_00690	Supercontig_1.1	core	1805723	1808332	-	FOVG_00690T0	FOVG_00690T0	757	0.02	0	0	o	N	Supercontig_1.1	1	5895957	91.4788	conserved	Supercontig_1.1	1	2348403	39.8307	conserved	1390	109242	1.85283	5895957	2140	3156489	0.535365	PF04112.8	PF04112.8,Mak10,168,1.10E-50,	48.7533
FOVG_00691	Supercontig_1.1	core	1808964	1809344	-	FOVG_00691T0	FOVG_00691T0	72	0.22	0.22	0	o	N	Supercontig_1.1	1	5895957	91.4788	conserved	Supercontig_1.1	1	2348403	39.8307	conserved	1390	109242	1.85283	5895957	2140	3156489	0.535365	PF04627.8	PF04627.8,ATP-synt_Eps,50,1.10E-24,	48.7533
FOVG_00692	Supercontig_1.1	core	1809990	1812085	+	FOVG_00692T0	FOVG_00692T0	652	218.12	0	9	i250-272o277-299i306-328o338-360i393-410o420-439i460-479o511-533i554-588o	N	Supercontig_1.1	1	5895957	91.4788	conserved	Supercontig_1.1	1	2348403	39.8307	conserved	1390	109242	1.85283	5895957	2140	3156489	0.535365	PF06772.6	PF06772.6,LtrA,354,8.10E-26,	48.7533
FOVG_00693	Supercontig_1.1	core	1812259	1813206	-	FOVG_00693T0	FOVG_00693T0	316	0.01	0	0	o	N	Supercontig_1.1	1	5895957	91.4788	conserved	Supercontig_1.1	1	2348403	39.8307	conserved	1390	109242	1.85283	5895957	2140	3156489	0.535365			48.7533
FOVG_00694	Supercontig_1.1	core	1814047	1814333	-	FOVG_00694T0	FOVG_00694T0	46	0	0	0	o	N	Supercontig_1.1	1	5895957	91.4788	conserved	Supercontig_1.1	1	2348403	39.8307	conserved	1390	109242	1.85283	5895957	2140	3156489	0.535365			48.7533
FOVG_00695	Supercontig_1.1	core	1814461	1816010	-	FOVG_00695T0	FOVG_00695T0	450	0.22	0	0	o	N	Supercontig_1.1	1	5895957	91.4788	conserved	Supercontig_1.1	1	2348403	39.8307	conserved	1390	109242	1.85283	5895957	2140	3156489	0.535365	PF11951.3|PF00172.13	PF11951.3,Fungal_trans_2,383,1.90E-05, | PF00172.13,Zn_clus,40,8.40E-08,	48.7533
FOVG_00696	Supercontig_1.1	core	1818430	1818765	-	FOVG_00696T0	FOVG_00696T0	112	0	0	0	o	N	Supercontig_1.1	1	5895957	91.4788	conserved	Supercontig_1.1	1	2348403	39.8307	conserved	1390	109242	1.85283	5895957	2140	3156489	0.535365			48.7533
FOVG_00697	Supercontig_1.1	core	1820133	1821296	+	FOVG_00697T0	FOVG_00697T0	388	0.06	0.06	0	o	Y	Supercontig_1.1	1	5895957	91.4788	conserved	Supercontig_1.1	1	2348403	39.8307	conserved	1390	109242	1.85283	5895957	2140	3156489	0.535365	PF11790.3	PF11790.3,Glyco_hydro_cc,239,7.20E-50,	48.7533
FOVG_00698	Supercontig_1.1	core	1822213	1823915	-	FOVG_00698T0	FOVG_00698T0	426	138.23	28.73	6	o20-42i55-77o92-114i134-156o171-193i216-238o	N	Supercontig_1.1	1	5895957	91.4788	conserved	Supercontig_1.1	1	2348403	39.8307	conserved	1390	109242	1.85283	5895957	2140	3156489	0.535365			48.7533
FOVG_00699	Supercontig_1.1	core	1827613	1829272	-	FOVG_00699T0	FOVG_00699T0	517	41.97	17.03	2	o5-27i216-238o	Y	Supercontig_1.1	1	5895957	91.4788	conserved	Supercontig_1.1	1	2348403	39.8307	conserved	1390	109242	1.85283	5895957	2140	3156489	0.535365	PF00097.20|PF13639.1	PF00097.20,zf-C3HC4,41,1.30E-06, | PF13639.1,zf-RING_2,44,5.90E-13,	48.7533
FOVG_00700	Supercontig_1.1	core	1832551	1833618	-	FOVG_00700T0	FOVG_00700T0	242	0	0	0	o	N	Supercontig_1.1	1	5895957	91.4788	conserved	Supercontig_1.1	1	2348403	39.8307	conserved	1390	109242	1.85283	5895957	2140	3156489	0.535365	PF01302.20|PF00240.18|PF14560.1	PF01302.20,CAP_GLY,69,8.60E-23, | PF00240.18,ubiquitin,69,1.80E-05, | PF14560.1,Ubiquitin_2,87,4.00E-20,	48.7533
FOVG_00701	Supercontig_1.1	core	1843765	1844698	+	FOVG_00701T0	FOVG_00701T0	293	0.01	0	0	o	N	Supercontig_1.1	1	5895957	91.4788	conserved	Supercontig_1.1	1	2348403	39.8307	conserved	1390	109242	1.85283	5895957	2140	3156489	0.535365	PF00249.26|PF13921.1	PF00249.26,Myb_DNA-binding,48,1.60E-12, | PF13921.1,Myb_DNA-bind_6,60,8.40E-08,	48.7533
FOVG_00702	Supercontig_1.1	core	1845585	1846424	-	FOVG_00702T0	FOVG_00702T0	280	0.29	0	0	o	N	Supercontig_1.1	1	5895957	91.4788	conserved	Supercontig_1.1	1	2348403	39.8307	conserved	1390	109242	1.85283	5895957	2140	3156489	0.535365	PF08241.7|PF08242.7|PF12847.2|PF13489.1|PF13649.1|PF13847.1	PF08241.7,Methyltransf_11,95,2.10E-11, | PF08242.7,Methyltransf_12,99,7.40E-08, | PF12847.2,Methyltransf_18,112,1.70E-06, | PF13489.1,Methyltransf_23,161,1.50E-08, | PF13649.1,Methyltransf_25,101,1.10E-08, | PF13847.1,Methyltransf_31,152,4.40E-07,	48.7533
FOVG_00703	Supercontig_1.1	core	1847964	1849238	-	FOVG_00703T0	FOVG_00703T0	408	0.05	0	0	o	N	Supercontig_1.1	1	5895957	91.4788	conserved	Supercontig_1.1	1	2348403	39.8307	conserved	1390	109242	1.85283	5895957	2140	3156489	0.535365	PF01408.17	PF01408.17,GFO_IDH_MocA,120,4.40E-17,	48.7533
FOVG_00704	Supercontig_1.1	core	1850177	1851128	+	FOVG_00704T0	FOVG_00704T0	300	0.11	0	0	o	N	Supercontig_1.1	1	5895957	91.4788	conserved	Supercontig_1.1	1	2348403	39.8307	conserved	1390	109242	1.85283	5895957	2140	3156489	0.535365	PF00248.16	PF00248.16,Aldo_ket_red,283,1.20E-22,	48.7533
FOVG_00705	Supercontig_1.1	core	1852681	1853877	-	FOVG_00705T0	FOVG_00705T0	357	0.25	0	0	o	N	Supercontig_1.1	1	5895957	91.4788	conserved	Supercontig_1.1	1	2348403	39.8307	conserved	1390	109242	1.85283	5895957	2140	3156489	0.535365	PF01916.12	PF01916.12,DS,299,5.50E-144,	48.7533
FOVG_00706	Supercontig_1.1	core	1851507	1852401	+	FOVG_00706T0	FOVG_00706T0	278	0	0	0	o	N	Supercontig_1.1	1	5895957	91.4788	conserved	Supercontig_1.1	1	2348403	39.8307	conserved	1390	109242	1.85283	5895957	2140	3156489	0.535365			48.7533
FOVG_00707	Supercontig_1.1	core	1854850	1861687	+	FOVG_00707T0	FOVG_00707T0	2217	0	0	0	o	N	Supercontig_1.1	1	5895957	91.4788	conserved	Supercontig_1.1	1	2348403	39.8307	conserved	1390	109242	1.85283	5895957	2140	3156489	0.535365			48.7533
FOVG_00708	Supercontig_1.1	core	1862106	1862525	+	FOVG_00708T0	FOVG_00708T0	104	0	0	0	o	N	Supercontig_1.1	1	5895957	91.4788	conserved	Supercontig_1.1	1	2348403	39.8307	conserved	1390	109242	1.85283	5895957	2140	3156489	0.535365	PF08649.5	PF08649.5,DASH_Dad1,58,1.60E-24,	48.7533
FOVG_00709	Supercontig_1.1	core	1863609	1864702	-	FOVG_00709T0	FOVG_00709T0	330	0	0	0	o	N	Supercontig_1.1	1	5895957	91.4788	conserved	Supercontig_1.1	1	2348403	39.8307	conserved	1390	109242	1.85283	5895957	2140	3156489	0.535365			48.7533
FOVG_00710	Supercontig_1.1	core	1865052	1866028	-	FOVG_00710T0	FOVG_00710T0	253	0	0	0	o	N	Supercontig_1.1	1	5895957	91.4788	conserved	Supercontig_1.1	1	2348403	39.8307	conserved	1390	109242	1.85283	5895957	2140	3156489	0.535365			48.7533
FOVG_00711	Supercontig_1.1	core	1866227	1867264	-	FOVG_00711T0	FOVG_00711T0	283	0.03	0.03	0	o	N	Supercontig_1.1	1	5895957	91.4788	conserved	Supercontig_1.1	1	2348403	39.8307	conserved	1390	109242	1.85283	5895957	2140	3156489	0.535365			48.7533
FOVG_00712	Supercontig_1.1	core	1868020	1871370	-	FOVG_00712T0	FOVG_00712T0	1048	0.01	0	0	o	N	Supercontig_1.1	1	5895957	91.4788	conserved	Supercontig_1.1	1	2348403	39.8307	conserved	1390	109242	1.85283	5895957	2140	3156489	0.535365	PF00004.24|PF00533.21|PF08519.7	PF00004.24,AAA,132,1.60E-08, | PF00533.21,BRCT,78,9.00E-12, | PF08519.7,RFC1,155,3.00E-56,	48.7533
FOVG_00713	Supercontig_1.1	core	1871704	1872561	+	FOVG_00713T0	FOVG_00713T0	252	0.03	0.01	0	o	N	Supercontig_1.1	1	5895957	91.4788	conserved	Supercontig_1.1	1	2348403	39.8307	conserved	1390	109242	1.85283	5895957	2140	3156489	0.535365	PF00252.13	PF00252.13,Ribosomal_L16,133,4.60E-28,	48.7533
FOVG_00714	Supercontig_1.1	core	1872946	1874119	+	FOVG_00714T0	FOVG_00714T0	352	0.41	0	0	o	N	Supercontig_1.1	1	5895957	91.4788	conserved	Supercontig_1.1	1	2348403	39.8307	conserved	1390	109242	1.85283	5895957	2140	3156489	0.535365	PF00004.24|PF13177.1|PF08542.6	PF00004.24,AAA,132,1.90E-06, | PF13177.1,DNA_pol3_delta2,162,1.90E-11, | PF08542.6,Rep_fac_C,89,1.50E-23,	48.7533
FOVG_00715	Supercontig_1.1	core	1877745	1880274	+	FOVG_00715T0	FOVG_00715T0	719	14.38	0	0	o	N	Supercontig_1.1	1	5895957	91.4788	conserved	Supercontig_1.1	1	2348403	39.8307	conserved	1390	109242	1.85283	5895957	2140	3156489	0.535365	PF00501.23|PF13193.1	PF00501.23,AMP-binding,417,8.40E-90, | PF13193.1,AMP-binding_C,73,1.30E-20,	48.7533
FOVG_00716	Supercontig_1.1	core	1880952	1881320	-	FOVG_00716T0	FOVG_00716T0	123	0	0	0	o	N	Supercontig_1.1	1	5895957	91.4788	conserved	Supercontig_1.1	1	2348403	39.8307	conserved	1390	109242	1.85283	5895957	2140	3156489	0.535365			48.7533
FOVG_00717	Supercontig_1.1	core	1882360	1884741	+	FOVG_00717T0	FOVG_00717T0	773	25.34	2.43	1	o694-716i	Y	Supercontig_1.1	1	5895957	91.4788	conserved	Supercontig_1.1	1	2348403	39.8307	conserved	1390	109242	1.85283	5895957	2140	3156489	0.535365	PF00200.18|PF13574.1|PF13582.1|PF13583.1|PF13688.1	PF00200.18,Disintegrin,76,5.00E-18, | PF13574.1,Reprolysin_2,174,1.90E-46, | PF13582.1,Reprolysin_3,124,1.60E-21, | PF13583.1,Reprolysin_4,206,1.40E-48, | PF13688.1,Reprolysin_5,196,5.30E-61,	48.7533
FOVG_00718	Supercontig_1.1	core	1885325	1885801	-	FOVG_00718T0	FOVG_00718T0	139	0	0	0	o	N	Supercontig_1.1	1	5895957	91.4788	conserved	Supercontig_1.1	1	2348403	39.8307	conserved	1390	109242	1.85283	5895957	2140	3156489	0.535365			48.7533
FOVG_00719	Supercontig_1.1	core	1887854	1890176	-	FOVG_00719T0	FOVG_00719T0	647	0.35	0	0	o	N	Supercontig_1.1	1	5895957	91.4788	conserved	Supercontig_1.1	1	2348403	39.8307	conserved	1390	109242	1.85283	5895957	2140	3156489	0.535365	PF08513.6|PF00400.27	PF08513.6,LisH,27,7.60E-06, | PF00400.27,WD40,39,6.40E-12,	48.7533
FOVG_00720	Supercontig_1.1	core	1892084	1892419	+	FOVG_00720T0	FOVG_00720T0	112	0	0	0	o	N	Supercontig_1.1	1	5895957	91.4788	conserved	Supercontig_1.1	1	2348403	39.8307	conserved	1390	109242	1.85283	5895957	2140	3156489	0.535365			48.7533
FOVG_00721	Supercontig_1.1	core	1892957	1893418	-	FOVG_00721T0	FOVG_00721T0	154	0.12	0	0	o	N	Supercontig_1.1	1	5895957	91.4788	conserved	Supercontig_1.1	1	2348403	39.8307	conserved	1390	109242	1.85283	5895957	2140	3156489	0.535365			48.7533
FOVG_00722	Supercontig_1.1	core	1894905	1896039	+	FOVG_00722T0	FOVG_00722T0	359	135.73	39.24	6	o10-30i37-59o97-119i126-148o158-180i187-206o	N	Supercontig_1.1	1	5895957	91.4788	conserved	Supercontig_1.1	1	2348403	39.8307	conserved	1390	109242	1.85283	5895957	2140	3156489	0.535365	PF08551.5	PF08551.5,DUF1751,99,9.40E-27,	48.7533
FOVG_00723	Supercontig_1.1	core	1896743	1898505	+	FOVG_00723T0	FOVG_00723T0	571	114.82	21.75	4	o25-47i178-200o204-226i233-255o	N	Supercontig_1.1	1	5895957	91.4788	conserved	Supercontig_1.1	1	2348403	39.8307	conserved	1390	109242	1.85283	5895957	2140	3156489	0.535365	PF08022.7|PF01794.14|PF08030.7	PF08022.7,FAD_binding_8,105,1.40E-07, | PF01794.14,Ferric_reduct,125,1.10E-12, | PF08030.7,NAD_binding_6,156,2.20E-15,	48.7533
FOVG_00724	Supercontig_1.1	core	1899341	1901973	-	FOVG_00724T0	FOVG_00724T0	861	0	0	0	o	N	Supercontig_1.1	1	5895957	91.4788	conserved	Supercontig_1.1	1	2348403	39.8307	conserved	1390	109242	1.85283	5895957	2140	3156489	0.535365	PF00076.17|PF13893.1|PF14259.1	PF00076.17,RRM_1,70,1.00E-09, | PF13893.1,RRM_5,56,6.70E-07, | PF14259.1,RRM_6,70,4.30E-08,	48.7533
FOVG_00725	Supercontig_1.1	core	1902903	1903573	+	FOVG_00725T0	FOVG_00725T0	192	0	0	0	o	N	Supercontig_1.1	1	5895957	91.4788	conserved	Supercontig_1.1	1	2348403	39.8307	conserved	1390	109242	1.85283	5895957	2140	3156489	0.535365	PF00472.15	PF00472.15,RF-1,114,3.70E-12,	48.7533
FOVG_00726	Supercontig_1.1	core	1904581	1905883	+	FOVG_00726T0	FOVG_00726T0	410	3.16	0	0	o	N	Supercontig_1.1	1	5895957	91.4788	conserved	Supercontig_1.1	1	2348403	39.8307	conserved	1390	109242	1.85283	5895957	2140	3156489	0.535365	PF14531.1|PF00069.20|PF07714.12	PF14531.1,Kinase-like,289,5.40E-07, | PF00069.20,Pkinase,260,1.30E-68, | PF07714.12,Pkinase_Tyr,259,1.30E-28,	48.7533
FOVG_00727	Supercontig_1.1	core	1907678	1909089	-	FOVG_00727T0	FOVG_00727T0	454	154.5	0.56	8	i78-100o120-142i149-171o181-203i215-237o276-298i305-322o326-345i	N	Supercontig_1.1	1	5895957	91.4788	conserved	Supercontig_1.1	1	2348403	39.8307	conserved	1390	109242	1.85283	5895957	2140	3156489	0.535365	PF01569.16	PF01569.16,PAP2,129,8.60E-13,	48.7533
FOVG_00728	Supercontig_1.1	core	1911611	1911919	+	FOVG_00728T0	FOVG_00728T0	103	0.06	0.06	0	o	N	Supercontig_1.1	1	5895957	91.4788	conserved	Supercontig_1.1	1	2348403	39.8307	conserved	1390	109242	1.85283	5895957	2140	3156489	0.535365			48.7533
FOVG_00729	Supercontig_1.1	core	1917356	1919399	-	FOVG_00729T0	FOVG_00729T0	664	0	0	0	o	N	Supercontig_1.1	1	5895957	91.4788	conserved	Supercontig_1.1	1	2348403	39.8307	conserved	1390	109242	1.85283	5895957	2140	3156489	0.535365	PF08208.6	PF08208.6,RNA_polI_A34,198,1.30E-17,	48.7533
FOVG_00730	Supercontig_1.1	core	1919945	1922351	+	FOVG_00730T0	FOVG_00730T0	736	0.29	0	0	o	N	Supercontig_1.1	1	5895957	91.4788	conserved	Supercontig_1.1	1	2348403	39.8307	conserved	1390	109242	1.85283	5895957	2140	3156489	0.535365			48.7533
FOVG_00731	Supercontig_1.1	core	1925874	1928212	+	FOVG_00731T0	FOVG_00731T0	699	1.15	0	0	o	N	Supercontig_1.1	1	5895957	91.4788	conserved	Supercontig_1.1	1	2348403	39.8307	conserved	1390	109242	1.85283	5895957	2140	3156489	0.535365	PF04082.13|PF00172.13	PF04082.13,Fungal_trans,260,1.20E-13, | PF00172.13,Zn_clus,40,3.30E-05,	48.7533
FOVG_00732	Supercontig_1.1	core	1930066	1930435	-	FOVG_00732T0	FOVG_00732T0	104	22.15	0.01	1	i69-91o	N	Supercontig_1.1	1	5895957	91.4788	conserved	Supercontig_1.1	1	2348403	39.8307	conserved	1390	109242	1.85283	5895957	2140	3156489	0.535365			48.7533
FOVG_00733	Supercontig_1.1	core	1930474	1931216	-	FOVG_00733T0	FOVG_00733T0	215	41.26	4.12	0	o	N	Supercontig_1.1	1	5895957	91.4788	conserved	Supercontig_1.1	1	2348403	39.8307	conserved	1390	109242	1.85283	5895957	2140	3156489	0.535365			48.7533
FOVG_00734	Supercontig_1.1	core	1936141	1936557	-	FOVG_00734T0	FOVG_00734T0	98	0.01	0	0	i	N	Supercontig_1.1	1	5895957	91.4788	conserved	Supercontig_1.1	1	2348403	39.8307	conserved	1390	109242	1.85283	5895957	2140	3156489	0.535365			48.7533
FOVG_00735	Supercontig_1.1	core	1941332	1942038	-	FOVG_00735T0	FOVG_00735T0	219	0	0	0	o	N	Supercontig_1.1	1	5895957	91.4788	conserved	Supercontig_1.1	1	2348403	39.8307	conserved	1390	109242	1.85283	5895957	2140	3156489	0.535365	PF00096.21|PF00096.21|PF13894.1|PF13894.1|PF13894.1	PF00096.21,zf-C2H2,23,1.20E-11, | PF00096.21,zf-C2H2,23,1.20E-11, | PF13894.1,zf-C2H2_4,24,4.70E-08, | PF13894.1,zf-C2H2_4,24,4.70E-08, | PF13894.1,zf-C2H2_4,24,4.70E-08,	48.7533
FOVG_00736	Supercontig_1.1	core	1944294	1947377	+	FOVG_00736T0	FOVG_00736T0	984	0.34	0	0	o	N	Supercontig_1.1	1	5895957	91.4788	conserved	Supercontig_1.1	1	2348403	39.8307	conserved	1390	109242	1.85283	5895957	2140	3156489	0.535365	PF08596.5|PF00400.27	PF08596.5,Lgl_C,395,1.50E-119, | PF00400.27,WD40,39,1.20E-05,	48.7533
FOVG_00737	Supercontig_1.1	core	1947606	1948343	-	FOVG_00737T0	FOVG_00737T0	246	22.96	22.96	1	o29-51i	N	Supercontig_1.1	1	5895957	91.4788	conserved	Supercontig_1.1	1	2348403	39.8307	conserved	1390	109242	1.85283	5895957	2140	3156489	0.535365			48.7533
FOVG_00738	Supercontig_1.1	core	1949266	1951028	-	FOVG_00738T0	FOVG_00738T0	533	258.58	0	12	i83-105o120-142i149-168o174-196i209-231o241-263i311-333o343-365i377-396o401-423i436-458o468-490i	N	Supercontig_1.1	1	5895957	91.4788	conserved	Supercontig_1.1	1	2348403	39.8307	conserved	1390	109242	1.85283	5895957	2140	3156489	0.535365	PF07690.11	PF07690.11,MFS_1,352,4.70E-31,	48.7533
FOVG_00739	Supercontig_1.1	core	1952392	1952884	-	FOVG_00739T0	FOVG_00739T0	131	0.12	0	0	o	N	Supercontig_1.1	1	5895957	91.4788	conserved	Supercontig_1.1	1	2348403	39.8307	conserved	1390	109242	1.85283	5895957	2140	3156489	0.535365			48.7533
FOVG_00740	Supercontig_1.1	core	1956387	1958203	+	FOVG_00740T0	FOVG_00740T0	450	0.2	0.19	0	o	N	Supercontig_1.1	1	5895957	91.4788	conserved	Supercontig_1.1	1	2348403	39.8307	conserved	1390	109242	1.85283	5895957	2140	3156489	0.535365	PF13460.1|PF03435.13|PF01488.15	PF13460.1,NAD_binding_10,183,2.50E-05, | PF03435.13,Saccharop_dh,386,9.50E-115, | PF01488.15,Shikimate_DH,135,7.30E-07,	48.7533
FOVG_00741	Supercontig_1.1	core	1958502	1959536	-	FOVG_00741T0	FOVG_00741T0	345	1.67	0.96	0	o	Y	Supercontig_1.1	1	5895957	91.4788	conserved	Supercontig_1.1	1	2348403	39.8307	conserved	1390	109242	1.85283	5895957	2140	3156489	0.535365			48.7533
FOVG_00742	Supercontig_1.1	core	1960908	1963924	-	FOVG_00742T0	FOVG_00742T0	988	0.01	0	0	o	N	Supercontig_1.1	1	5895957	91.4788	conserved	Supercontig_1.1	1	2348403	39.8307	conserved	1390	109242	1.85283	5895957	2140	3156489	0.535365	PF08699.5|PF02170.17|PF02171.12	PF08699.5,DUF1785,52,1.70E-09, | PF02170.17,PAZ,135,3.80E-15, | PF02171.12,Piwi,302,2.20E-79,	48.7533
FOVG_00743	Supercontig_1.1	core	1965432	1968556	-	FOVG_00743T0	FOVG_00743T0	992	0	0	0	o	N	Supercontig_1.1	1	5895957	91.4788	conserved	Supercontig_1.1	1	2348403	39.8307	conserved	1390	109242	1.85283	5895957	2140	3156489	0.535365	PF05843.9	PF05843.9,Suf,280,1.00E-79,	48.7533
FOVG_00744	Supercontig_1.1	core	1969832	1970835	+	FOVG_00744T0	FOVG_00744T0	280	0.01	0	0	o	N	Supercontig_1.1	1	5895957	91.4788	conserved	Supercontig_1.1	1	2348403	39.8307	conserved	1390	109242	1.85283	5895957	2140	3156489	0.535365	PF04729.8	PF04729.8,ASF1_hist_chap,154,4.50E-66,	48.7533
FOVG_00745	Supercontig_1.1	core	1972260	1974727	+	FOVG_00745T0	FOVG_00745T0	773	57.57	0	2	o645-667i674-696o	N	Supercontig_1.1	1	5895957	91.4788	conserved	Supercontig_1.1	1	2348403	39.8307	conserved	1390	109242	1.85283	5895957	2140	3156489	0.535365	PF01544.13	PF01544.13,CorA,292,2.30E-17,	48.7533
FOVG_00746	Supercontig_1.1	core	1975956	1976861	-	FOVG_00746T0	FOVG_00746T0	302	0.43	0	0	o	N	Supercontig_1.1	1	5895957	91.4788	conserved	Supercontig_1.1	1	2348403	39.8307	conserved	1390	109242	1.85283	5895957	2140	3156489	0.535365	PF02045.10	PF02045.10,CBFB_NFYA,58,1.20E-30,	48.7533
FOVG_00747	Supercontig_1.1	core	1983477	1983635	-	FOVG_00747T0	FOVG_00747T0	53	0	0	0	i	N	Supercontig_1.1	1	5895957	91.4788	conserved	Supercontig_1.1	1	2348403	39.8307	conserved	1390	109242	1.85283	5895957	2140	3156489	0.535365			48.7533
FOVG_00748	Supercontig_1.1	core	1985470	1986215	-	FOVG_00748T0	FOVG_00748T0	184	0.01	0	0	o	N	Supercontig_1.1	1	5895957	91.4788	conserved	Supercontig_1.1	1	2348403	39.8307	conserved	1390	109242	1.85283	5895957	2140	3156489	0.535365	PF00578.16|PF08534.5	PF00578.16,AhpC-TSA,124,7.90E-08, | PF08534.5,Redoxin,146,1.90E-27,	48.7533
FOVG_00749	Supercontig_1.1	core	1987222	1987767	+	FOVG_00749T0	FOVG_00749T0	182	0	0	0	o	N	Supercontig_1.1	1	5895957	91.4788	conserved	Supercontig_1.1	1	2348403	39.8307	conserved	1390	109242	1.85283	5895957	2140	3156489	0.535365			48.7533
FOVG_00750	Supercontig_1.1	core	1990026	1990183	+	FOVG_00750T0	FOVG_00750T0	40	0	0	0	i	N	Supercontig_1.1	1	5895957	91.4788	conserved	Supercontig_1.1	1	2348403	39.8307	conserved	1390	109242	1.85283	5895957	2140	3156489	0.535365			48.7533
FOVG_00751	Supercontig_1.1	core	1993710	1996244	+	FOVG_00751T0	FOVG_00751T0	779	0.52	0	0	o	N	Supercontig_1.1	1	5895957	91.4788	conserved	Supercontig_1.1	1	2348403	39.8307	conserved	1390	109242	1.85283	5895957	2140	3156489	0.535365	PF00616.14|PF03836.10	PF00616.14,RasGAP,197,8.00E-54, | PF03836.10,RasGAP_C,142,1.70E-29,	48.7533
FOVG_00752	Supercontig_1.1	core	1997249	1998453	+	FOVG_00752T0	FOVG_00752T0	367	0.12	0	0	o	N	Supercontig_1.1	1	5895957	91.4788	conserved	Supercontig_1.1	1	2348403	39.8307	conserved	1390	109242	1.85283	5895957	2140	3156489	0.535365	PF01636.18|PF01633.15|PF02958.15	PF01636.18,APH,239,6.10E-42, | PF01633.15,Choline_kinase,211,5.60E-05, | PF02958.15,EcKinase,294,6.70E-08,	48.7533
FOVG_00753	Supercontig_1.1	core	1999098	2001519	+	FOVG_00753T0	FOVG_00753T0	737	174.69	0	7	i262-284o294-316i323-345o393-415i448-470o507-529i536-555o	N	Supercontig_1.1	1	5895957	91.4788	conserved	Supercontig_1.1	1	2348403	39.8307	conserved	1390	109242	1.85283	5895957	2140	3156489	0.535365			48.7533
FOVG_00754	Supercontig_1.1	core	2003531	2004059	-	FOVG_00754T0	FOVG_00754T0	123	0.01	0	0	o	N	Supercontig_1.1	1	5895957	91.4788	conserved	Supercontig_1.1	1	2348403	39.8307	conserved	1390	109242	1.85283	5895957	2140	3156489	0.535365	PF01423.17	PF01423.17,LSM,67,6.50E-17,	48.7533
FOVG_00755	Supercontig_1.1	core	2002499	2003260	+	FOVG_00755T0	FOVG_00755T0	254	2.84	2.15	0	o	N	Supercontig_1.1	1	5895957	91.4788	conserved	Supercontig_1.1	1	2348403	39.8307	conserved	1390	109242	1.85283	5895957	2140	3156489	0.535365	PF13659.1	PF13659.1,Methyltransf_26,117,3.00E-18,	48.7533
FOVG_00756	Supercontig_1.1	core	2004729	2007356	+	FOVG_00756T0	FOVG_00756T0	839	0	0	0	o	N	Supercontig_1.1	1	5895957	91.4788	conserved	Supercontig_1.1	1	2348403	39.8307	conserved	1390	109242	1.85283	5895957	2140	3156489	0.535365	PF00888.17|PF10557.4	PF00888.17,Cullin,588,3.30E-133, | PF10557.4,Cullin_Nedd8,68,1.40E-27,	48.7533
FOVG_00757	Supercontig_1.1	core	2008047	2008529	+	FOVG_00757T0	FOVG_00757T0	98	0	0	0	o	N	Supercontig_1.1	1	5895957	91.4788	conserved	Supercontig_1.1	1	2348403	39.8307	conserved	1390	109242	1.85283	5895957	2140	3156489	0.535365	PF01423.17	PF01423.17,LSM,67,9.20E-16,	48.7533
FOVG_00758	Supercontig_1.1	core	2008832	2010915	-	FOVG_00758T0	FOVG_00758T0	674	0.05	0	0	o	N	Supercontig_1.1	1	5895957	91.4788	conserved	Supercontig_1.1	1	2348403	39.8307	conserved	1390	109242	1.85283	5895957	2140	3156489	0.535365	PF07522.9|PF12706.2	PF07522.9,DRMBL,110,1.60E-32, | PF12706.2,Lactamase_B_2,194,7.10E-12,	48.7533
FOVG_00759	Supercontig_1.1	core	2012817	2013320	-	FOVG_00759T0	FOVG_00759T0	168	0	0	0	o	N	Supercontig_1.1	1	5895957	91.4788	conserved	Supercontig_1.1	1	2348403	39.8307	conserved	1390	109242	1.85283	5895957	2140	3156489	0.535365			48.7533
FOVG_00760	Supercontig_1.1	core	2014078	2016594	+	FOVG_00760T0	FOVG_00760T0	839	0.04	0	0	o	N	Supercontig_1.1	1	5895957	91.4788	conserved	Supercontig_1.1	1	2348403	39.8307	conserved	1390	109242	1.85283	5895957	2140	3156489	0.535365	PF00069.20|PF07714.12	PF00069.20,Pkinase,260,5.60E-57, | PF07714.12,Pkinase_Tyr,259,9.00E-40,	48.7533
FOVG_00761	Supercontig_1.1	core	2016789	2019855	-	FOVG_00761T0	FOVG_00761T0	988	22.22	0	0	o	N	Supercontig_1.1	1	5895957	91.4788	conserved	Supercontig_1.1	1	2348403	39.8307	conserved	1390	109242	1.85283	5895957	2140	3156489	0.535365	PF10193.4	PF10193.4,Telomere_reg-2,114,2.60E-36,	48.7533
FOVG_00762	Supercontig_1.1	core	2020185	2021716	+	FOVG_00762T0	FOVG_00762T0	435	0.17	0.12	0	o	N	Supercontig_1.1	1	5895957	91.4788	conserved	Supercontig_1.1	1	2348403	39.8307	conserved	1390	109242	1.85283	5895957	2140	3156489	0.535365	PF08825.5|PF00899.16|PF02134.16|PF10585.4	PF08825.5,E2_bind,84,9.20E-31, | PF00899.16,ThiF,136,4.40E-40, | PF02134.16,UBACT,67,7.50E-25, | PF10585.4,UBA_e1_thiolCys,45,2.80E-15,	48.7533
FOVG_00763	Supercontig_1.1	core	2021991	2023721	-	FOVG_00763T0	FOVG_00763T0	559	0.57	0	0	o	N	Supercontig_1.1	1	5895957	91.4788	conserved	Supercontig_1.1	1	2348403	39.8307	conserved	1390	109242	1.85283	5895957	2140	3156489	0.535365	PF01000.21|PF01193.19	PF01000.21,RNA_pol_A_bac,112,5.90E-25, | PF01193.19,RNA_pol_L,66,1.70E-14,	48.7533
FOVG_00764	Supercontig_1.1	core	2024408	2024636	+	FOVG_00764T0	FOVG_00764T0	58	0	0	0	o	N	Supercontig_1.1	1	5895957	91.4788	conserved	Supercontig_1.1	1	2348403	39.8307	conserved	1390	109242	1.85283	5895957	2140	3156489	0.535365			48.7533
FOVG_00765	Supercontig_1.1	core	2025012	2029660	-	FOVG_00765T0	FOVG_00765T0	1499	0.02	0.02	0	o	N	Supercontig_1.1	1	5895957	91.4788	conserved	Supercontig_1.1	1	2348403	39.8307	conserved	1390	109242	1.85283	5895957	2140	3156489	0.535365			48.7533
FOVG_00766	Supercontig_1.1	core	2030315	2031222	+	FOVG_00766T0	FOVG_00766T0	270	0.47	0.29	0	o	N	Supercontig_1.1	1	5895957	91.4788	conserved	Supercontig_1.1	1	2348403	39.8307	conserved	1390	109242	1.85283	5895957	2140	3156489	0.535365	PF00227.21|PF12465.3	PF00227.21,Proteasome,190,1.00E-46, | PF12465.3,Pr_beta_C,38,2.30E-12,	48.7533
FOVG_00767	Supercontig_1.1	core	2031829	2034148	-	FOVG_00767T0	FOVG_00767T0	735	0.01	0	0	o	N	Supercontig_1.1	1	5895957	91.4788	conserved	Supercontig_1.1	1	2348403	39.8307	conserved	1390	109242	1.85283	5895957	2140	3156489	0.535365	PF08238.7|PF08238.7|PF08238.7	PF08238.7,Sel1,39,2.70E-13, | PF08238.7,Sel1,39,2.70E-13, | PF08238.7,Sel1,39,2.70E-13,	48.7533
FOVG_00768	Supercontig_1.1	core	2034633	2034743	+	FOVG_00768T0	FOVG_00768T0	37	6.38	6.38	0	i	N	Supercontig_1.1	1	5895957	91.4788	conserved	Supercontig_1.1	1	2348403	39.8307	conserved	1390	109242	1.85283	5895957	2140	3156489	0.535365			48.7533
FOVG_00769	Supercontig_1.1	core	2038431	2039873	-	FOVG_00769T0	FOVG_00769T0	439	42.93	20.93	2	i25-47o398-420i	N	Supercontig_1.1	1	5895957	91.4788	conserved	Supercontig_1.1	1	2348403	39.8307	conserved	1390	109242	1.85283	5895957	2140	3156489	0.535365	PF07970.7|PF07970.7|PF13850.1	PF07970.7,COPIIcoated_ERV,222,1.00E-69, | PF07970.7,COPIIcoated_ERV,222,1.00E-69, | PF13850.1,ERGIC_N,96,2.40E-34,	48.7533
FOVG_00770	Supercontig_1.1	core	2040588	2041583	+	FOVG_00770T0	FOVG_00770T0	293	0.05	0	0	o	N	Supercontig_1.1	1	5895957	91.4788	conserved	Supercontig_1.1	1	2348403	39.8307	conserved	1390	109242	1.85283	5895957	2140	3156489	0.535365	PF14327.1|PF14304.1|PF00076.17|PF13893.1|PF14259.1	PF14327.1,CSTF2_hinge,84,6.70E-31, | PF14304.1,CSTF_C,46,1.30E-06, | PF00076.17,RRM_1,70,2.00E-21, | PF13893.1,RRM_5,56,3.60E-07, | PF14259.1,RRM_6,70,4.70E-18,	48.7533
FOVG_00771	Supercontig_1.1	core	2042567	2045170	-	FOVG_00771T0	FOVG_00771T0	833	38.72	0	1	o807-826i	N	Supercontig_1.1	1	5895957	91.4788	conserved	Supercontig_1.1	1	2348403	39.8307	conserved	1390	109242	1.85283	5895957	2140	3156489	0.535365	PF01544.13	PF01544.13,CorA,292,2.70E-41,	48.7533
FOVG_00773	Supercontig_1.1	core	2046551	2048316	-	FOVG_00773T0	FOVG_00773T0	549	7.68	0	0	o	N	Supercontig_1.1	1	5895957	91.4788	conserved	Supercontig_1.1	1	2348403	39.8307	conserved	1390	109242	1.85283	5895957	2140	3156489	0.535365	PF03914.12	PF03914.12,CBF,164,7.20E-47,	48.7533
FOVG_00774	Supercontig_1.1	core	2048507	2049596	+	FOVG_00774T0	FOVG_00774T0	295	2.84	0	0	o	N	Supercontig_1.1	1	5895957	91.4788	conserved	Supercontig_1.1	1	2348403	39.8307	conserved	1390	109242	1.85283	5895957	2140	3156489	0.535365	PF05405.9	PF05405.9,Mt_ATP-synt_B,163,2.80E-52,	48.7533
FOVG_00775	Supercontig_1.1	core	2050218	2052343	-	FOVG_00775T0	FOVG_00775T0	671	30.57	0	1	o512-529i	N	Supercontig_1.1	1	5895957	91.4788	conserved	Supercontig_1.1	1	2348403	39.8307	conserved	1390	109242	1.85283	5895957	2140	3156489	0.535365	PF12949.2|PF09402.5	PF12949.2,HeH,35,8.30E-16, | PF09402.5,MSC,334,1.90E-97,	48.7533
FOVG_00776	Supercontig_1.1	core	2052980	2054488	+	FOVG_00776T0	FOVG_00776T0	487	0.92	0.91	0	o	N	Supercontig_1.1	1	5895957	91.4788	conserved	Supercontig_1.1	1	2348403	39.8307	conserved	1390	109242	1.85283	5895957	2140	3156489	0.535365	PF01494.14	PF01494.14,FAD_binding_3,356,1.30E-25,	48.7533
FOVG_00777	Supercontig_1.1	core	2054745	2056249	-	FOVG_00777T0	FOVG_00777T0	468	0.27	0	0	o	N	Supercontig_1.1	1	5895957	91.4788	conserved	Supercontig_1.1	1	2348403	39.8307	conserved	1390	109242	1.85283	5895957	2140	3156489	0.535365	PF00346.14	PF00346.14,Complex1_49kDa,272,2.80E-133,	48.7533
FOVG_00778	Supercontig_1.1	core	2057151	2057765	-	FOVG_00778T0	FOVG_00778T0	205	0.01	0	0	o	N	Supercontig_1.1	1	5895957	91.4788	conserved	Supercontig_1.1	1	2348403	39.8307	conserved	1390	109242	1.85283	5895957	2140	3156489	0.535365	PF00583.19|PF13302.1|PF13420.1	PF00583.19,Acetyltransf_1,83,5.80E-06, | PF13302.1,Acetyltransf_3,142,3.40E-29, | PF13420.1,Acetyltransf_4,155,3.90E-05,	48.7533
FOVG_00779	Supercontig_1.1	core	2058758	2059624	-	FOVG_00779T0	FOVG_00779T0	289	89.44	0	3	i167-189o224-246i253-270o	N	Supercontig_1.1	1	5895957	91.4788	conserved	Supercontig_1.1	1	2348403	39.8307	conserved	1390	109242	1.85283	5895957	2140	3156489	0.535365			48.7533
FOVG_00780	Supercontig_1.1	core	2060072	2062007	-	FOVG_00780T0	FOVG_00780T0	458	0	0	0	o	N	Supercontig_1.1	1	5895957	91.4788	conserved	Supercontig_1.1	1	2348403	39.8307	conserved	1390	109242	1.85283	5895957	2140	3156489	0.535365	PF00172.13	PF00172.13,Zn_clus,40,3.50E-08,	48.7533
FOVG_00781	Supercontig_1.1	core	2062032	2062262	+	FOVG_00781T0	FOVG_00781T0	77	0	0	0	i	N	Supercontig_1.1	1	5895957	91.4788	conserved	Supercontig_1.1	1	2348403	39.8307	conserved	1390	109242	1.85283	5895957	2140	3156489	0.535365			48.7533
FOVG_00782	Supercontig_1.1	core	2065598	2067004	-	FOVG_00782T0	FOVG_00782T0	454	20.09	20.09	1	i12-31o	N	Supercontig_1.1	1	5895957	91.4788	conserved	Supercontig_1.1	1	2348403	39.8307	conserved	1390	109242	1.85283	5895957	2140	3156489	0.535365	PF00024.21	PF00024.21,PAN_1,79,3.10E-05,	48.7533
FOVG_00783	Supercontig_1.1	core	2067941	2069803	-	FOVG_00783T0	FOVG_00783T0	621	22.19	21.47	1	i7-26o	N	Supercontig_1.1	1	5895957	91.4788	conserved	Supercontig_1.1	1	2348403	39.8307	conserved	1390	109242	1.85283	5895957	2140	3156489	0.535365	PF00443.24|PF00443.24|PF13423.1	PF00443.24,UCH,269,9.40E-44, | PF00443.24,UCH,269,9.40E-44, | PF13423.1,UCH_1,295,1.50E-12,	48.7533
FOVG_00784	Supercontig_1.1	core	2070778	2071770	-	FOVG_00784T0	FOVG_00784T0	331	0.05	0.04	0	o	N	Supercontig_1.1	1	5895957	91.4788	conserved	Supercontig_1.1	1	2348403	39.8307	conserved	1390	109242	1.85283	5895957	2140	3156489	0.535365			48.7533
FOVG_00785	Supercontig_1.1	core	2072244	2072867	+	FOVG_00785T0	FOVG_00785T0	191	0	0	0	o	N	Supercontig_1.1	1	5895957	91.4788	conserved	Supercontig_1.1	1	2348403	39.8307	conserved	1390	109242	1.85283	5895957	2140	3156489	0.535365			48.7533
FOVG_00786	Supercontig_1.1	core	2072867	2073430	+	FOVG_00786T0	FOVG_00786T0	188	0	0	0	o	N	Supercontig_1.1	1	5895957	91.4788	conserved	Supercontig_1.1	1	2348403	39.8307	conserved	1390	109242	1.85283	5895957	2140	3156489	0.535365			48.7533
FOVG_00787	Supercontig_1.1	core	2074186	2078635	-	FOVG_00787T0	FOVG_00787T0	1432	0.01	0	0	o	N	Supercontig_1.1	1	5895957	91.4788	conserved	Supercontig_1.1	1	2348403	39.8307	conserved	1390	109242	1.85283	5895957	2140	3156489	0.535365	PF10377.4	PF10377.4,ATG11,129,9.10E-42,	48.7533
FOVG_00788	Supercontig_1.1	core	2079012	2079806	+	FOVG_00788T0	FOVG_00788T0	232	0.05	0	0	o	N	Supercontig_1.1	1	5895957	91.4788	conserved	Supercontig_1.1	1	2348403	39.8307	conserved	1390	109242	1.85283	5895957	2140	3156489	0.535365	PF05837.7	PF05837.7,CENP-H,106,2.50E-22,	48.7533
FOVG_00789	Supercontig_1.1	core	2084417	2084875	+	FOVG_00789T0	FOVG_00789T0	102	0	0	0	o	N	Supercontig_1.1	1	5895957	91.4788	conserved	Supercontig_1.1	1	2348403	39.8307	conserved	1390	109242	1.85283	5895957	2140	3156489	0.535365	PF00505.14|PF09011.5	PF00505.14,HMG_box,69,7.40E-25, | PF09011.5,HMG_box_2,73,4.00E-19,	48.7533
FOVG_00790	Supercontig_1.1	core	2087206	2089206	+	FOVG_00790T0	FOVG_00790T0	506	0.1	0	0	o	N	Supercontig_1.1	1	5895957	91.4788	conserved	Supercontig_1.1	1	2348403	39.8307	conserved	1390	109242	1.85283	5895957	2140	3156489	0.535365			48.7533
FOVG_00791	Supercontig_1.1	core	2089615	2091455	-	FOVG_00791T0	FOVG_00791T0	560	0.13	0.03	0	o	N	Supercontig_1.1	1	5895957	91.4788	conserved	Supercontig_1.1	1	2348403	39.8307	conserved	1390	109242	1.85283	5895957	2140	3156489	0.535365	PF02878.11|PF02879.11|PF02880.11|PF00408.15	PF02878.11,PGM_PMM_I,138,2.00E-29, | PF02879.11,PGM_PMM_II,104,1.90E-15, | PF02880.11,PGM_PMM_III,113,5.00E-25, | PF00408.15,PGM_PMM_IV,73,9.10E-08,	48.7533
FOVG_00792	Supercontig_1.1	core	2092213	2092903	-	FOVG_00792T0	FOVG_00792T0	214	0	0	0	o	N	Supercontig_1.1	1	5895957	91.4788	conserved	Supercontig_1.1	1	2348403	39.8307	conserved	1390	109242	1.85283	5895957	2140	3156489	0.535365	PF00929.19	PF00929.19,RNase_T,164,9.70E-23,	48.7533
FOVG_00793	Supercontig_1.1	core	2093408	2095113	+	FOVG_00793T0	FOVG_00793T0	541	0.01	0	0	o	N	Supercontig_1.1	1	5895957	91.4788	conserved	Supercontig_1.1	1	2348403	39.8307	conserved	1390	109242	1.85283	5895957	2140	3156489	0.535365	PF01408.17	PF01408.17,GFO_IDH_MocA,120,1.80E-10,	48.7533
FOVG_00794	Supercontig_1.1	core	2095441	2096862	-	FOVG_00794T0	FOVG_00794T0	416	23.54	0.62	1	o236-258i	Y	Supercontig_1.1	1	5895957	91.4788	conserved	Supercontig_1.1	1	2348403	39.8307	conserved	1390	109242	1.85283	5895957	2140	3156489	0.535365			48.7533
FOVG_00795	Supercontig_1.1	core	2100023	2100424	-	FOVG_00795T0	FOVG_00795T0	134	0.27	0.02	0	o	N	Supercontig_1.1	1	5895957	91.4788	conserved	Supercontig_1.1	1	2348403	39.8307	conserved	1390	109242	1.85283	5895957	2140	3156489	0.535365			48.7533
FOVG_00796	Supercontig_1.1	core	2102311	2103573	-	FOVG_00796T0	FOVG_00796T0	421	0.05	0	0	o	N	Supercontig_1.1	1	5895957	91.4788	conserved	Supercontig_1.1	1	2348403	39.8307	conserved	1390	109242	1.85283	5895957	2140	3156489	0.535365			48.7533
FOVG_00797	Supercontig_1.1	core	2100990	2101136	+	FOVG_00797T0	FOVG_00797T0	49	0	0	0	o	N	Supercontig_1.1	1	5895957	91.4788	conserved	Supercontig_1.1	1	2348403	39.8307	conserved	1390	109242	1.85283	5895957	2140	3156489	0.535365			48.7533
FOVG_00798	Supercontig_1.1	core	2101576	2102124	+	FOVG_00798T0	FOVG_00798T0	183	0	0	0	o	N	Supercontig_1.1	1	5895957	91.4788	conserved	Supercontig_1.1	1	2348403	39.8307	conserved	1390	109242	1.85283	5895957	2140	3156489	0.535365	PF07883.6	PF07883.6,Cupin_2,71,9.20E-07,	48.7533
FOVG_00799	Supercontig_1.1	core	2105031	2105354	-	FOVG_00799T0	FOVG_00799T0	108	0.01	0	0	i	N	Supercontig_1.1	1	5895957	91.4788	conserved	Supercontig_1.1	1	2348403	39.8307	conserved	1390	109242	1.85283	5895957	2140	3156489	0.535365			48.7533
FOVG_00800	Supercontig_1.1	core	2108963	2109661	+	FOVG_00800T0	FOVG_00800T0	165	5.56	5.45	0	o	N	Supercontig_1.1	1	5895957	91.4788	conserved	Supercontig_1.1	1	2348403	39.8307	conserved	1390	109242	1.85283	5895957	2140	3156489	0.535365			48.7533
FOVG_00801	Supercontig_1.1	core	2110034	2110403	+	FOVG_00801T0	FOVG_00801T0	107	0	0	0	o	N	Supercontig_1.1	1	5895957	91.4788	conserved	Supercontig_1.1	1	2348403	39.8307	conserved	1390	109242	1.85283	5895957	2140	3156489	0.535365			48.7533
FOVG_00802	Supercontig_1.1	core	2111203	2112140	-	FOVG_00802T0	FOVG_00802T0	237	0.02	0	0	o	N	Supercontig_1.1	1	5895957	91.4788	conserved	Supercontig_1.1	1	2348403	39.8307	conserved	1390	109242	1.85283	5895957	2140	3156489	0.535365	PF00203.16	PF00203.16,Ribosomal_S19,81,5.00E-33,	48.7533
FOVG_00803	Supercontig_1.1	core	2110482	2110835	+	FOVG_00803T0	FOVG_00803T0	118	0.01	0.01	0	o	N	Supercontig_1.1	1	5895957	91.4788	conserved	Supercontig_1.1	1	2348403	39.8307	conserved	1390	109242	1.85283	5895957	2140	3156489	0.535365	PF00856.23	PF00856.23,SET,162,1.00E-05,	48.7533
FOVG_00804	Supercontig_1.1	core	2113525	2114049	+	FOVG_00804T0	FOVG_00804T0	175	34.25	5.04	1	i56-78o	N	Supercontig_1.1	1	5895957	91.4788	conserved	Supercontig_1.1	1	2348403	39.8307	conserved	1390	109242	1.85283	5895957	2140	3156489	0.535365			48.7533
FOVG_00805	Supercontig_1.1	core	2114181	2115347	+	FOVG_00805T0	FOVG_00805T0	373	23.9	0.01	1	o238-260i	N	Supercontig_1.1	1	5895957	91.4788	conserved	Supercontig_1.1	1	2348403	39.8307	conserved	1390	109242	1.85283	5895957	2140	3156489	0.535365			48.7533
FOVG_00806	Supercontig_1.1	core	2116843	2118488	+	FOVG_00806T0	FOVG_00806T0	519	0.04	0.03	0	o	N	Supercontig_1.1	1	5895957	91.4788	conserved	Supercontig_1.1	1	2348403	39.8307	conserved	1390	109242	1.85283	5895957	2140	3156489	0.535365	PF01425.16	PF01425.16,Amidase,441,9.20E-79,	48.7533
FOVG_00807	Supercontig_1.1	core	2119218	2120202	+	FOVG_00807T0	FOVG_00807T0	204	0.03	0	0	o	N	Supercontig_1.1	1	5895957	91.4788	conserved	Supercontig_1.1	1	2348403	39.8307	conserved	1390	109242	1.85283	5895957	2140	3156489	0.535365	PF00202.16	PF00202.16,Aminotran_3,339,1.10E-15,	48.7533
FOVG_00808	Supercontig_1.1	core	2121385	2123025	-	FOVG_00808T0	FOVG_00808T0	463	0.16	0.1	0	o	N	Supercontig_1.1	1	5895957	91.4788	conserved	Supercontig_1.1	1	2348403	39.8307	conserved	1390	109242	1.85283	5895957	2140	3156489	0.535365	PF01266.19	PF01266.19,DAO,358,7.50E-45,	48.7533
FOVG_00809	Supercontig_1.1	core	2123631	2123948	+	FOVG_00809T0	FOVG_00809T0	76	22.21	13.06	1	o47-69i	N	Supercontig_1.1	1	5895957	91.4788	conserved	Supercontig_1.1	1	2348403	39.8307	conserved	1390	109242	1.85283	5895957	2140	3156489	0.535365			48.7533
FOVG_00810	Supercontig_1.1	core	2124103	2125381	+	FOVG_00810T0	FOVG_00810T0	375	208.42	33.71	10	o10-32i39-61o65-84i91-113o145-167i180-202o229-251i281-303o307-329i350-372o	N	Supercontig_1.1	1	5895957	91.4788	conserved	Supercontig_1.1	1	2348403	39.8307	conserved	1390	109242	1.85283	5895957	2140	3156489	0.535365	PF13520.1	PF13520.1,AA_permease_2,426,1.20E-20,	48.7533
FOVG_00811	Supercontig_1.1	core	2127483	2129192	+	FOVG_00811T0	FOVG_00811T0	453	0.82	0	0	o	N	Supercontig_1.1	1	5895957	91.4788	conserved	Supercontig_1.1	1	2348403	39.8307	conserved	1390	109242	1.85283	5895957	2140	3156489	0.535365	PF00091.20|PF03953.12	PF00091.20,Tubulin,216,4.90E-64, | PF03953.12,Tubulin_C,126,1.60E-43,	48.7533
FOVG_00812	Supercontig_1.1	core	2129983	2131908	-	FOVG_00812T0	FOVG_00812T0	606	0	0	0	o	N	Supercontig_1.1	1	5895957	91.4788	conserved	Supercontig_1.1	1	2348403	39.8307	conserved	1390	109242	1.85283	5895957	2140	3156489	0.535365	PF00076.17|PF13893.1|PF14259.1	PF00076.17,RRM_1,70,2.20E-14, | PF13893.1,RRM_5,56,2.20E-12, | PF14259.1,RRM_6,70,1.80E-08,	48.7533
FOVG_00813	Supercontig_1.1	core	2132495	2134548	+	FOVG_00813T0	FOVG_00813T0	634	0	0	0	o	N	Supercontig_1.1	1	5895957	91.4788	conserved	Supercontig_1.1	1	2348403	39.8307	conserved	1390	109242	1.85283	5895957	2140	3156489	0.535365	PF08598.6	PF08598.6,Sds3,205,2.80E-18,	48.7533
FOVG_00814	Supercontig_1.1	core	2135047	2135381	-	FOVG_00814T0	FOVG_00814T0	74	21.5	21.5	1	i28-50o	N	Supercontig_1.1	1	5895957	91.4788	conserved	Supercontig_1.1	1	2348403	39.8307	conserved	1390	109242	1.85283	5895957	2140	3156489	0.535365	PF09813.4	PF09813.4,Coiled-coil_56,100,2.30E-05,	48.7533
FOVG_00815	Supercontig_1.1	core	2135990	2138351	+	FOVG_00815T0	FOVG_00815T0	716	0.2	0.15	0	o	N	Supercontig_1.1	1	5895957	91.4788	conserved	Supercontig_1.1	1	2348403	39.8307	conserved	1390	109242	1.85283	5895957	2140	3156489	0.535365	PF11935.3	PF11935.3,DUF3453,239,6.10E-68,	48.7533
FOVG_00816	Supercontig_1.1	core	2139654	2141241	+	FOVG_00816T0	FOVG_00816T0	414	0	0	0	o	N	Supercontig_1.1	1	5895957	91.4788	conserved	Supercontig_1.1	1	2348403	39.8307	conserved	1390	109242	1.85283	5895957	2140	3156489	0.535365			48.7533
FOVG_00817	Supercontig_1.1	core	2142672	2145847	+	FOVG_00817T0	FOVG_00817T0	1006	0.07	0.07	0	o	N	Supercontig_1.1	1	5895957	91.4788	conserved	Supercontig_1.1	1	2348403	39.8307	conserved	1390	109242	1.85283	5895957	2140	3156489	0.535365			48.7533
FOVG_00818	Supercontig_1.1	core	2147645	2150336	-	FOVG_00818T0	FOVG_00818T0	704	1.89	0	0	o	N	Supercontig_1.1	1	5895957	91.4788	conserved	Supercontig_1.1	1	2348403	39.8307	conserved	1390	109242	1.85283	5895957	2140	3156489	0.535365	PF04082.13|PF00172.13	PF04082.13,Fungal_trans,260,4.90E-08, | PF00172.13,Zn_clus,40,3.80E-08,	48.7533
FOVG_00819	Supercontig_1.1	core	2154675	2156658	+	FOVG_00819T0	FOVG_00819T0	572	251.92	0	12	i70-92o107-129i136-153o168-190i197-216o226-245i358-380o390-412i433-455o465-487i500-522o532-554i	N	Supercontig_1.1	1	5895957	91.4788	conserved	Supercontig_1.1	1	2348403	39.8307	conserved	1390	109242	1.85283	5895957	2140	3156489	0.535365	PF07690.11|PF00083.19	PF07690.11,MFS_1,352,3.00E-32, | PF00083.19,Sugar_tr,451,1.50E-07,	48.7533
FOVG_00820	Supercontig_1.1	core	2156993	2158453	-	FOVG_00820T0	FOVG_00820T0	470	24.62	0.57	1	o427-449i	Y	Supercontig_1.1	1	5895957	91.4788	conserved	Supercontig_1.1	1	2348403	39.8307	conserved	1390	109242	1.85283	5895957	2140	3156489	0.535365	PF00328.17	PF00328.17,His_Phos_2,347,1.30E-08,	48.7533
FOVG_00821	Supercontig_1.1	core	2159797	2160887	-	FOVG_00821T0	FOVG_00821T0	307	0.4	0.3	0	o	N	Supercontig_1.1	1	5895957	91.4788	conserved	Supercontig_1.1	1	2348403	39.8307	conserved	1390	109242	1.85283	5895957	2140	3156489	0.535365	PF00106.20|PF13561.1|PF08659.5	PF00106.20,adh_short,167,2.50E-21, | PF13561.1,adh_short_C2,241,6.90E-21, | PF08659.5,KR,181,1.10E-10,	48.7533
FOVG_00822	Supercontig_1.1	core	2165239	2165467	+	FOVG_00822T0	FOVG_00822T0	39	0.1	0.1	0	o	N	Supercontig_1.1	1	5895957	91.4788	conserved	Supercontig_1.1	1	2348403	39.8307	conserved	1390	109242	1.85283	5895957	2140	3156489	0.535365			48.7533
FOVG_00823	Supercontig_1.1	core	2166712	2166810	+	FOVG_00823T0	FOVG_00823T0	33	0.01	0.01	0	i	N	Supercontig_1.1	1	5895957	91.4788	conserved	Supercontig_1.1	1	2348403	39.8307	conserved	1390	109242	1.85283	5895957	2140	3156489	0.535365			48.7533
FOVG_00824	Supercontig_1.1	core	2169148	2173219	+	FOVG_00824T0	FOVG_00824T0	1340	0	0	0	o	N	Supercontig_1.1	1	5895957	91.4788	conserved	Supercontig_1.1	1	2348403	39.8307	conserved	1390	109242	1.85283	5895957	2140	3156489	0.535365	PF14531.1|PF00069.20|PF07714.12	PF14531.1,Kinase-like,289,1.80E-06, | PF00069.20,Pkinase,260,1.90E-67, | PF07714.12,Pkinase_Tyr,259,3.70E-36,	48.7533
FOVG_00825	Supercontig_1.1	core	2173841	2174482	+	FOVG_00825T0	FOVG_00825T0	166	0	0	0	o	N	Supercontig_1.1	1	5895957	91.4788	conserved	Supercontig_1.1	1	2348403	39.8307	conserved	1390	109242	1.85283	5895957	2140	3156489	0.535365	PF00383.17|PF08211.6	PF00383.17,dCMP_cyt_deam_1,102,9.90E-16, | PF08211.6,dCMP_cyt_deam_2,124,1.90E-09,	48.7533
FOVG_00826	Supercontig_1.1	core	2176461	2176853	-	FOVG_00826T0	FOVG_00826T0	131	1.84	1.84	0	o	N	Supercontig_1.1	1	5895957	91.4788	conserved	Supercontig_1.1	1	2348403	39.8307	conserved	1390	109242	1.85283	5895957	2140	3156489	0.535365			48.7533
FOVG_00827	Supercontig_1.1	core	2178167	2179216	+	FOVG_00827T0	FOVG_00827T0	350	0	0	0	o	N	Supercontig_1.1	1	5895957	91.4788	conserved	Supercontig_1.1	1	2348403	39.8307	conserved	1390	109242	1.85283	5895957	2140	3156489	0.535365			48.7533
FOVG_00828	Supercontig_1.1	core	2180343	2182029	+	FOVG_00828T0	FOVG_00828T0	546	1.2	1.2	0	o	Y	Supercontig_1.1	1	5895957	91.4788	conserved	Supercontig_1.1	1	2348403	39.8307	conserved	1390	109242	1.85283	5895957	2140	3156489	0.535365			48.7533
FOVG_00829	Supercontig_1.1	core	2182673	2184155	-	FOVG_00829T0	FOVG_00829T0	478	0.03	0	0	o	N	Supercontig_1.1	1	5895957	91.4788	conserved	Supercontig_1.1	1	2348403	39.8307	conserved	1390	109242	1.85283	5895957	2140	3156489	0.535365			48.7533
FOVG_00830	Supercontig_1.1	core	2184851	2187054	+	FOVG_00830T0	FOVG_00830T0	585	0.59	0.53	0	o	N	Supercontig_1.1	1	5895957	91.4788	conserved	Supercontig_1.1	1	2348403	39.8307	conserved	1390	109242	1.85283	5895957	2140	3156489	0.535365	PF00012.15	PF00012.15,HSP70,602,3.20E-07,	48.7533
FOVG_00831	Supercontig_1.1	core	2187316	2188835	-	FOVG_00831T0	FOVG_00831T0	490	0.01	0	0	o	N	Supercontig_1.1	1	5895957	91.4788	conserved	Supercontig_1.1	1	2348403	39.8307	conserved	1390	109242	1.85283	5895957	2140	3156489	0.535365	PF08662.6|PF00400.27|PF00400.27|PF00400.27|PF00400.27|PF00400.27|PF00400.27|PF00400.27	PF08662.6,eIF2A,194,6.70E-08, | PF00400.27,WD40,39,1.40E-61, | PF00400.27,WD40,39,1.40E-61, | PF00400.27,WD40,39,1.40E-61, | PF00400.27,WD40,39,1.40E-61, | PF00400.27,WD40,39,1.40E-61, | PF00400.27,WD40,39,1.40E-61, | PF00400.27,WD40,39,1.40E-61,	48.7533
FOVG_00832	Supercontig_1.1	core	2191137	2191232	+	FOVG_00832T0	FOVG_00832T0	32	0	0	0	i	N	Supercontig_1.1	1	5895957	91.4788	conserved	Supercontig_1.1	1	2348403	39.8307	conserved	1390	109242	1.85283	5895957	2140	3156489	0.535365			48.7533
FOVG_00833	Supercontig_1.1	core	2193991	2194833	+	FOVG_00833T0	FOVG_00833T0	262	3.25	0.15	0	o	Y	Supercontig_1.1	1	5895957	91.4788	conserved	Supercontig_1.1	1	2348403	39.8307	conserved	1390	109242	1.85283	5895957	2140	3156489	0.535365	PF10342.4	PF10342.4,GPI-anchored,93,1.20E-19,	48.7533
FOVG_00834	Supercontig_1.1	core	2196606	2198279	-	FOVG_00834T0	FOVG_00834T0	513	253.06	21.21	12	i36-53o68-90i103-125o129-151i163-182o197-219i316-338o353-375i388-405o420-442i449-471o481-503i	N	Supercontig_1.1	1	5895957	91.4788	conserved	Supercontig_1.1	1	2348403	39.8307	conserved	1390	109242	1.85283	5895957	2140	3156489	0.535365	PF07690.11	PF07690.11,MFS_1,352,9.30E-28,	48.7533
FOVG_00835	Supercontig_1.1	core	2199063	2199366	+	FOVG_00835T0	FOVG_00835T0	99	0	0	0	i	N	Supercontig_1.1	1	5895957	91.4788	conserved	Supercontig_1.1	1	2348403	39.8307	conserved	1390	109242	1.85283	5895957	2140	3156489	0.535365			48.7533
FOVG_00836	Supercontig_1.1	core	2200974	2202169	+	FOVG_00836T0	FOVG_00836T0	354	0.37	0.01	0	o	N	Supercontig_1.1	1	5895957	91.4788	conserved	Supercontig_1.1	1	2348403	39.8307	conserved	1390	109242	1.85283	5895957	2140	3156489	0.535365	PF00763.18|PF02882.14	PF00763.18,THF_DHG_CYH,117,1.50E-18, | PF02882.14,THF_DHG_CYH_C,161,9.90E-14,	48.7533
FOVG_00837	Supercontig_1.1	core	2204291	2207043	+	FOVG_00837T0	FOVG_00837T0	899	0.01	0	0	o	N	Supercontig_1.1	1	5895957	91.4788	conserved	Supercontig_1.1	1	2348403	39.8307	conserved	1390	109242	1.85283	5895957	2140	3156489	0.535365			48.7533
FOVG_00838	Supercontig_1.1	core	2207962	2208498	+	FOVG_00838T0	FOVG_00838T0	179	44.38	0.01	2	i75-97o107-129i	N	Supercontig_1.1	1	5895957	91.4788	conserved	Supercontig_1.1	1	2348403	39.8307	conserved	1390	109242	1.85283	5895957	2140	3156489	0.535365			48.7533
FOVG_00839	Supercontig_1.1	core	2208870	2209926	-	FOVG_00839T0	FOVG_00839T0	300	0.98	0.58	0	o	N	Supercontig_1.1	1	5895957	91.4788	conserved	Supercontig_1.1	1	2348403	39.8307	conserved	1390	109242	1.85283	5895957	2140	3156489	0.535365	PF03029.12	PF03029.12,ATP_bind_1,238,3.10E-71,	48.7533
FOVG_00840	Supercontig_1.1	core	2216505	2217068	-	FOVG_00840T0	FOVG_00840T0	188	0	0	0	o	N	Supercontig_1.1	1	5895957	91.4788	conserved	Supercontig_1.1	1	2348403	39.8307	conserved	1390	109242	1.85283	5895957	2140	3156489	0.535365			48.7533
FOVG_00841	Supercontig_1.1	core	2211766	2213154	+	FOVG_00841T0	FOVG_00841T0	403	0.02	0	0	o	N	Supercontig_1.1	1	5895957	91.4788	conserved	Supercontig_1.1	1	2348403	39.8307	conserved	1390	109242	1.85283	5895957	2140	3156489	0.535365	PF02773.11|PF02772.11|PF00438.15	PF02773.11,S-AdoMet_synt_C,138,1.60E-74, | PF02772.11,S-AdoMet_synt_M,120,4.10E-47, | PF00438.15,S-AdoMet_synt_N,100,1.30E-42,	48.7533
FOVG_00842	Supercontig_1.1	core	2215230	2215364	+	FOVG_00842T0	FOVG_00842T0	45	0	0	0	i	N	Supercontig_1.1	1	5895957	91.4788	conserved	Supercontig_1.1	1	2348403	39.8307	conserved	1390	109242	1.85283	5895957	2140	3156489	0.535365			48.7533
FOVG_00843	Supercontig_1.1	core	2219137	2219754	+	FOVG_00843T0	FOVG_00843T0	206	0	0	0	o	N	Supercontig_1.1	1	5895957	91.4788	conserved	Supercontig_1.1	1	2348403	39.8307	conserved	1390	109242	1.85283	5895957	2140	3156489	0.535365			48.7533
FOVG_00844	Supercontig_1.1	core	2221643	2223055	+	FOVG_00844T0	FOVG_00844T0	471	0.14	0	0	o	N	Supercontig_1.1	1	5895957	91.4788	conserved	Supercontig_1.1	1	2348403	39.8307	conserved	1390	109242	1.85283	5895957	2140	3156489	0.535365	PF00388.14	PF00388.14,PI-PLC-X,146,3.50E-14,	48.7533
FOVG_00845	Supercontig_1.1	core	2224616	2226106	+	FOVG_00845T0	FOVG_00845T0	497	0.03	0.02	0	o	N	Supercontig_1.1	1	5895957	91.4788	conserved	Supercontig_1.1	1	2348403	39.8307	conserved	1390	109242	1.85283	5895957	2140	3156489	0.535365			48.7533
FOVG_00846	Supercontig_1.1	core	2227216	2229061	+	FOVG_00846T0	FOVG_00846T0	573	0.03	0.03	0	o	N	Supercontig_1.1	1	5895957	91.4788	conserved	Supercontig_1.1	1	2348403	39.8307	conserved	1390	109242	1.85283	5895957	2140	3156489	0.535365	PF01302.20|PF00560.28	PF01302.20,CAP_GLY,69,2.50E-19, | PF00560.28,LRR_1,22,1.20E-07,	48.7533
FOVG_00847	Supercontig_1.1	core	2229446	2230393	+	FOVG_00847T0	FOVG_00847T0	316	0	0	0	o	N	Supercontig_1.1	1	5895957	91.4788	conserved	Supercontig_1.1	1	2348403	39.8307	conserved	1390	109242	1.85283	5895957	2140	3156489	0.535365			48.7533
FOVG_00848	Supercontig_1.1	core	2230940	2232028	+	FOVG_00848T0	FOVG_00848T0	329	0.02	0.02	0	o	N	Supercontig_1.1	1	5895957	91.4788	conserved	Supercontig_1.1	1	2348403	39.8307	conserved	1390	109242	1.85283	5895957	2140	3156489	0.535365	PF00248.16	PF00248.16,Aldo_ket_red,283,7.60E-54,	48.7533
FOVG_00849	Supercontig_1.1	core	2232645	2234778	-	FOVG_00849T0	FOVG_00849T0	692	0	0	0	o	N	Supercontig_1.1	1	5895957	91.4788	conserved	Supercontig_1.1	1	2348403	39.8307	conserved	1390	109242	1.85283	5895957	2140	3156489	0.535365	PF00400.27|PF00400.27	PF00400.27,WD40,39,1.20E-18, | PF00400.27,WD40,39,1.20E-18,	48.7533
FOVG_00850	Supercontig_1.1	core	2235451	2235965	+	FOVG_00850T0	FOVG_00850T0	90	5.07	5.07	0	o	N	Supercontig_1.1	1	5895957	91.4788	conserved	Supercontig_1.1	1	2348403	39.8307	conserved	1390	109242	1.85283	5895957	2140	3156489	0.535365	PF05680.7	PF05680.7,ATP-synt_E,90,2.80E-24,	48.7533
FOVG_00851	Supercontig_1.1	core	2236790	2239322	+	FOVG_00851T0	FOVG_00851T0	749	266.45	21.86	12	i23-45o86-108i121-139o149-171i178-200o215-237i244-266o276-298i305-327o364-386i393-415o471-493i	N	Supercontig_1.1	1	5895957	91.4788	conserved	Supercontig_1.1	1	2348403	39.8307	conserved	1390	109242	1.85283	5895957	2140	3156489	0.535365	PF02516.9	PF02516.9,STT3,483,2.10E-127,	48.7533
FOVG_00852	Supercontig_1.1	core	2240478	2243296	+	FOVG_00852T0	FOVG_00852T0	922	0.88	0.88	0	o	N	Supercontig_1.1	1	5895957	91.4788	conserved	Supercontig_1.1	1	2348403	39.8307	conserved	1390	109242	1.85283	5895957	2140	3156489	0.535365			48.7533
FOVG_00853	Supercontig_1.1	core	2244672	2248361	-	FOVG_00853T0	FOVG_00853T0	1194	0.03	0	0	o	N	Supercontig_1.1	1	5895957	91.4788	conserved	Supercontig_1.1	1	2348403	39.8307	conserved	1390	109242	1.85283	5895957	2140	3156489	0.535365	PF00498.21|PF00069.20|PF07714.12	PF00498.21,FHA,68,7.80E-09, | PF00069.20,Pkinase,260,1.70E-62, | PF07714.12,Pkinase_Tyr,259,1.20E-27,	48.7533
FOVG_00854	Supercontig_1.1	core	2249821	2254679	-	FOVG_00854T0	FOVG_00854T0	1398	0	0	0	o	N	Supercontig_1.1	1	5895957	91.4788	conserved	Supercontig_1.1	1	2348403	39.8307	conserved	1390	109242	1.85283	5895957	2140	3156489	0.535365			48.7533
FOVG_00855	Supercontig_1.1	core	2260296	2261548	+	FOVG_00855T0	FOVG_00855T0	381	0.04	0.04	0	o	N	Supercontig_1.1	1	5895957	91.4788	conserved	Supercontig_1.1	1	2348403	39.8307	conserved	1390	109242	1.85283	5895957	2140	3156489	0.535365	PF13672.1	PF13672.1,PP2C_2,212,4.40E-07,	48.7533
FOVG_00856	Supercontig_1.1	core	2261985	2262947	+	FOVG_00856T0	FOVG_00856T0	288	0.01	0	0	o	N	Supercontig_1.1	1	5895957	91.4788	conserved	Supercontig_1.1	1	2348403	39.8307	conserved	1390	109242	1.85283	5895957	2140	3156489	0.535365	PF04900.7	PF04900.7,Fcf1,101,1.40E-27,	48.7533
FOVG_00857	Supercontig_1.1	core	2263939	2267491	+	FOVG_00857T0	FOVG_00857T0	1166	60.67	0	2	o567-589i602-624o	N	Supercontig_1.1	1	5895957	91.4788	conserved	Supercontig_1.1	1	2348403	39.8307	conserved	1390	109242	1.85283	5895957	2140	3156489	0.535365	PF05277.7	PF05277.7,DUF726,345,7.10E-126,	48.7533
FOVG_00858	Supercontig_1.1	core	2267948	2268412	-	FOVG_00858T0	FOVG_00858T0	155	0.03	0.03	0	o	N	Supercontig_1.1	1	5895957	91.4788	conserved	Supercontig_1.1	1	2348403	39.8307	conserved	1390	109242	1.85283	5895957	2140	3156489	0.535365			48.7533
FOVG_00859	Supercontig_1.1	core	2269127	2269703	+	FOVG_00859T0	FOVG_00859T0	146	0	0	0	o	N	Supercontig_1.1	1	5895957	91.4788	conserved	Supercontig_1.1	1	2348403	39.8307	conserved	1390	109242	1.85283	5895957	2140	3156489	0.535365			48.7533
FOVG_00860	Supercontig_1.1	core	2272157	2272941	-	FOVG_00860T0	FOVG_00860T0	194	93.4	34.21	3	o37-59i111-130o134-156i	N	Supercontig_1.1	1	5895957	91.4788	conserved	Supercontig_1.1	1	2348403	39.8307	conserved	1390	109242	1.85283	5895957	2140	3156489	0.535365	PF05832.7	PF05832.7,DUF846,142,9.70E-52,	48.7533
FOVG_00861	Supercontig_1.1	core	2270192	2271427	+	FOVG_00861T0	FOVG_00861T0	389	22.85	0	1	o242-264i	N	Supercontig_1.1	1	5895957	91.4788	conserved	Supercontig_1.1	1	2348403	39.8307	conserved	1390	109242	1.85283	5895957	2140	3156489	0.535365			48.7533
FOVG_00862	Supercontig_1.1	core	2273405	2274417	+	FOVG_00862T0	FOVG_00862T0	320	0.01	0	0	o	N	Supercontig_1.1	1	5895957	91.4788	conserved	Supercontig_1.1	1	2348403	39.8307	conserved	1390	109242	1.85283	5895957	2140	3156489	0.535365	PF03328.9	PF03328.9,HpcH_HpaI,221,3.00E-45,	48.7533
FOVG_00863	Supercontig_1.1	core	2274483	2276806	-	FOVG_00863T0	FOVG_00863T0	736	0	0	0	o	N	Supercontig_1.1	1	5895957	91.4788	conserved	Supercontig_1.1	1	2348403	39.8307	conserved	1390	109242	1.85283	5895957	2140	3156489	0.535365			48.7533
FOVG_00864	Supercontig_1.1	core	2279601	2280410	+	FOVG_00864T0	FOVG_00864T0	195	5.61	0	0	o	N	Supercontig_1.1	1	5895957	91.4788	conserved	Supercontig_1.1	1	2348403	39.8307	conserved	1390	109242	1.85283	5895957	2140	3156489	0.535365	PF00076.17|PF14259.1	PF00076.17,RRM_1,70,4.20E-21, | PF14259.1,RRM_6,70,1.60E-12,	48.7533
FOVG_00865	Supercontig_1.1	core	2280981	2281899	-	FOVG_00865T0	FOVG_00865T0	231	0	0	0	o	N	Supercontig_1.1	1	5895957	91.4788	conserved	Supercontig_1.1	1	2348403	39.8307	conserved	1390	109242	1.85283	5895957	2140	3156489	0.535365	PF04752.7	PF04752.7,ChaC,178,4.50E-56,	48.7533
FOVG_00866	Supercontig_1.1	core	2283310	2284457	+	FOVG_00866T0	FOVG_00866T0	284	0.22	0	0	o	N	Supercontig_1.1	1	5895957	91.4788	conserved	Supercontig_1.1	1	2348403	39.8307	conserved	1390	109242	1.85283	5895957	2140	3156489	0.535365	PF00036.27|PF13202.1|PF13202.1|PF13202.1|PF13202.1|PF13405.1|PF13405.1|PF13405.1|PF13499.1|PF13499.1|PF13833.1|PF13833.1	PF00036.27,EF-hand_1,29,1.60E-25, | PF13202.1,EF-hand_5,25,9.90E-18, | PF13202.1,EF-hand_5,25,9.90E-18, | PF13202.1,EF-hand_5,25,9.90E-18, | PF13202.1,EF-hand_5,25,9.90E-18, | PF13405.1,EF-hand_6,31,1.20E-20, | PF13405.1,EF-hand_6,31,1.20E-20, | PF13405.1,EF-hand_6,31,1.20E-20, | PF13499.1,EF-hand_7,66,2.20E-24, | PF13499.1,EF-hand_7,66,2.20E-24, | PF13833.1,EF-hand_8,54,1.70E-19, | PF13833.1,EF-…	48.7533
FOVG_00867	Supercontig_1.1	core	2287129	2287456	+	FOVG_00867T0	FOVG_00867T0	64	0.01	0.01	0	i	N	Supercontig_1.1	1	5895957	91.4788	conserved	Supercontig_1.1	1	2348403	39.8307	conserved	1390	109242	1.85283	5895957	2140	3156489	0.535365			48.7533
FOVG_00868	Supercontig_1.1	core	2287763	2288089	-	FOVG_00868T0	FOVG_00868T0	109	0.25	0.07	0	o	N	Supercontig_1.1	1	5895957	91.4788	conserved	Supercontig_1.1	1	2348403	39.8307	conserved	1390	109242	1.85283	5895957	2140	3156489	0.535365			48.7533
FOVG_00869	Supercontig_1.1	core	2289276	2290877	+	FOVG_00869T0	FOVG_00869T0	494	4.51	4.5	0	o	Y	Supercontig_1.1	1	5895957	91.4788	conserved	Supercontig_1.1	1	2348403	39.8307	conserved	1390	109242	1.85283	5895957	2140	3156489	0.535365			48.7533
FOVG_00870	Supercontig_1.1	core	2291534	2292690	-	FOVG_00870T0	FOVG_00870T0	347	0	0	0	o	N	Supercontig_1.1	1	5895957	91.4788	conserved	Supercontig_1.1	1	2348403	39.8307	conserved	1390	109242	1.85283	5895957	2140	3156489	0.535365	PF07052.6	PF07052.6,Hep_59,104,2.90E-09,	48.7533
FOVG_00871	Supercontig_1.1	core	2293099	2293580	+	FOVG_00871T0	FOVG_00871T0	91	0	0	0	o	N	Supercontig_1.1	1	5895957	91.4788	conserved	Supercontig_1.1	1	2348403	39.8307	conserved	1390	109242	1.85283	5895957	2140	3156489	0.535365	PF00708.13	PF00708.13,Acylphosphatase,91,1.20E-24,	48.7533
FOVG_00872	Supercontig_1.1	core	2294049	2296970	+	FOVG_00872T0	FOVG_00872T0	974	0.01	0	0	o	N	Supercontig_1.1	1	5895957	91.4788	conserved	Supercontig_1.1	1	2348403	39.8307	conserved	1390	109242	1.85283	5895957	2140	3156489	0.535365	PF00270.24|PF04408.18|PF00271.26|PF07717.11	PF00270.24,DEAD,169,2.90E-07, | PF04408.18,HA2,102,8.90E-27, | PF00271.26,Helicase_C,78,9.30E-13, | PF07717.11,OB_NTP_bind,114,2.00E-24,	48.7533
FOVG_00873	Supercontig_1.1	core	2297487	2299163	+	FOVG_00873T0	FOVG_00873T0	540	0	0	0	o	N	Supercontig_1.1	1	5895957	91.4788	conserved	Supercontig_1.1	1	2348403	39.8307	conserved	1390	109242	1.85283	5895957	2140	3156489	0.535365	PF00400.27|PF00400.27|PF00400.27	PF00400.27,WD40,39,6.50E-28, | PF00400.27,WD40,39,6.50E-28, | PF00400.27,WD40,39,6.50E-28,	48.7533
FOVG_00874	Supercontig_1.1	core	2302516	2303415	+	FOVG_00874T0	FOVG_00874T0	300	0	0	0	o	N	Supercontig_1.1	1	5895957	91.4788	conserved	Supercontig_1.1	1	2348403	39.8307	conserved	1390	109242	1.85283	5895957	2140	3156489	0.535365			48.7533
FOVG_00875	Supercontig_1.1	core	2304826	2305947	+	FOVG_00875T0	FOVG_00875T0	358	0.06	0	0	o	N	Supercontig_1.1	1	5895957	91.4788	conserved	Supercontig_1.1	1	2348403	39.8307	conserved	1390	109242	1.85283	5895957	2140	3156489	0.535365	PF03936.11	PF03936.11,Terpene_synth_C,270,9.50E-14,	48.7533
FOVG_00876	Supercontig_1.1	core	2306057	2306872	-	FOVG_00876T0	FOVG_00876T0	272	22.5	22.5	1	i21-43o	N	Supercontig_1.1	1	5895957	91.4788	conserved	Supercontig_1.1	1	2348403	39.8307	conserved	1390	109242	1.85283	5895957	2140	3156489	0.535365	PF01522.16	PF01522.16,Polysacc_deac_1,124,8.90E-23,	48.7533
FOVG_00877	Supercontig_1.1	core	2308516	2309203	+	FOVG_00877T0	FOVG_00877T0	211	0	0	0	o	N	Supercontig_1.1	1	5895957	91.4788	conserved	Supercontig_1.1	1	2348403	39.8307	conserved	1390	109242	1.85283	5895957	2140	3156489	0.535365			48.7533
FOVG_00878	Supercontig_1.1	core	2309760	2311202	-	FOVG_00878T0	FOVG_00878T0	428	1.24	0	0	o	N	Supercontig_1.1	1	5895957	91.4788	conserved	Supercontig_1.1	1	2348403	39.8307	conserved	1390	109242	1.85283	5895957	2140	3156489	0.535365	PF01053.15	PF01053.15,Cys_Met_Meta_PP,386,3.30E-61,	48.7533
FOVG_00879	Supercontig_1.1	core	2312092	2313108	-	FOVG_00879T0	FOVG_00879T0	241	0	0	0	o	N	Supercontig_1.1	1	5895957	91.4788	conserved	Supercontig_1.1	1	2348403	39.8307	conserved	1390	109242	1.85283	5895957	2140	3156489	0.535365			48.7533
FOVG_00880	Supercontig_1.1	core	2316164	2317086	+	FOVG_00880T0	FOVG_00880T0	277	22.01	21.88	1	o15-37i	N	Supercontig_1.1	1	5895957	91.4788	conserved	Supercontig_1.1	1	2348403	39.8307	conserved	1390	109242	1.85283	5895957	2140	3156489	0.535365			48.7533
FOVG_00881	Supercontig_1.1	core	2317461	2318472	+	FOVG_00881T0	FOVG_00881T0	282	0	0	0	o	N	Supercontig_1.1	1	5895957	91.4788	conserved	Supercontig_1.1	1	2348403	39.8307	conserved	1390	109242	1.85283	5895957	2140	3156489	0.535365	PF08241.7|PF12847.2|PF13489.1	PF08241.7,Methyltransf_11,95,6.80E-11, | PF12847.2,Methyltransf_18,112,1.20E-06, | PF13489.1,Methyltransf_23,161,8.30E-07,	48.7533
FOVG_00882	Supercontig_1.1	core	2318552	2318944	-	FOVG_00882T0	FOVG_00882T0	83	0	0	0	o	N	Supercontig_1.1	1	5895957	91.4788	conserved	Supercontig_1.1	1	2348403	39.8307	conserved	1390	109242	1.85283	5895957	2140	3156489	0.535365	PF01423.17	PF01423.17,LSM,67,7.30E-20,	48.7533
FOVG_00883	Supercontig_1.1	core	2319444	2320949	+	FOVG_00883T0	FOVG_00883T0	486	0	0	0	o	N	Supercontig_1.1	1	5895957	91.4788	conserved	Supercontig_1.1	1	2348403	39.8307	conserved	1390	109242	1.85283	5895957	2140	3156489	0.535365	PF11976.3	PF11976.3,Rad60-SLD,72,2.50E-16,	48.7533
FOVG_00884	Supercontig_1.1	core	2321484	2323358	-	FOVG_00884T0	FOVG_00884T0	625	0.1	0	0	o	N	Supercontig_1.1	1	5895957	91.4788	conserved	Supercontig_1.1	1	2348403	39.8307	conserved	1390	109242	1.85283	5895957	2140	3156489	0.535365	PF02146.12	PF02146.12,SIR2,178,1.50E-24,	48.7533
FOVG_00885	Supercontig_1.1	core	2325748	2327430	-	FOVG_00885T0	FOVG_00885T0	561	134.95	0	6	i304-323o338-360i367-389o415-437i444-466o481-500i	N	Supercontig_1.1	1	5895957	91.4788	conserved	Supercontig_1.1	1	2348403	39.8307	conserved	1390	109242	1.85283	5895957	2140	3156489	0.535365	PF01694.17	PF01694.17,Rhomboid,146,2.70E-18,	48.7533
FOVG_00886	Supercontig_1.1	core	2327704	2328357	+	FOVG_00886T0	FOVG_00886T0	218	0.04	0.04	0	o	N	Supercontig_1.1	1	5895957	91.4788	conserved	Supercontig_1.1	1	2348403	39.8307	conserved	1390	109242	1.85283	5895957	2140	3156489	0.535365			48.7533
FOVG_00887	Supercontig_1.1	core	2329022	2330245	-	FOVG_00887T0	FOVG_00887T0	408	0.29	0.29	0	o	N	Supercontig_1.1	1	5895957	91.4788	conserved	Supercontig_1.1	1	2348403	39.8307	conserved	1390	109242	1.85283	5895957	2140	3156489	0.535365			48.7533
FOVG_00888	Supercontig_1.1	core	2334330	2335529	-	FOVG_00888T0	FOVG_00888T0	400	16.99	16.99	1	i2-21o	N	Supercontig_1.1	1	5895957	91.4788	conserved	Supercontig_1.1	1	2348403	39.8307	conserved	1390	109242	1.85283	5895957	2140	3156489	0.535365			48.7533
FOVG_00889	Supercontig_1.1	core	2337587	2339050	+	FOVG_00889T0	FOVG_00889T0	432	0.04	0	0	o	N	Supercontig_1.1	1	5895957	91.4788	conserved	Supercontig_1.1	1	2348403	39.8307	conserved	1390	109242	1.85283	5895957	2140	3156489	0.535365	PF01156.14|PF01156.14	PF01156.14,IU_nuc_hydro,313,3.20E-60, | PF01156.14,IU_nuc_hydro,313,3.20E-60,	48.7533
FOVG_00890	Supercontig_1.1	core	2339307	2339717	-	FOVG_00890T0	FOVG_00890T0	99	0.04	0.04	0	o	N	Supercontig_1.1	1	5895957	91.4788	conserved	Supercontig_1.1	1	2348403	39.8307	conserved	1390	109242	1.85283	5895957	2140	3156489	0.535365	PF01423.17	PF01423.17,LSM,67,2.10E-15,	48.7533
FOVG_00891	Supercontig_1.1	core	2343941	2345381	-	FOVG_00891T0	FOVG_00891T0	443	20.97	0	1	i115-137o	N	Supercontig_1.1	1	5895957	91.4788	conserved	Supercontig_1.1	1	2348403	39.8307	conserved	1390	109242	1.85283	5895957	2140	3156489	0.535365	PF00134.18	PF00134.18,Cyclin_N,127,2.30E-10,	48.7533
FOVG_00892	Supercontig_1.1	core	2345887	2347443	-	FOVG_00892T0	FOVG_00892T0	519	0	0	0	o	N	Supercontig_1.1	1	5895957	91.4788	conserved	Supercontig_1.1	1	2348403	39.8307	conserved	1390	109242	1.85283	5895957	2140	3156489	0.535365	PF08799.6|PF00400.27|PF00400.27|PF00400.27|PF00400.27|PF00400.27|PF00400.27	PF08799.6,PRP4,30,2.80E-12, | PF00400.27,WD40,39,1.30E-52, | PF00400.27,WD40,39,1.30E-52, | PF00400.27,WD40,39,1.30E-52, | PF00400.27,WD40,39,1.30E-52, | PF00400.27,WD40,39,1.30E-52, | PF00400.27,WD40,39,1.30E-52,	48.7533
FOVG_00893	Supercontig_1.1	core	2349262	2350806	+	FOVG_00893T0	FOVG_00893T0	515	0.01	0	0	o	N	Supercontig_1.1	1	5895957	91.4788	conserved	Supercontig_1.1	1	2348403	39.8307	conserved	1390	109242	1.85283	5895957	2140	3156489	0.535365	PF00069.20|PF07714.12	PF00069.20,Pkinase,260,1.80E-66, | PF07714.12,Pkinase_Tyr,259,7.30E-30,	48.7533
FOVG_00894	Supercontig_1.1	core	2353131	2354427	+	FOVG_00894T0	FOVG_00894T0	391	104.53	6.33	4	i216-238o248-270i320-342o347-369i	Y	Supercontig_1.1	1	5895957	91.4788	conserved	Supercontig_1.1	1	2348403	39.8307	conserved	1390	109242	1.85283	5895957	2140	3156489	0.535365	PF10348.4	PF10348.4,DUF2427,105,4.20E-07,	48.7533
FOVG_00895	Supercontig_1.1	core	2355194	2355928	+	FOVG_00895T0	FOVG_00895T0	128	0	0	0	o	N	Supercontig_1.1	1	5895957	91.4788	conserved	Supercontig_1.1	1	2348403	39.8307	conserved	1390	109242	1.85283	5895957	2140	3156489	0.535365	PF10775.4	PF10775.4,ATP_sub_h,67,6.70E-24,	48.7533
FOVG_00896	Supercontig_1.1	core	2357063	2361321	-	FOVG_00896T0	FOVG_00896T0	909	0.21	0	0	o	N	Supercontig_1.1	1	5895957	91.4788	conserved	Supercontig_1.1	1	2348403	39.8307	conserved	1390	109242	1.85283	5895957	2140	3156489	0.535365	PF00168.25|PF00168.25|PF14531.1|PF00069.20|PF00433.19|PF07714.12	PF00168.25,C2,85,1.40E-05, | PF00168.25,C2,85,1.40E-05, | PF14531.1,Kinase-like,289,1.10E-09, | PF00069.20,Pkinase,260,7.20E-72, | PF00433.19,Pkinase_C,48,2.30E-13, | PF07714.12,Pkinase_Tyr,259,1.70E-31,	48.7533
FOVG_00897	Supercontig_1.1	core	2365061	2365361	-	FOVG_00897T0	FOVG_00897T0	82	0	0	0	o	N	Supercontig_1.1	1	5895957	91.4788	conserved	Supercontig_1.1	1	2348403	39.8307	conserved	1390	109242	1.85283	5895957	2140	3156489	0.535365			48.7533
FOVG_00898	Supercontig_1.1	core	2367048	2368775	-	FOVG_00898T0	FOVG_00898T0	576	0	0	0	o	N	Supercontig_1.1	1	5895957	91.4788	conserved	Supercontig_1.1	1	2348403	39.8307	conserved	1390	109242	1.85283	5895957	2140	3156489	0.535365	PF02906.9	PF02906.9,Fe_hyd_lg_C,285,1.00E-60,	48.7533
FOVG_00899	Supercontig_1.1	core	2366109	2367016	+	FOVG_00899T0	FOVG_00899T0	282	0	0	0	o	N	Supercontig_1.1	1	5895957	91.4788	conserved	Supercontig_1.1	1	2348403	39.8307	conserved	1390	109242	1.85283	5895957	2140	3156489	0.535365			48.7533
FOVG_00900	Supercontig_1.1	core	2369525	2370229	+	FOVG_00900T0	FOVG_00900T0	201	67.21	15	3	o40-62i75-97o144-166i	N	Supercontig_1.1	1	5895957	91.4788	conserved	Supercontig_1.1	1	2348403	39.8307	conserved	1390	109242	1.85283	5895957	2140	3156489	0.535365			48.7533
FOVG_00901	Supercontig_1.1	core	2370504	2371664	-	FOVG_00901T0	FOVG_00901T0	367	0	0	0	o	N	Supercontig_1.1	1	5895957	91.4788	conserved	Supercontig_1.1	1	2348403	39.8307	conserved	1390	109242	1.85283	5895957	2140	3156489	0.535365	PF00096.21|PF13894.1|PF13465.1	PF00096.21,zf-C2H2,23,8.00E-05, | PF13894.1,zf-C2H2_4,24,4.30E-05, | PF13465.1,zf-H2C2_2,26,1.10E-06,	48.7533
FOVG_00902	Supercontig_1.1	core	2372272	2373574	-	FOVG_00902T0	FOVG_00902T0	372	0.01	0	0	o	N	Supercontig_1.1	1	5895957	91.4788	conserved	Supercontig_1.1	1	2348403	39.8307	conserved	1390	109242	1.85283	5895957	2140	3156489	0.535365	PF00793.15	PF00793.15,DAHP_synth_1,272,3.90E-99,	48.7533
FOVG_00903	Supercontig_1.1	core	2374913	2375333	-	FOVG_00903T0	FOVG_00903T0	95	0	0	0	i	N	Supercontig_1.1	1	5895957	91.4788	conserved	Supercontig_1.1	1	2348403	39.8307	conserved	1390	109242	1.85283	5895957	2140	3156489	0.535365			48.7533
FOVG_00904	Supercontig_1.1	core	2375723	2375839	+	FOVG_00904T0	FOVG_00904T0	39	0	0	0	i	N	Supercontig_1.1	1	5895957	91.4788	conserved	Supercontig_1.1	1	2348403	39.8307	conserved	1390	109242	1.85283	5895957	2140	3156489	0.535365			48.7533
FOVG_00905	Supercontig_1.1	core	2377410	2379373	-	FOVG_00905T0	FOVG_00905T0	621	0.48	0	0	o	N	Supercontig_1.1	1	5895957	91.4788	conserved	Supercontig_1.1	1	2348403	39.8307	conserved	1390	109242	1.85283	5895957	2140	3156489	0.535365	PF00160.16|PF00400.27	PF00160.16,Pro_isomerase,155,5.10E-50, | PF00400.27,WD40,39,5.30E-13,	48.7533
FOVG_00906	Supercontig_1.1	core	2379801	2380556	+	FOVG_00906T0	FOVG_00906T0	235	131.04	30.87	6	i17-39o49-71i83-105o120-142i147-169o193-215i	N	Supercontig_1.1	1	5895957	91.4788	conserved	Supercontig_1.1	1	2348403	39.8307	conserved	1390	109242	1.85283	5895957	2140	3156489	0.535365	PF04750.9	PF04750.9,Far-17a_AIG1,201,1.00E-53,	48.7533
FOVG_00907	Supercontig_1.1	core	2381009	2381773	+	FOVG_00907T0	FOVG_00907T0	221	0	0	0	o	N	Supercontig_1.1	1	5895957	91.4788	conserved	Supercontig_1.1	1	2348403	39.8307	conserved	1390	109242	1.85283	5895957	2140	3156489	0.535365	PF05916.6	PF05916.6,Sld5,108,1.10E-08,	48.7533
FOVG_00908	Supercontig_1.1	core	2383441	2387187	-	FOVG_00908T0	FOVG_00908T0	1249	0	0	0	o	N	Supercontig_1.1	1	5895957	91.4788	conserved	Supercontig_1.1	1	2348403	39.8307	conserved	1390	109242	1.85283	5895957	2140	3156489	0.535365			48.7533
FOVG_00909	Supercontig_1.1	core	2382272	2383060	+	FOVG_00909T0	FOVG_00909T0	263	1.69	0.31	0	o	N	Supercontig_1.1	1	5895957	91.4788	conserved	Supercontig_1.1	1	2348403	39.8307	conserved	1390	109242	1.85283	5895957	2140	3156489	0.535365	PF00106.20|PF13561.1|PF08659.5	PF00106.20,adh_short,167,6.60E-21, | PF13561.1,adh_short_C2,241,2.50E-11, | PF08659.5,KR,181,3.30E-09,	48.7533
FOVG_00910	Supercontig_1.1	core	2387381	2387491	+	FOVG_00910T0	FOVG_00910T0	37	0	0	0	i	N	Supercontig_1.1	1	5895957	91.4788	conserved	Supercontig_1.1	1	2348403	39.8307	conserved	1390	109242	1.85283	5895957	2140	3156489	0.535365			48.7533
FOVG_00911	Supercontig_1.1	core	2389936	2390397	+	FOVG_00911T0	FOVG_00911T0	154	2.15	2.06	0	o	N	Supercontig_1.1	1	5895957	91.4788	conserved	Supercontig_1.1	1	2348403	39.8307	conserved	1390	109242	1.85283	5895957	2140	3156489	0.535365			48.7533
FOVG_00913	Supercontig_1.1	core	2391666	2392122	+	FOVG_00913T0	FOVG_00913T0	136	0	0	0	o	N	Supercontig_1.1	1	5895957	91.4788	conserved	Supercontig_1.1	1	2348403	39.8307	conserved	1390	109242	1.85283	5895957	2140	3156489	0.535365			48.7533
FOVG_00914	Supercontig_1.1	core	2392250	2393992	-	FOVG_00914T0	FOVG_00914T0	581	0	0	0	o	N	Supercontig_1.1	1	5895957	91.4788	conserved	Supercontig_1.1	1	2348403	39.8307	conserved	1390	109242	1.85283	5895957	2140	3156489	0.535365			48.7533
FOVG_00915	Supercontig_1.1	core	2394487	2397052	-	FOVG_00915T0	FOVG_00915T0	785	0.29	0	0	o	N	Supercontig_1.1	1	5895957	91.4788	conserved	Supercontig_1.1	1	2348403	39.8307	conserved	1390	109242	1.85283	5895957	2140	3156489	0.535365	PF04227.7|PF00294.19	PF04227.7,Indigoidine_A,293,1.60E-101, | PF00294.19,PfkB,301,1.20E-21,	48.7533
FOVG_00916	Supercontig_1.1	core	2398127	2398971	+	FOVG_00916T0	FOVG_00916T0	245	1.53	1.5	0	o	Y	Supercontig_1.1	1	5895957	91.4788	conserved	Supercontig_1.1	1	2348403	39.8307	conserved	1390	109242	1.85283	5895957	2140	3156489	0.535365			48.7533
FOVG_00917	Supercontig_1.1	core	2399702	2400909	+	FOVG_00917T0	FOVG_00917T0	378	0.28	0.21	0	o	N	Supercontig_1.1	1	5895957	91.4788	conserved	Supercontig_1.1	1	2348403	39.8307	conserved	1390	109242	1.85283	5895957	2140	3156489	0.535365	PF00106.20|PF13561.1|PF01370.16|PF08659.5	PF00106.20,adh_short,167,1.40E-23, | PF13561.1,adh_short_C2,241,8.90E-14, | PF01370.16,Epimerase,236,8.80E-07, | PF08659.5,KR,181,9.70E-10,	48.7533
FOVG_00918	Supercontig_1.1	core	2404197	2406340	+	FOVG_00918T0	FOVG_00918T0	658	0.01	0	0	o	N	Supercontig_1.1	1	5895957	91.4788	conserved	Supercontig_1.1	1	2348403	39.8307	conserved	1390	109242	1.85283	5895957	2140	3156489	0.535365	PF01494.14|PF07976.7	PF01494.14,FAD_binding_3,356,7.80E-74, | PF07976.7,Phe_hydrox_dim,169,1.20E-33,	48.7533
FOVG_00919	Supercontig_1.1	core	2407386	2409146	-	FOVG_00919T0	FOVG_00919T0	570	1.87	0	0	o	N	Supercontig_1.1	1	5895957	91.4788	conserved	Supercontig_1.1	1	2348403	39.8307	conserved	1390	109242	1.85283	5895957	2140	3156489	0.535365	PF00171.17	PF00171.17,Aldedh,462,3.70E-134,	48.7533
FOVG_00920	Supercontig_1.1	core	2410202	2412045	-	FOVG_00920T0	FOVG_00920T0	561	22.03	0.01	1	o492-514i	N	Supercontig_1.1	1	5895957	91.4788	conserved	Supercontig_1.1	1	2348403	39.8307	conserved	1390	109242	1.85283	5895957	2140	3156489	0.535365	PF00262.13	PF00262.13,Calreticulin,367,1.00E-161,	48.7533
FOVG_00921	Supercontig_1.1	core	2413670	2414316	-	FOVG_00921T0	FOVG_00921T0	197	11.06	0.14	0	o	Y	Supercontig_1.1	1	5895957	91.4788	conserved	Supercontig_1.1	1	2348403	39.8307	conserved	1390	109242	1.85283	5895957	2140	3156489	0.535365			48.7533
FOVG_00922	Supercontig_1.1	core	2419014	2420050	+	FOVG_00922T0	FOVG_00922T0	255	0.04	0.04	0	o	N	Supercontig_1.1	1	5895957	91.4788	conserved	Supercontig_1.1	1	2348403	39.8307	conserved	1390	109242	1.85283	5895957	2140	3156489	0.535365	PF00596.16	PF00596.16,Aldolase_II,184,9.70E-40,	48.7533
FOVG_00923	Supercontig_1.1	core	2420467	2421672	-	FOVG_00923T0	FOVG_00923T0	385	30.26	0	0	o	N	Supercontig_1.1	1	5895957	91.4788	conserved	Supercontig_1.1	1	2348403	39.8307	conserved	1390	109242	1.85283	5895957	2140	3156489	0.535365	PF03908.8	PF03908.8,Sec20,92,8.20E-14,	48.7533
FOVG_00924	Supercontig_1.1	core	2421964	2422312	+	FOVG_00924T0	FOVG_00924T0	97	0.01	0.01	0	o	N	Supercontig_1.1	1	5895957	91.4788	conserved	Supercontig_1.1	1	2348403	39.8307	conserved	1390	109242	1.85283	5895957	2140	3156489	0.535365	PF10780.4	PF10780.4,MRP_L53,51,3.30E-19,	48.7533
FOVG_00925	Supercontig_1.1	core	2422557	2424127	-	FOVG_00925T0	FOVG_00925T0	418	0.01	0.01	0	o	N	Supercontig_1.1	1	5895957	91.4788	conserved	Supercontig_1.1	1	2348403	39.8307	conserved	1390	109242	1.85283	5895957	2140	3156489	0.535365	PF00719.14	PF00719.14,Pyrophosphatase,156,1.30E-51,	48.7533
FOVG_00926	Supercontig_1.1	core	2425175	2426250	-	FOVG_00926T0	FOVG_00926T0	339	0	0	0	o	N	Supercontig_1.1	1	5895957	91.4788	conserved	Supercontig_1.1	1	2348403	39.8307	conserved	1390	109242	1.85283	5895957	2140	3156489	0.535365	PF13805.1	PF13805.1,Pil1,271,1.50E-104,	48.7533
FOVG_00927	Supercontig_1.1	core	2428312	2429914	-	FOVG_00927T0	FOVG_00927T0	499	23.91	3.5	1	o473-495i	Y	Supercontig_1.1	1	5895957	91.4788	conserved	Supercontig_1.1	1	2348403	39.8307	conserved	1390	109242	1.85283	5895957	2140	3156489	0.535365	PF04597.9	PF04597.9,Ribophorin_I,432,8.20E-141,	48.7533
FOVG_00928	Supercontig_1.1	core	2430227	2430457	-	FOVG_00928T0	FOVG_00928T0	77	0.01	0.01	0	o	N	Supercontig_1.1	1	5895957	91.4788	conserved	Supercontig_1.1	1	2348403	39.8307	conserved	1390	109242	1.85283	5895957	2140	3156489	0.535365			48.7533
FOVG_00929	Supercontig_1.1	core	2431398	2433713	+	FOVG_00929T0	FOVG_00929T0	509	0.12	0	0	o	N	Supercontig_1.1	1	5895957	91.4788	conserved	Supercontig_1.1	1	2348403	39.8307	conserved	1390	109242	1.85283	5895957	2140	3156489	0.535365	PF00349.16|PF03727.11	PF00349.16,Hexokinase_1,206,2.70E-75, | PF03727.11,Hexokinase_2,243,1.70E-81,	48.7533
FOVG_00930	Supercontig_1.1	core	2433906	2435251	-	FOVG_00930T0	FOVG_00930T0	431	0	0	0	o	N	Supercontig_1.1	1	5895957	91.4788	conserved	Supercontig_1.1	1	2348403	39.8307	conserved	1390	109242	1.85283	5895957	2140	3156489	0.535365			48.7533
FOVG_00931	Supercontig_1.1	core	2436731	2439256	+	FOVG_00931T0	FOVG_00931T0	806	64.36	0	3	o710-732i739-761o776-798i	N	Supercontig_1.1	1	5895957	91.4788	conserved	Supercontig_1.1	1	2348403	39.8307	conserved	1390	109242	1.85283	5895957	2140	3156489	0.535365	PF02656.10|PF03105.14|PF03105.14|PF09359.5	PF02656.10,DUF202,73,2.10E-13, | PF03105.14,SPX,275,1.90E-25, | PF03105.14,SPX,275,1.90E-25, | PF09359.5,VTC,283,4.80E-99,	48.7533
FOVG_00932	Supercontig_1.1	core	2440138	2441909	+	FOVG_00932T0	FOVG_00932T0	555	4.65	0	0	o	N	Supercontig_1.1	1	5895957	91.4788	conserved	Supercontig_1.1	1	2348403	39.8307	conserved	1390	109242	1.85283	5895957	2140	3156489	0.535365	PF00155.16|PF01053.15	PF00155.16,Aminotran_1_2,363,4.60E-08, | PF01053.15,Cys_Met_Meta_PP,386,2.00E-27,	48.7533
FOVG_00933	Supercontig_1.1	core	2442123	2445267	-	FOVG_00933T0	FOVG_00933T0	1015	0	0	0	o	N	Supercontig_1.1	1	5895957	91.4788	conserved	Supercontig_1.1	1	2348403	39.8307	conserved	1390	109242	1.85283	5895957	2140	3156489	0.535365	PF07728.9|PF00493.18|PF14551.1	PF07728.9,AAA_5,139,7.70E-06, | PF00493.18,MCM,331,8.70E-140, | PF14551.1,MCM_N,121,4.10E-26,	48.7533
FOVG_00934	Supercontig_1.1	core	2445635	2446364	+	FOVG_00934T0	FOVG_00934T0	197	0.01	0.01	0	o	N	Supercontig_1.1	1	5895957	91.4788	conserved	Supercontig_1.1	1	2348403	39.8307	conserved	1390	109242	1.85283	5895957	2140	3156489	0.535365	PF01217.15	PF01217.15,Clat_adaptor_s,142,7.90E-16,	48.7533
FOVG_00935	Supercontig_1.1	core	2446574	2448088	-	FOVG_00935T0	FOVG_00935T0	505	0.02	0.02	0	o	N	Supercontig_1.1	1	5895957	91.4788	conserved	Supercontig_1.1	1	2348403	39.8307	conserved	1390	109242	1.85283	5895957	2140	3156489	0.535365	PF03481.8|PF01300.13	PF03481.8,SUA5,125,1.10E-24, | PF01300.13,Sua5_yciO_yrdC,179,7.20E-54,	48.7533
FOVG_00936	Supercontig_1.1	core	2448651	2451112	-	FOVG_00936T0	FOVG_00936T0	804	0.02	0	0	o	N	Supercontig_1.1	1	5895957	91.4788	conserved	Supercontig_1.1	1	2348403	39.8307	conserved	1390	109242	1.85283	5895957	2140	3156489	0.535365	PF08318.7	PF08318.7,COG4,331,6.50E-97,	48.7533
FOVG_00937	Supercontig_1.1	core	2451573	2454956	-	FOVG_00937T0	FOVG_00937T0	1070	131.42	0	5	o857-879i929-948o963-980i1000-1019o1029-1051i	N	Supercontig_1.1	1	5895957	91.4788	conserved	Supercontig_1.1	1	2348403	39.8307	conserved	1390	109242	1.85283	5895957	2140	3156489	0.535365	PF00689.16|PF00690.21|PF00122.15|PF12710.2|PF00702.21|PF08282.7|PF13246.1	PF00689.16,Cation_ATPase_C,182,6.20E-42, | PF00690.21,Cation_ATPase_N,69,6.00E-19, | PF00122.15,E1-E2_ATPase,230,2.00E-71, | PF12710.2,HAD,192,6.20E-14, | PF00702.21,Hydrolase,215,3.50E-30, | PF08282.7,Hydrolase_3,254,3.90E-05, | PF13246.1,Hydrolase_like2,91,4.20E-13,	48.7533
FOVG_00938	Supercontig_1.1	core	2456511	2458413	+	FOVG_00938T0	FOVG_00938T0	617	0	0	0	o	N	Supercontig_1.1	1	5895957	91.4788	conserved	Supercontig_1.1	1	2348403	39.8307	conserved	1390	109242	1.85283	5895957	2140	3156489	0.535365	PF04824.11|PF04825.8	PF04824.11,Rad21_Rec8,55,1.10E-07, | PF04825.8,Rad21_Rec8_N,111,9.60E-39,	48.7533
FOVG_00939	Supercontig_1.1	core	2459005	2459418	+	FOVG_00939T0	FOVG_00939T0	118	0	0	0	o	N	Supercontig_1.1	1	5895957	91.4788	conserved	Supercontig_1.1	1	2348403	39.8307	conserved	1390	109242	1.85283	5895957	2140	3156489	0.535365	PF12614.3|PF02970.11	PF12614.3,RRF_GI,128,4.40E-06, | PF02970.11,TBCA,90,1.10E-16,	48.7533
FOVG_00940	Supercontig_1.1	core	2459575	2460636	-	FOVG_00940T0	FOVG_00940T0	354	0	0	0	o	N	Supercontig_1.1	1	5895957	91.4788	conserved	Supercontig_1.1	1	2348403	39.8307	conserved	1390	109242	1.85283	5895957	2140	3156489	0.535365	PF05615.8	PF05615.8,THOC7,139,1.50E-30,	48.7533
FOVG_00941	Supercontig_1.1	core	2461061	2462601	+	FOVG_00941T0	FOVG_00941T0	481	0	0	0	o	N	Supercontig_1.1	1	5895957	91.4788	conserved	Supercontig_1.1	1	2348403	39.8307	conserved	1390	109242	1.85283	5895957	2140	3156489	0.535365			48.7533
FOVG_00942	Supercontig_1.1	core	2463711	2465191	+	FOVG_00942T0	FOVG_00942T0	389	0.27	0	0	o	N	Supercontig_1.1	1	5895957	91.4788	conserved	Supercontig_1.1	1	2348403	39.8307	conserved	1390	109242	1.85283	5895957	2140	3156489	0.535365	PF08238.7|PF08238.7|PF08238.7	PF08238.7,Sel1,39,1.10E-13, | PF08238.7,Sel1,39,1.10E-13, | PF08238.7,Sel1,39,1.10E-13,	48.7533
FOVG_00943	Supercontig_1.1	core	2467859	2469762	-	FOVG_00943T0	FOVG_00943T0	612	2.17	0	0	o	N	Supercontig_1.1	1	5895957	91.4788	conserved	Supercontig_1.1	1	2348403	39.8307	conserved	1390	109242	1.85283	5895957	2140	3156489	0.535365	PF00170.16|PF03131.12	PF00170.16,bZIP_1,64,2.10E-10, | PF03131.12,bZIP_Maf,92,2.10E-07,	48.7533
FOVG_00944	Supercontig_1.1	core	2471171	2471497	+	FOVG_00944T0	FOVG_00944T0	109	0	0	0	o	N	Supercontig_1.1	1	5895957	91.4788	conserved	Supercontig_1.1	1	2348403	39.8307	conserved	1390	109242	1.85283	5895957	2140	3156489	0.535365			48.7533
FOVG_00945	Supercontig_1.1	core	2474811	2474963	+	FOVG_00945T0	FOVG_00945T0	51	2.25	2.25	0	o	N	Supercontig_1.1	1	5895957	91.4788	conserved	Supercontig_1.1	1	2348403	39.8307	conserved	1390	109242	1.85283	5895957	2140	3156489	0.535365			48.7533
FOVG_00946	Supercontig_1.1	core	2478010	2478808	+	FOVG_00946T0	FOVG_00946T0	174	0.19	0.19	0	o	N	Supercontig_1.1	1	5895957	91.4788	conserved	Supercontig_1.1	1	2348403	39.8307	conserved	1390	109242	1.85283	5895957	2140	3156489	0.535365	PF11578.3	PF11578.3,DUF3237,150,2.90E-21,	48.7533
FOVG_00947	Supercontig_1.1	core	2479273	2481225	-	FOVG_00947T0	FOVG_00947T0	348	0.01	0	0	o	N	Supercontig_1.1	1	5895957	91.4788	conserved	Supercontig_1.1	1	2348403	39.8307	conserved	1390	109242	1.85283	5895957	2140	3156489	0.535365	PF03637.12|PF03637.12	PF03637.12,Mob1_phocein,175,1.20E-38, | PF03637.12,Mob1_phocein,175,1.20E-38,	48.7533
FOVG_00948	Supercontig_1.1	core	2482027	2483303	+	FOVG_00948T0	FOVG_00948T0	407	0	0	0	o	N	Supercontig_1.1	1	5895957	91.4788	conserved	Supercontig_1.1	1	2348403	39.8307	conserved	1390	109242	1.85283	5895957	2140	3156489	0.535365	PF04004.8	PF04004.8,Leo1,171,1.20E-30,	48.7533
FOVG_00949	Supercontig_1.1	core	2483986	2485895	+	FOVG_00949T0	FOVG_00949T0	579	21.98	1.4	0	o	N	Supercontig_1.1	1	5895957	91.4788	conserved	Supercontig_1.1	1	2348403	39.8307	conserved	1390	109242	1.85283	5895957	2140	3156489	0.535365	PF11815.3|PF01734.17	PF11815.3,DUF3336,145,2.20E-36, | PF01734.17,Patatin,204,2.40E-14,	48.7533
FOVG_00950	Supercontig_1.1	core	2489827	2490511	-	FOVG_00950T0	FOVG_00950T0	212	6.68	0.98	0	o	Y	Supercontig_1.1	1	5895957	91.4788	conserved	Supercontig_1.1	1	2348403	39.8307	conserved	1390	109242	1.85283	5895957	2140	3156489	0.535365	PF10342.4	PF10342.4,GPI-anchored,93,3.50E-13,	48.7533
FOVG_00951	Supercontig_1.1	core	2487692	2488252	+	FOVG_00951T0	FOVG_00951T0	187	0.02	0	0	o	N	Supercontig_1.1	1	5895957	91.4788	conserved	Supercontig_1.1	1	2348403	39.8307	conserved	1390	109242	1.85283	5895957	2140	3156489	0.535365			48.7533
FOVG_00952	Supercontig_1.1	core	2495289	2497376	-	FOVG_00952T0	FOVG_00952T0	521	0.01	0	0	o	N	Supercontig_1.1	1	5895957	91.4788	conserved	Supercontig_1.1	1	2348403	39.8307	conserved	1390	109242	1.85283	5895957	2140	3156489	0.535365	PF01704.13	PF01704.13,UDPGP,420,1.90E-187,	48.7533
FOVG_00953	Supercontig_1.1	core	2499781	2500522	+	FOVG_00953T0	FOVG_00953T0	225	0	0	0	o	N	Supercontig_1.1	1	5895957	91.4788	conserved	Supercontig_1.1	1	2348403	39.8307	conserved	1390	109242	1.85283	5895957	2140	3156489	0.535365	PF12239.3	PF12239.3,DUF3605,159,2.10E-41,	48.7533
FOVG_00954	Supercontig_1.1	core	2500767	2501756	-	FOVG_00954T0	FOVG_00954T0	313	0.02	0	0	o	N	Supercontig_1.1	1	5895957	91.4788	conserved	Supercontig_1.1	1	2348403	39.8307	conserved	1390	109242	1.85283	5895957	2140	3156489	0.535365	PF02152.13	PF02152.13,FolB,113,6.80E-18,	48.7533
FOVG_00955	Supercontig_1.1	core	2509647	2511285	+	FOVG_00955T0	FOVG_00955T0	489	156.96	0.66	7	o62-84i93-115o138-160i181-203o218-240i287-309o352-374i	N	Supercontig_1.1	1	5895957	91.4788	conserved	Supercontig_1.1	1	2348403	39.8307	conserved	1390	109242	1.85283	5895957	2140	3156489	0.535365	PF00002.19	PF00002.19,7tm_2,243,1.20E-05,	48.7533
FOVG_00956	Supercontig_1.1	core	2509371	2509640	-	FOVG_00956T0	FOVG_00956T0	90	1.47	1.45	0	i	N	Supercontig_1.1	1	5895957	91.4788	conserved	Supercontig_1.1	1	2348403	39.8307	conserved	1390	109242	1.85283	5895957	2140	3156489	0.535365			48.7533
FOVG_00957	Supercontig_1.1	core	2511641	2511967	-	FOVG_00957T0	FOVG_00957T0	109	12.48	12.23	0	o	N	Supercontig_1.1	1	5895957	91.4788	conserved	Supercontig_1.1	1	2348403	39.8307	conserved	1390	109242	1.85283	5895957	2140	3156489	0.535365			48.7533
FOVG_00958	Supercontig_1.1	core	2512254	2512430	+	FOVG_00958T0	FOVG_00958T0	59	0	0	0	o	N	Supercontig_1.1	1	5895957	91.4788	conserved	Supercontig_1.1	1	2348403	39.8307	conserved	1390	109242	1.85283	5895957	2140	3156489	0.535365			48.7533
FOVG_00959	Supercontig_1.1	core	2512714	2514252	+	FOVG_00959T0	FOVG_00959T0	513	19.57	0	1	i98-120o	N	Supercontig_1.1	1	5895957	91.4788	conserved	Supercontig_1.1	1	2348403	39.8307	conserved	1390	109242	1.85283	5895957	2140	3156489	0.535365	PF00150.13	PF00150.13,Cellulase,281,2.00E-34,	48.7533
FOVG_00960	Supercontig_1.1	core	2515320	2517720	+	FOVG_00960T0	FOVG_00960T0	762	0.53	0	0	o	N	Supercontig_1.1	1	5895957	91.4788	conserved	Supercontig_1.1	1	2348403	39.8307	conserved	1390	109242	1.85283	5895957	2140	3156489	0.535365	PF08728.5	PF08728.5,CRT10,717,1.70E-17,	48.7533
FOVG_00961	Supercontig_1.1	core	2518451	2518540	+	FOVG_00961T0	FOVG_00961T0	30	0	0	0	o	N	Supercontig_1.1	1	5895957	91.4788	conserved	Supercontig_1.1	1	2348403	39.8307	conserved	1390	109242	1.85283	5895957	2140	3156489	0.535365			48.7533
FOVG_00962	Supercontig_1.1	core	2520719	2521193	+	FOVG_00962T0	FOVG_00962T0	96	4.24	0	0	o	N	Supercontig_1.1	1	5895957	91.4788	conserved	Supercontig_1.1	1	2348403	39.8307	conserved	1390	109242	1.85283	5895957	2140	3156489	0.535365			48.7533
FOVG_00963	Supercontig_1.1	core	2524007	2526045	-	FOVG_00963T0	FOVG_00963T0	595	21.74	5.67	1	i55-77o	N	Supercontig_1.1	1	5895957	91.4788	conserved	Supercontig_1.1	1	2348403	39.8307	conserved	1390	109242	1.85283	5895957	2140	3156489	0.535365	PF00328.17	PF00328.17,His_Phos_2,347,5.20E-43,	48.7533
FOVG_00964	Supercontig_1.1	core	2521803	2523467	+	FOVG_00964T0	FOVG_00964T0	513	240.03	22.13	11	o39-61i68-90o128-150i155-177o192-214i227-244o259-281i288-310o314-336i349-368o388-410i	N	Supercontig_1.1	1	5895957	91.4788	conserved	Supercontig_1.1	1	2348403	39.8307	conserved	1390	109242	1.85283	5895957	2140	3156489	0.535365	PF00909.16	PF00909.16,Ammonium_transp,399,4.50E-112,	48.7533
FOVG_00965	Supercontig_1.1	core	2528596	2530027	-	FOVG_00965T0	FOVG_00965T0	385	0.06	0.01	0	o	N	Supercontig_1.1	1	5895957	91.4788	conserved	Supercontig_1.1	1	2348403	39.8307	conserved	1390	109242	1.85283	5895957	2140	3156489	0.535365	PF02668.11	PF02668.11,TauD,258,4.80E-19,	48.7533
FOVG_00966	Supercontig_1.1	core	2533130	2536053	-	FOVG_00966T0	FOVG_00966T0	767	19.83	0	1	o634-656i	N	Supercontig_1.1	1	5895957	91.4788	conserved	Supercontig_1.1	1	2348403	39.8307	conserved	1390	109242	1.85283	5895957	2140	3156489	0.535365			48.7533
FOVG_00967	Supercontig_1.1	core	2532336	2532692	+	FOVG_00967T0	FOVG_00967T0	119	0.42	0	0	o	N	Supercontig_1.1	1	5895957	91.4788	conserved	Supercontig_1.1	1	2348403	39.8307	conserved	1390	109242	1.85283	5895957	2140	3156489	0.535365			48.7533
FOVG_00968	Supercontig_1.1	core	2541160	2542884	+	FOVG_00968T0	FOVG_00968T0	575	0.02	0	0	o	N	Supercontig_1.1	1	5895957	91.4788	conserved	Supercontig_1.1	1	2348403	39.8307	conserved	1390	109242	1.85283	5895957	2140	3156489	0.535365	PF00069.20	PF00069.20,Pkinase,260,1.20E-05,	48.7533
FOVG_00969	Supercontig_1.1	core	2543144	2544547	-	FOVG_00969T0	FOVG_00969T0	468	0	0	0	o	N	Supercontig_1.1	1	5895957	91.4788	conserved	Supercontig_1.1	1	2348403	39.8307	conserved	1390	109242	1.85283	5895957	2140	3156489	0.535365	PF04434.12	PF04434.12,SWIM,40,0.00015,	48.7533
FOVG_00970	Supercontig_1.1	core	2546954	2547719	-	FOVG_00970T0	FOVG_00970T0	116	0	0	0	o	N	Supercontig_1.1	1	5895957	91.4788	conserved	Supercontig_1.1	1	2348403	39.8307	conserved	1390	109242	1.85283	5895957	2140	3156489	0.535365	PF00076.17|PF13893.1|PF14259.1	PF00076.17,RRM_1,70,5.70E-19, | PF13893.1,RRM_5,56,3.30E-10, | PF14259.1,RRM_6,70,9.20E-14,	48.7533
FOVG_00971	Supercontig_1.1	core	2549178	2550761	+	FOVG_00971T0	FOVG_00971T0	528	0.01	0	0	o	N	Supercontig_1.1	1	5895957	91.4788	conserved	Supercontig_1.1	1	2348403	39.8307	conserved	1390	109242	1.85283	5895957	2140	3156489	0.535365			48.7533
FOVG_00972	Supercontig_1.1	core	2551760	2552852	+	FOVG_00972T0	FOVG_00972T0	302	144.3	0.42	7	o96-118i125-144o148-167i187-206o210-232i239-258o273-295i	N	Supercontig_1.1	1	5895957	91.4788	conserved	Supercontig_1.1	1	2348403	39.8307	conserved	1390	109242	1.85283	5895957	2140	3156489	0.535365	PF02077.10	PF02077.10,SURF4,267,2.30E-96,	48.7533
FOVG_00974	Supercontig_1.1	core	2554479	2556410	-	FOVG_00974T0	FOVG_00974T0	609	307.99	0	14	i87-109o124-143i156-175o180-202i215-237o247-269i290-312o327-349i368-390o405-427i432-454o469-491i498-520o571-593i	N	Supercontig_1.1	1	5895957	91.4788	conserved	Supercontig_1.1	1	2348403	39.8307	conserved	1390	109242	1.85283	5895957	2140	3156489	0.535365			48.7533
FOVG_00975	Supercontig_1.1	core	2558056	2558637	-	FOVG_00975T0	FOVG_00975T0	194	0.27	0.06	0	o	N	Supercontig_1.1	1	5895957	91.4788	conserved	Supercontig_1.1	1	2348403	39.8307	conserved	1390	109242	1.85283	5895957	2140	3156489	0.535365	PF00583.19|PF13302.1	PF00583.19,Acetyltransf_1,83,8.30E-06, | PF13302.1,Acetyltransf_3,142,4.00E-33,	48.7533
FOVG_00976	Supercontig_1.1	core	2560557	2564658	+	FOVG_00976T0	FOVG_00976T0	1345	277.09	29.58	11	i41-63o107-129i180-199o204-226i283-305o760-782i802-824o870-892i899-921o986-1008i1021-1043o	N	Supercontig_1.1	1	5895957	91.4788	conserved	Supercontig_1.1	1	2348403	39.8307	conserved	1390	109242	1.85283	5895957	2140	3156489	0.535365	PF00664.18|PF00664.18|PF00005.22|PF00005.22	PF00664.18,ABC_membrane,275,2.90E-66, | PF00664.18,ABC_membrane,275,2.90E-66, | PF00005.22,ABC_tran,137,7.50E-67, | PF00005.22,ABC_tran,137,7.50E-67,	48.7533
FOVG_00977	Supercontig_1.1	core	2565074	2566864	+	FOVG_00977T0	FOVG_00977T0	559	1.07	0.87	0	o	N	Supercontig_1.1	1	5895957	91.4788	conserved	Supercontig_1.1	1	2348403	39.8307	conserved	1390	109242	1.85283	5895957	2140	3156489	0.535365	PF14479.1	PF14479.1,HeLo,212,2.40E-39,	48.7533
FOVG_00978	Supercontig_1.1	core	2567559	2569681	-	FOVG_00978T0	FOVG_00978T0	631	0.57	0	0	o	N	Supercontig_1.1	1	5895957	91.4788	conserved	Supercontig_1.1	1	2348403	39.8307	conserved	1390	109242	1.85283	5895957	2140	3156489	0.535365	PF00782.15|PF14671.1|PF00102.22	PF00782.15,DSPc,133,9.90E-17, | PF14671.1,DSPn,141,1.80E-43, | PF00102.22,Y_phosphatase,235,1.70E-06,	48.7533
FOVG_00979	Supercontig_1.1	core	2571140	2571597	+	FOVG_00979T0	FOVG_00979T0	111	0.02	0.01	0	o	N	Supercontig_1.1	1	5895957	91.4788	conserved	Supercontig_1.1	1	2348403	39.8307	conserved	1390	109242	1.85283	5895957	2140	3156489	0.535365	PF09341.5	PF09341.5,Pcc1,76,1.60E-24,	48.7533
FOVG_00980	Supercontig_1.1	core	2572084	2574116	-	FOVG_00980T0	FOVG_00980T0	657	0	0	0	o	N	Supercontig_1.1	1	5895957	91.4788	conserved	Supercontig_1.1	1	2348403	39.8307	conserved	1390	109242	1.85283	5895957	2140	3156489	0.535365	PF00010.21	PF00010.21,HLH,55,3.00E-10,	48.7533
FOVG_00981	Supercontig_1.1	core	2578801	2581035	-	FOVG_00981T0	FOVG_00981T0	745	22.9	0.05	1	o404-426i	N	Supercontig_1.1	1	5895957	91.4788	conserved	Supercontig_1.1	1	2348403	39.8307	conserved	1390	109242	1.85283	5895957	2140	3156489	0.535365			48.7533
FOVG_00982	Supercontig_1.1	core	2584931	2587116	-	FOVG_00982T0	FOVG_00982T0	658	0	0	0	o	N	Supercontig_1.1	1	5895957	91.4788	conserved	Supercontig_1.1	1	2348403	39.8307	conserved	1390	109242	1.85283	5895957	2140	3156489	0.535365	PF02136.15|PF03943.8	PF02136.15,NTF2,118,8.00E-07, | PF03943.8,TAP_C,51,7.70E-15,	48.7533
FOVG_00983	Supercontig_1.1	core	2588376	2591648	+	FOVG_00983T0	FOVG_00983T0	1091	3.67	0	0	o	N	Supercontig_1.1	1	5895957	91.4788	conserved	Supercontig_1.1	1	2348403	39.8307	conserved	1390	109242	1.85283	5895957	2140	3156489	0.535365	PF00270.24|PF00271.26|PF04851.10	PF00270.24,DEAD,169,4.60E-21, | PF00271.26,Helicase_C,78,1.20E-19, | PF04851.10,ResIII,184,9.90E-20,	48.7533
FOVG_00984	Supercontig_1.1	core	2592832	2593627	+	FOVG_00984T0	FOVG_00984T0	196	83.02	24.85	3	i13-35o61-80i87-109o	N	Supercontig_1.1	1	5895957	91.4788	conserved	Supercontig_1.1	1	2348403	39.8307	conserved	1390	109242	1.85283	5895957	2140	3156489	0.535365			48.7533
FOVG_00985	Supercontig_1.1	core	2593932	2599836	-	FOVG_00985T0	FOVG_00985T0	1851	0.04	0	0	o	N	Supercontig_1.1	1	5895957	91.4788	conserved	Supercontig_1.1	1	2348403	39.8307	conserved	1390	109242	1.85283	5895957	2140	3156489	0.535365	PF00023.25|PF00023.25|PF00023.25|PF00023.25|PF12796.2|PF12796.2|PF12796.2|PF12796.2|PF13606.1|PF13637.1	PF00023.25,Ank,33,6.80E-43, | PF00023.25,Ank,33,6.80E-43, | PF00023.25,Ank,33,6.80E-43, | PF00023.25,Ank,33,6.80E-43, | PF12796.2,Ank_2,89,2.90E-57, | PF12796.2,Ank_2,89,2.90E-57, | PF12796.2,Ank_2,89,2.90E-57, | PF12796.2,Ank_2,89,2.90E-57, | PF13606.1,Ank_3,30,9.60E-39, | PF13637.1,Ank_4,54,1.10E-37,	48.7533
FOVG_00986	Supercontig_1.1	core	2601122	2606125	+	FOVG_00986T0	FOVG_00986T0	1668	0	0	0	o	N	Supercontig_1.1	1	5895957	91.4788	conserved	Supercontig_1.1	1	2348403	39.8307	conserved	1390	109242	1.85283	5895957	2140	3156489	0.535365	PF00270.24|PF00271.26|PF00570.18|PF09382.5	PF00270.24,DEAD,169,2.40E-20, | PF00271.26,Helicase_C,78,4.70E-19, | PF00570.18,HRDC,68,6.90E-05, | PF09382.5,RQC,106,4.50E-12,	48.7533
FOVG_00987	Supercontig_1.1	core	2607151	2610396	-	FOVG_00987T0	FOVG_00987T0	1082	0	0	0	o	N	Supercontig_1.1	1	5895957	91.4788	conserved	Supercontig_1.1	1	2348403	39.8307	conserved	1390	109242	1.85283	5895957	2140	3156489	0.535365	PF08580.5	PF08580.5,KAR9,683,1.10E-145,	48.7533
FOVG_00988	Supercontig_1.1	core	2614171	2615775	+	FOVG_00988T0	FOVG_00988T0	535	0.02	0	0	o	N	Supercontig_1.1	1	5895957	91.4788	conserved	Supercontig_1.1	1	2348403	39.8307	conserved	1390	109242	1.85283	5895957	2140	3156489	0.535365			48.7533
FOVG_00989	Supercontig_1.1	core	2616532	2617593	-	FOVG_00989T0	FOVG_00989T0	354	0	0	0	o	N	Supercontig_1.1	1	5895957	91.4788	conserved	Supercontig_1.1	1	2348403	39.8307	conserved	1390	109242	1.85283	5895957	2140	3156489	0.535365	PF00011.16	PF00011.16,HSP20,102,7.50E-12,	48.7533
FOVG_00990	Supercontig_1.1	core	2618770	2619918	-	FOVG_00990T0	FOVG_00990T0	333	0	0	0	o	N	Supercontig_1.1	1	5895957	91.4788	conserved	Supercontig_1.1	1	2348403	39.8307	conserved	1390	109242	1.85283	5895957	2140	3156489	0.535365	PF07859.8	PF07859.8,Abhydrolase_3,211,7.60E-38,	48.7533
FOVG_00991	Supercontig_1.1	core	2620708	2621052	+	FOVG_00991T0	FOVG_00991T0	76	0.01	0.01	0	o	N	Supercontig_1.1	1	5895957	91.4788	conserved	Supercontig_1.1	1	2348403	39.8307	conserved	1390	109242	1.85283	5895957	2140	3156489	0.535365	PF05051.8	PF05051.8,COX17,49,1.20E-19,	48.7533
FOVG_00992	Supercontig_1.1	core	2621421	2621909	-	FOVG_00992T0	FOVG_00992T0	125	0	0	0	o	N	Supercontig_1.1	1	5895957	91.4788	conserved	Supercontig_1.1	1	2348403	39.8307	conserved	1390	109242	1.85283	5895957	2140	3156489	0.535365			48.7533
FOVG_00993	Supercontig_1.1	core	2622291	2624057	-	FOVG_00993T0	FOVG_00993T0	537	0.01	0	0	o	N	Supercontig_1.1	1	5895957	91.4788	conserved	Supercontig_1.1	1	2348403	39.8307	conserved	1390	109242	1.85283	5895957	2140	3156489	0.535365	PF00118.19	PF00118.19,Cpn60_TCP1,485,4.70E-138,	48.7533
FOVG_00994	Supercontig_1.1	core	2624511	2625998	+	FOVG_00994T0	FOVG_00994T0	440	0	0	0	o	N	Supercontig_1.1	1	5895957	91.4788	conserved	Supercontig_1.1	1	2348403	39.8307	conserved	1390	109242	1.85283	5895957	2140	3156489	0.535365	PF00004.24	PF00004.24,AAA,132,1.20E-40,	48.7533
FOVG_00995	Supercontig_1.1	core	2626461	2627144	-	FOVG_00995T0	FOVG_00995T0	228	0	0	0	o	N	Supercontig_1.1	1	5895957	91.4788	conserved	Supercontig_1.1	1	2348403	39.8307	conserved	1390	109242	1.85283	5895957	2140	3156489	0.535365			48.7533
FOVG_00996	Supercontig_1.1	core	2628219	2629443	-	FOVG_00996T0	FOVG_00996T0	346	19.65	0.01	0	o	N	Supercontig_1.1	1	5895957	91.4788	conserved	Supercontig_1.1	1	2348403	39.8307	conserved	1390	109242	1.85283	5895957	2140	3156489	0.535365	PF02167.10	PF02167.10,Cytochrom_C1,219,1.70E-80,	48.7533
FOVG_00997	Supercontig_1.1	core	2630306	2631617	+	FOVG_00997T0	FOVG_00997T0	418	0.25	0.01	0	o	N	Supercontig_1.1	1	5895957	91.4788	conserved	Supercontig_1.1	1	2348403	39.8307	conserved	1390	109242	1.85283	5895957	2140	3156489	0.535365	PF13516.1|PF13516.1	PF13516.1,LRR_6,24,2.30E-11, | PF13516.1,LRR_6,24,2.30E-11,	48.7533
FOVG_00998	Supercontig_1.1	core	2632344	2633117	-	FOVG_00998T0	FOVG_00998T0	258	0	0	0	o	N	Supercontig_1.1	1	5895957	91.4788	conserved	Supercontig_1.1	1	2348403	39.8307	conserved	1390	109242	1.85283	5895957	2140	3156489	0.535365			48.7533
FOVG_00999	Supercontig_1.1	core	2635223	2636248	+	FOVG_00999T0	FOVG_00999T0	295	0.08	0	0	o	N	Supercontig_1.1	1	5895957	91.4788	conserved	Supercontig_1.1	1	2348403	39.8307	conserved	1390	109242	1.85283	5895957	2140	3156489	0.535365	PF00227.21|PF00227.21|PF10584.4	PF00227.21,Proteasome,190,1.30E-45, | PF00227.21,Proteasome,190,1.30E-45, | PF10584.4,Proteasome_A_N,23,4.90E-10,	48.7533
FOVG_01000	Supercontig_1.1	core	2636407	2639477	-	FOVG_01000T0	FOVG_01000T0	1008	2.08	0	0	o	N	Supercontig_1.1	1	5895957	91.4788	conserved	Supercontig_1.1	1	2348403	39.8307	conserved	1390	109242	1.85283	5895957	2140	3156489	0.535365	PF04931.8	PF04931.8,DNA_pol_phi,784,4.30E-48,	48.7533
FOVG_01001	Supercontig_1.1	core	2643614	2644002	-	FOVG_01001T0	FOVG_01001T0	110	0.2	0.2	0	o	N	Supercontig_1.1	1	5895957	91.4788	conserved	Supercontig_1.1	1	2348403	39.8307	conserved	1390	109242	1.85283	5895957	2140	3156489	0.535365			48.7533
FOVG_01002	Supercontig_1.1	core	2645851	2646411	+	FOVG_01002T0	FOVG_01002T0	187	0.01	0.01	0	o	N	Supercontig_1.1	1	5895957	91.4788	conserved	Supercontig_1.1	1	2348403	39.8307	conserved	1390	109242	1.85283	5895957	2140	3156489	0.535365			48.7533
FOVG_01003	Supercontig_1.1	core	2647145	2647447	-	FOVG_01003T0	FOVG_01003T0	101	0	0	0	o	N	Supercontig_1.1	1	5895957	91.4788	conserved	Supercontig_1.1	1	2348403	39.8307	conserved	1390	109242	1.85283	5895957	2140	3156489	0.535365			48.7533
FOVG_01004	Supercontig_1.1	core	2651591	2653451	+	FOVG_01004T0	FOVG_01004T0	564	0	0	0	o	N	Supercontig_1.1	1	5895957	91.4788	conserved	Supercontig_1.1	1	2348403	39.8307	conserved	1390	109242	1.85283	5895957	2140	3156489	0.535365	PF00581.15	PF00581.15,Rhodanese,113,2.70E-12,	48.7533
FOVG_01005	Supercontig_1.1	core	2654936	2656650	-	FOVG_01005T0	FOVG_01005T0	553	0.01	0	0	o	N	Supercontig_1.1	1	5895957	91.4788	conserved	Supercontig_1.1	1	2348403	39.8307	conserved	1390	109242	1.85283	5895957	2140	3156489	0.535365	PF04677.10|PF04676.9	PF04677.10,CwfJ_C_1,122,8.10E-23, | PF04676.9,CwfJ_C_2,98,5.10E-25,	48.7533
FOVG_01006	Supercontig_1.1	core	2656960	2664950	+	FOVG_01006T0	FOVG_01006T0	2647	0.78	0	0	o	N	Supercontig_1.1	1	5895957	91.4788	conserved	Supercontig_1.1	1	2348403	39.8307	conserved	1390	109242	1.85283	5895957	2140	3156489	0.535365	PF07539.7	PF07539.7,DRIM,141,1.10E-41,	48.7533
FOVG_01007	Supercontig_1.1	core	2665575	2666593	+	FOVG_01007T0	FOVG_01007T0	306	7.02	1.24	0	o	N	Supercontig_1.1	1	5895957	91.4788	conserved	Supercontig_1.1	1	2348403	39.8307	conserved	1390	109242	1.85283	5895957	2140	3156489	0.535365	PF00463.16|PF13714.1	PF00463.16,ICL,526,6.10E-20, | PF13714.1,PEP_mutase,238,3.70E-45,	48.7533
FOVG_01008	Supercontig_1.1	core	2666696	2666854	-	FOVG_01008T0	FOVG_01008T0	53	0	0	0	i	N	Supercontig_1.1	1	5895957	91.4788	conserved	Supercontig_1.1	1	2348403	39.8307	conserved	1390	109242	1.85283	5895957	2140	3156489	0.535365			48.7533
FOVG_01009	Supercontig_1.1	core	2667233	2667946	-	FOVG_01009T0	FOVG_01009T0	194	1.25	0.42	0	o	N	Supercontig_1.1	1	5895957	91.4788	conserved	Supercontig_1.1	1	2348403	39.8307	conserved	1390	109242	1.85283	5895957	2140	3156489	0.535365			48.7533
FOVG_01010	Supercontig_1.1	core	2668411	2668728	-	FOVG_01010T0	FOVG_01010T0	106	44.54	29.72	2	o24-46i53-75o	N	Supercontig_1.1	1	5895957	91.4788	conserved	Supercontig_1.1	1	2348403	39.8307	conserved	1390	109242	1.85283	5895957	2140	3156489	0.535365			48.7533
FOVG_01011	Supercontig_1.1	core	2669569	2671020	+	FOVG_01011T0	FOVG_01011T0	484	0.2	0.09	0	o	N	Supercontig_1.1	1	5895957	91.4788	conserved	Supercontig_1.1	1	2348403	39.8307	conserved	1390	109242	1.85283	5895957	2140	3156489	0.535365	PF03972.9	PF03972.9,MmgE_PrpD,445,3.50E-56,	48.7533
FOVG_01012	Supercontig_1.1	core	2671757	2672347	-	FOVG_01012T0	FOVG_01012T0	197	0	0	0	o	N	Supercontig_1.1	1	5895957	91.4788	conserved	Supercontig_1.1	1	2348403	39.8307	conserved	1390	109242	1.85283	5895957	2140	3156489	0.535365	PF05180.7	PF05180.7,zf-DNL,66,5.30E-26,	48.7533
FOVG_01013	Supercontig_1.1	core	2673260	2673837	+	FOVG_01013T0	FOVG_01013T0	159	0	0	0	o	N	Supercontig_1.1	1	5895957	91.4788	conserved	Supercontig_1.1	1	2348403	39.8307	conserved	1390	109242	1.85283	5895957	2140	3156489	0.535365	PF00188.21	PF00188.21,CAP,124,8.70E-06,	48.7533
FOVG_01014	Supercontig_1.1	core	2674358	2676145	+	FOVG_01014T0	FOVG_01014T0	580	0.01	0.01	0	o	N	Supercontig_1.1	1	5895957	91.4788	conserved	Supercontig_1.1	1	2348403	39.8307	conserved	1390	109242	1.85283	5895957	2140	3156489	0.535365	PF04855.7	PF04855.7,SNF5,244,8.60E-84,	48.7533
FOVG_01015	Supercontig_1.1	core	2679186	2680854	+	FOVG_01015T0	FOVG_01015T0	514	0.05	0	0	o	Y	Supercontig_1.1	1	5895957	91.4788	conserved	Supercontig_1.1	1	2348403	39.8307	conserved	1390	109242	1.85283	5895957	2140	3156489	0.535365	PF00734.13|PF00840.15	PF00734.13,CBM_1,29,6.70E-14, | PF00840.15,Glyco_hydro_7,433,4.20E-213,	48.7533
FOVG_01016	Supercontig_1.1	core	2678051	2678367	-	FOVG_01016T0	FOVG_01016T0	88	0	0	0	o	N	Supercontig_1.1	1	5895957	91.4788	conserved	Supercontig_1.1	1	2348403	39.8307	conserved	1390	109242	1.85283	5895957	2140	3156489	0.535365			48.7533
FOVG_01017	Supercontig_1.1	core	2681626	2683247	-	FOVG_01017T0	FOVG_01017T0	505	206.93	28.84	10	i7-25o52-74i79-101o111-133i145-167o182-199i301-320o330-352i365-387o431-450i	N	Supercontig_1.1	1	5895957	91.4788	conserved	Supercontig_1.1	1	2348403	39.8307	conserved	1390	109242	1.85283	5895957	2140	3156489	0.535365	PF07690.11|PF00083.19	PF07690.11,MFS_1,352,3.30E-30, | PF00083.19,Sugar_tr,451,1.10E-102,	48.7533
FOVG_01018	Supercontig_1.1	core	2686056	2688243	-	FOVG_01018T0	FOVG_01018T0	635	0	0	0	o	N	Supercontig_1.1	1	5895957	91.4788	conserved	Supercontig_1.1	1	2348403	39.8307	conserved	1390	109242	1.85283	5895957	2140	3156489	0.535365	PF04082.13|PF00172.13	PF04082.13,Fungal_trans,260,8.00E-25, | PF00172.13,Zn_clus,40,3.60E-07,	48.7533
FOVG_01019	Supercontig_1.1	core	2691226	2694197	+	FOVG_01019T0	FOVG_01019T0	936	0.17	0	0	o	N	Supercontig_1.1	1	5895957	91.4788	conserved	Supercontig_1.1	1	2348403	39.8307	conserved	1390	109242	1.85283	5895957	2140	3156489	0.535365	PF04082.13|PF00172.13	PF04082.13,Fungal_trans,260,1.70E-17, | PF00172.13,Zn_clus,40,2.10E-06,	48.7533
FOVG_01020	Supercontig_1.1	core	2694570	2696924	-	FOVG_01020T0	FOVG_01020T0	757	0.08	0	0	o	N	Supercontig_1.1	1	5895957	91.4788	conserved	Supercontig_1.1	1	2348403	39.8307	conserved	1390	109242	1.85283	5895957	2140	3156489	0.535365			48.7533
FOVG_01021	Supercontig_1.1	core	2697901	2699793	-	FOVG_01021T0	FOVG_01021T0	540	0.25	0.01	0	o	N	Supercontig_1.1	1	5895957	91.4788	conserved	Supercontig_1.1	1	2348403	39.8307	conserved	1390	109242	1.85283	5895957	2140	3156489	0.535365	PF00266.14	PF00266.14,Aminotran_5,371,4.50E-11,	48.7533
FOVG_01022	Supercontig_1.1	core	2701231	2702068	-	FOVG_01022T0	FOVG_01022T0	263	5.37	0.07	0	o	Y	Supercontig_1.1	1	5895957	91.4788	conserved	Supercontig_1.1	1	2348403	39.8307	conserved	1390	109242	1.85283	5895957	2140	3156489	0.535365	PF00080.15	PF00080.15,Sod_Cu,142,3.50E-13,	48.7533
FOVG_01023	Supercontig_1.1	core	2704098	2704495	+	FOVG_01023T0	FOVG_01023T0	87	44.92	29.56	2	i7-29o54-76i	N	Supercontig_1.1	1	5895957	91.4788	conserved	Supercontig_1.1	1	2348403	39.8307	conserved	1390	109242	1.85283	5895957	2140	3156489	0.535365			48.7533
FOVG_01024	Supercontig_1.1	core	2705088	2705300	-	FOVG_01024T0	FOVG_01024T0	71	0.42	0.42	0	o	N	Supercontig_1.1	1	5895957	91.4788	conserved	Supercontig_1.1	1	2348403	39.8307	conserved	1390	109242	1.85283	5895957	2140	3156489	0.535365			48.7533
FOVG_01025	Supercontig_1.1	core	2705572	2706627	+	FOVG_01025T0	FOVG_01025T0	298	0.15	0.02	0	o	N	Supercontig_1.1	1	5895957	91.4788	conserved	Supercontig_1.1	1	2348403	39.8307	conserved	1390	109242	1.85283	5895957	2140	3156489	0.535365	PF00106.20|PF13561.1|PF08659.5	PF00106.20,adh_short,167,1.70E-26, | PF13561.1,adh_short_C2,241,2.00E-27, | PF08659.5,KR,181,3.90E-09,	48.7533
FOVG_01026	Supercontig_1.1	core	2707025	2708465	+	FOVG_01026T0	FOVG_01026T0	449	0.15	0	0	o	N	Supercontig_1.1	1	5895957	91.4788	conserved	Supercontig_1.1	1	2348403	39.8307	conserved	1390	109242	1.85283	5895957	2140	3156489	0.535365	PF06985.6	PF06985.6,HET,139,3.20E-24,	48.7533
FOVG_01027	Supercontig_1.1	core	2708826	2709524	-	FOVG_01027T0	FOVG_01027T0	233	0	0	0	o	N	Supercontig_1.1	1	5895957	91.4788	conserved	Supercontig_1.1	1	2348403	39.8307	conserved	1390	109242	1.85283	5895957	2140	3156489	0.535365	PF14124.1	PF14124.1,DUF4291,181,2.50E-65,	48.7533
FOVG_01029	Supercontig_1.1	core	2710499	2713043	+	FOVG_01029T0	FOVG_01029T0	783	0	0	0	o	N	Supercontig_1.1	1	5895957	91.4788	conserved	Supercontig_1.1	1	2348403	39.8307	conserved	1390	109242	1.85283	5895957	2140	3156489	0.535365	PF02845.11|PF02204.13	PF02845.11,CUE,42,7.80E-08, | PF02204.13,VPS9,104,3.80E-31,	48.7533
FOVG_01030	Supercontig_1.1	core	2713794	2714903	+	FOVG_01030T0	FOVG_01030T0	370	0.37	0.36	0	o	N	Supercontig_1.1	1	5895957	91.4788	conserved	Supercontig_1.1	1	2348403	39.8307	conserved	1390	109242	1.85283	5895957	2140	3156489	0.535365	PF09414.5	PF09414.5,RNA_ligase,186,4.10E-11,	48.7533
FOVG_01031	Supercontig_1.1	core	2715253	2717605	-	FOVG_01031T0	FOVG_01031T0	767	169.57	2.9	7	o360-382i413-435o439-461i501-520o530-547i554-576o596-618i	Y	Supercontig_1.1	1	5895957	91.4788	conserved	Supercontig_1.1	1	2348403	39.8307	conserved	1390	109242	1.85283	5895957	2140	3156489	0.535365	PF06011.7|PF14558.1	PF06011.7,TRP,438,9.80E-127, | PF14558.1,TRP_N,142,3.20E-34,	48.7533
FOVG_01032	Supercontig_1.1	core	2720804	2724268	-	FOVG_01032T0	FOVG_01032T0	1155	0	0	0	o	N	Supercontig_1.1	1	5895957	91.4788	conserved	Supercontig_1.1	1	2348403	39.8307	conserved	1390	109242	1.85283	5895957	2140	3156489	0.535365	PF00096.21	PF00096.21,zf-C2H2,23,4.80E-05,	48.7533
FOVG_01033	Supercontig_1.1	core	2726386	2726712	+	FOVG_01033T0	FOVG_01033T0	109	0	0	0	o	N	Supercontig_1.1	1	5895957	91.4788	conserved	Supercontig_1.1	1	2348403	39.8307	conserved	1390	109242	1.85283	5895957	2140	3156489	0.535365			48.7533
FOVG_01034	Supercontig_1.1	core	2727428	2727835	+	FOVG_01034T0	FOVG_01034T0	136	61.29	18.51	3	i40-59o64-83i113-135o	N	Supercontig_1.1	1	5895957	91.4788	conserved	Supercontig_1.1	1	2348403	39.8307	conserved	1390	109242	1.85283	5895957	2140	3156489	0.535365			48.7533
FOVG_01035	Supercontig_1.1	core	2729915	2731405	-	FOVG_01035T0	FOVG_01035T0	461	0.01	0.01	0	o	N	Supercontig_1.1	1	5895957	91.4788	conserved	Supercontig_1.1	1	2348403	39.8307	conserved	1390	109242	1.85283	5895957	2140	3156489	0.535365	PF00172.13	PF00172.13,Zn_clus,40,9.50E-07,	48.7533
FOVG_01036	Supercontig_1.1	core	2734015	2734362	+	FOVG_01036T0	FOVG_01036T0	116	1.11	0	0	o	N	Supercontig_1.1	1	5895957	91.4788	conserved	Supercontig_1.1	1	2348403	39.8307	conserved	1390	109242	1.85283	5895957	2140	3156489	0.535365			48.7533
FOVG_01037	Supercontig_1.1	core	2738682	2739997	+	FOVG_01037T0	FOVG_01037T0	400	0.09	0	0	o	N	Supercontig_1.1	1	5895957	91.4788	conserved	Supercontig_1.1	1	2348403	39.8307	conserved	1390	109242	1.85283	5895957	2140	3156489	0.535365	PF12695.2|PF12697.2	PF12695.2,Abhydrolase_5,145,6.10E-13, | PF12697.2,Abhydrolase_6,228,2.20E-21,	48.7533
FOVG_01038	Supercontig_1.1	core	2741143	2741703	+	FOVG_01038T0	FOVG_01038T0	156	0.22	0	0	o	Y	Supercontig_1.1	1	5895957	91.4788	conserved	Supercontig_1.1	1	2348403	39.8307	conserved	1390	109242	1.85283	5895957	2140	3156489	0.535365	PF05730.6	PF05730.6,CFEM,66,4.20E-15,	48.7533
FOVG_01039	Supercontig_1.1	core	2742375	2746227	+	FOVG_01039T0	FOVG_01039T0	954	0.01	0	0	o	N	Supercontig_1.1	1	5895957	91.4788	conserved	Supercontig_1.1	1	2348403	39.8307	conserved	1390	109242	1.85283	5895957	2140	3156489	0.535365	PF13640.1|PF10637.4|PF10637.4|PF00834.14	PF13640.1,2OG-FeII_Oxy_3,100,2.00E-13, | PF10637.4,Ofd1_CTDD,266,4.00E-95, | PF10637.4,Ofd1_CTDD,266,4.00E-95, | PF00834.14,Ribul_P_3_epim,201,1.40E-61,	48.7533
FOVG_01040	Supercontig_1.1	core	2746521	2747726	-	FOVG_01040T0	FOVG_01040T0	402	0	0	0	o	N	Supercontig_1.1	1	5895957	91.4788	conserved	Supercontig_1.1	1	2348403	39.8307	conserved	1390	109242	1.85283	5895957	2140	3156489	0.535365			48.7533
FOVG_01041	Supercontig_1.1	core	2749606	2752586	+	FOVG_01041T0	FOVG_01041T0	925	0	0	0	o	N	Supercontig_1.1	1	5895957	91.4788	conserved	Supercontig_1.1	1	2348403	39.8307	conserved	1390	109242	1.85283	5895957	2140	3156489	0.535365	PF02845.11	PF02845.11,CUE,42,1.30E-07,	48.7533
FOVG_01042	Supercontig_1.1	core	2754441	2756342	+	FOVG_01042T0	FOVG_01042T0	588	303.82	0	14	i84-106o121-143i150-169o179-201i208-230o240-262i279-298o308-330i353-375o390-412i417-439o449-471i484-506o537-559i	N	Supercontig_1.1	1	5895957	91.4788	conserved	Supercontig_1.1	1	2348403	39.8307	conserved	1390	109242	1.85283	5895957	2140	3156489	0.535365	PF07690.11	PF07690.11,MFS_1,352,1.60E-41,	48.7533
FOVG_01043	Supercontig_1.1	core	2756641	2758044	+	FOVG_01043T0	FOVG_01043T0	417	2.44	0.43	0	o	N	Supercontig_1.1	1	5895957	91.4788	conserved	Supercontig_1.1	1	2348403	39.8307	conserved	1390	109242	1.85283	5895957	2140	3156489	0.535365	PF03435.13	PF03435.13,Saccharop_dh,386,1.00E-19,	48.7533
FOVG_01044	Supercontig_1.1	core	2758169	2762576	-	FOVG_01044T0	FOVG_01044T0	1436	170.2	0	7	o378-400i421-443o1142-1164i1233-1255o1265-1287i1300-1322o1342-1361i	N	Supercontig_1.1	1	5895957	91.4788	conserved	Supercontig_1.1	1	2348403	39.8307	conserved	1390	109242	1.85283	5895957	2140	3156489	0.535365	PF00122.15|PF12710.2|PF00702.21|PF13246.1	PF00122.15,E1-E2_ATPase,230,4.70E-18, | PF12710.2,HAD,192,2.50E-12, | PF00702.21,Hydrolase,215,1.10E-14, | PF13246.1,Hydrolase_like2,91,5.90E-10,	48.7533
FOVG_01045	Supercontig_1.1	core	2763614	2763946	+	FOVG_01045T0	FOVG_01045T0	111	5.13	0.18	0	i	N	Supercontig_1.1	1	5895957	91.4788	conserved	Supercontig_1.1	1	2348403	39.8307	conserved	1390	109242	1.85283	5895957	2140	3156489	0.535365			48.7533
FOVG_01046	Supercontig_1.1	core	2764455	2765798	-	FOVG_01046T0	FOVG_01046T0	448	8.78	3.42	0	o	N	Supercontig_1.1	1	5895957	91.4788	conserved	Supercontig_1.1	1	2348403	39.8307	conserved	1390	109242	1.85283	5895957	2140	3156489	0.535365	PF00710.15	PF00710.15,Asparaginase,313,8.90E-71,	48.7533
FOVG_01047	Supercontig_1.1	core	2768334	2769371	-	FOVG_01047T0	FOVG_01047T0	346	0.03	0	0	o	N	Supercontig_1.1	1	5895957	91.4788	conserved	Supercontig_1.1	1	2348403	39.8307	conserved	1390	109242	1.85283	5895957	2140	3156489	0.535365	PF00382.14|PF00382.14|PF08271.7	PF00382.14,TFIIB,71,5.70E-33, | PF00382.14,TFIIB,71,5.70E-33, | PF08271.7,TF_Zn_Ribbon,43,4.30E-13,	48.7533
FOVG_01048	Supercontig_1.1	core	2770624	2771912	+	FOVG_01048T0	FOVG_01048T0	411	0.06	0	0	o	N	Supercontig_1.1	1	5895957	91.4788	conserved	Supercontig_1.1	1	2348403	39.8307	conserved	1390	109242	1.85283	5895957	2140	3156489	0.535365	PF00591.16|PF02885.12	PF00591.16,Glycos_transf_3,253,1.00E-61, | PF02885.12,Glycos_trans_3N,66,1.30E-12,	48.7533
FOVG_01049	Supercontig_1.1	core	2772145	2772621	-	FOVG_01049T0	FOVG_01049T0	159	0	0	0	o	N	Supercontig_1.1	1	5895957	91.4788	conserved	Supercontig_1.1	1	2348403	39.8307	conserved	1390	109242	1.85283	5895957	2140	3156489	0.535365			48.7533
FOVG_01050	Supercontig_1.1	core	2774318	2775831	+	FOVG_01050T0	FOVG_01050T0	453	0.01	0	0	o	N	Supercontig_1.1	1	5895957	91.4788	conserved	Supercontig_1.1	1	2348403	39.8307	conserved	1390	109242	1.85283	5895957	2140	3156489	0.535365	PF02515.12	PF02515.12,CoA_transf_3,191,7.40E-55,	48.7533
FOVG_01051	Supercontig_1.1	core	2776253	2777540	+	FOVG_01051T0	FOVG_01051T0	413	0	0	0	o	N	Supercontig_1.1	1	5895957	91.4788	conserved	Supercontig_1.1	1	2348403	39.8307	conserved	1390	109242	1.85283	5895957	2140	3156489	0.535365			48.7533
FOVG_01052	Supercontig_1.1	core	2777926	2778834	-	FOVG_01052T0	FOVG_01052T0	303	3.46	0.51	0	o	Y	Supercontig_1.1	1	5895957	91.4788	conserved	Supercontig_1.1	1	2348403	39.8307	conserved	1390	109242	1.85283	5895957	2140	3156489	0.535365			48.7533
FOVG_01053	Supercontig_1.1	core	2781598	2782531	-	FOVG_01053T0	FOVG_01053T0	276	90.02	3.19	4	i100-122o126-148i160-182o197-219i	N	Supercontig_1.1	1	5895957	91.4788	conserved	Supercontig_1.1	1	2348403	39.8307	conserved	1390	109242	1.85283	5895957	2140	3156489	0.535365			48.7533
FOVG_01054	Supercontig_1.1	core	2783501	2785262	-	FOVG_01054T0	FOVG_01054T0	538	0	0	0	o	N	Supercontig_1.1	1	5895957	91.4788	conserved	Supercontig_1.1	1	2348403	39.8307	conserved	1390	109242	1.85283	5895957	2140	3156489	0.535365	PF00733.16|PF13537.1	PF00733.16,Asn_synthase,255,3.10E-56, | PF13537.1,GATase_7,125,1.70E-08,	48.7533
FOVG_01055	Supercontig_1.1	core	2786114	2788441	-	FOVG_01055T0	FOVG_01055T0	776	0.03	0	0	o	N	Supercontig_1.1	1	5895957	91.4788	conserved	Supercontig_1.1	1	2348403	39.8307	conserved	1390	109242	1.85283	5895957	2140	3156489	0.535365			48.7533
FOVG_01056	Supercontig_1.1	core	2792435	2793256	-	FOVG_01056T0	FOVG_01056T0	260	0.01	0.01	0	o	N	Supercontig_1.1	1	5895957	91.4788	conserved	Supercontig_1.1	1	2348403	39.8307	conserved	1390	109242	1.85283	5895957	2140	3156489	0.535365			48.7533
FOVG_01057	Supercontig_1.1	core	2795135	2796454	-	FOVG_01057T0	FOVG_01057T0	406	19.48	19.48	1	i21-38o	N	Supercontig_1.1	1	5895957	91.4788	conserved	Supercontig_1.1	1	2348403	39.8307	conserved	1390	109242	1.85283	5895957	2140	3156489	0.535365	PF11735.3	PF11735.3,CAP59_mtransfer,242,7.60E-86,	48.7533
FOVG_01058	Supercontig_1.1	core	2793798	2793908	+	FOVG_01058T0	FOVG_01058T0	37	0	0	0	o	N	Supercontig_1.1	1	5895957	91.4788	conserved	Supercontig_1.1	1	2348403	39.8307	conserved	1390	109242	1.85283	5895957	2140	3156489	0.535365			48.7533
FOVG_01059	Supercontig_1.1	core	2797768	2800185	-	FOVG_01059T0	FOVG_01059T0	770	229.82	7.69	11	i54-71o96-118i139-161o165-182i189-211o241-263i284-306o598-617i637-659o664-686i720-742o	N	Supercontig_1.1	1	5895957	91.4788	conserved	Supercontig_1.1	1	2348403	39.8307	conserved	1390	109242	1.85283	5895957	2140	3156489	0.535365	PF02815.14|PF02366.13	PF02815.14,MIR,190,3.80E-20, | PF02366.13,PMT,245,9.50E-80,	48.7533
FOVG_01060	Supercontig_1.1	core	2801712	2802366	+	FOVG_01060T0	FOVG_01060T0	166	0	0	0	o	N	Supercontig_1.1	1	5895957	91.4788	conserved	Supercontig_1.1	1	2348403	39.8307	conserved	1390	109242	1.85283	5895957	2140	3156489	0.535365	PF01042.16	PF01042.16,Ribonuc_L-PSP,121,4.00E-41,	48.7533
FOVG_01061	Supercontig_1.1	core	2802940	2804139	-	FOVG_01061T0	FOVG_01061T0	363	0	0	0	o	N	Supercontig_1.1	1	5895957	91.4788	conserved	Supercontig_1.1	1	2348403	39.8307	conserved	1390	109242	1.85283	5895957	2140	3156489	0.535365	PF00400.27|PF00400.27|PF00400.27	PF00400.27,WD40,39,7.00E-21, | PF00400.27,WD40,39,7.00E-21, | PF00400.27,WD40,39,7.00E-21,	48.7533
FOVG_01062	Supercontig_1.1	core	2804554	2805274	+	FOVG_01062T0	FOVG_01062T0	224	7.61	5.49	0	o	N	Supercontig_1.1	1	5895957	91.4788	conserved	Supercontig_1.1	1	2348403	39.8307	conserved	1390	109242	1.85283	5895957	2140	3156489	0.535365	PF00076.17|PF13893.1	PF00076.17,RRM_1,70,1.10E-07, | PF13893.1,RRM_5,56,2.10E-07,	48.7533
FOVG_01063	Supercontig_1.1	core	2805328	2806180	-	FOVG_01063T0	FOVG_01063T0	233	16.19	0.41	1	o211-228i	N	Supercontig_1.1	1	5895957	91.4788	conserved	Supercontig_1.1	1	2348403	39.8307	conserved	1390	109242	1.85283	5895957	2140	3156489	0.535365	PF03987.10	PF03987.10,Autophagy_act_C,62,7.40E-13,	48.7533
FOVG_01064	Supercontig_1.1	core	2807040	2809222	+	FOVG_01064T0	FOVG_01064T0	689	17.49	0	1	i96-113o	N	Supercontig_1.1	1	5895957	91.4788	conserved	Supercontig_1.1	1	2348403	39.8307	conserved	1390	109242	1.85283	5895957	2140	3156489	0.535365	PF01532.15	PF01532.15,Glyco_hydro_47,452,2.60E-167,	48.7533
FOVG_01065	Supercontig_1.1	core	2810972	2812948	+	FOVG_01065T0	FOVG_01065T0	603	247.16	0	11	o101-123i130-161o181-203i210-228o238-260i323-342o381-403i424-443o453-475i495-517o540-557i	N	Supercontig_1.1	1	5895957	91.4788	conserved	Supercontig_1.1	1	2348403	39.8307	conserved	1390	109242	1.85283	5895957	2140	3156489	0.535365	PF00324.16|PF13520.1	PF00324.16,AA_permease,478,7.40E-136, | PF13520.1,AA_permease_2,426,1.10E-38,	48.7533
FOVG_01066	Supercontig_1.1	core	2813657	2815823	-	FOVG_01066T0	FOVG_01066T0	697	0.05	0.04	0	o	N	Supercontig_1.1	1	5895957	91.4788	conserved	Supercontig_1.1	1	2348403	39.8307	conserved	1390	109242	1.85283	5895957	2140	3156489	0.535365			48.7533
FOVG_01067	Supercontig_1.1	core	2818140	2822738	+	FOVG_01067T0	FOVG_01067T0	1516	50.56	4.22	2	o1388-1410i1439-1461o	Y	Supercontig_1.1	1	5895957	91.4788	conserved	Supercontig_1.1	1	2348403	39.8307	conserved	1390	109242	1.85283	5895957	2140	3156489	0.535365			48.7533
FOVG_01068	Supercontig_1.1	core	2823874	2827140	-	FOVG_01068T0	FOVG_01068T0	774	0	0	0	o	N	Supercontig_1.1	1	5895957	91.4788	conserved	Supercontig_1.1	1	2348403	39.8307	conserved	1390	109242	1.85283	5895957	2140	3156489	0.535365			48.7533
FOVG_01069	Supercontig_1.1	core	2831407	2834608	+	FOVG_01069T0	FOVG_01069T0	951	0.03	0	0	o	N	Supercontig_1.1	1	5895957	91.4788	conserved	Supercontig_1.1	1	2348403	39.8307	conserved	1390	109242	1.85283	5895957	2140	3156489	0.535365	PF11635.3	PF11635.3,Med16,753,1.00E-120,	48.7533
FOVG_01070	Supercontig_1.1	core	2838375	2841944	+	FOVG_01070T0	FOVG_01070T0	1151	0	0	0	o	N	Supercontig_1.1	1	5895957	91.4788	conserved	Supercontig_1.1	1	2348403	39.8307	conserved	1390	109242	1.85283	5895957	2140	3156489	0.535365			48.7533
FOVG_01071	Supercontig_1.1	core	2842856	2843985	+	FOVG_01071T0	FOVG_01071T0	343	62.67	12.32	2	i265-287o302-324i	N	Supercontig_1.1	1	5895957	91.4788	conserved	Supercontig_1.1	1	2348403	39.8307	conserved	1390	109242	1.85283	5895957	2140	3156489	0.535365			48.7533
FOVG_01072	Supercontig_1.1	core	2846539	2848497	+	FOVG_01072T0	FOVG_01072T0	544	241.27	5.87	11	o81-103i110-132o171-193i198-220o235-257i277-299o303-325i332-354o358-380i393-415o435-457i	N	Supercontig_1.1	1	5895957	91.4788	conserved	Supercontig_1.1	1	2348403	39.8307	conserved	1390	109242	1.85283	5895957	2140	3156489	0.535365	PF00909.16	PF00909.16,Ammonium_transp,399,8.10E-119,	48.7533
FOVG_01073	Supercontig_1.1	core	2849109	2851532	+	FOVG_01073T0	FOVG_01073T0	808	0.06	0	0	o	N	Supercontig_1.1	1	5895957	91.4788	conserved	Supercontig_1.1	1	2348403	39.8307	conserved	1390	109242	1.85283	5895957	2140	3156489	0.535365	PF14792.1|PF14791.1|PF10391.4|PF14716.1	PF14792.1,DNA_pol_B_palm,112,1.00E-35, | PF14791.1,DNA_pol_B_thumb,64,1.90E-23, | PF10391.4,DNA_pol_lambd_f,52,9.80E-19, | PF14716.1,HHH_8,68,1.20E-17,	48.7533
FOVG_01074	Supercontig_1.1	core	2852350	2853255	+	FOVG_01074T0	FOVG_01074T0	227	58.93	5.2	0	o	N	Supercontig_1.1	1	5895957	91.4788	conserved	Supercontig_1.1	1	2348403	39.8307	conserved	1390	109242	1.85283	5895957	2140	3156489	0.535365	PF02466.14	PF02466.14,Tim17,128,7.70E-25,	48.7533
FOVG_01075	Supercontig_1.1	core	2853944	2855266	+	FOVG_01075T0	FOVG_01075T0	421	0.34	0.15	0	o	N	Supercontig_1.1	1	5895957	91.4788	conserved	Supercontig_1.1	1	2348403	39.8307	conserved	1390	109242	1.85283	5895957	2140	3156489	0.535365	PF01399.22	PF01399.22,PCI,105,9.10E-13,	48.7533
FOVG_01076	Supercontig_1.1	core	2855406	2856363	-	FOVG_01076T0	FOVG_01076T0	247	0.01	0.01	0	o	N	Supercontig_1.1	1	5895957	91.4788	conserved	Supercontig_1.1	1	2348403	39.8307	conserved	1390	109242	1.85283	5895957	2140	3156489	0.535365	PF13472.1	PF13472.1,Lipase_GDSL_2,179,8.00E-17,	48.7533
FOVG_01078	Supercontig_1.1	core	2857529	2859535	+	FOVG_01078T0	FOVG_01078T0	634	0.44	0.44	0	o	N	Supercontig_1.1	1	5895957	91.4788	conserved	Supercontig_1.1	1	2348403	39.8307	conserved	1390	109242	1.85283	5895957	2140	3156489	0.535365	PF01808.13|PF02142.17	PF01808.13,AICARFT_IMPCHas,315,2.20E-113, | PF02142.17,MGS,95,1.10E-23,	48.7533
FOVG_01079	Supercontig_1.1	core	2859944	2862514	-	FOVG_01079T0	FOVG_01079T0	857	0.01	0	0	o	N	Supercontig_1.1	1	5895957	91.4788	conserved	Supercontig_1.1	1	2348403	39.8307	conserved	1390	109242	1.85283	5895957	2140	3156489	0.535365	PF00004.24|PF03215.10	PF00004.24,AAA,132,6.20E-05, | PF03215.10,Rad17,519,2.90E-57,	48.7533
FOVG_01080	Supercontig_1.1	core	2862964	2864286	-	FOVG_01080T0	FOVG_01080T0	407	0.2	0	0	o	N	Supercontig_1.1	1	5895957	91.4788	conserved	Supercontig_1.1	1	2348403	39.8307	conserved	1390	109242	1.85283	5895957	2140	3156489	0.535365	PF14027.1	PF14027.1,DUF4243,329,4.00E-74,	48.7533
FOVG_01081	Supercontig_1.1	core	2864584	2866126	+	FOVG_01081T0	FOVG_01081T0	397	0.04	0.01	0	o	N	Supercontig_1.1	1	5895957	91.4788	conserved	Supercontig_1.1	1	2348403	39.8307	conserved	1390	109242	1.85283	5895957	2140	3156489	0.535365	PF09814.4	PF09814.4,HECT_2,354,8.90E-65,	48.7533
FOVG_01082	Supercontig_1.1	core	2866543	2870069	+	FOVG_01082T0	FOVG_01082T0	1160	0.01	0	0	o	N	Supercontig_1.1	1	5895957	91.4788	conserved	Supercontig_1.1	1	2348403	39.8307	conserved	1390	109242	1.85283	5895957	2140	3156489	0.535365	PF00270.24|PF00176.18	PF00270.24,DEAD,169,0.0001, | PF00176.18,SNF2_N,299,4.60E-33,	48.7533
FOVG_01083	Supercontig_1.1	core	2872305	2875499	+	FOVG_01083T0	FOVG_01083T0	841	0.01	0	0	o	N	Supercontig_1.1	1	5895957	91.4788	conserved	Supercontig_1.1	1	2348403	39.8307	conserved	1390	109242	1.85283	5895957	2140	3156489	0.535365			48.7533
FOVG_01084	Supercontig_1.1	core	2876468	2879951	-	FOVG_01084T0	FOVG_01084T0	1141	0.44	0	0	o	N	Supercontig_1.1	1	5895957	91.4788	conserved	Supercontig_1.1	1	2348403	39.8307	conserved	1390	109242	1.85283	5895957	2140	3156489	0.535365			48.7533
FOVG_01085	Supercontig_1.1	core	2884475	2886315	+	FOVG_01085T0	FOVG_01085T0	546	2.27	0	0	o	N	Supercontig_1.1	1	5895957	91.4788	conserved	Supercontig_1.1	1	2348403	39.8307	conserved	1390	109242	1.85283	5895957	2140	3156489	0.535365			48.7533
FOVG_01086	Supercontig_1.1	core	2891154	2893321	+	FOVG_01086T0	FOVG_01086T0	618	2.12	0	0	o	N	Supercontig_1.1	1	5895957	91.4788	conserved	Supercontig_1.1	1	2348403	39.8307	conserved	1390	109242	1.85283	5895957	2140	3156489	0.535365			48.7533
FOVG_01087	Supercontig_1.1	core	2893562	2895527	-	FOVG_01087T0	FOVG_01087T0	620	20.14	0	0	o	N	Supercontig_1.1	1	5895957	91.4788	conserved	Supercontig_1.1	1	2348403	39.8307	conserved	1390	109242	1.85283	5895957	2140	3156489	0.535365	PF02541.11	PF02541.11,Ppx-GppA,285,6.00E-25,	48.7533
FOVG_01088	Supercontig_1.1	core	2901420	2903306	+	FOVG_01088T0	FOVG_01088T0	629	0	0	0	o	N	Supercontig_1.1	1	5895957	91.4788	conserved	Supercontig_1.1	1	2348403	39.8307	conserved	1390	109242	1.85283	5895957	2140	3156489	0.535365			48.7533
FOVG_01089	Supercontig_1.1	core	2900048	2900383	-	FOVG_01089T0	FOVG_01089T0	112	0	0	0	o	N	Supercontig_1.1	1	5895957	91.4788	conserved	Supercontig_1.1	1	2348403	39.8307	conserved	1390	109242	1.85283	5895957	2140	3156489	0.535365			48.7533
FOVG_01090	Supercontig_1.1	core	2904467	2905579	-	FOVG_01090T0	FOVG_01090T0	371	0.01	0	0	o	N	Supercontig_1.1	1	5895957	91.4788	conserved	Supercontig_1.1	1	2348403	39.8307	conserved	1390	109242	1.85283	5895957	2140	3156489	0.535365			48.7533
FOVG_01091	Supercontig_1.1	core	2907414	2909627	-	FOVG_01091T0	FOVG_01091T0	679	0	0	0	o	N	Supercontig_1.1	1	5895957	91.4788	conserved	Supercontig_1.1	1	2348403	39.8307	conserved	1390	109242	1.85283	5895957	2140	3156489	0.535365			48.7533
FOVG_01092	Supercontig_1.1	core	2910521	2911992	-	FOVG_01092T0	FOVG_01092T0	453	0	0	0	o	N	Supercontig_1.1	1	5895957	91.4788	conserved	Supercontig_1.1	1	2348403	39.8307	conserved	1390	109242	1.85283	5895957	2140	3156489	0.535365	PF00191.15|PF00191.15|PF00191.15|PF00191.15	PF00191.15,Annexin,66,3.10E-67, | PF00191.15,Annexin,66,3.10E-67, | PF00191.15,Annexin,66,3.10E-67, | PF00191.15,Annexin,66,3.10E-67,	48.7533
FOVG_01093	Supercontig_1.1	core	2913484	2914530	+	FOVG_01093T0	FOVG_01093T0	349	0.29	0.29	0	o	Y	Supercontig_1.1	1	5895957	91.4788	conserved	Supercontig_1.1	1	2348403	39.8307	conserved	1390	109242	1.85283	5895957	2140	3156489	0.535365			48.7533
FOVG_01094	Supercontig_1.1	core	2915356	2915586	+	FOVG_01094T0	FOVG_01094T0	77	22.91	22.91	1	o32-54i	N	Supercontig_1.1	1	5895957	91.4788	conserved	Supercontig_1.1	1	2348403	39.8307	conserved	1390	109242	1.85283	5895957	2140	3156489	0.535365			48.7533
FOVG_01095	Supercontig_1.1	core	2916502	2916924	+	FOVG_01095T0	FOVG_01095T0	141	42.54	22.33	2	o4-26i115-137o	Y	Supercontig_1.1	1	5895957	91.4788	conserved	Supercontig_1.1	1	2348403	39.8307	conserved	1390	109242	1.85283	5895957	2140	3156489	0.535365			48.7533
FOVG_01096	Supercontig_1.1	core	2917658	2919327	+	FOVG_01096T0	FOVG_01096T0	540	1.46	1.43	0	o	Y	Supercontig_1.1	1	5895957	91.4788	conserved	Supercontig_1.1	1	2348403	39.8307	conserved	1390	109242	1.85283	5895957	2140	3156489	0.535365	PF14683.1|PF14686.1|PF09284.5	PF14683.1,CBM-like,167,1.70E-54, | PF14686.1,fn3_3,95,1.30E-15, | PF09284.5,RhgB_N,249,3.60E-99,	48.7533
FOVG_01097	Supercontig_1.1	core	2919938	2921111	+	FOVG_01097T0	FOVG_01097T0	343	0.67	0.59	0	o	N	Supercontig_1.1	1	5895957	91.4788	conserved	Supercontig_1.1	1	2348403	39.8307	conserved	1390	109242	1.85283	5895957	2140	3156489	0.535365	PF00106.20	PF00106.20,adh_short,167,1.30E-09,	48.7533
FOVG_01098	Supercontig_1.1	core	2923140	2925921	+	FOVG_01098T0	FOVG_01098T0	689	0	0	0	o	N	Supercontig_1.1	1	5895957	91.4788	conserved	Supercontig_1.1	1	2348403	39.8307	conserved	1390	109242	1.85283	5895957	2140	3156489	0.535365			48.7533
FOVG_01099	Supercontig_1.1	core	2926382	2927296	-	FOVG_01099T0	FOVG_01099T0	305	0	0	0	o	N	Supercontig_1.1	1	5895957	91.4788	conserved	Supercontig_1.1	1	2348403	39.8307	conserved	1390	109242	1.85283	5895957	2140	3156489	0.535365			48.7533
FOVG_01100	Supercontig_1.1	core	2927956	2928822	-	FOVG_01100T0	FOVG_01100T0	289	0	0	0	o	N	Supercontig_1.1	1	5895957	91.4788	conserved	Supercontig_1.1	1	2348403	39.8307	conserved	1390	109242	1.85283	5895957	2140	3156489	0.535365			48.7533
FOVG_01101	Supercontig_1.1	core	2930619	2931929	+	FOVG_01101T0	FOVG_01101T0	264	79.26	32.53	4	i13-35o50-72i105-127o147-169i	N	Supercontig_1.1	1	5895957	91.4788	conserved	Supercontig_1.1	1	2348403	39.8307	conserved	1390	109242	1.85283	5895957	2140	3156489	0.535365			48.7533
FOVG_01102	Supercontig_1.1	core	2932118	2933353	-	FOVG_01102T0	FOVG_01102T0	412	45.34	0.56	2	i279-301o311-333i	N	Supercontig_1.1	1	5895957	91.4788	conserved	Supercontig_1.1	1	2348403	39.8307	conserved	1390	109242	1.85283	5895957	2140	3156489	0.535365			48.7533
FOVG_01103	Supercontig_1.1	core	2934159	2935535	+	FOVG_01103T0	FOVG_01103T0	435	0	0	0	o	N	Supercontig_1.1	1	5895957	91.4788	conserved	Supercontig_1.1	1	2348403	39.8307	conserved	1390	109242	1.85283	5895957	2140	3156489	0.535365	PF02205.15	PF02205.15,WH2,30,1.60E-10,	48.7533
FOVG_01104	Supercontig_1.1	core	2935832	2936467	-	FOVG_01104T0	FOVG_01104T0	193	0	0	0	o	N	Supercontig_1.1	1	5895957	91.4788	conserved	Supercontig_1.1	1	2348403	39.8307	conserved	1390	109242	1.85283	5895957	2140	3156489	0.535365	PF08561.5	PF08561.5,Ribosomal_L37,85,6.00E-30,	48.7533
FOVG_01105	Supercontig_1.1	core	2936856	2937315	-	FOVG_01105T0	FOVG_01105T0	127	0	0	0	o	N	Supercontig_1.1	1	5895957	91.4788	conserved	Supercontig_1.1	1	2348403	39.8307	conserved	1390	109242	1.85283	5895957	2140	3156489	0.535365			48.7533
FOVG_01106	Supercontig_1.1	core	2937750	2939373	+	FOVG_01106T0	FOVG_01106T0	505	0	0	0	o	N	Supercontig_1.1	1	5895957	91.4788	conserved	Supercontig_1.1	1	2348403	39.8307	conserved	1390	109242	1.85283	5895957	2140	3156489	0.535365	PF00076.17|PF00076.17|PF13893.1|PF14259.1|PF14259.1	PF00076.17,RRM_1,70,6.90E-35, | PF00076.17,RRM_1,70,6.90E-35, | PF13893.1,RRM_5,56,6.90E-11, | PF14259.1,RRM_6,70,8.20E-25, | PF14259.1,RRM_6,70,8.20E-25,	48.7533
FOVG_01107	Supercontig_1.1	core	2941677	2942912	+	FOVG_01107T0	FOVG_01107T0	394	22.41	0	1	o324-346i	N	Supercontig_1.1	1	5895957	91.4788	conserved	Supercontig_1.1	1	2348403	39.8307	conserved	1390	109242	1.85283	5895957	2140	3156489	0.535365			48.7533
FOVG_01108	Supercontig_1.1	core	2945395	2947152	+	FOVG_01108T0	FOVG_01108T0	527	40.21	28.69	2	o20-42i55-72o	N	Supercontig_1.1	1	5895957	91.4788	conserved	Supercontig_1.1	1	2348403	39.8307	conserved	1390	109242	1.85283	5895957	2140	3156489	0.535365	PF00067.17	PF00067.17,p450,463,3.50E-74,	48.7533
FOVG_01109	Supercontig_1.1	core	2947725	2948663	+	FOVG_01109T0	FOVG_01109T0	313	0.01	0	0	o	N	Supercontig_1.1	1	5895957	91.4788	conserved	Supercontig_1.1	1	2348403	39.8307	conserved	1390	109242	1.85283	5895957	2140	3156489	0.535365	PF11274.3	PF11274.3,DUF3074,184,1.00E-35,	48.7533
FOVG_01110	Supercontig_1.1	core	2949365	2950403	+	FOVG_01110T0	FOVG_01110T0	328	0	0	0	o	N	Supercontig_1.1	1	5895957	91.4788	conserved	Supercontig_1.1	1	2348403	39.8307	conserved	1390	109242	1.85283	5895957	2140	3156489	0.535365			48.7533
FOVG_01111	Supercontig_1.1	core	2950786	2952264	+	FOVG_01111T0	FOVG_01111T0	493	0	0	0	o	N	Supercontig_1.1	1	5895957	91.4788	conserved	Supercontig_1.1	1	2348403	39.8307	conserved	1390	109242	1.85283	5895957	2140	3156489	0.535365	PF04658.8	PF04658.8,TAFII55_N,162,4.30E-50,	48.7533
FOVG_01112	Supercontig_1.1	core	2952740	2954575	-	FOVG_01112T0	FOVG_01112T0	612	19.71	0.05	1	i82-99o	N	Supercontig_1.1	1	5895957	91.4788	conserved	Supercontig_1.1	1	2348403	39.8307	conserved	1390	109242	1.85283	5895957	2140	3156489	0.535365			48.7533
FOVG_01113	Supercontig_1.1	core	2957301	2960225	-	FOVG_01113T0	FOVG_01113T0	960	0.03	0	0	o	N	Supercontig_1.1	1	5895957	91.4788	conserved	Supercontig_1.1	1	2348403	39.8307	conserved	1390	109242	1.85283	5895957	2140	3156489	0.535365	PF00225.18	PF00225.18,Kinesin,335,5.90E-94,	48.7533
FOVG_01114	Supercontig_1.1	core	2960931	2961167	+	FOVG_01114T0	FOVG_01114T0	79	0	0	0	o	N	Supercontig_1.1	1	5895957	91.4788	conserved	Supercontig_1.1	1	2348403	39.8307	conserved	1390	109242	1.85283	5895957	2140	3156489	0.535365			48.7533
FOVG_01115	Supercontig_1.1	core	2965781	2966872	-	FOVG_01115T0	FOVG_01115T0	364	0.05	0	0	o	N	Supercontig_1.1	1	5895957	91.4788	conserved	Supercontig_1.1	1	2348403	39.8307	conserved	1390	109242	1.85283	5895957	2140	3156489	0.535365	PF10494.4	PF10494.4,Stk19,250,1.40E-43,	48.7533
FOVG_01116	Supercontig_1.1	core	2967293	2970744	-	FOVG_01116T0	FOVG_01116T0	1082	230.28	0	10	o288-310i317-339o378-400i412-434o454-476i485-504o539-561i623-645o649-668i681-703o	N	Supercontig_1.1	1	5895957	91.4788	conserved	Supercontig_1.1	1	2348403	39.8307	conserved	1390	109242	1.85283	5895957	2140	3156489	0.535365	PF00027.24|PF01740.16|PF00916.15	PF00027.24,cNMP_binding,91,7.70E-18, | PF01740.16,STAS,117,6.40E-10, | PF00916.15,Sulfate_transp,280,6.60E-32,	48.7533
FOVG_01117	Supercontig_1.1	core	2972124	2972873	-	FOVG_01117T0	FOVG_01117T0	230	0	0	0	o	N	Supercontig_1.1	1	5895957	91.4788	conserved	Supercontig_1.1	1	2348403	39.8307	conserved	1390	109242	1.85283	5895957	2140	3156489	0.535365	PF05916.6	PF05916.6,Sld5,108,3.70E-13,	48.7533
FOVG_01118	Supercontig_1.1	core	2973526	2974552	-	FOVG_01118T0	FOVG_01118T0	231	0.01	0.01	0	o	N	Supercontig_1.1	1	5895957	91.4788	conserved	Supercontig_1.1	1	2348403	39.8307	conserved	1390	109242	1.85283	5895957	2140	3156489	0.535365	PF10587.4|PF00736.14	PF10587.4,EF-1_beta_acid,28,9.80E-14, | PF00736.14,EF1_GNE,89,1.50E-30,	48.7533
FOVG_01119	Supercontig_1.1	core	2974948	2976428	+	FOVG_01119T0	FOVG_01119T0	389	0.01	0	0	o	N	Supercontig_1.1	1	5895957	91.4788	conserved	Supercontig_1.1	1	2348403	39.8307	conserved	1390	109242	1.85283	5895957	2140	3156489	0.535365	PF04683.8	PF04683.8,Proteasom_Rpn13,85,2.90E-28,	48.7533
FOVG_01120	Supercontig_1.1	core	2977043	2978254	+	FOVG_01120T0	FOVG_01120T0	377	0	0	0	o	N	Supercontig_1.1	1	5895957	91.4788	conserved	Supercontig_1.1	1	2348403	39.8307	conserved	1390	109242	1.85283	5895957	2140	3156489	0.535365	PF00076.17|PF00076.17|PF13893.1|PF14259.1|PF14259.1	PF00076.17,RRM_1,70,3.20E-14, | PF00076.17,RRM_1,70,3.20E-14, | PF13893.1,RRM_5,56,1.50E-08, | PF14259.1,RRM_6,70,1.40E-14, | PF14259.1,RRM_6,70,1.40E-14,	48.7533
FOVG_01121	Supercontig_1.1	core	2978416	2979386	-	FOVG_01121T0	FOVG_01121T0	300	2.55	1.44	0	o	N	Supercontig_1.1	1	5895957	91.4788	conserved	Supercontig_1.1	1	2348403	39.8307	conserved	1390	109242	1.85283	5895957	2140	3156489	0.535365			48.7533
FOVG_01122	Supercontig_1.1	core	2980793	2983789	+	FOVG_01122T0	FOVG_01122T0	999	18.91	0	1	i97-119o	N	Supercontig_1.1	1	5895957	91.4788	conserved	Supercontig_1.1	1	2348403	39.8307	conserved	1390	109242	1.85283	5895957	2140	3156489	0.535365	PF11885.3|PF11885.3	PF11885.3,DUF3405,496,1.20E-206, | PF11885.3,DUF3405,496,1.20E-206,	48.7533
FOVG_01123	Supercontig_1.1	core	2984351	2985067	-	FOVG_01123T0	FOVG_01123T0	203	31.83	11.3	1	i171-193o	Y	Supercontig_1.1	1	5895957	91.4788	conserved	Supercontig_1.1	1	2348403	39.8307	conserved	1390	109242	1.85283	5895957	2140	3156489	0.535365	PF01105.19	PF01105.19,EMP24_GP25L,183,3.50E-44,	48.7533
FOVG_01124	Supercontig_1.1	core	2986730	2987526	+	FOVG_01124T0	FOVG_01124T0	183	0.05	0.05	0	o	N	Supercontig_1.1	1	5895957	91.4788	conserved	Supercontig_1.1	1	2348403	39.8307	conserved	1390	109242	1.85283	5895957	2140	3156489	0.535365	PF00025.16|PF04670.7|PF08477.8|PF01926.18|PF00071.17|PF09439.5	PF00025.16,Arf,175,9.40E-80, | PF04670.7,Gtr1_RagA,232,5.00E-11, | PF08477.8,Miro,119,1.60E-08, | PF01926.18,MMR_HSR1,116,3.40E-06, | PF00071.17,Ras,162,2.90E-13, | PF09439.5,SRPRB,181,2.20E-14,	48.7533
FOVG_01125	Supercontig_1.1	core	2988590	2990980	-	FOVG_01125T0	FOVG_01125T0	797	0.01	0	0	o	N	Supercontig_1.1	1	5895957	91.4788	conserved	Supercontig_1.1	1	2348403	39.8307	conserved	1390	109242	1.85283	5895957	2140	3156489	0.535365	PF00004.24|PF00004.24|PF07724.9|PF07728.9|PF10431.4	PF00004.24,AAA,132,9.20E-20, | PF00004.24,AAA,132,9.20E-20, | PF07724.9,AAA_2,171,2.90E-44, | PF07728.9,AAA_5,139,1.30E-12, | PF10431.4,ClpB_D2-small,81,4.60E-24,	48.7533
FOVG_01126	Supercontig_1.1	core	2991660	2992637	+	FOVG_01126T0	FOVG_01126T0	200	0.07	0.02	0	o	N	Supercontig_1.1	1	5895957	91.4788	conserved	Supercontig_1.1	1	2348403	39.8307	conserved	1390	109242	1.85283	5895957	2140	3156489	0.535365	PF01159.14	PF01159.14,Ribosomal_L6e,108,1.80E-37,	48.7533
FOVG_01127	Supercontig_1.1	core	2993146	2995866	-	FOVG_01127T0	FOVG_01127T0	762	0.01	0	0	o	N	Supercontig_1.1	1	5895957	91.4788	conserved	Supercontig_1.1	1	2348403	39.8307	conserved	1390	109242	1.85283	5895957	2140	3156489	0.535365	PF03571.10	PF03571.10,Peptidase_M49,551,2.80E-229,	48.7533
FOVG_01128	Supercontig_1.1	core	2999998	3000767	+	FOVG_01128T0	FOVG_01128T0	231	0.03	0.01	0	o	N	Supercontig_1.1	1	5895957	91.4788	conserved	Supercontig_1.1	1	2348403	39.8307	conserved	1390	109242	1.85283	5895957	2140	3156489	0.535365	PF00004.24|PF13207.1|PF13238.1|PF13671.1|PF03215.10|PF01202.17	PF00004.24,AAA,132,5.30E-06, | PF13207.1,AAA_17,121,1.80E-10, | PF13238.1,AAA_18,129,1.70E-08, | PF13671.1,AAA_33,143,6.90E-12, | PF03215.10,Rad17,519,0.00016, | PF01202.17,SKI,158,1.80E-12,	48.7533
FOVG_01129	Supercontig_1.1	core	3001938	3003457	-	FOVG_01129T0	FOVG_01129T0	488	0.05	0	0	o	N	Supercontig_1.1	1	5895957	91.4788	conserved	Supercontig_1.1	1	2348403	39.8307	conserved	1390	109242	1.85283	5895957	2140	3156489	0.535365	PF00198.18|PF00364.17|PF02817.12	PF00198.18,2-oxoacid_dh,231,6.20E-77, | PF00364.17,Biotin_lipoyl,74,3.80E-18, | PF02817.12,E3_binding,39,6.40E-11,	48.7533
FOVG_01130	Supercontig_1.1	core	3003831	3004931	+	FOVG_01130T0	FOVG_01130T0	346	0	0	0	o	N	Supercontig_1.1	1	5895957	91.4788	conserved	Supercontig_1.1	1	2348403	39.8307	conserved	1390	109242	1.85283	5895957	2140	3156489	0.535365	PF05176.9	PF05176.9,ATP-synt_10,253,5.40E-85,	48.7533
FOVG_01131	Supercontig_1.1	core	3005076	3005871	-	FOVG_01131T0	FOVG_01131T0	228	17.96	0	1	i210-227o	N	Supercontig_1.1	1	5895957	91.4788	conserved	Supercontig_1.1	1	2348403	39.8307	conserved	1390	109242	1.85283	5895957	2140	3156489	0.535365	PF12352.3	PF12352.3,V-SNARE_C,66,1.30E-13,	48.7533
FOVG_01132	Supercontig_1.1	core	3006224	3006981	+	FOVG_01132T0	FOVG_01132T0	124	0	0	0	o	N	Supercontig_1.1	1	5895957	91.4788	conserved	Supercontig_1.1	1	2348403	39.8307	conserved	1390	109242	1.85283	5895957	2140	3156489	0.535365	PF00831.18	PF00831.18,Ribosomal_L29,58,5.00E-18,	48.7533
FOVG_01133	Supercontig_1.1	core	3008404	3010414	-	FOVG_01133T0	FOVG_01133T0	632	0	0	0	o	N	Supercontig_1.1	1	5895957	91.4788	conserved	Supercontig_1.1	1	2348403	39.8307	conserved	1390	109242	1.85283	5895957	2140	3156489	0.535365	PF00096.21|PF00096.21|PF00096.21|PF00096.21|PF13894.1|PF13894.1|PF13894.1|PF13894.1|PF13894.1|PF13912.1|PF13912.1|PF13912.1|PF13912.1|PF13465.1|PF13465.1|PF13465.1|PF12874.2	PF00096.21,zf-C2H2,23,1.30E-21, | PF00096.21,zf-C2H2,23,1.30E-21, | PF00096.21,zf-C2H2,23,1.30E-21, | PF00096.21,zf-C2H2,23,1.30E-21, | PF13894.1,zf-C2H2_4,24,5.60E-17, | PF13894.1,zf-C2H2_4,24,5.60E-17, | PF13894.1,zf-C2H2_4,24,5.60E-17, | PF13894.1,zf-C2H2_4,24,5.60E-17, | PF13894.1,zf-C2H2_4,24,5.60E-17, | PF13912.1,zf-C2H2_6,27,2.00E-08, | PF13912.1,zf-C2H2_6,27,2.00E-08, | PF13912.1,zf-C2H2_…	48.7533
FOVG_01134	Supercontig_1.1	core	3012793	3013235	+	FOVG_01134T0	FOVG_01134T0	120	0	0	0	o	N	Supercontig_1.1	1	5895957	91.4788	conserved	Supercontig_1.1	1	2348403	39.8307	conserved	1390	109242	1.85283	5895957	2140	3156489	0.535365			48.7533
FOVG_01135	Supercontig_1.1	core	3013669	3017648	-	FOVG_01135T0	FOVG_01135T0	1241	0.02	0.01	0	o	N	Supercontig_1.1	1	5895957	91.4788	conserved	Supercontig_1.1	1	2348403	39.8307	conserved	1390	109242	1.85283	5895957	2140	3156489	0.535365	PF00270.24|PF00271.26	PF00270.24,DEAD,169,1.40E-44, | PF00271.26,Helicase_C,78,5.00E-24,	48.7533
FOVG_01136	Supercontig_1.1	core	3017824	3018716	+	FOVG_01136T0	FOVG_01136T0	252	0	0	0	o	N	Supercontig_1.1	1	5895957	91.4788	conserved	Supercontig_1.1	1	2348403	39.8307	conserved	1390	109242	1.85283	5895957	2140	3156489	0.535365	PF07818.8	PF07818.8,HCNGP,96,4.10E-30,	48.7533
FOVG_01137	Supercontig_1.1	core	3019040	3020178	-	FOVG_01137T0	FOVG_01137T0	343	23.01	23.01	1	i30-52o	N	Supercontig_1.1	1	5895957	91.4788	conserved	Supercontig_1.1	1	2348403	39.8307	conserved	1390	109242	1.85283	5895957	2140	3156489	0.535365	PF12505.3	PF12505.3,DUF3712,125,4.40E-26,	48.7533
FOVG_01138	Supercontig_1.1	core	3022542	3024210	-	FOVG_01138T0	FOVG_01138T0	514	0.06	0	0	o	N	Supercontig_1.1	1	5895957	91.4788	conserved	Supercontig_1.1	1	2348403	39.8307	conserved	1390	109242	1.85283	5895957	2140	3156489	0.535365	PF00173.23|PF01070.13|PF01645.12	PF00173.23,Cyt-b5,76,6.30E-21, | PF01070.13,FMN_dh,357,1.20E-101, | PF01645.12,Glu_synthase,368,7.20E-07,	48.7533
FOVG_01139	Supercontig_1.1	core	3024956	3025735	+	FOVG_01139T0	FOVG_01139T0	260	0	0	0	o	N	Supercontig_1.1	1	5895957	91.4788	conserved	Supercontig_1.1	1	2348403	39.8307	conserved	1390	109242	1.85283	5895957	2140	3156489	0.535365	PF00226.26|PF07743.8	PF00226.26,DnaJ,64,1.10E-10, | PF07743.8,HSCB_C,78,1.40E-16,	48.7533
FOVG_01140	Supercontig_1.1	core	3026418	3029037	-	FOVG_01140T0	FOVG_01140T0	856	0	0	0	o	N	Supercontig_1.1	1	5895957	91.4788	conserved	Supercontig_1.1	1	2348403	39.8307	conserved	1390	109242	1.85283	5895957	2140	3156489	0.535365	PF00339.24	PF00339.24,Arrestin_N,149,2.70E-19,	48.7533
FOVG_01141	Supercontig_1.1	core	3029912	3030241	-	FOVG_01141T0	FOVG_01141T0	73	0.02	0.02	0	o	N	Supercontig_1.1	1	5895957	91.4788	conserved	Supercontig_1.1	1	2348403	39.8307	conserved	1390	109242	1.85283	5895957	2140	3156489	0.535365			48.7533
FOVG_01142	Supercontig_1.1	core	3030795	3032662	-	FOVG_01142T0	FOVG_01142T0	603	0.01	0	0	o	N	Supercontig_1.1	1	5895957	91.4788	conserved	Supercontig_1.1	1	2348403	39.8307	conserved	1390	109242	1.85283	5895957	2140	3156489	0.535365	PF00004.24|PF13191.1|PF13401.1	PF00004.24,AAA,132,1.50E-08, | PF13191.1,AAA_16,185,2.40E-11, | PF13401.1,AAA_22,131,3.30E-14,	48.7533
FOVG_01143	Supercontig_1.1	core	3033452	3034119	+	FOVG_01143T0	FOVG_01143T0	185	96.6	27.61	4	i13-35o55-74i99-121o153-175i	N	Supercontig_1.1	1	5895957	91.4788	conserved	Supercontig_1.1	1	2348403	39.8307	conserved	1390	109242	1.85283	5895957	2140	3156489	0.535365	PF03073.10	PF03073.10,TspO_MBR,148,6.00E-42,	48.7533
FOVG_01144	Supercontig_1.1	core	3034461	3035501	-	FOVG_01144T0	FOVG_01144T0	331	19.39	0.15	0	o	N	Supercontig_1.1	1	5895957	91.4788	conserved	Supercontig_1.1	1	2348403	39.8307	conserved	1390	109242	1.85283	5895957	2140	3156489	0.535365	PF00153.22|PF00153.22|PF00153.22	PF00153.22,Mito_carr,96,1.60E-63, | PF00153.22,Mito_carr,96,1.60E-63, | PF00153.22,Mito_carr,96,1.60E-63,	48.7533
FOVG_01145	Supercontig_1.1	core	3036793	3038102	+	FOVG_01145T0	FOVG_01145T0	341	0.11	0	0	o	N	Supercontig_1.1	1	5895957	91.4788	conserved	Supercontig_1.1	1	2348403	39.8307	conserved	1390	109242	1.85283	5895957	2140	3156489	0.535365	PF00303.14	PF00303.14,Thymidylat_synt,269,1.60E-116,	48.7533
FOVG_01146	Supercontig_1.1	core	3038554	3039274	-	FOVG_01146T0	FOVG_01146T0	222	87.13	22.61	4	i20-42o75-97i104-126o164-182i	N	Supercontig_1.1	1	5895957	91.4788	conserved	Supercontig_1.1	1	2348403	39.8307	conserved	1390	109242	1.85283	5895957	2140	3156489	0.535365	PF08229.6	PF08229.6,SHR3_chaperone,196,1.30E-69,	48.7533
FOVG_01147	Supercontig_1.1	core	3039869	3042415	-	FOVG_01147T0	FOVG_01147T0	831	0.07	0.03	0	o	Y	Supercontig_1.1	1	5895957	91.4788	conserved	Supercontig_1.1	1	2348403	39.8307	conserved	1390	109242	1.85283	5895957	2140	3156489	0.535365	PF05592.6	PF05592.6,Bac_rhamnosid,509,1.10E-26,	48.7533
FOVG_01148	Supercontig_1.1	core	3043934	3044134	+	FOVG_01148T0	FOVG_01148T0	49	0	0	0	o	N	Supercontig_1.1	1	5895957	91.4788	conserved	Supercontig_1.1	1	2348403	39.8307	conserved	1390	109242	1.85283	5895957	2140	3156489	0.535365			48.7533
FOVG_01149	Supercontig_1.1	core	3044551	3048018	-	FOVG_01149T0	FOVG_01149T0	1139	0	0	0	o	N	Supercontig_1.1	1	5895957	91.4788	conserved	Supercontig_1.1	1	2348403	39.8307	conserved	1390	109242	1.85283	5895957	2140	3156489	0.535365	PF14377.1|PF14377.1|PF00817.15|PF11799.3	PF14377.1,DUF4414,108,4.10E-16, | PF14377.1,DUF4414,108,4.10E-16, | PF00817.15,IMS,149,1.60E-39, | PF11799.3,IMS_C,127,7.80E-19,	48.7533
FOVG_01150	Supercontig_1.1	core	3048440	3050130	+	FOVG_01150T0	FOVG_01150T0	547	0	0	0	o	N	Supercontig_1.1	1	5895957	91.4788	conserved	Supercontig_1.1	1	2348403	39.8307	conserved	1390	109242	1.85283	5895957	2140	3156489	0.535365	PF07808.8	PF07808.8,RED_N,238,1.50E-10,	48.7533
FOVG_01151	Supercontig_1.1	core	3050667	3052060	+	FOVG_01151T0	FOVG_01151T0	376	0.25	0.12	0	o	N	Supercontig_1.1	1	5895957	91.4788	conserved	Supercontig_1.1	1	2348403	39.8307	conserved	1390	109242	1.85283	5895957	2140	3156489	0.535365	PF01156.14	PF01156.14,IU_nuc_hydro,313,1.10E-87,	48.7533
FOVG_01152	Supercontig_1.1	core	3052176	3053261	-	FOVG_01152T0	FOVG_01152T0	323	50.71	15.89	2	o15-32i177-199o	N	Supercontig_1.1	1	5895957	91.4788	conserved	Supercontig_1.1	1	2348403	39.8307	conserved	1390	109242	1.85283	5895957	2140	3156489	0.535365	PF00153.22|PF00153.22|PF00153.22	PF00153.22,Mito_carr,96,1.90E-68, | PF00153.22,Mito_carr,96,1.90E-68, | PF00153.22,Mito_carr,96,1.90E-68,	48.7533
FOVG_01153	Supercontig_1.1	core	3054850	3056067	+	FOVG_01153T0	FOVG_01153T0	406	0.47	0.2	0	o	N	Supercontig_1.1	1	5895957	91.4788	conserved	Supercontig_1.1	1	2348403	39.8307	conserved	1390	109242	1.85283	5895957	2140	3156489	0.535365			48.7533
FOVG_01154	Supercontig_1.1	core	3056723	3058188	-	FOVG_01154T0	FOVG_01154T0	473	0.02	0	0	o	N	Supercontig_1.1	1	5895957	91.4788	conserved	Supercontig_1.1	1	2348403	39.8307	conserved	1390	109242	1.85283	5895957	2140	3156489	0.535365	PF00172.13	PF00172.13,Zn_clus,40,8.00E-07,	48.7533
FOVG_01155	Supercontig_1.1	core	3059387	3061064	+	FOVG_01155T0	FOVG_01155T0	539	136.31	21.47	4	o33-52i65-82o87-109i313-335o	N	Supercontig_1.1	1	5895957	91.4788	conserved	Supercontig_1.1	1	2348403	39.8307	conserved	1390	109242	1.85283	5895957	2140	3156489	0.535365	PF13813.1	PF13813.1,MBOAT_2,83,6.60E-15,	48.7533
FOVG_01156	Supercontig_1.1	core	3061247	3065124	-	FOVG_01156T0	FOVG_01156T0	1139	0.1	0	0	o	N	Supercontig_1.1	1	5895957	91.4788	conserved	Supercontig_1.1	1	2348403	39.8307	conserved	1390	109242	1.85283	5895957	2140	3156489	0.535365	PF00078.22|PF12009.3	PF00078.22,RVT_1,214,1.60E-16, | PF12009.3,Telomerase_RBD,136,2.10E-42,	48.7533
FOVG_01157	Supercontig_1.1	core	3068630	3074735	+	FOVG_01157T0	FOVG_01157T0	1999	0	0	0	o	N	Supercontig_1.1	1	5895957	91.4788	conserved	Supercontig_1.1	1	2348403	39.8307	conserved	1390	109242	1.85283	5895957	2140	3156489	0.535365	PF03114.13|PF00621.15	PF03114.13,BAR,230,2.60E-11, | PF00621.15,RhoGEF,180,1.20E-32,	48.7533
FOVG_01158	Supercontig_1.1	core	3075951	3078363	+	FOVG_01158T0	FOVG_01158T0	710	239.33	0	11	i187-206o221-243i256-278o293-312i332-354o430-452i473-495o526-548i555-577o639-661i682-704o	N	Supercontig_1.1	1	5895957	91.4788	conserved	Supercontig_1.1	1	2348403	39.8307	conserved	1390	109242	1.85283	5895957	2140	3156489	0.535365	PF13347.1	PF13347.1,MFS_2,428,1.00E-14,	48.7533
FOVG_01159	Supercontig_1.1	core	3078799	3079299	-	FOVG_01159T0	FOVG_01159T0	167	30.43	26.19	2	o20-42i49-71o	N	Supercontig_1.1	1	5895957	91.4788	conserved	Supercontig_1.1	1	2348403	39.8307	conserved	1390	109242	1.85283	5895957	2140	3156489	0.535365	PF08636.5	PF08636.5,Pkr1,75,2.20E-34,	48.7533
FOVG_01160	Supercontig_1.1	core	3086279	3086632	+	FOVG_01160T0	FOVG_01160T0	118	0.06	0.05	0	o	N	Supercontig_1.1	1	5895957	91.4788	conserved	Supercontig_1.1	1	2348403	39.8307	conserved	1390	109242	1.85283	5895957	2140	3156489	0.535365			48.7533
FOVG_01161	Supercontig_1.1	core	3087675	3089250	+	FOVG_01161T0	FOVG_01161T0	453	0.01	0	0	o	N	Supercontig_1.1	1	5895957	91.4788	conserved	Supercontig_1.1	1	2348403	39.8307	conserved	1390	109242	1.85283	5895957	2140	3156489	0.535365			48.7533
FOVG_01162	Supercontig_1.1	core	3093615	3096215	+	FOVG_01162T0	FOVG_01162T0	867	1.35	0	0	o	N	Supercontig_1.1	1	5895957	91.4788	conserved	Supercontig_1.1	1	2348403	39.8307	conserved	1390	109242	1.85283	5895957	2140	3156489	0.535365	PF08672.6|PF00888.17	PF08672.6,APC2,60,1.80E-19, | PF00888.17,Cullin,588,5.30E-49,	48.7533
FOVG_01163	Supercontig_1.1	core	3100963	3103034	+	FOVG_01163T0	FOVG_01163T0	604	0	0	0	o	N	Supercontig_1.1	1	5895957	91.4788	conserved	Supercontig_1.1	1	2348403	39.8307	conserved	1390	109242	1.85283	5895957	2140	3156489	0.535365	PF12861.2|PF00097.20|PF13923.1|PF12678.2|PF13639.1	PF12861.2,zf-Apc11,85,3.80E-07, | PF00097.20,zf-C3HC4,41,5.50E-05, | PF13923.1,zf-C3HC4_2,39,2.30E-07, | PF12678.2,zf-rbx1,73,3.80E-12, | PF13639.1,zf-RING_2,44,4.10E-13,	48.7533
FOVG_01164	Supercontig_1.1	core	3098867	3099058	-	FOVG_01164T0	FOVG_01164T0	64	0	0	0	i	N	Supercontig_1.1	1	5895957	91.4788	conserved	Supercontig_1.1	1	2348403	39.8307	conserved	1390	109242	1.85283	5895957	2140	3156489	0.535365			48.7533
FOVG_01165	Supercontig_1.1	core	3103949	3105659	+	FOVG_01165T0	FOVG_01165T0	547	27.02	26.12	1	i31-53o	N	Supercontig_1.1	1	5895957	91.4788	conserved	Supercontig_1.1	1	2348403	39.8307	conserved	1390	109242	1.85283	5895957	2140	3156489	0.535365	PF00067.17	PF00067.17,p450,463,9.60E-80,	48.7533
FOVG_01166	Supercontig_1.1	core	3106613	3127469	+	FOVG_01166T0	FOVG_01166T0	6934	1.66	0	0	o	N	Supercontig_1.1	1	5895957	91.4788	conserved	Supercontig_1.1	1	2348403	39.8307	conserved	1390	109242	1.85283	5895957	2140	3156489	0.535365			48.7533
FOVG_01167	Supercontig_1.1	core	3128172	3130439	-	FOVG_01167T0	FOVG_01167T0	756	0.12	0.12	0	o	N	Supercontig_1.1	1	5895957	91.4788	conserved	Supercontig_1.1	1	2348403	39.8307	conserved	1390	109242	1.85283	5895957	2140	3156489	0.535365			48.7533
FOVG_01168	Supercontig_1.1	core	3131582	3133658	+	FOVG_01168T0	FOVG_01168T0	617	40.89	0	2	o152-174i179-196o	N	Supercontig_1.1	1	5895957	91.4788	conserved	Supercontig_1.1	1	2348403	39.8307	conserved	1390	109242	1.85283	5895957	2140	3156489	0.535365	PF12632.2	PF12632.2,Vezatin,252,2.90E-53,	48.7533
FOVG_01169	Supercontig_1.1	core	3135096	3135938	+	FOVG_01169T0	FOVG_01169T0	259	0	0	0	o	N	Supercontig_1.1	1	5895957	91.4788	conserved	Supercontig_1.1	1	2348403	39.8307	conserved	1390	109242	1.85283	5895957	2140	3156489	0.535365	PF02747.10|PF00705.13|PF04139.8	PF02747.10,PCNA_C,128,2.80E-51, | PF00705.13,PCNA_N,127,6.90E-53, | PF04139.8,Rad9,252,9.10E-09,	48.7533
FOVG_01170	Supercontig_1.1	core	3137212	3138521	+	FOVG_01170T0	FOVG_01170T0	352	3.64	2.81	0	o	N	Supercontig_1.1	1	5895957	91.4788	conserved	Supercontig_1.1	1	2348403	39.8307	conserved	1390	109242	1.85283	5895957	2140	3156489	0.535365	PF00294.19|PF08543.7	PF00294.19,PfkB,301,4.10E-11, | PF08543.7,Phos_pyr_kin,246,1.70E-10,	48.7533
FOVG_01171	Supercontig_1.1	core	3138814	3139392	-	FOVG_01171T0	FOVG_01171T0	169	0	0	0	o	N	Supercontig_1.1	1	5895957	91.4788	conserved	Supercontig_1.1	1	2348403	39.8307	conserved	1390	109242	1.85283	5895957	2140	3156489	0.535365	PF00692.14	PF00692.14,dUTPase,129,4.10E-45,	48.7533
FOVG_01172	Supercontig_1.1	core	3140043	3141061	-	FOVG_01172T0	FOVG_01172T0	323	0	0	0	o	N	Supercontig_1.1	1	5895957	91.4788	conserved	Supercontig_1.1	1	2348403	39.8307	conserved	1390	109242	1.85283	5895957	2140	3156489	0.535365			48.7533
FOVG_01173	Supercontig_1.1	core	3142335	3143795	+	FOVG_01173T0	FOVG_01173T0	471	0.14	0	0	o	N	Supercontig_1.1	1	5895957	91.4788	conserved	Supercontig_1.1	1	2348403	39.8307	conserved	1390	109242	1.85283	5895957	2140	3156489	0.535365	PF00013.24|PF00013.24|PF00013.24|PF13014.1|PF13014.1|PF13014.1	PF00013.24,KH_1,60,3.20E-39, | PF00013.24,KH_1,60,3.20E-39, | PF00013.24,KH_1,60,3.20E-39, | PF13014.1,KH_3,43,6.60E-31, | PF13014.1,KH_3,43,6.60E-31, | PF13014.1,KH_3,43,6.60E-31,	48.7533
FOVG_01174	Supercontig_1.1	core	3144301	3145051	-	FOVG_01174T0	FOVG_01174T0	214	0	0	0	o	N	Supercontig_1.1	1	5895957	91.4788	conserved	Supercontig_1.1	1	2348403	39.8307	conserved	1390	109242	1.85283	5895957	2140	3156489	0.535365			48.7533
FOVG_01175	Supercontig_1.1	core	3145250	3145372	+	FOVG_01175T0	FOVG_01175T0	41	0	0	0	o	N	Supercontig_1.1	1	5895957	91.4788	conserved	Supercontig_1.1	1	2348403	39.8307	conserved	1390	109242	1.85283	5895957	2140	3156489	0.535365			48.7533
FOVG_01176	Supercontig_1.1	core	3146309	3147984	+	FOVG_01176T0	FOVG_01176T0	540	47.54	0.04	2	i442-464o474-496i	N	Supercontig_1.1	1	5895957	91.4788	conserved	Supercontig_1.1	1	2348403	39.8307	conserved	1390	109242	1.85283	5895957	2140	3156489	0.535365	PF03372.18	PF03372.18,Exo_endo_phos,249,9.00E-16,	48.7533
FOVG_01177	Supercontig_1.1	core	3149047	3150877	-	FOVG_01177T0	FOVG_01177T0	575	0.01	0	0	o	N	Supercontig_1.1	1	5895957	91.4788	conserved	Supercontig_1.1	1	2348403	39.8307	conserved	1390	109242	1.85283	5895957	2140	3156489	0.535365	PF00069.20|PF07714.12	PF00069.20,Pkinase,260,1.10E-37, | PF07714.12,Pkinase_Tyr,259,6.60E-16,	48.7533
FOVG_01178	Supercontig_1.1	core	3151591	3153227	-	FOVG_01178T0	FOVG_01178T0	463	0.02	0.01	0	o	N	Supercontig_1.1	1	5895957	91.4788	conserved	Supercontig_1.1	1	2348403	39.8307	conserved	1390	109242	1.85283	5895957	2140	3156489	0.535365	PF00254.23	PF00254.23,FKBP_C,94,2.90E-31,	48.7533
FOVG_01179	Supercontig_1.1	core	3154407	3155227	-	FOVG_01179T0	FOVG_01179T0	257	27.17	1.4	0	o	N	Supercontig_1.1	1	5895957	91.4788	conserved	Supercontig_1.1	1	2348403	39.8307	conserved	1390	109242	1.85283	5895957	2140	3156489	0.535365	PF01965.19|PF13278.1	PF01965.19,DJ-1_PfpI,147,4.90E-07, | PF13278.1,DUF4066,166,1.40E-11,	48.7533
FOVG_01180	Supercontig_1.1	core	3156111	3158207	-	FOVG_01180T0	FOVG_01180T0	642	94.81	25.06	2	o6-28i61-83o	N	Supercontig_1.1	1	5895957	91.4788	conserved	Supercontig_1.1	1	2348403	39.8307	conserved	1390	109242	1.85283	5895957	2140	3156489	0.535365	PF13632.1	PF13632.1,Glyco_trans_2_3,193,3.60E-19,	48.7533
FOVG_01181	Supercontig_1.1	core	3160957	3161720	-	FOVG_01181T0	FOVG_01181T0	211	0	0	0	o	N	Supercontig_1.1	1	5895957	91.4788	conserved	Supercontig_1.1	1	2348403	39.8307	conserved	1390	109242	1.85283	5895957	2140	3156489	0.535365	PF09766.4	PF09766.4,FimP,355,6.90E-28,	48.7533
FOVG_01182	Supercontig_1.1	core	3162807	3163109	-	FOVG_01182T0	FOVG_01182T0	101	0.09	0.06	0	i	N	Supercontig_1.1	1	5895957	91.4788	conserved	Supercontig_1.1	1	2348403	39.8307	conserved	1390	109242	1.85283	5895957	2140	3156489	0.535365			48.7533
FOVG_01183	Supercontig_1.1	core	3164002	3165492	+	FOVG_01183T0	FOVG_01183T0	497	150.22	0	7	o260-282i295-317o327-346i359-381o391-413i420-442o462-484i	N	Supercontig_1.1	1	5895957	91.4788	conserved	Supercontig_1.1	1	2348403	39.8307	conserved	1390	109242	1.85283	5895957	2140	3156489	0.535365	PF03006.15	PF03006.15,HlyIII,222,5.60E-55,	48.7533
FOVG_01184	Supercontig_1.1	core	3166509	3168060	-	FOVG_01184T0	FOVG_01184T0	482	0.99	0	0	o	N	Supercontig_1.1	1	5895957	91.4788	conserved	Supercontig_1.1	1	2348403	39.8307	conserved	1390	109242	1.85283	5895957	2140	3156489	0.535365	PF00566.13	PF00566.13,RabGAP-TBC,214,2.20E-32,	48.7533
FOVG_01185	Supercontig_1.1	core	3170202	3172717	+	FOVG_01185T0	FOVG_01185T0	821	233.13	0	10	o94-116i121-138o173-195i208-230o250-272i285-307o380-402i415-449o464-486i491-508o	N	Supercontig_1.1	1	5895957	91.4788	conserved	Supercontig_1.1	1	2348403	39.8307	conserved	1390	109242	1.85283	5895957	2140	3156489	0.535365	PF01740.16|PF00916.15|PF13792.1	PF01740.16,STAS,117,1.20E-08, | PF00916.15,Sulfate_transp,280,3.60E-74, | PF13792.1,Sulfate_tra_GLY,84,4.20E-32,	48.7533
FOVG_01186	Supercontig_1.1	core	3173780	3177598	+	FOVG_01186T0	FOVG_01186T0	1152	45.83	0	2	o1018-1040i1053-1075o	N	Supercontig_1.1	1	5895957	91.4788	conserved	Supercontig_1.1	1	2348403	39.8307	conserved	1390	109242	1.85283	5895957	2140	3156489	0.535365	PF01544.13	PF01544.13,CorA,292,1.20E-14,	48.7533
FOVG_01187	Supercontig_1.1	core	3177924	3178602	-	FOVG_01187T0	FOVG_01187T0	202	0	0	0	o	N	Supercontig_1.1	1	5895957	91.4788	conserved	Supercontig_1.1	1	2348403	39.8307	conserved	1390	109242	1.85283	5895957	2140	3156489	0.535365			48.7533
FOVG_01188	Supercontig_1.1	core	3185456	3190373	+	FOVG_01188T0	FOVG_01188T0	1497	3.94	0	0	o	N	Supercontig_1.1	1	5895957	91.4788	conserved	Supercontig_1.1	1	2348403	39.8307	conserved	1390	109242	1.85283	5895957	2140	3156489	0.535365	PF00169.24|PF00620.22	PF00169.24,PH,104,4.10E-12, | PF00620.22,RhoGAP,152,8.40E-42,	48.7533
FOVG_01189	Supercontig_1.1	core	3191413	3191931	+	FOVG_01189T0	FOVG_01189T0	173	1.16	0	0	o	N	Supercontig_1.1	1	5895957	91.4788	conserved	Supercontig_1.1	1	2348403	39.8307	conserved	1390	109242	1.85283	5895957	2140	3156489	0.535365	PF09351.5	PF09351.5,DUF1993,162,7.00E-44,	48.7533
FOVG_01190	Supercontig_1.1	core	3192417	3195195	+	FOVG_01190T0	FOVG_01190T0	910	2.52	0	0	o	N	Supercontig_1.1	1	5895957	91.4788	conserved	Supercontig_1.1	1	2348403	39.8307	conserved	1390	109242	1.85283	5895957	2140	3156489	0.535365	PF04082.13|PF00172.13	PF04082.13,Fungal_trans,260,2.90E-06, | PF00172.13,Zn_clus,40,0.00015,	48.7533
FOVG_01191	Supercontig_1.1	core	3196617	3197492	-	FOVG_01191T0	FOVG_01191T0	292	0	0	0	o	N	Supercontig_1.1	1	5895957	91.4788	conserved	Supercontig_1.1	1	2348403	39.8307	conserved	1390	109242	1.85283	5895957	2140	3156489	0.535365			48.7533
FOVG_01192	Supercontig_1.1	core	3200088	3200180	+	FOVG_01192T0	FOVG_01192T0	31	0.69	0.69	0	o	N	Supercontig_1.1	1	5895957	91.4788	conserved	Supercontig_1.1	1	2348403	39.8307	conserved	1390	109242	1.85283	5895957	2140	3156489	0.535365			48.7533
FOVG_01193	Supercontig_1.1	core	3200962	3201129	+	FOVG_01193T0	FOVG_01193T0	56	1.06	1.06	0	o	N	Supercontig_1.1	1	5895957	91.4788	conserved	Supercontig_1.1	1	2348403	39.8307	conserved	1390	109242	1.85283	5895957	2140	3156489	0.535365			48.7533
FOVG_01194	Supercontig_1.1	core	3201590	3201685	-	FOVG_01194T0	FOVG_01194T0	32	0	0	0	i	N	Supercontig_1.1	1	5895957	91.4788	conserved	Supercontig_1.1	1	2348403	39.8307	conserved	1390	109242	1.85283	5895957	2140	3156489	0.535365			48.7533
FOVG_01195	Supercontig_1.1	core	3203376	3204862	-	FOVG_01195T0	FOVG_01195T0	477	0	0	0	o	N	Supercontig_1.1	1	5895957	91.4788	conserved	Supercontig_1.1	1	2348403	39.8307	conserved	1390	109242	1.85283	5895957	2140	3156489	0.535365	PF01863.12|PF08325.5	PF01863.12,DUF45,205,9.20E-07, | PF08325.5,WLM,186,2.70E-50,	48.7533
FOVG_01196	Supercontig_1.1	core	3206326	3207707	-	FOVG_01196T0	FOVG_01196T0	407	2.71	0	0	o	N	Supercontig_1.1	1	5895957	91.4788	conserved	Supercontig_1.1	1	2348403	39.8307	conserved	1390	109242	1.85283	5895957	2140	3156489	0.535365	PF00651.26	PF00651.26,BTB,111,3.20E-07,	48.7533
FOVG_01197	Supercontig_1.1	core	3208714	3209676	+	FOVG_01197T0	FOVG_01197T0	304	0.02	0	0	o	N	Supercontig_1.1	1	5895957	91.4788	conserved	Supercontig_1.1	1	2348403	39.8307	conserved	1390	109242	1.85283	5895957	2140	3156489	0.535365			48.7533
FOVG_01198	Supercontig_1.1	core	3210227	3211522	-	FOVG_01198T0	FOVG_01198T0	350	0.02	0.01	0	o	N	Supercontig_1.1	1	5895957	91.4788	conserved	Supercontig_1.1	1	2348403	39.8307	conserved	1390	109242	1.85283	5895957	2140	3156489	0.535365	PF01256.12	PF01256.12,Carb_kinase,242,1.70E-53,	48.7533
FOVG_01199	Supercontig_1.1	core	3214809	3215146	+	FOVG_01199T0	FOVG_01199T0	76	0	0	0	o	N	Supercontig_1.1	1	5895957	91.4788	conserved	Supercontig_1.1	1	2348403	39.8307	conserved	1390	109242	1.85283	5895957	2140	3156489	0.535365			48.7533
FOVG_01200	Supercontig_1.1	core	3217117	3218556	+	FOVG_01200T0	FOVG_01200T0	480	0.02	0.01	0	o	N	Supercontig_1.1	1	5895957	91.4788	conserved	Supercontig_1.1	1	2348403	39.8307	conserved	1390	109242	1.85283	5895957	2140	3156489	0.535365			48.7533
FOVG_01201	Supercontig_1.1	core	3220595	3220687	-	FOVG_01201T0	FOVG_01201T0	31	0	0	0	i	N	Supercontig_1.1	1	5895957	91.4788	conserved	Supercontig_1.1	1	2348403	39.8307	conserved	1390	109242	1.85283	5895957	2140	3156489	0.535365			48.7533
FOVG_01202	Supercontig_1.1	core	3221298	3224083	-	FOVG_01202T0	FOVG_01202T0	689	0.03	0.01	0	o	N	Supercontig_1.1	1	5895957	91.4788	conserved	Supercontig_1.1	1	2348403	39.8307	conserved	1390	109242	1.85283	5895957	2140	3156489	0.535365	PF00006.20|PF00306.22|PF02874.18	PF00006.20,ATP-synt_ab,215,2.60E-69, | PF00306.22,ATP-synt_ab_C,113,2.90E-21, | PF02874.18,ATP-synt_ab_N,69,2.10E-15,	48.7533
FOVG_01203	Supercontig_1.1	core	3225916	3226550	-	FOVG_01203T0	FOVG_01203T0	173	0.01	0	0	o	N	Supercontig_1.1	1	5895957	91.4788	conserved	Supercontig_1.1	1	2348403	39.8307	conserved	1390	109242	1.85283	5895957	2140	3156489	0.535365	PF00281.14|PF00673.16	PF00281.14,Ribosomal_L5,56,1.50E-21, | PF00673.16,Ribosomal_L5_C,95,3.00E-23,	48.7533
FOVG_01204	Supercontig_1.1	core	3227047	3227837	+	FOVG_01204T0	FOVG_01204T0	229	0.01	0	0	o	N	Supercontig_1.1	1	5895957	91.4788	conserved	Supercontig_1.1	1	2348403	39.8307	conserved	1390	109242	1.85283	5895957	2140	3156489	0.535365	PF01423.17	PF01423.17,LSM,67,1.80E-15,	48.7533
FOVG_01205	Supercontig_1.1	core	3229385	3230206	-	FOVG_01205T0	FOVG_01205T0	232	17.39	0	0	o	N	Supercontig_1.1	1	5895957	91.4788	conserved	Supercontig_1.1	1	2348403	39.8307	conserved	1390	109242	1.85283	5895957	2140	3156489	0.535365	PF00226.26	PF00226.26,DnaJ,64,2.10E-21,	48.7533
FOVG_01206	Supercontig_1.1	core	3230728	3232008	-	FOVG_01206T0	FOVG_01206T0	427	0.02	0	0	o	N	Supercontig_1.1	1	5895957	91.4788	conserved	Supercontig_1.1	1	2348403	39.8307	conserved	1390	109242	1.85283	5895957	2140	3156489	0.535365			48.7533
FOVG_01207	Supercontig_1.1	core	3232075	3232275	-	FOVG_01207T0	FOVG_01207T0	67	0	0	0	o	N	Supercontig_1.1	1	5895957	91.4788	conserved	Supercontig_1.1	1	2348403	39.8307	conserved	1390	109242	1.85283	5895957	2140	3156489	0.535365	PF14420.1	PF14420.1,Clr5,54,6.40E-12,	48.7533
FOVG_01208	Supercontig_1.1	core	3234196	3235101	-	FOVG_01208T0	FOVG_01208T0	302	0.48	0	0	o	N	Supercontig_1.1	1	5895957	91.4788	conserved	Supercontig_1.1	1	2348403	39.8307	conserved	1390	109242	1.85283	5895957	2140	3156489	0.535365			48.7533
FOVG_01209	Supercontig_1.1	core	3236360	3237536	-	FOVG_01209T0	FOVG_01209T0	325	0	0	0	o	N	Supercontig_1.1	1	5895957	91.4788	conserved	Supercontig_1.1	1	2348403	39.8307	conserved	1390	109242	1.85283	5895957	2140	3156489	0.535365	PF06201.8|PF00085.15	PF06201.8,PITH,152,7.30E-40, | PF00085.15,Thioredoxin,104,1.50E-18,	48.7533
FOVG_01210	Supercontig_1.1	core	3246409	3248001	+	FOVG_01210T0	FOVG_01210T0	531	0	0	0	o	N	Supercontig_1.1	1	5895957	91.4788	conserved	Supercontig_1.1	1	2348403	39.8307	conserved	1390	109242	1.85283	5895957	2140	3156489	0.535365			48.7533
FOVG_01211	Supercontig_1.1	core	3249582	3249677	+	FOVG_01211T0	FOVG_01211T0	32	0	0	0	i	N	Supercontig_1.1	1	5895957	91.4788	conserved	Supercontig_1.1	1	2348403	39.8307	conserved	1390	109242	1.85283	5895957	2140	3156489	0.535365			48.7533
FOVG_01212	Supercontig_1.1	core	3251702	3252982	-	FOVG_01212T0	FOVG_01212T0	427	0.48	0	0	o	N	Supercontig_1.1	1	5895957	91.4788	conserved	Supercontig_1.1	1	2348403	39.8307	conserved	1390	109242	1.85283	5895957	2140	3156489	0.535365	PF03095.10	PF03095.10,PTPA,300,1.90E-110,	48.7533
FOVG_01213	Supercontig_1.1	core	3253377	3254238	+	FOVG_01213T0	FOVG_01213T0	250	4.52	1.41	0	o	N	Supercontig_1.1	1	5895957	91.4788	conserved	Supercontig_1.1	1	2348403	39.8307	conserved	1390	109242	1.85283	5895957	2140	3156489	0.535365	PF01138.16	PF01138.16,RNase_PH,132,9.40E-14,	48.7533
FOVG_01214	Supercontig_1.1	core	3257708	3259759	+	FOVG_01214T0	FOVG_01214T0	684	0.1	0	0	o	N	Supercontig_1.1	1	5895957	91.4788	conserved	Supercontig_1.1	1	2348403	39.8307	conserved	1390	109242	1.85283	5895957	2140	3156489	0.535365	PF01513.16	PF01513.16,NAD_kinase,285,1.10E-70,	48.7533
FOVG_01215	Supercontig_1.1	core	3260788	3262786	-	FOVG_01215T0	FOVG_01215T0	584	0	0	0	o	N	Supercontig_1.1	1	5895957	91.4788	conserved	Supercontig_1.1	1	2348403	39.8307	conserved	1390	109242	1.85283	5895957	2140	3156489	0.535365	PF00046.24	PF00046.24,Homeobox,57,1.70E-14,	48.7533
FOVG_01216	Supercontig_1.1	core	3265888	3266839	-	FOVG_01216T0	FOVG_01216T0	216	0.02	0.01	0	o	N	Supercontig_1.1	1	5895957	91.4788	conserved	Supercontig_1.1	1	2348403	39.8307	conserved	1390	109242	1.85283	5895957	2140	3156489	0.535365	PF00025.16|PF08477.8|PF00071.17	PF00025.16,Arf,175,1.40E-10, | PF08477.8,Miro,119,3.30E-15, | PF00071.17,Ras,162,4.30E-49,	48.7533
FOVG_01217	Supercontig_1.1	core	3268505	3269346	-	FOVG_01217T0	FOVG_01217T0	229	0	0	0	o	N	Supercontig_1.1	1	5895957	91.4788	conserved	Supercontig_1.1	1	2348403	39.8307	conserved	1390	109242	1.85283	5895957	2140	3156489	0.535365			48.7533
FOVG_01218	Supercontig_1.1	core	3269714	3271153	+	FOVG_01218T0	FOVG_01218T0	428	0	0	0	o	N	Supercontig_1.1	1	5895957	91.4788	conserved	Supercontig_1.1	1	2348403	39.8307	conserved	1390	109242	1.85283	5895957	2140	3156489	0.535365	PF01480.12	PF01480.12,PWI,77,5.80E-29,	48.7533
FOVG_01220	Supercontig_1.1	core	3271973	3272626	+	FOVG_01220T0	FOVG_01220T0	180	0	0	0	o	N	Supercontig_1.1	1	5895957	91.4788	conserved	Supercontig_1.1	1	2348403	39.8307	conserved	1390	109242	1.85283	5895957	2140	3156489	0.535365	PF09340.5	PF09340.5,NuA4,80,1.30E-22,	48.7533
FOVG_01221	Supercontig_1.1	core	3273620	3276002	+	FOVG_01221T0	FOVG_01221T0	703	0.01	0.01	0	o	N	Supercontig_1.1	1	5895957	91.4788	conserved	Supercontig_1.1	1	2348403	39.8307	conserved	1390	109242	1.85283	5895957	2140	3156489	0.535365	PF12695.2|PF12697.2|PF07676.7|PF00326.16	PF12695.2,Abhydrolase_5,145,7.10E-11, | PF12697.2,Abhydrolase_6,228,5.40E-09, | PF07676.7,PD40,39,0.00028, | PF00326.16,Peptidase_S9,213,2.20E-55,	48.7533
FOVG_01222	Supercontig_1.1	core	3276939	3277686	+	FOVG_01222T0	FOVG_01222T0	232	0	0	0	o	N	Supercontig_1.1	1	5895957	91.4788	conserved	Supercontig_1.1	1	2348403	39.8307	conserved	1390	109242	1.85283	5895957	2140	3156489	0.535365	PF07524.8	PF07524.8,Bromo_TP,77,1.00E-09,	48.7533
FOVG_01223	Supercontig_1.1	core	3278198	3280956	-	FOVG_01223T0	FOVG_01223T0	903	0	0	0	o	N	Supercontig_1.1	1	5895957	91.4788	conserved	Supercontig_1.1	1	2348403	39.8307	conserved	1390	109242	1.85283	5895957	2140	3156489	0.535365			48.7533
FOVG_01224	Supercontig_1.1	core	3280915	3282126	+	FOVG_01224T0	FOVG_01224T0	404	0.4	0	0	o	N	Supercontig_1.1	1	5895957	91.4788	conserved	Supercontig_1.1	1	2348403	39.8307	conserved	1390	109242	1.85283	5895957	2140	3156489	0.535365	PF01137.16|PF05189.8	PF01137.16,RTC,228,5.40E-31, | PF05189.8,RTC_insert,103,1.50E-30,	48.7533
FOVG_01225	Supercontig_1.1	core	3282204	3283327	-	FOVG_01225T0	FOVG_01225T0	355	47.67	0	2	i129-151o177-196i	N	Supercontig_1.1	1	5895957	91.4788	conserved	Supercontig_1.1	1	2348403	39.8307	conserved	1390	109242	1.85283	5895957	2140	3156489	0.535365	PF08508.5	PF08508.5,DUF1746,116,6.00E-34,	48.7533
FOVG_01226	Supercontig_1.1	core	3283694	3285493	+	FOVG_01226T0	FOVG_01226T0	578	0.15	0	0	o	N	Supercontig_1.1	1	5895957	91.4788	conserved	Supercontig_1.1	1	2348403	39.8307	conserved	1390	109242	1.85283	5895957	2140	3156489	0.535365	PF00152.15|PF01409.15	PF00152.15,tRNA-synt_2,335,1.60E-05, | PF01409.15,tRNA-synt_2d,247,1.70E-86,	48.7533
FOVG_01227	Supercontig_1.1	core	3287172	3287497	+	FOVG_01227T0	FOVG_01227T0	71	0	0	0	o	N	Supercontig_1.1	1	5895957	91.4788	conserved	Supercontig_1.1	1	2348403	39.8307	conserved	1390	109242	1.85283	5895957	2140	3156489	0.535365			48.7533
FOVG_01228	Supercontig_1.1	core	3288039	3289232	-	FOVG_01228T0	FOVG_01228T0	361	0	0	0	o	N	Supercontig_1.1	1	5895957	91.4788	conserved	Supercontig_1.1	1	2348403	39.8307	conserved	1390	109242	1.85283	5895957	2140	3156489	0.535365	PF01585.18	PF01585.18,G-patch,45,1.60E-05,	48.7533
FOVG_01229	Supercontig_1.1	core	3290034	3292780	-	FOVG_01229T0	FOVG_01229T0	898	0.04	0	0	o	N	Supercontig_1.1	1	5895957	91.4788	conserved	Supercontig_1.1	1	2348403	39.8307	conserved	1390	109242	1.85283	5895957	2140	3156489	0.535365	PF04959.8|PF12066.3|PF13821.1	PF04959.8,ARS2,214,2.40E-15, | PF12066.3,DUF3546,110,1.10E-25, | PF13821.1,DUF4187,55,1.10E-24,	48.7533
FOVG_01230	Supercontig_1.1	core	3294246	3296776	+	FOVG_01230T0	FOVG_01230T0	828	0.01	0	0	o	N	Supercontig_1.1	1	5895957	91.4788	conserved	Supercontig_1.1	1	2348403	39.8307	conserved	1390	109242	1.85283	5895957	2140	3156489	0.535365	PF00266.14|PF03473.12|PF03476.11	PF00266.14,Aminotran_5,371,9.60E-22, | PF03473.12,MOSC,133,2.60E-19, | PF03476.11,MOSC_N,120,1.30E-19,	48.7533
FOVG_01231	Supercontig_1.1	core	3296947	3299337	-	FOVG_01231T0	FOVG_01231T0	675	0.13	0.01	0	o	N	Supercontig_1.1	1	5895957	91.4788	conserved	Supercontig_1.1	1	2348403	39.8307	conserved	1390	109242	1.85283	5895957	2140	3156489	0.535365	PF00723.16	PF00723.16,Glyco_hydro_15,448,9.60E-52,	48.7533
FOVG_01232	Supercontig_1.1	core	3302505	3304481	+	FOVG_01232T0	FOVG_01232T0	623	204.06	0	9	o231-253i266-288o348-370i377-395o405-427i440-462o477-499i506-528o532-553i	N	Supercontig_1.1	1	5895957	91.4788	conserved	Supercontig_1.1	1	2348403	39.8307	conserved	1390	109242	1.85283	5895957	2140	3156489	0.535365	PF03151.11|PF08449.6	PF03151.11,TPT,153,6.80E-31, | PF08449.6,UAA,303,2.40E-05,	48.7533
FOVG_01233	Supercontig_1.1	core	3305047	3306096	-	FOVG_01233T0	FOVG_01233T0	350	0	0	0	o	N	Supercontig_1.1	1	5895957	91.4788	conserved	Supercontig_1.1	1	2348403	39.8307	conserved	1390	109242	1.85283	5895957	2140	3156489	0.535365	PF00076.17|PF14259.1	PF00076.17,RRM_1,70,1.90E-17, | PF14259.1,RRM_6,70,5.40E-11,	48.7533
FOVG_01234	Supercontig_1.1	core	3309007	3310932	+	FOVG_01234T0	FOVG_01234T0	492	0.3	0.26	0	o	N	Supercontig_1.1	1	5895957	91.4788	conserved	Supercontig_1.1	1	2348403	39.8307	conserved	1390	109242	1.85283	5895957	2140	3156489	0.535365	PF00393.14|PF03446.10	PF00393.14,6PGD,291,5.10E-134, | PF03446.10,NAD_binding_2,163,7.10E-51,	48.7533
FOVG_01235	Supercontig_1.1	core	3311752	3313975	+	FOVG_01235T0	FOVG_01235T0	703	0	0	0	o	N	Supercontig_1.1	1	5895957	91.4788	conserved	Supercontig_1.1	1	2348403	39.8307	conserved	1390	109242	1.85283	5895957	2140	3156489	0.535365	PF08549.5	PF08549.5,SWI-SNF_Ssr4,669,2.20E-202,	48.7533
FOVG_01236	Supercontig_1.1	core	3314892	3317170	-	FOVG_01236T0	FOVG_01236T0	680	0.15	0.14	0	o	Y	Supercontig_1.1	1	5895957	91.4788	conserved	Supercontig_1.1	1	2348403	39.8307	conserved	1390	109242	1.85283	5895957	2140	3156489	0.535365	PF00704.23	PF00704.23,Glyco_hydro_18,343,1.30E-90,	48.7533
FOVG_01237	Supercontig_1.1	core	3319561	3321649	-	FOVG_01237T0	FOVG_01237T0	634	33.85	0	1	o511-533i	N	Supercontig_1.1	1	5895957	91.4788	conserved	Supercontig_1.1	1	2348403	39.8307	conserved	1390	109242	1.85283	5895957	2140	3156489	0.535365			48.7533
FOVG_01238	Supercontig_1.1	core	3322747	3323037	-	FOVG_01238T0	FOVG_01238T0	97	0	0	0	i	N	Supercontig_1.1	1	5895957	91.4788	conserved	Supercontig_1.1	1	2348403	39.8307	conserved	1390	109242	1.85283	5895957	2140	3156489	0.535365			48.7533
FOVG_01239	Supercontig_1.1	core	3323712	3324614	-	FOVG_01239T0	FOVG_01239T0	301	0.07	0.07	0	o	Y	Supercontig_1.1	1	5895957	91.4788	conserved	Supercontig_1.1	1	2348403	39.8307	conserved	1390	109242	1.85283	5895957	2140	3156489	0.535365	PF12710.2	PF12710.2,HAD,192,1.10E-17,	48.7533
FOVG_01240	Supercontig_1.1	core	3325061	3326325	-	FOVG_01240T0	FOVG_01240T0	369	0	0	0	o	N	Supercontig_1.1	1	5895957	91.4788	conserved	Supercontig_1.1	1	2348403	39.8307	conserved	1390	109242	1.85283	5895957	2140	3156489	0.535365	PF02270.10	PF02270.10,TFIIF_beta,275,6.90E-66,	48.7533
FOVG_01241	Supercontig_1.1	core	3326525	3326973	+	FOVG_01241T0	FOVG_01241T0	59	0.54	0.54	0	o	N	Supercontig_1.1	1	5895957	91.4788	conserved	Supercontig_1.1	1	2348403	39.8307	conserved	1390	109242	1.85283	5895957	2140	3156489	0.535365			48.7533
FOVG_01242	Supercontig_1.1	core	3327298	3328443	+	FOVG_01242T0	FOVG_01242T0	382	0	0	0	o	N	Supercontig_1.1	1	5895957	91.4788	conserved	Supercontig_1.1	1	2348403	39.8307	conserved	1390	109242	1.85283	5895957	2140	3156489	0.535365	PF06881.6	PF06881.6,Elongin_A,109,1.10E-17,	48.7533
FOVG_01243	Supercontig_1.1	core	3329023	3329447	-	FOVG_01243T0	FOVG_01243T0	80	0.03	0.01	0	o	N	Supercontig_1.1	1	5895957	91.4788	conserved	Supercontig_1.1	1	2348403	39.8307	conserved	1390	109242	1.85283	5895957	2140	3156489	0.535365	PF11976.3|PF00240.18	PF11976.3,Rad60-SLD,72,5.20E-15, | PF00240.18,ubiquitin,69,1.60E-24,	48.7533
FOVG_01244	Supercontig_1.1	core	3330010	3331034	-	FOVG_01244T0	FOVG_01244T0	306	21.58	21.52	1	o35-57i	N	Supercontig_1.1	1	5895957	91.4788	conserved	Supercontig_1.1	1	2348403	39.8307	conserved	1390	109242	1.85283	5895957	2140	3156489	0.535365	PF01145.20	PF01145.20,Band_7,179,5.80E-23,	48.7533
FOVG_01245	Supercontig_1.1	core	3332257	3335217	-	FOVG_01245T0	FOVG_01245T0	987	0	0	0	o	N	Supercontig_1.1	1	5895957	91.4788	conserved	Supercontig_1.1	1	2348403	39.8307	conserved	1390	109242	1.85283	5895957	2140	3156489	0.535365	PF08241.7	PF08241.7,Methyltransf_11,95,1.70E-11,	48.7533
FOVG_01246	Supercontig_1.1	core	3336898	3337728	+	FOVG_01246T0	FOVG_01246T0	193	0	0	0	o	N	Supercontig_1.1	1	5895957	91.4788	conserved	Supercontig_1.1	1	2348403	39.8307	conserved	1390	109242	1.85283	5895957	2140	3156489	0.535365	PF01253.17	PF01253.17,SUI1,83,1.10E-20,	48.7533
FOVG_01247	Supercontig_1.1	core	3337979	3339157	-	FOVG_01247T0	FOVG_01247T0	361	0	0	0	o	N	Supercontig_1.1	1	5895957	91.4788	conserved	Supercontig_1.1	1	2348403	39.8307	conserved	1390	109242	1.85283	5895957	2140	3156489	0.535365	PF10444.4	PF10444.4,Nbl1_Borealin_N,59,1.20E-19,	48.7533
FOVG_01248	Supercontig_1.1	core	3339587	3340507	+	FOVG_01248T0	FOVG_01248T0	289	0	0	0	o	N	Supercontig_1.1	1	5895957	91.4788	conserved	Supercontig_1.1	1	2348403	39.8307	conserved	1390	109242	1.85283	5895957	2140	3156489	0.535365	PF04056.9|PF00092.23|PF13519.1	PF04056.9,Ssl1,193,2.40E-08, | PF00092.23,VWA,178,1.40E-08, | PF13519.1,VWA_2,172,1.70E-13,	48.7533
FOVG_01249	Supercontig_1.1	core	3340652	3341223	-	FOVG_01249T0	FOVG_01249T0	150	0.03	0.02	0	o	N	Supercontig_1.1	1	5895957	91.4788	conserved	Supercontig_1.1	1	2348403	39.8307	conserved	1390	109242	1.85283	5895957	2140	3156489	0.535365	PF04628.8|PF04099.7	PF04628.8,Sedlin_N,132,5.30E-08, | PF04099.7,Sybindin,143,2.50E-53,	48.7533
FOVG_01250	Supercontig_1.1	core	3341824	3342415	+	FOVG_01250T0	FOVG_01250T0	158	0.02	0.02	0	o	N	Supercontig_1.1	1	5895957	91.4788	conserved	Supercontig_1.1	1	2348403	39.8307	conserved	1390	109242	1.85283	5895957	2140	3156489	0.535365	PF03874.11	PF03874.11,RNA_pol_Rpb4,117,4.40E-28,	48.7533
FOVG_01251	Supercontig_1.1	core	3343028	3344883	-	FOVG_01251T0	FOVG_01251T0	586	0.49	0	0	o	N	Supercontig_1.1	1	5895957	91.4788	conserved	Supercontig_1.1	1	2348403	39.8307	conserved	1390	109242	1.85283	5895957	2140	3156489	0.535365	PF09994.4	PF09994.4,DUF2235,277,4.90E-64,	48.7533
FOVG_01252	Supercontig_1.1	core	3345766	3346858	-	FOVG_01252T0	FOVG_01252T0	336	23.07	0.11	1	o155-177i	N	Supercontig_1.1	1	5895957	91.4788	conserved	Supercontig_1.1	1	2348403	39.8307	conserved	1390	109242	1.85283	5895957	2140	3156489	0.535365			48.7533
FOVG_01253	Supercontig_1.1	core	3348521	3350626	-	FOVG_01253T0	FOVG_01253T0	683	0.06	0	0	o	N	Supercontig_1.1	1	5895957	91.4788	conserved	Supercontig_1.1	1	2348403	39.8307	conserved	1390	109242	1.85283	5895957	2140	3156489	0.535365	PF08144.6	PF08144.6,CPL,148,2.10E-20,	48.7533
FOVG_01254	Supercontig_1.1	core	3351513	3352196	+	FOVG_01254T0	FOVG_01254T0	228	0.04	0.04	0	o	N	Supercontig_1.1	1	5895957	91.4788	conserved	Supercontig_1.1	1	2348403	39.8307	conserved	1390	109242	1.85283	5895957	2140	3156489	0.535365	PF00782.15	PF00782.15,DSPc,133,4.20E-19,	48.7533
FOVG_01255	Supercontig_1.1	core	3352705	3353441	+	FOVG_01255T0	FOVG_01255T0	227	0	0	0	o	N	Supercontig_1.1	1	5895957	91.4788	conserved	Supercontig_1.1	1	2348403	39.8307	conserved	1390	109242	1.85283	5895957	2140	3156489	0.535365	PF05773.17	PF05773.17,RWD,113,7.90E-25,	48.7533
FOVG_01256	Supercontig_1.1	core	3353747	3354865	-	FOVG_01256T0	FOVG_01256T0	373	0	0	0	o	N	Supercontig_1.1	1	5895957	91.4788	conserved	Supercontig_1.1	1	2348403	39.8307	conserved	1390	109242	1.85283	5895957	2140	3156489	0.535365	PF13374.1|PF13374.1|PF07719.12	PF13374.1,TPR_10,42,1.00E-06, | PF13374.1,TPR_10,42,1.00E-06, | PF07719.12,TPR_2,34,3.20E-07,	48.7533
FOVG_01257	Supercontig_1.1	core	3355706	3356459	+	FOVG_01257T0	FOVG_01257T0	234	0.05	0.02	0	o	N	Supercontig_1.1	1	5895957	91.4788	conserved	Supercontig_1.1	1	2348403	39.8307	conserved	1390	109242	1.85283	5895957	2140	3156489	0.535365	PF00677.12|PF00677.12	PF00677.12,Lum_binding,85,7.20E-44, | PF00677.12,Lum_binding,85,7.20E-44,	48.7533
FOVG_01258	Supercontig_1.1	core	3356693	3358435	-	FOVG_01258T0	FOVG_01258T0	581	0.29	0	0	o	N	Supercontig_1.1	1	5895957	91.4788	conserved	Supercontig_1.1	1	2348403	39.8307	conserved	1390	109242	1.85283	5895957	2140	3156489	0.535365	PF02732.10	PF02732.10,ERCC4,143,1.70E-30,	48.7533
FOVG_01259	Supercontig_1.1	core	3359312	3360980	+	FOVG_01259T0	FOVG_01259T0	537	0	0	0	o	N	Supercontig_1.1	1	5895957	91.4788	conserved	Supercontig_1.1	1	2348403	39.8307	conserved	1390	109242	1.85283	5895957	2140	3156489	0.535365	PF02878.11|PF02878.11|PF02879.11|PF00408.15	PF02878.11,PGM_PMM_I,138,9.90E-17, | PF02878.11,PGM_PMM_I,138,9.90E-17, | PF02879.11,PGM_PMM_II,104,4.70E-13, | PF00408.15,PGM_PMM_IV,73,1.10E-09,	48.7533
FOVG_01260	Supercontig_1.1	core	3361599	3363039	-	FOVG_01260T0	FOVG_01260T0	345	0.55	0	0	o	N	Supercontig_1.1	1	5895957	91.4788	conserved	Supercontig_1.1	1	2348403	39.8307	conserved	1390	109242	1.85283	5895957	2140	3156489	0.535365	PF08241.7|PF12847.2|PF13659.1|PF13847.1|PF08003.6|PF06325.8|PF05185.11	PF08241.7,Methyltransf_11,95,1.50E-06, | PF12847.2,Methyltransf_18,112,3.10E-08, | PF13659.1,Methyltransf_26,117,3.50E-08, | PF13847.1,Methyltransf_31,152,5.20E-11, | PF08003.6,Methyltransf_9,315,2.20E-06, | PF06325.8,PrmA,295,1.60E-10, | PF05185.11,PRMT5,448,3.40E-08,	48.7533
FOVG_01261	Supercontig_1.1	core	3363965	3364797	-	FOVG_01261T0	FOVG_01261T0	260	0.01	0	0	o	N	Supercontig_1.1	1	5895957	91.4788	conserved	Supercontig_1.1	1	2348403	39.8307	conserved	1390	109242	1.85283	5895957	2140	3156489	0.535365	PF01201.17	PF01201.17,Ribosomal_S8e,132,5.20E-34,	48.7533
FOVG_01262	Supercontig_1.1	core	3365073	3365690	+	FOVG_01262T0	FOVG_01262T0	206	0	0	0	o	N	Supercontig_1.1	1	5895957	91.4788	conserved	Supercontig_1.1	1	2348403	39.8307	conserved	1390	109242	1.85283	5895957	2140	3156489	0.535365			48.7533
FOVG_01263	Supercontig_1.1	core	3366157	3368860	-	FOVG_01263T0	FOVG_01263T0	885	3.36	0	0	o	N	Supercontig_1.1	1	5895957	91.4788	conserved	Supercontig_1.1	1	2348403	39.8307	conserved	1390	109242	1.85283	5895957	2140	3156489	0.535365	PF00069.20|PF07714.12	PF00069.20,Pkinase,260,3.50E-48, | PF07714.12,Pkinase_Tyr,259,6.80E-22,	48.7533
FOVG_01264	Supercontig_1.1	core	3369784	3370931	+	FOVG_01264T0	FOVG_01264T0	330	160.29	20.27	8	i12-31o99-121i142-164o174-193i206-223o233-252i264-283o298-315i	Y	Supercontig_1.1	1	5895957	91.4788	conserved	Supercontig_1.1	1	2348403	39.8307	conserved	1390	109242	1.85283	5895957	2140	3156489	0.535365	PF04080.8	PF04080.8,Per1,267,1.20E-104,	48.7533
FOVG_01265	Supercontig_1.1	core	3371480	3372761	-	FOVG_01265T0	FOVG_01265T0	407	0	0	0	o	N	Supercontig_1.1	1	5895957	91.4788	conserved	Supercontig_1.1	1	2348403	39.8307	conserved	1390	109242	1.85283	5895957	2140	3156489	0.535365	PF00010.21	PF00010.21,HLH,55,1.30E-13,	48.7533
FOVG_01266	Supercontig_1.1	core	3374533	3376318	-	FOVG_01266T0	FOVG_01266T0	576	0.13	0	0	o	N	Supercontig_1.1	1	5895957	91.4788	conserved	Supercontig_1.1	1	2348403	39.8307	conserved	1390	109242	1.85283	5895957	2140	3156489	0.535365	PF00171.17	PF00171.17,Aldedh,462,2.80E-106,	48.7533
FOVG_01267	Supercontig_1.1	core	3377810	3380428	-	FOVG_01267T0	FOVG_01267T0	802	0.01	0	0	o	N	Supercontig_1.1	1	5895957	91.4788	conserved	Supercontig_1.1	1	2348403	39.8307	conserved	1390	109242	1.85283	5895957	2140	3156489	0.535365	PF09423.5	PF09423.5,PhoD,453,1.10E-09,	48.7533
FOVG_01268	Supercontig_1.1	core	3383020	3383499	-	FOVG_01268T0	FOVG_01268T0	160	0.02	0.01	0	o	N	Supercontig_1.1	1	5895957	91.4788	conserved	Supercontig_1.1	1	2348403	39.8307	conserved	1390	109242	1.85283	5895957	2140	3156489	0.535365			48.7533
FOVG_01269	Supercontig_1.1	core	3386494	3390189	+	FOVG_01269T0	FOVG_01269T0	1216	0.07	0	0	o	N	Supercontig_1.1	1	5895957	91.4788	conserved	Supercontig_1.1	1	2348403	39.8307	conserved	1390	109242	1.85283	5895957	2140	3156489	0.535365	PF08578.5	PF08578.5,DUF1765,126,3.40E-42,	48.7533
FOVG_01270	Supercontig_1.1	core	3390888	3391544	-	FOVG_01270T0	FOVG_01270T0	219	0.61	0.52	0	o	N	Supercontig_1.1	1	5895957	91.4788	conserved	Supercontig_1.1	1	2348403	39.8307	conserved	1390	109242	1.85283	5895957	2140	3156489	0.535365	PF04828.9|PF04828.9	PF04828.9,GFA,92,3.30E-14, | PF04828.9,GFA,92,3.30E-14,	48.7533
FOVG_01271	Supercontig_1.1	core	3392059	3393235	-	FOVG_01271T0	FOVG_01271T0	374	0.04	0.04	0	o	N	Supercontig_1.1	1	5895957	91.4788	conserved	Supercontig_1.1	1	2348403	39.8307	conserved	1390	109242	1.85283	5895957	2140	3156489	0.535365			48.7533
FOVG_01272	Supercontig_1.1	core	3393823	3395596	-	FOVG_01272T0	FOVG_01272T0	575	0	0	0	o	N	Supercontig_1.1	1	5895957	91.4788	conserved	Supercontig_1.1	1	2348403	39.8307	conserved	1390	109242	1.85283	5895957	2140	3156489	0.535365			48.7533
FOVG_01273	Supercontig_1.1	core	3397423	3399244	+	FOVG_01273T0	FOVG_01273T0	539	0.02	0	0	o	N	Supercontig_1.1	1	5895957	91.4788	conserved	Supercontig_1.1	1	2348403	39.8307	conserved	1390	109242	1.85283	5895957	2140	3156489	0.535365	PF00172.13	PF00172.13,Zn_clus,40,3.80E-08,	48.7533
FOVG_01274	Supercontig_1.1	core	3401746	3404319	+	FOVG_01274T0	FOVG_01274T0	841	24.24	0	1	o685-707i	N	Supercontig_1.1	1	5895957	91.4788	conserved	Supercontig_1.1	1	2348403	39.8307	conserved	1390	109242	1.85283	5895957	2140	3156489	0.535365	PF13854.1	PF13854.1,Kelch_5,42,8.20E-18,	48.7533
FOVG_01275	Supercontig_1.1	core	3404729	3406978	-	FOVG_01275T0	FOVG_01275T0	713	0.17	0.17	0	o	Y	Supercontig_1.1	1	5895957	91.4788	conserved	Supercontig_1.1	1	2348403	39.8307	conserved	1390	109242	1.85283	5895957	2140	3156489	0.535365	PF00149.23	PF00149.23,Metallophos,200,4.40E-10,	48.7533
FOVG_01276	Supercontig_1.1	core	3409565	3411028	-	FOVG_01276T0	FOVG_01276T0	488	15.95	15.94	0	o	N	Supercontig_1.1	1	5895957	91.4788	conserved	Supercontig_1.1	1	2348403	39.8307	conserved	1390	109242	1.85283	5895957	2140	3156489	0.535365	PF01571.16|PF08669.6	PF01571.16,GCV_T,211,4.20E-59, | PF08669.6,GCV_T_C,95,4.80E-23,	48.7533
FOVG_01277	Supercontig_1.1	core	3411568	3413189	-	FOVG_01277T0	FOVG_01277T0	479	0.12	0	0	o	N	Supercontig_1.1	1	5895957	91.4788	conserved	Supercontig_1.1	1	2348403	39.8307	conserved	1390	109242	1.85283	5895957	2140	3156489	0.535365	PF11698.3|PF03224.9	PF11698.3,V-ATPase_H_C,119,1.10E-38, | PF03224.9,V-ATPase_H_N,312,1.30E-71,	48.7533
FOVG_01278	Supercontig_1.1	core	3414748	3415993	+	FOVG_01278T0	FOVG_01278T0	398	35.19	0.04	1	o215-237i	Y	Supercontig_1.1	1	5895957	91.4788	conserved	Supercontig_1.1	1	2348403	39.8307	conserved	1390	109242	1.85283	5895957	2140	3156489	0.535365			48.7533
FOVG_01279	Supercontig_1.1	core	3416937	3417806	-	FOVG_01279T0	FOVG_01279T0	193	0.04	0	0	o	N	Supercontig_1.1	1	5895957	91.4788	conserved	Supercontig_1.1	1	2348403	39.8307	conserved	1390	109242	1.85283	5895957	2140	3156489	0.535365	PF00347.18|PF00347.18	PF00347.18,Ribosomal_L6,77,2.00E-28, | PF00347.18,Ribosomal_L6,77,2.00E-28,	48.7533
FOVG_01280	Supercontig_1.1	core	3418368	3419472	+	FOVG_01280T0	FOVG_01280T0	321	0.01	0	0	o	N	Supercontig_1.1	1	5895957	91.4788	conserved	Supercontig_1.1	1	2348403	39.8307	conserved	1390	109242	1.85283	5895957	2140	3156489	0.535365	PF03643.10	PF03643.10,Vps26,275,7.10E-130,	48.7533
FOVG_01281	Supercontig_1.1	core	3419747	3423334	-	FOVG_01281T0	FOVG_01281T0	1162	0	0	0	o	N	Supercontig_1.1	1	5895957	91.4788	conserved	Supercontig_1.1	1	2348403	39.8307	conserved	1390	109242	1.85283	5895957	2140	3156489	0.535365	PF11715.3	PF11715.3,Nup160,547,4.30E-130,	48.7533
FOVG_01282	Supercontig_1.1	core	3423800	3424951	-	FOVG_01282T0	FOVG_01282T0	348	0.02	0	0	o	N	Supercontig_1.1	1	5895957	91.4788	conserved	Supercontig_1.1	1	2348403	39.8307	conserved	1390	109242	1.85283	5895957	2140	3156489	0.535365	PF13481.1|PF06745.8|PF08423.6|PF00154.16	PF13481.1,AAA_25,194,1.60E-12, | PF06745.8,KaiC,227,2.50E-06, | PF08423.6,Rad51,256,7.70E-137, | PF00154.16,RecA,323,2.10E-06,	48.7533
FOVG_01283	Supercontig_1.1	core	3425924	3426565	-	FOVG_01283T0	FOVG_01283T0	214	0	0	0	o	N	Supercontig_1.1	1	5895957	91.4788	conserved	Supercontig_1.1	1	2348403	39.8307	conserved	1390	109242	1.85283	5895957	2140	3156489	0.535365	PF00011.16	PF00011.16,HSP20,102,1.20E-16,	48.7533
FOVG_01284	Supercontig_1.1	core	3430056	3432075	-	FOVG_01284T0	FOVG_01284T0	637	0	0	0	o	N	Supercontig_1.1	1	5895957	91.4788	conserved	Supercontig_1.1	1	2348403	39.8307	conserved	1390	109242	1.85283	5895957	2140	3156489	0.535365	PF04146.10	PF04146.10,YTH,140,6.50E-57,	48.7533
FOVG_01285	Supercontig_1.1	core	3437266	3437397	-	FOVG_01285T0	FOVG_01285T0	44	0	0	0	o	N	Supercontig_1.1	1	5895957	91.4788	conserved	Supercontig_1.1	1	2348403	39.8307	conserved	1390	109242	1.85283	5895957	2140	3156489	0.535365			48.7533
FOVG_01286	Supercontig_1.1	core	3441446	3447397	+	FOVG_01286T0	FOVG_01286T0	1935	0.24	0	0	o	N	Supercontig_1.1	1	5895957	91.4788	conserved	Supercontig_1.1	1	2348403	39.8307	conserved	1390	109242	1.85283	5895957	2140	3156489	0.535365	PF00613.15|PF00454.22	PF00613.15,PI3Ka,185,6.90E-25, | PF00454.22,PI3_PI4_kinase,235,1.10E-38,	48.7533
FOVG_01287	Supercontig_1.1	core	3440243	3441085	-	FOVG_01287T0	FOVG_01287T0	264	0.01	0	0	o	N	Supercontig_1.1	1	5895957	91.4788	conserved	Supercontig_1.1	1	2348403	39.8307	conserved	1390	109242	1.85283	5895957	2140	3156489	0.535365	PF00227.21	PF00227.21,Proteasome,190,9.20E-28,	48.7533
FOVG_01288	Supercontig_1.1	core	3447758	3449760	-	FOVG_01288T0	FOVG_01288T0	588	109.29	0	5	i293-315o319-341i362-384o399-421i442-461o	N	Supercontig_1.1	1	5895957	91.4788	conserved	Supercontig_1.1	1	2348403	39.8307	conserved	1390	109242	1.85283	5895957	2140	3156489	0.535365	PF01545.16	PF01545.16,Cation_efflux,285,1.70E-30,	48.7533
FOVG_01289	Supercontig_1.1	core	3456683	3459548	+	FOVG_01289T0	FOVG_01289T0	908	0	0	0	o	N	Supercontig_1.1	1	5895957	91.4788	conserved	Supercontig_1.1	1	2348403	39.8307	conserved	1390	109242	1.85283	5895957	2140	3156489	0.535365			48.7533
FOVG_01290	Supercontig_1.1	core	3459937	3460585	-	FOVG_01290T0	FOVG_01290T0	196	0.28	0	0	o	N	Supercontig_1.1	1	5895957	91.4788	conserved	Supercontig_1.1	1	2348403	39.8307	conserved	1390	109242	1.85283	5895957	2140	3156489	0.535365	PF00885.14|PF00885.14	PF00885.14,DMRL_synthase,144,3.50E-46, | PF00885.14,DMRL_synthase,144,3.50E-46,	48.7533
FOVG_01291	Supercontig_1.1	core	3461255	3463573	+	FOVG_01291T0	FOVG_01291T0	773	0	0	0	o	N	Supercontig_1.1	1	5895957	91.4788	conserved	Supercontig_1.1	1	2348403	39.8307	conserved	1390	109242	1.85283	5895957	2140	3156489	0.535365	PF01119.14|PF02518.21|PF13589.1	PF01119.14,DNA_mis_repair,119,5.50E-07, | PF02518.21,HATPase_c,111,4.10E-11, | PF13589.1,HATPase_c_3,137,1.80E-12,	48.7533
FOVG_01292	Supercontig_1.1	core	3463673	3464266	+	FOVG_01292T0	FOVG_01292T0	198	0	0	0	o	N	Supercontig_1.1	1	5895957	91.4788	conserved	Supercontig_1.1	1	2348403	39.8307	conserved	1390	109242	1.85283	5895957	2140	3156489	0.535365			48.7533
FOVG_01293	Supercontig_1.1	core	3467784	3471484	+	FOVG_01293T0	FOVG_01293T0	1211	190.21	0	9	o302-324i345-367o433-455i481-503o513-535i564-586o590-609i621-643o653-675i	N	Supercontig_1.1	1	5895957	91.4788	conserved	Supercontig_1.1	1	2348403	39.8307	conserved	1390	109242	1.85283	5895957	2140	3156489	0.535365	PF06011.7|PF14558.1	PF06011.7,TRP,438,4.00E-90, | PF14558.1,TRP_N,142,9.20E-15,	48.7533
FOVG_01294	Supercontig_1.1	core	3472275	3474478	-	FOVG_01294T0	FOVG_01294T0	718	0.59	0	0	o	N	Supercontig_1.1	1	5895957	91.4788	conserved	Supercontig_1.1	1	2348403	39.8307	conserved	1390	109242	1.85283	5895957	2140	3156489	0.535365	PF00929.19	PF00929.19,RNase_T,164,1.60E-23,	48.7533
FOVG_01295	Supercontig_1.1	core	3474895	3476583	-	FOVG_01295T0	FOVG_01295T0	530	0.32	0.31	0	o	N	Supercontig_1.1	1	5895957	91.4788	conserved	Supercontig_1.1	1	2348403	39.8307	conserved	1390	109242	1.85283	5895957	2140	3156489	0.535365	PF00856.23|PF01753.13	PF00856.23,SET,162,1.90E-12, | PF01753.13,zf-MYND,37,1.90E-08,	48.7533
FOVG_01296	Supercontig_1.1	core	3476955	3478202	-	FOVG_01296T0	FOVG_01296T0	416	21.81	21.81	1	i9-31o	Y	Supercontig_1.1	1	5895957	91.4788	conserved	Supercontig_1.1	1	2348403	39.8307	conserved	1390	109242	1.85283	5895957	2140	3156489	0.535365			48.7533
FOVG_01297	Supercontig_1.1	core	3479385	3479561	+	FOVG_01297T0	FOVG_01297T0	59	0	0	0	o	N	Supercontig_1.1	1	5895957	91.4788	conserved	Supercontig_1.1	1	2348403	39.8307	conserved	1390	109242	1.85283	5895957	2140	3156489	0.535365			48.7533
FOVG_01298	Supercontig_1.1	core	3480301	3481200	+	FOVG_01298T0	FOVG_01298T0	282	20.04	20.04	1	i7-24o	N	Supercontig_1.1	1	5895957	91.4788	conserved	Supercontig_1.1	1	2348403	39.8307	conserved	1390	109242	1.85283	5895957	2140	3156489	0.535365	PF00462.19	PF00462.19,Glutaredoxin,60,1.00E-13,	48.7533
FOVG_01299	Supercontig_1.1	core	3481965	3482897	+	FOVG_01299T0	FOVG_01299T0	311	0.02	0.02	0	o	N	Supercontig_1.1	1	5895957	91.4788	conserved	Supercontig_1.1	1	2348403	39.8307	conserved	1390	109242	1.85283	5895957	2140	3156489	0.535365	PF00646.28	PF00646.28,F-box,48,4.70E-05,	48.7533
FOVG_01300	Supercontig_1.1	core	3483457	3483735	+	FOVG_01300T0	FOVG_01300T0	93	0	0	0	o	N	Supercontig_1.1	1	5895957	91.4788	conserved	Supercontig_1.1	1	2348403	39.8307	conserved	1390	109242	1.85283	5895957	2140	3156489	0.535365			48.7533
FOVG_01301	Supercontig_1.1	core	3485829	3487330	-	FOVG_01301T0	FOVG_01301T0	451	0.01	0	0	o	N	Supercontig_1.1	1	5895957	91.4788	conserved	Supercontig_1.1	1	2348403	39.8307	conserved	1390	109242	1.85283	5895957	2140	3156489	0.535365	PF00172.13	PF00172.13,Zn_clus,40,1.40E-08,	48.7533
FOVG_01302	Supercontig_1.1	core	3484382	3485621	+	FOVG_01302T0	FOVG_01302T0	397	0.75	0.01	0	o	N	Supercontig_1.1	1	5895957	91.4788	conserved	Supercontig_1.1	1	2348403	39.8307	conserved	1390	109242	1.85283	5895957	2140	3156489	0.535365	PF08240.7|PF00107.21	PF08240.7,ADH_N,109,2.10E-06, | PF00107.21,ADH_zinc_N,130,2.20E-12,	48.7533
FOVG_01303	Supercontig_1.1	core	3487978	3488298	+	FOVG_01303T0	FOVG_01303T0	107	0	0	0	o	N	Supercontig_1.1	1	5895957	91.4788	conserved	Supercontig_1.1	1	2348403	39.8307	conserved	1390	109242	1.85283	5895957	2140	3156489	0.535365			48.7533
FOVG_01304	Supercontig_1.1	core	3488800	3490390	-	FOVG_01304T0	FOVG_01304T0	492	0	0	0	o	N	Supercontig_1.1	1	5895957	91.4788	conserved	Supercontig_1.1	1	2348403	39.8307	conserved	1390	109242	1.85283	5895957	2140	3156489	0.535365	PF00010.21	PF00010.21,HLH,55,1.90E-12,	48.7533
FOVG_01305	Supercontig_1.1	core	3493428	3493590	-	FOVG_01305T0	FOVG_01305T0	37	0	0	0	i	N	Supercontig_1.1	1	5895957	91.4788	conserved	Supercontig_1.1	1	2348403	39.8307	conserved	1390	109242	1.85283	5895957	2140	3156489	0.535365			48.7533
FOVG_01306	Supercontig_1.1	core	3496278	3496415	+	FOVG_01306T0	FOVG_01306T0	46	0.01	0.01	0	o	N	Supercontig_1.1	1	5895957	91.4788	conserved	Supercontig_1.1	1	2348403	39.8307	conserved	1390	109242	1.85283	5895957	2140	3156489	0.535365			48.7533
FOVG_01307	Supercontig_1.1	core	3498458	3500430	-	FOVG_01307T0	FOVG_01307T0	638	0	0	0	o	N	Supercontig_1.1	1	5895957	91.4788	conserved	Supercontig_1.1	1	2348403	39.8307	conserved	1390	109242	1.85283	5895957	2140	3156489	0.535365	PF00515.23|PF00515.23|PF00515.23|PF13414.1|PF13414.1|PF13424.1|PF13428.1|PF07719.12|PF07719.12|PF07719.12|PF13174.1|PF13176.1|PF13181.1|PF13181.1|PF13371.1|PF13371.1	PF00515.23,TPR_1,34,1.40E-22, | PF00515.23,TPR_1,34,1.40E-22, | PF00515.23,TPR_1,34,1.40E-22, | PF13414.1,TPR_11,69,2.10E-24, | PF13414.1,TPR_11,69,2.10E-24, | PF13424.1,TPR_12,78,3.40E-13, | PF13428.1,TPR_14,44,1.80E-18, | PF07719.12,TPR_2,34,8.20E-21, | PF07719.12,TPR_2,34,8.20E-21, | PF07719.12,TPR_2,34,8.20E-21, | PF13174.1,TPR_6,33,3.30E-09, | PF13176.1,TPR_7,36,1.50E-11, | PF13181.1,TPR_8,3…	48.7533
FOVG_01308	Supercontig_1.1	core	3500934	3501941	+	FOVG_01308T0	FOVG_01308T0	317	0.66	0	0	o	N	Supercontig_1.1	1	5895957	91.4788	conserved	Supercontig_1.1	1	2348403	39.8307	conserved	1390	109242	1.85283	5895957	2140	3156489	0.535365	PF04427.13	PF04427.13,Brix,191,2.20E-37,	48.7533
FOVG_01309	Supercontig_1.1	core	3502872	3504507	-	FOVG_01309T0	FOVG_01309T0	491	0.09	0	0	o	N	Supercontig_1.1	1	5895957	91.4788	conserved	Supercontig_1.1	1	2348403	39.8307	conserved	1390	109242	1.85283	5895957	2140	3156489	0.535365	PF11951.3|PF00172.13	PF11951.3,Fungal_trans_2,383,9.80E-07, | PF00172.13,Zn_clus,40,3.10E-08,	48.7533
FOVG_01310	Supercontig_1.1	core	3508712	3509977	+	FOVG_01310T0	FOVG_01310T0	422	0.02	0	0	o	N	Supercontig_1.1	1	5895957	91.4788	conserved	Supercontig_1.1	1	2348403	39.8307	conserved	1390	109242	1.85283	5895957	2140	3156489	0.535365	PF00155.16|PF00266.14|PF01053.15|PF01041.12	PF00155.16,Aminotran_1_2,363,1.20E-06, | PF00266.14,Aminotran_5,371,2.70E-07, | PF01053.15,Cys_Met_Meta_PP,386,5.70E-138, | PF01041.12,DegT_DnrJ_EryC1,363,6.80E-06,	48.7533
FOVG_01311	Supercontig_1.1	core	3510306	3511983	-	FOVG_01311T0	FOVG_01311T0	541	0	0	0	o	N	Supercontig_1.1	1	5895957	91.4788	conserved	Supercontig_1.1	1	2348403	39.8307	conserved	1390	109242	1.85283	5895957	2140	3156489	0.535365			48.7533
FOVG_01312	Supercontig_1.1	core	3516035	3516758	+	FOVG_01312T0	FOVG_01312T0	202	0.61	0.01	0	o	Y	Supercontig_1.1	1	5895957	91.4788	conserved	Supercontig_1.1	1	2348403	39.8307	conserved	1390	109242	1.85283	5895957	2140	3156489	0.535365			48.7533
FOVG_01313	Supercontig_1.1	core	3517642	3519192	+	FOVG_01313T0	FOVG_01313T0	517	0.05	0.04	0	o	N	Supercontig_1.1	1	5895957	91.4788	conserved	Supercontig_1.1	1	2348403	39.8307	conserved	1390	109242	1.85283	5895957	2140	3156489	0.535365	PF12224.3	PF12224.3,Amidoligase_2,252,1.10E-21,	48.7533
FOVG_01314	Supercontig_1.1	core	3528658	3529452	+	FOVG_01314T0	FOVG_01314T0	265	22.01	22.01	1	o10-29i	N	Supercontig_1.1	1	5895957	91.4788	conserved	Supercontig_1.1	1	2348403	39.8307	conserved	1390	109242	1.85283	5895957	2140	3156489	0.535365			48.7533
FOVG_01315	Supercontig_1.1	core	3531051	3532194	+	FOVG_01315T0	FOVG_01315T0	329	0.02	0	0	o	N	Supercontig_1.1	1	5895957	91.4788	conserved	Supercontig_1.1	1	2348403	39.8307	conserved	1390	109242	1.85283	5895957	2140	3156489	0.535365	PF00808.18	PF00808.18,CBFD_NFYB_HMF,65,1.30E-08,	48.7533
FOVG_01316	Supercontig_1.1	core	3533635	3535991	-	FOVG_01316T0	FOVG_01316T0	633	0.02	0.02	0	o	N	Supercontig_1.1	1	5895957	91.4788	conserved	Supercontig_1.1	1	2348403	39.8307	conserved	1390	109242	1.85283	5895957	2140	3156489	0.535365	PF08624.5	PF08624.5,CRC_subunit,139,2.60E-54,	48.7533
FOVG_01317	Supercontig_1.1	core	3545067	3548067	+	FOVG_01317T0	FOVG_01317T0	983	0.01	0	0	o	N	Supercontig_1.1	1	5895957	91.4788	conserved	Supercontig_1.1	1	2348403	39.8307	conserved	1390	109242	1.85283	5895957	2140	3156489	0.535365	PF13638.1|PF00773.14	PF13638.1,PIN_4,133,7.80E-10, | PF00773.14,RNB,325,6.50E-93,	48.7533
FOVG_01318	Supercontig_1.1	core	3548308	3550002	-	FOVG_01318T0	FOVG_01318T0	544	0.02	0	0	o	N	Supercontig_1.1	1	5895957	91.4788	conserved	Supercontig_1.1	1	2348403	39.8307	conserved	1390	109242	1.85283	5895957	2140	3156489	0.535365	PF08701.6|PF01926.18	PF08701.6,GN3L_Grn1,80,9.80E-25, | PF01926.18,MMR_HSR1,116,5.00E-21,	48.7533
FOVG_01319	Supercontig_1.1	core	3550754	3552161	+	FOVG_01319T0	FOVG_01319T0	436	0.11	0	0	o	N	Supercontig_1.1	1	5895957	91.4788	conserved	Supercontig_1.1	1	2348403	39.8307	conserved	1390	109242	1.85283	5895957	2140	3156489	0.535365	PF00202.16	PF00202.16,Aminotran_3,339,5.10E-51,	48.7533
FOVG_01320	Supercontig_1.1	core	3552466	3553185	+	FOVG_01320T0	FOVG_01320T0	240	0.02	0	0	o	N	Supercontig_1.1	1	5895957	91.4788	conserved	Supercontig_1.1	1	2348403	39.8307	conserved	1390	109242	1.85283	5895957	2140	3156489	0.535365	PF12874.2	PF12874.2,zf-met,25,9.70E-06,	48.7533
FOVG_01321	Supercontig_1.1	core	3553901	3556008	-	FOVG_01321T0	FOVG_01321T0	642	0.16	0	0	o	N	Supercontig_1.1	1	5895957	91.4788	conserved	Supercontig_1.1	1	2348403	39.8307	conserved	1390	109242	1.85283	5895957	2140	3156489	0.535365	PF00069.20|PF00069.20|PF07714.12	PF00069.20,Pkinase,260,4.10E-56, | PF00069.20,Pkinase,260,4.10E-56, | PF07714.12,Pkinase_Tyr,259,1.30E-26,	48.7533
FOVG_01322	Supercontig_1.1	core	3558262	3559638	+	FOVG_01322T0	FOVG_01322T0	459	8.82	6.29	0	o	N	Supercontig_1.1	1	5895957	91.4788	conserved	Supercontig_1.1	1	2348403	39.8307	conserved	1390	109242	1.85283	5895957	2140	3156489	0.535365	PF11711.3	PF11711.3,Tim54,382,2.40E-119,	48.7533
FOVG_01323	Supercontig_1.1	core	3559945	3560691	-	FOVG_01323T0	FOVG_01323T0	233	0	0	0	o	N	Supercontig_1.1	1	5895957	91.4788	conserved	Supercontig_1.1	1	2348403	39.8307	conserved	1390	109242	1.85283	5895957	2140	3156489	0.535365	PF10187.4	PF10187.4,Nefa_Nip30_N,102,7.00E-25,	48.7533
FOVG_01324	Supercontig_1.1	core	3562566	3563564	-	FOVG_01324T0	FOVG_01324T0	333	0.06	0.05	0	o	N	Supercontig_1.1	1	5895957	91.4788	conserved	Supercontig_1.1	1	2348403	39.8307	conserved	1390	109242	1.85283	5895957	2140	3156489	0.535365	PF08613.6	PF08613.6,Cyclin,149,1.10E-10,	48.7533
FOVG_01325	Supercontig_1.1	core	3567057	3567203	+	FOVG_01325T0	FOVG_01325T0	49	0	0	0	o	N	Supercontig_1.1	1	5895957	91.4788	conserved	Supercontig_1.1	1	2348403	39.8307	conserved	1390	109242	1.85283	5895957	2140	3156489	0.535365			48.7533
[truncated: 18,316 more rows]
